# Supplementary material for: Scaffold repositioning of spiro-acridine derivatives as fungi chitinase inhibitor by target fishing and in vitro studies
Source: Sci Rep. 2023 May 5;13:7320. doi: 10.1038/s41598-023-33279-9 (PMC10163251; doi:10.1038/s41598-023-33279-9)
Supplement: Supplementary file 2 — Supplementary Information 2. [file 41598_2023_33279_MOESM2_ESM.zip › PDBQT_TARGETS_ALL/4c4h_7RO.pdb]

HEADER    TRANSFERASE                             05-SEP-13   4C4H              
TITLE     STRUCTURE-BASED DESIGN OF ORALLY BIOAVAILABLE                         
TITLE    2 PYRROLOPYRIDINE INHIBITORS OF THE MITOTIC KINASE MPS1                
COMPND    MOL_ID: 1;                                                            
COMPND   2 MOLECULE: DUAL SPECIFICITY PROTEIN KINASE TTK;                       
COMPND   3 CHAIN: A;                                                            
COMPND   4 FRAGMENT: KINASE DOMAIN, RESIDUES 519-808;                           
COMPND   5 SYNONYM: 2.7.12.1, PHOSPHOTYROSINE PICKED THREONINE-PROTEIN KINASE,  
COMPND   6  PYT, MONOPOLAR SPINDLE KINASE 1, MPS1;                              
COMPND   7 EC: 2.7.12.1;                                                        
COMPND   8 ENGINEERED: YES                                                      
SOURCE    MOL_ID: 1;                                                            
SOURCE   2 ORGANISM_SCIENTIFIC: HOMO SAPIENS;                                   
SOURCE   3 ORGANISM_COMMON: HUMAN;                                              
SOURCE   4 ORGANISM_TAXID: 9606;                                                
SOURCE   5 EXPRESSION_SYSTEM: ESCHERICHIA COLI;                                 
SOURCE   6 EXPRESSION_SYSTEM_TAXID: 469008;                                     
SOURCE   7 EXPRESSION_SYSTEM_STRAIN: BL21(DE3);                                 
SOURCE   8 EXPRESSION_SYSTEM_VARIANT: A1                                        
KEYWDS    TRANSFERASE, PROTEIN KINASE, MITOSIS, STRUCTURE-BASED DESIGN          
EXPDTA    X-RAY DIFFRACTION                                                     
AUTHOR    S.NAUD,I.M.WESTWOOD,A.FAISAL,P.SHELDRAKE,V.BAVETSIAS,B.ATRASH,M.LIU,  
AUTHOR   2 A.HAYES,J.SCHMITT,A.WOOD,V.CHOI,K.BOXALL,G.MAK,M.GURDEN,M.VALENTI,   
AUTHOR   3 A.DE HAVEN BRANDON,A.HENLEY,R.BAKER,C.MCANDREW,B.MATIJSSEN,R.BURKE,  
AUTHOR   4 S.A.ECCLES,F.I.RAYNAUD,S.LINARDOPOULOS,R.VAN MONTFORT,J.BLAGG        
REVDAT   2   15-JAN-14 4C4H    1       JRNL                                     
REVDAT   1   04-DEC-13 4C4H    0                                                
JRNL        AUTH   S.NAUD,I.M.WESTWOOD,A.FAISAL,P.W.SHELDRAKE,V.BAVETSIAS,      
JRNL        AUTH 2 B.ATRASH,K.J.CHEUNG,M.LIU,A.HAYES,J.SCHMITT,A.WOOD,V.CHOI,   
JRNL        AUTH 3 K.BOXALL,G.MAK,M.GURDEN,M.VALENTI,A.DE-HAVEN-BRANDON,        
JRNL        AUTH 4 A.HENLEY,R.BAKER,C.MCANDREW,B.MATIJSSEN,R.BURKE,S.HOELDER,   
JRNL        AUTH 5 S.A.ECCLES,F.I.RAYNAUD,S.LINARDOPOULOS,R.L.M.VAN MONTFORT,   
JRNL        AUTH 6 J.BLAGG                                                      
JRNL        TITL   STRUCTURE-BASED DESIGN OF ORALLY BIOAVAILABLE 1H-PYRROLO[3,  
JRNL        TITL 2 2-C]PYRIDINE INHIBITORS OF THE MITOTIC KINASE MONOPOLAR      
JRNL        TITL 3 SPINDLE 1 (MPS1).                                            
JRNL        REF    J.MED.CHEM.                   V.  56 10045 2013              
JRNL        REFN                   ISSN 0022-2623                               
JRNL        PMID   24256217                                                     
JRNL        DOI    10.1021/JM401395S                                            
REMARK   2                                                                      
REMARK   2 RESOLUTION.    2.80 ANGSTROMS.                                       
REMARK   3                                                                      
REMARK   3 REFINEMENT.                                                          
REMARK   3   PROGRAM     : BUSTER 2.11.4                                        
REMARK   3   AUTHORS     : BRICOGNE,BLANC,BRANDL,FLENSBURG,KELLER,              
REMARK   3               : PACIOREK,ROVERSI,SHARFF,SMART,VONRHEIN,              
REMARK   3               : WOMACK,MATTHEWS,TEN EYCK,TRONRUD                     
REMARK   3                                                                      
REMARK   3  DATA USED IN REFINEMENT.                                            
REMARK   3   RESOLUTION RANGE HIGH (ANGSTROMS) : 2.80                           
REMARK   3   RESOLUTION RANGE LOW  (ANGSTROMS) : 58.00                          
REMARK   3   DATA CUTOFF            (SIGMA(F)) : 0.0                            
REMARK   3   COMPLETENESS FOR RANGE        (%) : 88.00                          
REMARK   3   NUMBER OF REFLECTIONS             : 9137                           
REMARK   3                                                                      
REMARK   3  FIT TO DATA USED IN REFINEMENT.                                     
REMARK   3   CROSS-VALIDATION METHOD           : THROUGHOUT                     
REMARK   3   FREE R VALUE TEST SET SELECTION   : RANDOM                         
REMARK   3   R VALUE     (WORKING + TEST SET)  : 0.1987                         
REMARK   3   R VALUE            (WORKING SET)  : 0.1966                         
REMARK   3   FREE R VALUE                      : 0.2411                         
REMARK   3   FREE R VALUE TEST SET SIZE   (%)  : 4.85                           
REMARK   3   FREE R VALUE TEST SET COUNT       : 443                            
REMARK   3   ESTIMATED ERROR OF FREE R VALUE   : NULL                           
REMARK   3                                                                      
REMARK   3  FIT IN THE HIGHEST RESOLUTION BIN.                                  
REMARK   3   TOTAL NUMBER OF BINS USED               : 5                        
REMARK   3   BIN RESOLUTION RANGE HIGH   (ANGSTROMS) : 2.80                     
REMARK   3   BIN RESOLUTION RANGE LOW    (ANGSTROMS) : 3.13                     
REMARK   3   BIN COMPLETENESS (WORKING+TEST)     (%) : 88.00                    
REMARK   3   REFLECTIONS IN BIN (WORKING + TEST SET) : 2415                     
REMARK   3   BIN R VALUE        (WORKING + TEST SET) : 0.2177                   
REMARK   3   REFLECTIONS IN BIN        (WORKING SET) : 2285                     
REMARK   3   BIN R VALUE               (WORKING SET) : 0.2142                   
REMARK   3   BIN FREE R VALUE                        : 0.2754                   
REMARK   3   BIN FREE R VALUE TEST SET SIZE      (%) : 5.38                     
REMARK   3   BIN FREE R VALUE TEST SET COUNT         : 130                      
REMARK   3   ESTIMATED ERROR OF BIN FREE R VALUE     : NULL                     
REMARK   3                                                                      
REMARK   3  NUMBER OF NON-HYDROGEN ATOMS USED IN REFINEMENT.                    
REMARK   3   PROTEIN ATOMS            : 1950                                    
REMARK   3   NUCLEIC ACID ATOMS       : 0                                       
REMARK   3   HETEROGEN ATOMS          : 45                                      
REMARK   3   SOLVENT ATOMS            : 6                                       
REMARK   3                                                                      
REMARK   3  B VALUES.                                                           
REMARK   3   FROM WILSON PLOT           (A**2) : 94.38                          
REMARK   3   MEAN B VALUE      (OVERALL, A**2) : 77.38                          
REMARK   3   OVERALL ANISOTROPIC B VALUE.                                       
REMARK   3    B11 (A**2) : 12.9600                                              
REMARK   3    B22 (A**2) : -7.2611                                              
REMARK   3    B33 (A**2) : -5.6989                                              
REMARK   3    B12 (A**2) : 0.0000                                               
REMARK   3    B13 (A**2) : 0.0000                                               
REMARK   3    B23 (A**2) : 0.0000                                               
REMARK   3                                                                      
REMARK   3  ESTIMATED COORDINATE ERROR.                                         
REMARK   3   ESD FROM LUZZATI PLOT                    (A) : 0.379               
REMARK   3   DPI (BLOW EQ-10) BASED ON R VALUE        (A) : 0.742               
REMARK   3   DPI (BLOW EQ-9) BASED ON FREE R VALUE    (A) : 0.323               
REMARK   3   DPI (CRUICKSHANK) BASED ON R VALUE       (A) : 0.761               
REMARK   3   DPI (CRUICKSHANK) BASED ON FREE R VALUE  (A) : 0.329               
REMARK   3                                                                      
REMARK   3   REFERENCES: BLOW, D. (2002) ACTA CRYST D58, 792-797                
REMARK   3               CRUICKSHANK, D.W.J. (1999) ACTA CRYST D55, 583-601     
REMARK   3                                                                      
REMARK   3 CORRELATION COEFFICIENTS.                                            
REMARK   3   CORRELATION COEFFICIENT FO-FC      : 0.9375                        
REMARK   3   CORRELATION COEFFICIENT FO-FC FREE : 0.9077                        
REMARK   3                                                                      
REMARK   3   NUMBER OF GEOMETRIC FUNCTION TERMS DEFINED : 15                    
REMARK   3   TERM                          COUNT    WEIGHT   FUNCTION.          
REMARK   3    BOND LENGTHS              : 2041   ; 2.00   ; HARMONIC            
REMARK   3    BOND ANGLES               : 2779   ; 2.00   ; HARMONIC            
REMARK   3    TORSION ANGLES            : 679    ; 2.00   ; SINUSOIDAL          
REMARK   3    TRIGONAL CARBON PLANES    : 52     ; 2.00   ; HARMONIC            
REMARK   3    GENERAL PLANES            : 315    ; 5.00   ; HARMONIC            
REMARK   3    ISOTROPIC THERMAL FACTORS : 2041   ; 20.00  ; HARMONIC            
REMARK   3    BAD NON-BONDED CONTACTS   : NULL   ; NULL   ; NULL                
REMARK   3    IMPROPER TORSIONS         : NULL   ; NULL   ; NULL                
REMARK   3    PSEUDOROTATION ANGLES     : NULL   ; NULL   ; NULL                
REMARK   3    CHIRAL IMPROPER TORSION   : 274    ; 5.00   ; SEMIHARMONIC        
REMARK   3    SUM OF OCCUPANCIES        : NULL   ; NULL   ; NULL                
REMARK   3    UTILITY DISTANCES         : NULL   ; NULL   ; NULL                
REMARK   3    UTILITY ANGLES            : NULL   ; NULL   ; NULL                
REMARK   3    UTILITY TORSION           : NULL   ; NULL   ; NULL                
REMARK   3    IDEAL-DIST CONTACT TERM   : 2335   ; 4.00   ; SEMIHARMONIC        
REMARK   3                                                                      
REMARK   3   RMS DEVIATIONS FROM IDEAL VALUES.                                  
REMARK   3    BOND LENGTHS                       (A) : 0.010                    
REMARK   3    BOND ANGLES                  (DEGREES) : 1.14                     
REMARK   3    PEPTIDE OMEGA TORSION ANGLES (DEGREES) : 2.72                     
REMARK   3    OTHER TORSION ANGLES         (DEGREES) : 20.96                    
REMARK   3                                                                      
REMARK   3  TLS DETAILS                                                         
REMARK   3   NUMBER OF TLS GROUPS  : 1                                          
REMARK   3                                                                      
REMARK   3   TLS GROUP : 1                                                      
REMARK   3    SELECTION: CHAIN A                                                
REMARK   3    ORIGIN FOR THE GROUP (A):   -4.4748  -36.8058  -22.3181           
REMARK   3    T TENSOR                                                          
REMARK   3     T11:   -0.4052 T22:   -0.2697                                    
REMARK   3     T33:   -0.3621 T12:    0.0104                                    
REMARK   3     T13:    0.0699 T23:    0.0624                                    
REMARK   3    L TENSOR                                                          
REMARK   3     L11:    4.0091 L22:    1.5364                                    
REMARK   3     L33:    2.1318 L12:    0.2873                                    
REMARK   3     L13:    0.5567 L23:   -0.1889                                    
REMARK   3    S TENSOR                                                          
REMARK   3     S11:   -0.0413 S12:   -0.0818 S13:   -0.4642                     
REMARK   3     S21:    0.0786 S22:   -0.0186 S23:    0.1578                     
REMARK   3     S31:    0.0045 S32:    0.0008 S33:    0.0599                     
REMARK   3                                                                      
REMARK   3  OTHER REFINEMENT REMARKS: NULL                                      
REMARK   4                                                                      
REMARK   4 4C4H COMPLIES WITH FORMAT V. 3.30, 13-JUL-11                         
REMARK 100                                                                      
REMARK 100 THIS ENTRY HAS BEEN PROCESSED BY PDBE ON 05-SEP-13.                  
REMARK 100 THE PDBE ID CODE IS EBI-58238.                                       
REMARK 200                                                                      
REMARK 200 EXPERIMENTAL DETAILS                                                 
REMARK 200  EXPERIMENT TYPE                : X-RAY DIFFRACTION                  
REMARK 200  DATE OF DATA COLLECTION        : 23-MAY-11                          
REMARK 200  TEMPERATURE           (KELVIN) : 100                                
REMARK 200  PH                             : 7.5                                
REMARK 200  NUMBER OF CRYSTALS USED        : 1                                  
REMARK 200                                                                      
REMARK 200  SYNCHROTRON              (Y/N) : Y                                  
REMARK 200  RADIATION SOURCE               : DIAMOND                            
REMARK 200  BEAMLINE                       : I04-1                              
REMARK 200  X-RAY GENERATOR MODEL          : NULL                               
REMARK 200  MONOCHROMATIC OR LAUE    (M/L) : M                                  
REMARK 200  WAVELENGTH OR RANGE        (A) : 0.9173                             
REMARK 200  MONOCHROMATOR                  : NULL                               
REMARK 200  OPTICS                         : NULL                               
REMARK 200                                                                      
REMARK 200  DETECTOR TYPE                  : PIXEL (PILATUS)                    
REMARK 200  DETECTOR MANUFACTURER          : DECTRIS                            
REMARK 200  INTENSITY-INTEGRATION SOFTWARE : MOSFLM                             
REMARK 200  DATA SCALING SOFTWARE          : AIMLESS                            
REMARK 200                                                                      
REMARK 200  NUMBER OF UNIQUE REFLECTIONS   : 9139                               
REMARK 200  RESOLUTION RANGE HIGH      (A) : 2.80                               
REMARK 200  RESOLUTION RANGE LOW       (A) : 58.00                              
REMARK 200  REJECTION CRITERIA  (SIGMA(I)) : 1.5                                
REMARK 200                                                                      
REMARK 200 OVERALL.                                                             
REMARK 200  COMPLETENESS FOR RANGE     (%) : 88.8                               
REMARK 200  DATA REDUNDANCY                : 3.7                                
REMARK 200  R MERGE                    (I) : 0.05                               
REMARK 200  R SYM                      (I) : NULL                               
REMARK 200  <I/SIGMA(I)> FOR THE DATA SET  : 13.50                              
REMARK 200                                                                      
REMARK 200 IN THE HIGHEST RESOLUTION SHELL.                                     
REMARK 200  HIGHEST RESOLUTION SHELL, RANGE HIGH (A) : 2.80                     
REMARK 200  HIGHEST RESOLUTION SHELL, RANGE LOW  (A) : 2.95                     
REMARK 200  COMPLETENESS FOR SHELL     (%) : 83.1                               
REMARK 200  DATA REDUNDANCY IN SHELL       : 3.2                                
REMARK 200  R MERGE FOR SHELL          (I) : 0.48                               
REMARK 200  R SYM FOR SHELL            (I) : NULL                               
REMARK 200  <I/SIGMA(I)> FOR SHELL         : 2.00                               
REMARK 200                                                                      
REMARK 200 DIFFRACTION PROTOCOL: SINGLE WAVELENGTH                              
REMARK 200 METHOD USED TO DETERMINE THE STRUCTURE: MOLECULAR REPLACEMENT        
REMARK 200 SOFTWARE USED: PHASER                                                
REMARK 200 STARTING MODEL: PDB ENTRY 4BI1                                       
REMARK 200                                                                      
REMARK 200 REMARK: NONE                                                         
REMARK 280                                                                      
REMARK 280 CRYSTAL                                                              
REMARK 280 SOLVENT CONTENT, VS   (%): 65.2                                      
REMARK 280 MATTHEWS COEFFICIENT, VM (ANGSTROMS**3/DA): 3.5                      
REMARK 280                                                                      
REMARK 280 CRYSTALLIZATION CONDITIONS: 30-35% AQUEOUS PEG300 ONLY               
REMARK 290                                                                      
REMARK 290 CRYSTALLOGRAPHIC SYMMETRY                                            
REMARK 290 SYMMETRY OPERATORS FOR SPACE GROUP: I 2 2 2                          
REMARK 290                                                                      
REMARK 290      SYMOP   SYMMETRY                                                
REMARK 290     NNNMMM   OPERATOR                                                
REMARK 290       1555   X,Y,Z                                                   
REMARK 290       2555   -X,-Y,Z                                                 
REMARK 290       3555   -X,Y,-Z                                                 
REMARK 290       4555   X,-Y,-Z                                                 
REMARK 290       5555   X+1/2,Y+1/2,Z+1/2                                       
REMARK 290       6555   -X+1/2,-Y+1/2,Z+1/2                                     
REMARK 290       7555   -X+1/2,Y+1/2,-Z+1/2                                     
REMARK 290       8555   X+1/2,-Y+1/2,-Z+1/2                                     
REMARK 290                                                                      
REMARK 290     WHERE NNN -> OPERATOR NUMBER                                     
REMARK 290           MMM -> TRANSLATION VECTOR                                  
REMARK 290                                                                      
REMARK 290 CRYSTALLOGRAPHIC SYMMETRY TRANSFORMATIONS                            
REMARK 290 THE FOLLOWING TRANSFORMATIONS OPERATE ON THE ATOM/HETATM             
REMARK 290 RECORDS IN THIS ENTRY TO PRODUCE CRYSTALLOGRAPHICALLY                
REMARK 290 RELATED MOLECULES.                                                   
REMARK 290   SMTRY1   1  1.000000  0.000000  0.000000        0.00000            
REMARK 290   SMTRY2   1  0.000000  1.000000  0.000000        0.00000            
REMARK 290   SMTRY3   1  0.000000  0.000000  1.000000        0.00000            
REMARK 290   SMTRY1   2 -1.000000  0.000000  0.000000        0.00000            
REMARK 290   SMTRY2   2  0.000000 -1.000000  0.000000        0.00000            
REMARK 290   SMTRY3   2  0.000000  0.000000  1.000000        0.00000            
REMARK 290   SMTRY1   3 -1.000000  0.000000  0.000000        0.00000            
REMARK 290   SMTRY2   3  0.000000  1.000000  0.000000        0.00000            
REMARK 290   SMTRY3   3  0.000000  0.000000 -1.000000        0.00000            
REMARK 290   SMTRY1   4  1.000000  0.000000  0.000000        0.00000            
REMARK 290   SMTRY2   4  0.000000 -1.000000  0.000000        0.00000            
REMARK 290   SMTRY3   4  0.000000  0.000000 -1.000000        0.00000            
REMARK 290   SMTRY1   5  1.000000  0.000000  0.000000       34.83500            
REMARK 290   SMTRY2   5  0.000000  1.000000  0.000000       52.34500            
REMARK 290   SMTRY3   5  0.000000  0.000000  1.000000       55.89000            
REMARK 290   SMTRY1   6 -1.000000  0.000000  0.000000       34.83500            
REMARK 290   SMTRY2   6  0.000000 -1.000000  0.000000       52.34500            
REMARK 290   SMTRY3   6  0.000000  0.000000  1.000000       55.89000            
REMARK 290   SMTRY1   7 -1.000000  0.000000  0.000000       34.83500            
REMARK 290   SMTRY2   7  0.000000  1.000000  0.000000       52.34500            
REMARK 290   SMTRY3   7  0.000000  0.000000 -1.000000       55.89000            
REMARK 290   SMTRY1   8  1.000000  0.000000  0.000000       34.83500            
REMARK 290   SMTRY2   8  0.000000 -1.000000  0.000000       52.34500            
REMARK 290   SMTRY3   8  0.000000  0.000000 -1.000000       55.89000            
REMARK 290                                                                      
REMARK 290 REMARK: NULL                                                         
REMARK 300                                                                      
REMARK 300 BIOMOLECULE: 1                                                       
REMARK 300 SEE REMARK 350 FOR THE AUTHOR PROVIDED AND/OR PROGRAM                
REMARK 300 GENERATED ASSEMBLY INFORMATION FOR THE STRUCTURE IN                  
REMARK 300 THIS ENTRY. THE REMARK MAY ALSO PROVIDE INFORMATION ON               
REMARK 300 BURIED SURFACE AREA.                                                 
REMARK 350                                                                      
REMARK 350 COORDINATES FOR A COMPLETE MULTIMER REPRESENTING THE KNOWN           
REMARK 350 BIOLOGICALLY SIGNIFICANT OLIGOMERIZATION STATE OF THE                
REMARK 350 MOLECULE CAN BE GENERATED BY APPLYING BIOMT TRANSFORMATIONS          
REMARK 350 GIVEN BELOW.  BOTH NON-CRYSTALLOGRAPHIC AND                          
REMARK 350 CRYSTALLOGRAPHIC OPERATIONS ARE GIVEN.                               
REMARK 350                                                                      
REMARK 350 BIOMOLECULE: 1                                                       
REMARK 350 AUTHOR DETERMINED BIOLOGICAL UNIT: MONOMERIC                         
REMARK 350 SOFTWARE DETERMINED QUATERNARY STRUCTURE: MONOMERIC                  
REMARK 350 SOFTWARE USED: PISA                                                  
REMARK 350 APPLY THE FOLLOWING TO CHAINS: A                                     
REMARK 350   BIOMT1   1  1.000000  0.000000  0.000000        0.00000            
REMARK 350   BIOMT2   1  0.000000  1.000000  0.000000        0.00000            
REMARK 350   BIOMT3   1  0.000000  0.000000  1.000000        0.00000            
REMARK 465                                                                      
REMARK 465 MISSING RESIDUES                                                     
REMARK 465 THE FOLLOWING RESIDUES WERE NOT LOCATED IN THE                       
REMARK 465 EXPERIMENT. (M=MODEL NUMBER; RES=RESIDUE NAME; C=CHAIN               
REMARK 465 IDENTIFIER; SSSEQ=SEQUENCE NUMBER; I=INSERTION CODE.)                
REMARK 465                                                                      
REMARK 465   M RES C SSSEQI                                                     
REMARK 465     MET A   496                                                      
REMARK 465     HIS A   497                                                      
REMARK 465     HIS A   498                                                      
REMARK 465     HIS A   499                                                      
REMARK 465     HIS A   500                                                      
REMARK 465     HIS A   501                                                      
REMARK 465     HIS A   502                                                      
REMARK 465     SER A   503                                                      
REMARK 465     SER A   504                                                      
REMARK 465     GLY A   505                                                      
REMARK 465     VAL A   506                                                      
REMARK 465     ASP A   507                                                      
REMARK 465     LEU A   508                                                      
REMARK 465     GLY A   509                                                      
REMARK 465     THR A   510                                                      
REMARK 465     GLU A   511                                                      
REMARK 465     ASN A   512                                                      
REMARK 465     LEU A   513                                                      
REMARK 465     TYR A   514                                                      
REMARK 465     PHE A   515                                                      
REMARK 465     GLY A   534                                                      
REMARK 465     ASN A   669                                                      
REMARK 465     GLN A   670                                                      
REMARK 465     MET A   671                                                      
REMARK 465     GLN A   672                                                      
REMARK 465     PRO A   673                                                      
REMARK 465     ASP A   674                                                      
REMARK 465     THR A   675                                                      
REMARK 465     THR A   676                                                      
REMARK 465     SER A   677                                                      
REMARK 465     VAL A   678                                                      
REMARK 465     VAL A   679                                                      
REMARK 465     LYS A   680                                                      
REMARK 465     ASP A   681                                                      
REMARK 465     SER A   682                                                      
REMARK 465     GLN A   683                                                      
REMARK 465     VAL A   684                                                      
REMARK 465     GLY A   685                                                      
REMARK 465     MET A   698                                                      
REMARK 465     SER A   699                                                      
REMARK 465     SER A   700                                                      
REMARK 465     SER A   701                                                      
REMARK 465     ARG A   702                                                      
REMARK 465     GLU A   703                                                      
REMARK 465     ASN A   704                                                      
REMARK 465     GLY A   705                                                      
REMARK 465     LYS A   706                                                      
REMARK 465     SER A   707                                                      
REMARK 465     LYS A   708                                                      
REMARK 465     SER A   709                                                      
REMARK 465     LYS A   710                                                      
REMARK 465     THR A   795                                                      
REMARK 465     HIS A   796                                                      
REMARK 465     PRO A   797                                                      
REMARK 465     VAL A   798                                                      
REMARK 465     ASN A   799                                                      
REMARK 465     GLN A   800                                                      
REMARK 465     MET A   801                                                      
REMARK 465     ALA A   802                                                      
REMARK 465     LYS A   803                                                      
REMARK 465     GLY A   804                                                      
REMARK 465     THR A   805                                                      
REMARK 465     THR A   806                                                      
REMARK 465     GLU A   807                                                      
REMARK 465     GLU A   808                                                      
REMARK 470                                                                      
REMARK 470 MISSING ATOM                                                         
REMARK 470 THE FOLLOWING RESIDUES HAVE MISSING ATOMS (M=MODEL NUMBER;           
REMARK 470 RES=RESIDUE NAME; C=CHAIN IDENTIFIER; SSEQ=SEQUENCE NUMBER;          
REMARK 470 I=INSERTION CODE):                                                   
REMARK 470   M RES CSSEQI  ATOMS                                                
REMARK 470     GLN A 516    CG   CD   OE1  NE2                                  
REMARK 470     ARG A 523    CD   NE   CZ   NH1  NH2                             
REMARK 470     LYS A 529    CG   CD   CE   NZ                                   
REMARK 470     SER A 533    OG                                                  
REMARK 470     LYS A 538    CG   CD   CE   NZ                                   
REMARK 470     GLU A 545    CG   CD   OE1  OE2                                  
REMARK 470     LYS A 546    CG   CD   CE   NZ                                   
REMARK 470     LYS A 547    CD   CE   NZ                                        
REMARK 470     GLU A 559    CG   CD   OE1  OE2                                  
REMARK 470     LYS A 577    CD   CE   NZ                                        
REMARK 470     LYS A 614    CE   NZ                                             
REMARK 470     LYS A 615    CG   CD   CE   NZ                                   
REMARK 470     LYS A 616    CG   CD   CE   NZ                                   
REMARK 470     LYS A 617    CG   CD   CE   NZ                                   
REMARK 470     ILE A 619    CG1  CG2  CD1                                       
REMARK 470     LYS A 696    CD   CE   NZ                                        
REMARK 470     LYS A 731    CG   CD   CE   NZ                                   
REMARK 470     LYS A 743    CE   NZ                                             
REMARK 470     GLU A 755    CG   CD   OE1  OE2                                  
REMARK 470     LYS A 762    CG   CD   CE   NZ                                   
REMARK 470     GLN A 765    CD   OE1  NE2                                       
REMARK 470     LYS A 769    CG   CD   CE   NZ                                   
REMARK 470     LYS A 777    CG   CD   CE   NZ                                   
REMARK 470     GLN A 794    CG   CD   OE1  NE2                                  
REMARK 500                                                                      
REMARK 500 GEOMETRY AND STEREOCHEMISTRY                                         
REMARK 500 SUBTOPIC: TORSION ANGLES                                             
REMARK 500                                                                      
REMARK 500 TORSION ANGLES OUTSIDE THE EXPECTED RAMACHANDRAN REGIONS:            
REMARK 500 (M=MODEL NUMBER; RES=RESIDUE NAME; C=CHAIN IDENTIFIER;               
REMARK 500 SSEQ=SEQUENCE NUMBER; I=INSERTION CODE).                             
REMARK 500                                                                      
REMARK 500 STANDARD TABLE:                                                      
REMARK 500 FORMAT:(10X,I3,1X,A3,1X,A1,I4,A1,4X,F7.2,3X,F7.2)                    
REMARK 500                                                                      
REMARK 500 EXPECTED VALUES: GJ KLEYWEGT AND TA JONES (1996). PHI/PSI-           
REMARK 500 CHOLOGY: RAMACHANDRAN REVISITED. STRUCTURE 4, 1395 - 1400            
REMARK 500                                                                      
REMARK 500  M RES CSSEQI        PSI       PHI                                   
REMARK 500    SER A 646      -29.96     84.67                                   
REMARK 500    LEU A 772       48.14    -93.72                                   
REMARK 500                                                                      
REMARK 500 REMARK: NULL                                                         
REMARK 610                                                                      
REMARK 610 MISSING HETEROATOM                                                   
REMARK 610 THE FOLLOWING RESIDUES HAVE MISSING ATOMS (M=MODEL NUMBER;           
REMARK 610 RES=RESIDUE NAME; C=CHAIN IDENTIFIER; SSEQ=SEQUENCE NUMBER;          
REMARK 610 I=INSERTION CODE):                                                   
REMARK 610   M RES C SSEQI                                                      
REMARK 610     7PE A 1796                                                       
REMARK 800                                                                      
REMARK 800 SITE                                                                 
REMARK 800 SITE_IDENTIFIER: AC1                                                 
REMARK 800 EVIDENCE_CODE: SOFTWARE                                              
REMARK 800 SITE_DESCRIPTION: BINDING SITE FOR RESIDUE 7RO A1795                 
REMARK 800                                                                      
REMARK 800 SITE_IDENTIFIER: AC2                                                 
REMARK 800 EVIDENCE_CODE: SOFTWARE                                              
REMARK 800 SITE_DESCRIPTION: BINDING SITE FOR RESIDUE 7PE A1796                 
REMARK 900                                                                      
REMARK 900 RELATED ENTRIES                                                      
REMARK 900 RELATED ID: 4C4E   RELATED DB: PDB                                   
REMARK 900  STRUCTURE-BASED DESIGN OF ORALLY BIOAVAILABLE                       
REMARK 900  PYRROLOPYRIDINE INHIBITORS OF THE MITOTIC KINASE MPS1               
REMARK 900 RELATED ID: 4C4F   RELATED DB: PDB                                   
REMARK 900  STRUCTURE-BASED DESIGN OF ORALLY BIOAVAILABLE                       
REMARK 900  PYRROLOPYRIDINE INHIBITORS OF THE MITOTIC KINASE MPS1               
REMARK 900 RELATED ID: 4C4G   RELATED DB: PDB                                   
REMARK 900  STRUCTURE-BASED DESIGN OF ORALLY BIOAVAILABLE                       
REMARK 900  PYRROLOPYRIDINE INHIBITORS OF THE MITOTIC KINASE MPS1               
REMARK 900 RELATED ID: 4C4I   RELATED DB: PDB                                   
REMARK 900  STRUCTURE-BASED DESIGN OF ORALLY BIOAVAILABLE                       
REMARK 900  PYRROLOPYRIDINE INHIBITORS OF THE MITOTIC KINASE MPS1               
REMARK 900 RELATED ID: 4C4J   RELATED DB: PDB                                   
REMARK 900  STRUCTURE-BASED DESIGN OF ORALLY BIOAVAILABLE                       
REMARK 900  PYRROLOPYRIDINE INHIBITORS OF THE MITOTIC KINASE MPS1               
REMARK 999                                                                      
REMARK 999 SEQUENCE                                                             
REMARK 999 THE SEQUENCE INCLUDING HEXAHISTIDINE TAG IS AS DESCRIBED             
REMARK 999 IN NAT. CHEM. BIOL. 2010, 6, 259-368.                                
DBREF  4C4H A  519   808  UNP    P33981   TTK_HUMAN      519    808             
SEQADV 4C4H MET A  496  UNP  P33981              EXPRESSION TAG                 
SEQADV 4C4H HIS A  497  UNP  P33981              EXPRESSION TAG                 
SEQADV 4C4H HIS A  498  UNP  P33981              EXPRESSION TAG                 
SEQADV 4C4H HIS A  499  UNP  P33981              EXPRESSION TAG                 
SEQADV 4C4H HIS A  500  UNP  P33981              EXPRESSION TAG                 
SEQADV 4C4H HIS A  501  UNP  P33981              EXPRESSION TAG                 
SEQADV 4C4H HIS A  502  UNP  P33981              EXPRESSION TAG                 
SEQADV 4C4H SER A  503  UNP  P33981              EXPRESSION TAG                 
SEQADV 4C4H SER A  504  UNP  P33981              EXPRESSION TAG                 
SEQADV 4C4H GLY A  505  UNP  P33981              EXPRESSION TAG                 
SEQADV 4C4H VAL A  506  UNP  P33981              EXPRESSION TAG                 
SEQADV 4C4H ASP A  507  UNP  P33981              EXPRESSION TAG                 
SEQADV 4C4H LEU A  508  UNP  P33981              EXPRESSION TAG                 
SEQADV 4C4H GLY A  509  UNP  P33981              EXPRESSION TAG                 
SEQADV 4C4H THR A  510  UNP  P33981              EXPRESSION TAG                 
SEQADV 4C4H GLU A  511  UNP  P33981              EXPRESSION TAG                 
SEQADV 4C4H ASN A  512  UNP  P33981              EXPRESSION TAG                 
SEQADV 4C4H LEU A  513  UNP  P33981              EXPRESSION TAG                 
SEQADV 4C4H TYR A  514  UNP  P33981              EXPRESSION TAG                 
SEQADV 4C4H PHE A  515  UNP  P33981              EXPRESSION TAG                 
SEQADV 4C4H GLN A  516  UNP  P33981              EXPRESSION TAG                 
SEQADV 4C4H SER A  517  UNP  P33981              EXPRESSION TAG                 
SEQADV 4C4H MET A  518  UNP  P33981              EXPRESSION TAG                 
SEQRES   1 A  313  MET HIS HIS HIS HIS HIS HIS SER SER GLY VAL ASP LEU          
SEQRES   2 A  313  GLY THR GLU ASN LEU TYR PHE GLN SER MET SER VAL LYS          
SEQRES   3 A  313  GLY ARG ILE TYR SER ILE LEU LYS GLN ILE GLY SER GLY          
SEQRES   4 A  313  GLY SER SER LYS VAL PHE GLN VAL LEU ASN GLU LYS LYS          
SEQRES   5 A  313  GLN ILE TYR ALA ILE LYS TYR VAL ASN LEU GLU GLU ALA          
SEQRES   6 A  313  ASP ASN GLN THR LEU ASP SER TYR ARG ASN GLU ILE ALA          
SEQRES   7 A  313  TYR LEU ASN LYS LEU GLN GLN HIS SER ASP LYS ILE ILE          
SEQRES   8 A  313  ARG LEU TYR ASP TYR GLU ILE THR ASP GLN TYR ILE TYR          
SEQRES   9 A  313  MET VAL MET GLU CYS GLY ASN ILE ASP LEU ASN SER TRP          
SEQRES  10 A  313  LEU LYS LYS LYS LYS SER ILE ASP PRO TRP GLU ARG LYS          
SEQRES  11 A  313  SER TYR TRP LYS ASN MET LEU GLU ALA VAL HIS THR ILE          
SEQRES  12 A  313  HIS GLN HIS GLY ILE VAL HIS SER ASP LEU LYS PRO ALA          
SEQRES  13 A  313  ASN PHE LEU ILE VAL ASP GLY MET LEU LYS LEU ILE ASP          
SEQRES  14 A  313  PHE GLY ILE ALA ASN GLN MET GLN PRO ASP THR THR SER          
SEQRES  15 A  313  VAL VAL LYS ASP SER GLN VAL GLY THR VAL ASN TYR MET          
SEQRES  16 A  313  PRO PRO GLU ALA ILE LYS ASP MET SER SER SER ARG GLU          
SEQRES  17 A  313  ASN GLY LYS SER LYS SER LYS ILE SER PRO LYS SER ASP          
SEQRES  18 A  313  VAL TRP SER LEU GLY CYS ILE LEU TYR TYR MET THR TYR          
SEQRES  19 A  313  GLY LYS THR PRO PHE GLN GLN ILE ILE ASN GLN ILE SER          
SEQRES  20 A  313  LYS LEU HIS ALA ILE ILE ASP PRO ASN HIS GLU ILE GLU          
SEQRES  21 A  313  PHE PRO ASP ILE PRO GLU LYS ASP LEU GLN ASP VAL LEU          
SEQRES  22 A  313  LYS CYS CYS LEU LYS ARG ASP PRO LYS GLN ARG ILE SER          
SEQRES  23 A  313  ILE PRO GLU LEU LEU ALA HIS PRO TYR VAL GLN ILE GLN          
SEQRES  24 A  313  THR HIS PRO VAL ASN GLN MET ALA LYS GLY THR THR GLU          
SEQRES  25 A  313  GLU                                                          
HET    7RO  A1795      35                                                       
HET    7PE  A1796      10                                                       
HETNAM     7PE 2-(2-(2-(2-(2-(2-ETHOXYETHOXY)ETHOXY)ETHOXY)                     
HETNAM   2 7PE  ETHOXY)ETHOXY)ETHANOL                                           
HETNAM     7RO TERT-BUTYL 6-((2-CHLORO-4-(DIMETHYLCARBAMOYL)                    
HETNAM   2 7RO  PHENYL)AMINO)-2-(1-METHYL-1H-PYRAZOL-4-YL)-                     
HETNAM   3 7RO  1H-PYRROLO[3,2-C]PYRIDINE-1-CARBOXYLATE                         
HETSYN     7PE POLYETHYLENE GLYCOL FRAGMENT                                     
FORMUL   2  7PE    C14 H30 O7                                                   
FORMUL   3  7RO    C25 H27 CL N6 O3                                             
FORMUL   4  HOH   *6(H2 O)                                                      
HELIX    1   1 GLU A  571  GLU A  571  1                                   1
HELIX    2   2 LEU A  575  LEU A  575  1                                   1
HELIX    3   3 SER A  611  SER A  611  1                                   1
HELIX    4   4 ALA A  651  ALA A  651  1                                   1
SHEET    1   1 1 ILE A 531  GLY A 532  0
SHEET    2   2 1 VAL A 539  VAL A 539  0
SHEET    3   3 1 GLN A 541  GLN A 541  0
SHEET    4   4 1 ALA A 551  ALA A 551  0
SHEET    5   5 1 LYS A 553  LYS A 553  0
SHEET    6   6 1 MET A 600  MET A 600  0
SHEET    7   7 1 MET A 602  GLU A 603  0
SHEET    8   8 1 ILE A 607  ASP A 608  0
SHEET    9   9 1 LEU A 654  LEU A 654  0
SITE     1 AC1 15 ILE A 531  VAL A 539  GLN A 541  ALA A 551                    
SITE     2 AC1 15 LYS A 553  MET A 602  GLU A 603  CYS A 604                    
SITE     3 AC1 15 GLY A 605  ILE A 607  ASP A 608  SER A 611                    
SITE     4 AC1 15 LEU A 654  ILE A 663  7PE A1796                               
SITE     1 AC2  6 SER A 537  LYS A 553  TYR A 568  GLU A 571                    
SITE     2 AC2  6 ASP A 664  7RO A1795                                          
CRYST1   69.670  104.690  111.780  90.00  90.00  90.00 I 2 2 2       8          
ORIGX1      1.000000  0.000000  0.000000        0.00000                         
ORIGX2      0.000000  1.000000  0.000000        0.00000                         
ORIGX3      0.000000  0.000000  1.000000        0.00000                         
SCALE1      0.014353  0.000000  0.000000        0.00000                         
SCALE2      0.000000  0.009552  0.000000        0.00000                         
SCALE3      0.000000  0.000000  0.008946        0.00000                         
ATOM      1  N   ILE A 531       5.158 -39.243  -7.237  1.00 83.53           N
ANISOU    1  N   ILE A 531     9726  12924   9086    -22    317   2599       N
ATOM      2  CA  ILE A 531       3.941 -39.571  -7.983  1.00 82.22           C
ANISOU    2  CA  ILE A 531     9588  12551   9101      2    428   2528       C
ATOM      3  C   ILE A 531       4.262 -40.630  -9.037  1.00 85.54           C
ANISOU    3  C   ILE A 531     9937  12699   9867     73    419   2585       C
ATOM      4  O   ILE A 531       3.604 -41.666  -9.059  1.00 86.79           O
ANISOU    4  O   ILE A 531    10048  12723  10206     92    464   2734       O
ATOM      5  CB  ILE A 531       3.264 -38.302  -8.604  1.00 83.78           C
ANISOU    5  CB  ILE A 531     9895  12718   9218    -21    484   2217       C
ATOM      6  CG1 ILE A 531       2.965 -37.225  -7.543  1.00 84.85           C
ANISOU    6  CG1 ILE A 531    10100  13108   9032    -77    491   2122       C
ATOM      7  CG2 ILE A 531       1.992 -38.662  -9.375  1.00 84.38           C
ANISOU    7  CG2 ILE A 531     9982  12604   9475      2    587   2154       C
ATOM      8  CD1 ILE A 531       2.773 -35.810  -8.113  1.00 87.76           C
ANISOU    8  CD1 ILE A 531    10575  13438   9333    -94    492   1817       C
ATOM      9  N   GLY A 532       5.249 -40.360  -9.896  1.00 80.17           N
ANISOU    9  N   GLY A 532     9243  11944   9275    107    365   2458       N
ATOM     10  CA  GLY A 532       5.651 -41.264 -10.970  1.00 79.45           C
ANISOU   10  CA  GLY A 532     9079  11619   9490    187    361   2453       C
ATOM     11  C   GLY A 532       7.139 -41.312 -11.253  1.00 83.93           C
ANISOU   11  C   GLY A 532     9567  12216  10108    233    275   2457       C
ATOM     12  O   GLY A 532       7.932 -40.641 -10.580  1.00 83.86           O
ANISOU   12  O   GLY A 532     9552  12415   9895    191    202   2485       O
TER      13      GLY A 532
ATOM     14  N   VAL A 539       8.498 -37.727 -11.126  1.00 78.40           N
ANISOU   14  N   VAL A 539     9027  11943   8820     25    164   2049       N
ATOM     15  CA  VAL A 539       7.505 -36.700 -10.743  1.00 76.37           C
ANISOU   15  CA  VAL A 539     8902  11739   8376    -45    204   1914       C
ATOM     16  C   VAL A 539       7.276 -36.745  -9.214  1.00 81.63           C
ANISOU   16  C   VAL A 539     9576  12615   8826    -78    178   2049       C
ATOM     17  O   VAL A 539       7.125 -37.830  -8.649  1.00 82.70           O
ANISOU   17  O   VAL A 539     9643  12766   9015    -35    187   2270       O
ATOM     18  CB  VAL A 539       6.167 -36.817 -11.518  1.00 77.89           C
ANISOU   18  CB  VAL A 539     9157  11749   8689    -13    314   1811       C
ATOM     19  CG1 VAL A 539       5.276 -35.604 -11.269  1.00 76.99           C
ANISOU   19  CG1 VAL A 539     9164  11682   8405    -67    349   1643       C
ATOM     20  CG2 VAL A 539       6.402 -36.998 -13.011  1.00 76.34           C
ANISOU   20  CG2 VAL A 539     8936  11379   8691     24    337   1701       C
TER      21      VAL A 539
ATOM     22  N   GLN A 541       5.336 -34.777  -5.580  1.00 76.50           N
ANISOU   22  N   GLN A 541     9127  12622   7319   -234    231   1905       N
ATOM     23  CA  GLN A 541       4.383 -33.900  -4.920  1.00 76.13           C
ANISOU   23  CA  GLN A 541     9165  12703   7058   -256    298   1721       C
ATOM     24  C   GLN A 541       5.272 -33.106  -3.924  1.00 80.12           C
ANISOU   24  C   GLN A 541     9692  13466   7285   -335    182   1636       C
ATOM     25  O   GLN A 541       5.895 -33.701  -3.028  1.00 81.07           O
ANISOU   25  O   GLN A 541     9734  13810   7257   -361    113   1844       O
ATOM     26  CB  GLN A 541       3.309 -34.733  -4.205  1.00 78.40           C
ANISOU   26  CB  GLN A 541     9405  13107   7275   -229    410   1898       C
ATOM     27  CG  GLN A 541       2.107 -33.925  -3.755  1.00 89.07           C
ANISOU   27  CG  GLN A 541    10824  14560   8458   -223    518   1690       C
ATOM     28  CD  GLN A 541       0.886 -34.778  -3.518  1.00105.59           C
ANISOU   28  CD  GLN A 541    12855  16681  10583   -192    655   1852       C
ATOM     29  OE1 GLN A 541       0.969 -35.957  -3.147  1.00100.47           O
ANISOU   29  OE1 GLN A 541    12115  16098   9961   -203    659   2159       O
ATOM     30  NE2 GLN A 541      -0.285 -34.191  -3.711  1.00 97.87           N
ANISOU   30  NE2 GLN A 541    11918  15654   9616   -156    766   1657       N
TER      31      GLN A 541
ATOM     32  N   ALA A 551       3.715 -29.922  -8.248  1.00 60.43           N
ANISOU   32  N   ALA A 551     7506  10011   5443   -275    287    833       N
ATOM     33  CA  ALA A 551       4.248 -31.165  -8.763  1.00 58.35           C
ANISOU   33  CA  ALA A 551     7142   9709   5318   -255    285   1061       C
ATOM     34  C   ALA A 551       5.483 -30.823  -9.558  1.00 61.28           C
ANISOU   34  C   ALA A 551     7498  10001   5783   -311    186   1048       C
ATOM     35  O   ALA A 551       5.377 -30.075 -10.520  1.00 58.60           O
ANISOU   35  O   ALA A 551     7215   9498   5553   -327    181    920       O
ATOM     36  CB  ALA A 551       3.236 -31.864  -9.632  1.00 57.36           C
ANISOU   36  CB  ALA A 551     6995   9415   5386   -178    390   1110       C
TER      37      ALA A 551
ATOM     38  N   LYS A 553       8.617 -32.149 -11.753  1.00 62.09           N
ANISOU   38  N   LYS A 553     7338  10004   6249   -334     52   1316       N
ATOM     39  CA  LYS A 553       9.116 -33.237 -12.557  1.00 61.53           C
ANISOU   39  CA  LYS A 553     7150   9870   6358   -262     79   1430       C
ATOM     40  C   LYS A 553      10.589 -32.973 -12.799  1.00 67.20           C
ANISOU   40  C   LYS A 553     7774  10681   7079   -321    -10   1456       C
ATOM     41  O   LYS A 553      10.948 -31.937 -13.359  1.00 65.64           O
ANISOU   41  O   LYS A 553     7612  10464   6864   -410    -41   1346       O
ATOM     42  CB  LYS A 553       8.360 -33.333 -13.870  1.00 60.51           C
ANISOU   42  CB  LYS A 553     7055   9555   6382   -217    167   1343       C
ATOM     43  CG  LYS A 553       8.926 -34.377 -14.780  1.00 57.41           C
ANISOU   43  CG  LYS A 553     6542   9104   6166   -146    194   1405       C
ATOM     44  CD  LYS A 553       8.694 -33.918 -16.158  1.00 62.25           C
ANISOU   44  CD  LYS A 553     7188   9614   6849   -160    238   1278       C
ATOM     45  CE  LYS A 553       8.489 -35.060 -17.075  1.00 57.82           C
ANISOU   45  CE  LYS A 553     6551   8955   6465    -62    306   1283       C
ATOM     46  NZ  LYS A 553       7.926 -34.555 -18.329  1.00 56.93           N
ANISOU   46  NZ  LYS A 553     6488   8763   6380    -80    350   1154       N
TER      47      LYS A 553
ATOM     48  N   GLU A 571       8.362 -29.953 -25.820  1.00 60.79           N
ANISOU   48  N   GLU A 571     7041   9443   6615   -498    364    916       N
ATOM     49  CA  GLU A 571       7.168 -30.092 -24.970  1.00 59.93           C
ANISOU   49  CA  GLU A 571     7037   9168   6564   -425    355    874       C
ATOM     50  C   GLU A 571       7.062 -28.964 -23.934  1.00 62.98           C
ANISOU   50  C   GLU A 571     7533   9464   6933   -495    278    908       C
ATOM     51  O   GLU A 571       5.946 -28.501 -23.712  1.00 63.29           O
ANISOU   51  O   GLU A 571     7676   9379   6993   -470    262    873       O
ATOM     52  CB  GLU A 571       7.010 -31.481 -24.320  1.00 61.44           C
ANISOU   52  CB  GLU A 571     7174   9332   6838   -302    407    833       C
ATOM     53  CG  GLU A 571       5.955 -32.342 -25.016  1.00 75.28           C
ANISOU   53  CG  GLU A 571     8921  11026   8657   -213    463    749       C
ATOM     54  CD  GLU A 571       5.111 -33.296 -24.182  1.00 99.34           C
ANISOU   54  CD  GLU A 571    11984  13956  11805   -120    491    729       C
ATOM     55  OE1 GLU A 571       4.376 -32.811 -23.292  1.00 99.07           O
ANISOU   55  OE1 GLU A 571    12038  13844  11758   -128    469    754       O
ATOM     56  OE2 GLU A 571       5.160 -34.525 -24.434  1.00 81.82           O
ANISOU   56  OE2 GLU A 571     9684  11720   9684    -41    537    687       O
TER      57      GLU A 571
ATOM     58  N   LEU A 575       4.119 -26.380 -23.774  1.00 56.32           N
ANISOU   58  N   LEU A 575     7012   8232   6154   -497    167    843       N
ATOM     59  CA  LEU A 575       3.480 -26.296 -22.465  1.00 56.00           C
ANISOU   59  CA  LEU A 575     7038   8108   6131   -435    169    766       C
ATOM     60  C   LEU A 575       3.429 -24.842 -22.014  1.00 58.97           C
ANISOU   60  C   LEU A 575     7520   8357   6528   -497     83    738       C
ATOM     61  O   LEU A 575       2.398 -24.395 -21.553  1.00 59.35           O
ANISOU   61  O   LEU A 575     7638   8295   6617   -427     81    661       O
ATOM     62  CB  LEU A 575       4.221 -27.174 -21.438  1.00 56.66           C
ANISOU   62  CB  LEU A 575     7065   8293   6171   -419    201    764       C
ATOM     63  CG  LEU A 575       3.425 -27.621 -20.207  1.00 62.76           C
ANISOU   63  CG  LEU A 575     7866   9047   6933   -333    241    707       C
ATOM     64  CD1 LEU A 575       2.300 -28.584 -20.580  1.00 62.20           C
ANISOU   64  CD1 LEU A 575     7761   8949   6922   -230    319    694       C
ATOM     65  CD2 LEU A 575       4.326 -28.308 -19.239  1.00 68.01           C
ANISOU   65  CD2 LEU A 575     8473   9826   7540   -340    245    747       C
TER      66      LEU A 575
ATOM     67  N   ILE A 586      -2.156 -28.144 -18.177  1.00 56.44           N
ANISOU   67  N   ILE A 586     7123   8100   6220     30    476    476       N
ATOM     68  CA  ILE A 586      -1.496 -28.070 -16.858  1.00 55.60           C
ANISOU   68  CA  ILE A 586     7039   8092   5993      3    475    464       C
ATOM     69  C   ILE A 586      -0.664 -26.780 -16.708  1.00 59.86           C
ANISOU   69  C   ILE A 586     7667   8587   6490    -65    381    393       C
ATOM     70  O   ILE A 586       0.015 -26.391 -17.659  1.00 58.03           O
ANISOU   70  O   ILE A 586     7448   8290   6309   -128    316    432       O
ATOM     71  CB  ILE A 586      -0.677 -29.381 -16.550  1.00 56.94           C
ANISOU   71  CB  ILE A 586     7132   8369   6133    -24    500    590       C
ATOM     72  CG1 ILE A 586      -0.062 -29.391 -15.141  1.00 57.62           C
ANISOU   72  CG1 ILE A 586     7227   8591   6075    -52    490    605       C
ATOM     73  CG2 ILE A 586       0.380 -29.697 -17.607  1.00 55.71           C
ANISOU   73  CG2 ILE A 586     6943   8191   6035    -74    454    654       C
ATOM     74  CD1 ILE A 586      -0.923 -29.943 -14.147  1.00 64.05           C
ANISOU   74  CD1 ILE A 586     8007   9503   6825     -3    571    630       C
TER      75      ILE A 586
ATOM     76  N   MET A 600      10.786 -29.046 -13.661  1.00 64.62           N
ANISOU   76  N   MET A 600     7702  10245   6607   -647   -139   1054       N
ATOM     77  CA  MET A 600       9.588 -28.349 -14.126  1.00 62.38           C
ANISOU   77  CA  MET A 600     7552   9790   6358   -633    -86    930       C
ATOM     78  C   MET A 600       8.655 -28.193 -12.947  1.00 65.33           C
ANISOU   78  C   MET A 600     8019  10190   6615   -595    -71    853       C
ATOM     79  O   MET A 600       8.350 -29.186 -12.287  1.00 64.73           O
ANISOU   79  O   MET A 600     7898  10203   6494   -514    -25    942       O
ATOM     80  CB  MET A 600       8.913 -29.120 -15.263  1.00 62.88           C
ANISOU   80  CB  MET A 600     7591   9743   6558   -533     19    968       C
ATOM     81  CG  MET A 600       9.685 -29.084 -16.561  1.00 65.38           C
ANISOU   81  CG  MET A 600     7827  10049   6965   -573     20   1006       C
ATOM     82  SD  MET A 600       9.079 -30.332 -17.712  1.00 67.99           S
ANISOU   82  SD  MET A 600     8096  10309   7429   -441    138   1038       S
ATOM     83  CE  MET A 600       7.604 -29.564 -18.293  1.00 63.89           C
ANISOU   83  CE  MET A 600     7717   9627   6932   -435    173    933       C
TER      84      MET A 600
ATOM     85  N   MET A 602       5.080 -27.382 -11.737  1.00 57.03           N
ANISOU   85  N   MET A 602     7214   8999   5456   -419    105    554       N
ATOM     86  CA  MET A 602       3.705 -27.404 -12.228  1.00 55.30           C
ANISOU   86  CA  MET A 602     7033   8652   5327   -326    202    502       C
ATOM     87  C   MET A 602       2.693 -27.424 -11.086  1.00 60.98           C
ANISOU   87  C   MET A 602     7777   9477   5914   -262    272    425       C
ATOM     88  O   MET A 602       3.061 -27.650  -9.937  1.00 62.55           O
ANISOU   88  O   MET A 602     7957   9871   5939   -286    255    443       O
ATOM     89  CB  MET A 602       3.515 -28.639 -13.129  1.00 55.98           C
ANISOU   89  CB  MET A 602     7031   8693   5545   -267    270    656       C
ATOM     90  CG  MET A 602       4.322 -28.561 -14.407  1.00 58.99           C
ANISOU   90  CG  MET A 602     7382   8983   6046   -313    226    701       C
ATOM     91  SD  MET A 602       4.438 -30.102 -15.343  1.00 62.38           S
ANISOU   91  SD  MET A 602     7693   9399   6611   -248    291    849       S
ATOM     92  CE  MET A 602       5.360 -31.128 -14.188  1.00 59.31           C
ANISOU   92  CE  MET A 602     7211   9183   6141   -245    267    995       C
ATOM     93  N   GLU A 603       1.417 -27.196 -11.390  1.00 57.43           N
ANISOU   93  N   GLU A 603     7357   8927   5536   -180    352    344       N
ATOM     94  CA  GLU A 603       0.359 -27.287 -10.383  1.00 57.62           C
ANISOU   94  CA  GLU A 603     7379   9073   5440   -110    443    277       C
ATOM     95  C   GLU A 603       0.130 -28.775 -10.042  1.00 61.40           C
ANISOU   95  C   GLU A 603     7753   9684   5891    -82    523    488       C
ATOM     96  O   GLU A 603       0.330 -29.626 -10.902  1.00 58.17           O
ANISOU   96  O   GLU A 603     7289   9184   5630    -78    529    631       O
ATOM     97  CB  GLU A 603      -0.941 -26.584 -10.858  1.00 58.39           C
ANISOU   97  CB  GLU A 603     7518   9023   5644    -23    501    129       C
ATOM     98  CG  GLU A 603      -1.732 -27.279 -11.957  1.00 59.82           C
ANISOU   98  CG  GLU A 603     7641   9087   6000     36    567    234       C
ATOM     99  CD  GLU A 603      -2.861 -26.493 -12.599  1.00 70.11           C
ANISOU   99  CD  GLU A 603     8977  10229   7432    113    587    105       C
ATOM    100  OE1 GLU A 603      -3.693 -25.908 -11.870  1.00 63.39           O
ANISOU  100  OE1 GLU A 603     8145   9417   6524    182    636    -47       O
ATOM    101  OE2 GLU A 603      -2.935 -26.496 -13.846  1.00 63.09           O
ANISOU  101  OE2 GLU A 603     8085   9188   6699    111    554    159       O
ATOM    102  N   CYS A 604      -0.236 -29.090  -8.789  1.00 61.49           N
ANISOU  102  N   CYS A 604     7736   9913   5715    -70    579    511       N
ATOM    103  CA  CYS A 604      -0.483 -30.482  -8.420  1.00 61.40           C
ANISOU  103  CA  CYS A 604     7624  10014   5693    -55    649    743       C
ATOM    104  C   CYS A 604      -1.977 -30.809  -8.560  1.00 67.66           C
ANISOU  104  C   CYS A 604     8374  10775   6557     16    778    741       C
ATOM    105  O   CYS A 604      -2.824 -30.047  -8.085  1.00 69.16           O
ANISOU  105  O   CYS A 604     8593  11032   6654     60    838    573       O
ATOM    106  CB  CYS A 604       0.045 -30.790  -7.021  1.00 62.73           C
ANISOU  106  CB  CYS A 604     7761  10463   5612    -99    631    835       C
ATOM    107  SG  CYS A 604       0.273 -32.559  -6.685  1.00 66.38           S
ANISOU  107  SG  CYS A 604     8096  11018   6108   -106    657   1197       S
ATOM    108  N   GLY A 605      -2.270 -31.897  -9.270  1.00 63.58           N
ANISOU  108  N   GLY A 605     7787  10150   6223     29    814    907       N
ATOM    109  CA  GLY A 605      -3.620 -32.408  -9.481  1.00 63.41           C
ANISOU  109  CA  GLY A 605     7700  10093   6298     75    924    941       C
ATOM    110  C   GLY A 605      -3.900 -33.589  -8.573  1.00 70.22           C
ANISOU  110  C   GLY A 605     8466  11122   7091     51    994   1169       C
ATOM    111  O   GLY A 605      -2.969 -34.260  -8.124  1.00 71.01           O
ANISOU  111  O   GLY A 605     8543  11299   7139      8    941   1341       O
ATOM    112  N   ASN A 606      -5.182 -33.830  -8.271  1.00 68.74           N
ANISOU  112  N   ASN A 606     8212  11002   6904     76   1110   1187       N
ATOM    113  CA  ASN A 606      -5.665 -34.878  -7.357  1.00 70.56           C
ANISOU  113  CA  ASN A 606     8337  11407   7064     40   1195   1420       C
ATOM    114  C   ASN A 606      -5.304 -36.319  -7.771  1.00 74.45           C
ANISOU  114  C   ASN A 606     8761  11760   7766     -3   1164   1685       C
ATOM    115  O   ASN A 606      -4.786 -37.070  -6.943  1.00 77.02           O
ANISOU  115  O   ASN A 606     9042  12212   8010    -47   1149   1912       O
ATOM    116  CB  ASN A 606      -7.179 -34.748  -7.138  1.00 71.02           C
ANISOU  116  CB  ASN A 606     8324  11554   7106     73   1331   1360       C
ATOM    117  CG  ASN A 606      -7.595 -33.373  -6.693  1.00100.01           C
ANISOU  117  CG  ASN A 606    12052  15347  10601    139   1369   1081       C
ATOM    118  OD1 ASN A 606      -7.859 -32.483  -7.516  1.00 93.71           O
ANISOU  118  OD1 ASN A 606    11308  14376   9920    201   1343    869       O
ATOM    119  ND2 ASN A 606      -7.632 -33.163  -5.381  1.00 96.34           N
ANISOU  119  ND2 ASN A 606    11573  15181   9849    129   1424   1072       N
ATOM    120  N   ILE A 607      -5.600 -36.702  -9.031  1.00 67.24           N
ANISOU  120  N   ILE A 607     7834  10590   7124     13   1150   1652       N
ATOM    121  CA  ILE A 607      -5.376 -38.035  -9.614  1.00 65.40           C
ANISOU  121  CA  ILE A 607     7537  10172   7139    -15   1120   1840       C
ATOM    122  C   ILE A 607      -5.506 -37.941 -11.145  1.00 70.92           C
ANISOU  122  C   ILE A 607     8261  10619   8064     16   1081   1678       C
ATOM    123  O   ILE A 607      -6.233 -37.074 -11.636  1.00 71.02           O
ANISOU  123  O   ILE A 607     8306  10616   8063     48   1105   1487       O
ATOM    124  CB  ILE A 607      -6.379 -39.062  -9.001  1.00 67.90           C
ANISOU  124  CB  ILE A 607     7736  10547   7514    -64   1213   2061       C
ATOM    125  CG1 ILE A 607      -6.028 -40.511  -9.385  1.00 67.04           C
ANISOU  125  CG1 ILE A 607     7565  10235   7674    -99   1167   2280       C
ATOM    126  CG2 ILE A 607      -7.833 -38.705  -9.324  1.00 67.35           C
ANISOU  126  CG2 ILE A 607     7620  10480   7489    -53   1309   1936       C
ATOM    127  CD1 ILE A 607      -6.773 -41.575  -8.644  1.00 66.76           C
ANISOU  127  CD1 ILE A 607     7414  10249   7701   -170   1235   2559       C
ATOM    128  N   ASP A 608      -4.806 -38.820 -11.895  1.00 67.87           N
ANISOU  128  N   ASP A 608     7855  10049   7883     12   1018   1750       N
ATOM    129  CA  ASP A 608      -4.902 -38.882 -13.359  1.00 66.33           C
ANISOU  129  CA  ASP A 608     7671   9646   7886     33    983   1603       C
ATOM    130  C   ASP A 608      -6.229 -39.579 -13.710  1.00 71.59           C
ANISOU  130  C   ASP A 608     8254  10222   8724      8   1044   1629       C
ATOM    131  O   ASP A 608      -6.750 -40.334 -12.885  1.00 73.13           O
ANISOU  131  O   ASP A 608     8373  10469   8941    -35   1099   1815       O
ATOM    132  CB  ASP A 608      -3.714 -39.648 -13.957  1.00 67.47           C
ANISOU  132  CB  ASP A 608     7806   9650   8178     46    906   1649       C
ATOM    133  CG  ASP A 608      -3.639 -41.070 -13.456  1.00 77.96           C
ANISOU  133  CG  ASP A 608     9048  10901   9670     26    910   1879       C
ATOM    134  OD1 ASP A 608      -3.142 -41.270 -12.340  1.00 81.81           O
ANISOU  134  OD1 ASP A 608     9521  11515  10049     13    902   2065       O
ATOM    135  OD2 ASP A 608      -4.171 -41.966 -14.137  1.00 81.33           O
ANISOU  135  OD2 ASP A 608     9421  11146  10336     16    918   1879       O
TER     136      ASP A 608
ATOM    137  N   SER A 611      -6.177 -43.810 -13.469  1.00 78.33           N
ANISOU  137  N   SER A 611     8870  10637  10254   -104   1016   2186       N
ATOM    138  CA  SER A 611      -6.236 -44.333 -12.099  1.00 79.76           C
ANISOU  138  CA  SER A 611     8997  10942  10368   -154   1051   2487       C
ATOM    139  C   SER A 611      -7.596 -44.066 -11.493  1.00 85.28           C
ANISOU  139  C   SER A 611     9638  11805  10959   -219   1155   2540       C
ATOM    140  O   SER A 611      -8.183 -44.978 -10.909  1.00 86.82           O
ANISOU  140  O   SER A 611     9740  11987  11260   -298   1195   2782       O
ATOM    141  CB  SER A 611      -5.140 -43.721 -11.241  1.00 82.47           C
ANISOU  141  CB  SER A 611     9397  11486  10452   -116   1019   2552       C
ATOM    142  OG  SER A 611      -3.876 -43.999 -11.816  1.00 90.77           O
ANISOU  142  OG  SER A 611    10477  12398  11613    -54    927   2507       O
TER     143      SER A 611
ATOM    144  N   ALA A 651      -4.475 -41.766 -19.014  1.00 65.30           N
ANISOU  144  N   ALA A 651     7426   8720   8663     80    821   1158       N
ATOM    145  CA  ALA A 651      -3.266 -41.463 -18.233  1.00 64.91           C
ANISOU  145  CA  ALA A 651     7412   8766   8487    108    804   1261       C
ATOM    146  C   ALA A 651      -2.639 -40.092 -18.613  1.00 69.64           C
ANISOU  146  C   ALA A 651     8090   9492   8876    122    777   1138       C
ATOM    147  O   ALA A 651      -1.729 -39.608 -17.919  1.00 69.53           O
ANISOU  147  O   ALA A 651     8109   9584   8724    127    757   1206       O
ATOM    148  CB  ALA A 651      -2.250 -42.576 -18.427  1.00 66.07           C
ANISOU  148  CB  ALA A 651     7506   8787   8811    148    769   1312       C
TER     149      ALA A 651
ATOM    150  N   LEU A 654      -5.345 -35.171 -16.249  1.00 65.28           N
ANISOU  150  N   LEU A 654     7761   9396   7645    124    878    951       N
ATOM    151  CA  LEU A 654      -5.229 -35.027 -14.798  1.00 66.29           C
ANISOU  151  CA  LEU A 654     7896   9675   7617    118    919   1025       C
ATOM    152  C   LEU A 654      -6.437 -34.310 -14.198  1.00 68.74           C
ANISOU  152  C   LEU A 654     8197  10077   7842    152    990    950       C
ATOM    153  O   LEU A 654      -6.905 -33.324 -14.778  1.00 68.06           O
ANISOU  153  O   LEU A 654     8153   9942   7766    192    973    803       O
ATOM    154  CB  LEU A 654      -3.954 -34.209 -14.515  1.00 66.32           C
ANISOU  154  CB  LEU A 654     7985   9734   7481    105    848    983       C
ATOM    155  CG  LEU A 654      -3.446 -34.165 -13.100  1.00 72.52           C
ANISOU  155  CG  LEU A 654     8778  10692   8086     85    857   1062       C
ATOM    156  CD1 LEU A 654      -2.641 -35.390 -12.800  1.00 74.13           C
ANISOU  156  CD1 LEU A 654     8917  10909   8340     60    841   1260       C
ATOM    157  CD2 LEU A 654      -2.577 -32.974 -12.901  1.00 73.82           C
ANISOU  157  CD2 LEU A 654     9033  10902   8115     67    783    950       C
TER     158      LEU A 654
ATOM    159  N   ILE A 663      -2.002 -33.350 -19.574  1.00 68.91           N
ANISOU  159  N   ILE A 663     8379   9727   8078     66    631    738       N
ATOM    160  CA  ILE A 663      -0.668 -33.483 -19.013  1.00 70.76           C
ANISOU  160  CA  ILE A 663     8611  10024   8252     39    604    802       C
ATOM    161  C   ILE A 663       0.410 -33.395 -20.097  1.00 78.08           C
ANISOU  161  C   ILE A 663     9521  10955   9192     10    559    780       C
ATOM    162  O   ILE A 663       1.292 -32.567 -19.935  1.00 80.62           O
ANISOU  162  O   ILE A 663     9882  11327   9425    -37    510    782       O
ATOM    163  CB  ILE A 663      -0.582 -34.756 -18.115  1.00 75.01           C
ANISOU  163  CB  ILE A 663     9080  10581   8839     61    645    919       C
ATOM    164  CG1 ILE A 663      -1.123 -34.457 -16.723  1.00 76.81           C
ANISOU  164  CG1 ILE A 663     9334  10892   8959     62    677    963       C
ATOM    165  CG2 ILE A 663       0.813 -35.421 -18.045  1.00 76.44           C
ANISOU  165  CG2 ILE A 663     9207  10793   9042     58    612    999       C
ATOM    166  CD1 ILE A 663      -0.601 -33.140 -16.076  1.00 90.25           C
ANISOU  166  CD1 ILE A 663    11117  12683  10490     31    631    906       C
ATOM    167  N   ASP A 664       0.367 -34.203 -21.180  1.00 74.06           N
ANISOU  167  N   ASP A 664     8948  10406   8783     31    577    750       N
ATOM    168  CA  ASP A 664       1.406 -34.099 -22.208  1.00 74.45           C
ANISOU  168  CA  ASP A 664     8967  10503   8817      7    550    719       C
ATOM    169  C   ASP A 664       0.850 -33.991 -23.636  1.00 78.15           C
ANISOU  169  C   ASP A 664     9429  10962   9303      3    548    630       C
ATOM    170  O   ASP A 664      -0.347 -34.170 -23.855  1.00 78.42           O
ANISOU  170  O   ASP A 664     9468  10936   9391     26    563    590       O
ATOM    171  CB  ASP A 664       2.436 -35.227 -22.076  1.00 78.02           C
ANISOU  171  CB  ASP A 664     9327  10975   9342     41    566    758       C
ATOM    172  CG  ASP A 664       2.011 -36.584 -22.589  1.00 93.46           C
ANISOU  172  CG  ASP A 664    11210  12844  11457    101    607    713       C
ATOM    173  OD1 ASP A 664       0.932 -37.065 -22.172  1.00 94.22           O
ANISOU  173  OD1 ASP A 664    11313  12855  11631    119    631    730       O
ATOM    174  OD2 ASP A 664       2.783 -37.189 -23.375  1.00 99.97           O
ANISOU  174  OD2 ASP A 664    11960  13688  12335    129    616    654       O
TER     175      ASP A 664
HETATM  211  O19 7PE A1796       5.545 -36.055 -20.990  1.00 92.08           O
HETATM  212  C18 7PE A1796       5.673 -34.700 -20.576  1.00 90.50           C
HETATM  213  C17 7PE A1796       6.748 -33.955 -21.315  1.00 88.33           C
HETATM  214  O16 7PE A1796       7.286 -32.926 -20.487  1.00 86.45           O
HETATM  215  C15 7PE A1796       8.502 -32.326 -20.953  1.00 86.67           C
HETATM  216  C14 7PE A1796       9.611 -33.302 -21.300  1.00 86.04           C
HETATM  217  O13 7PE A1796       9.961 -34.187 -20.233  1.00 83.45           O
HETATM  218  C12 7PE A1796      10.562 -35.391 -20.700  1.00 78.56           C
HETATM  219  C11 7PE A1796      10.601 -36.460 -19.652  1.00 75.03           C
HETATM  220  O10 7PE A1796       9.349 -37.121 -19.544  1.00 70.18           O
HETATM  221  O   HOH A2006       1.227 -39.193 -19.066  1.00 66.66           O
CONECT  190  189
CONECT  186  185  187
CONECT  204  199  203  205
CONECT  203  202  204
CONECT  202  201  203  206
CONECT  206  202  207  208
CONECT  210  208
CONECT  209  208
CONECT  201  200  202
CONECT  200  199  201
CONECT  194  191  195
CONECT  191  183  192  194
CONECT  188  185  189
CONECT  177  176  178  183
CONECT  179  178  180  181  182
CONECT  182  179
CONECT  181  179
CONECT  180  179
CONECT  185  184  186  188
CONECT  184  183  185  193
CONECT  193  184  192
CONECT  192  191  193  197
CONECT  197  192  196
CONECT  195  194  196  198
CONECT  199  198  200  204
CONECT  205  204
CONECT  189  187  188  190
CONECT  187  186  189
CONECT  196  195  197
CONECT  198  195  199
CONECT  208  206  209  210
CONECT  183  177  184  191
CONECT  207  206
CONECT  178  177  179
CONECT  176  177
CONECT  219  218  220
CONECT  218  217  219
CONECT  216  215  217
CONECT  215  214  216
CONECT  213  212  214
CONECT  212  211  213
CONECT  220  219
CONECT  217  216  218
CONECT  214  213  215
CONECT  211  212
END
