# Supplementary material for: Scaffold repositioning of spiro-acridine derivatives as fungi chitinase inhibitor by target fishing and in vitro studies
Source: Sci Rep. 2023 May 5;13:7320. doi: 10.1038/s41598-023-33279-9 (PMC10163251; doi:10.1038/s41598-023-33279-9)
Supplement: Supplementary file 2 — Supplementary Information 2. [file 41598_2023_33279_MOESM2_ESM.zip › PDBQT_TARGETS_ALL/4c61_PTR.pdb]

HEADER    TRANSFERASE                             17-SEP-13   4C61              
TITLE     INHIBITORS OF JAK2 KINASE DOMAIN                                      
COMPND    MOL_ID: 1;                                                            
COMPND   2 MOLECULE: TYROSINE-PROTEIN KINASE JAK2;                              
COMPND   3 CHAIN: A, B;                                                         
COMPND   4 FRAGMENT: KINASE DOMAIN RESIDUES 835-1132;                           
COMPND   5 SYNONYM: JANUS KINASE 2, JAK-2;                                      
COMPND   6 EC: 2.7.1.112;                                                       
COMPND   7 ENGINEERED: YES;                                                     
COMPND   8 MUTATION: YES                                                        
SOURCE    MOL_ID: 1;                                                            
SOURCE   2 ORGANISM_SCIENTIFIC: HOMO SAPIENS;                                   
SOURCE   3 ORGANISM_COMMON: HUMAN;                                              
SOURCE   4 ORGANISM_TAXID: 9606;                                                
SOURCE   5 EXPRESSION_SYSTEM: ESCHERICHIA COLI;                                 
SOURCE   6 EXPRESSION_SYSTEM_TAXID: 511693;                                     
SOURCE   7 EXPRESSION_SYSTEM_STRAIN: BL21;                                      
SOURCE   8 EXPRESSION_SYSTEM_VARIANT: STAR;                                     
SOURCE   9 EXPRESSION_SYSTEM_VECTOR_TYPE: PLASMID;                              
SOURCE  10 EXPRESSION_SYSTEM_VECTOR: PT7 3.3                                    
KEYWDS    KINASE, TRANSFERASE                                                   
EXPDTA    X-RAY DIFFRACTION                                                     
AUTHOR    J.A.READ,I.GREEN,H.POLLARD,T.HOWARD                                   
REVDAT   3   28-JUN-17 4C61    1       REMARK                                   
REVDAT   2   22-JAN-14 4C61    1       JRNL                                     
REVDAT   1   08-JAN-14 4C61    0                                                
JRNL        AUTH   Q.SU,S.IOANNIDIS,C.CHUAQUI,L.ALMEIDA,M.ALIMZHANOV,           
JRNL        AUTH 2 G.BEBERNITZ,K.BELL,M.BLOCK,T.HOWARD,S.HUANG,D.HUSZAR,        
JRNL        AUTH 3 J.A.READ,C.RIVARD COSTA,J.SHI,M.SU,M.YE,M.ZINDA              
JRNL        TITL   DISCOVERY OF 1-METHYL-1H-IMIDAZOLE DERIVATIVES AS POTENT     
JRNL        TITL 2 JAK2 INHIBITORS.                                             
JRNL        REF    J.MED.CHEM.                   V.  57   144 2014              
JRNL        REFN                   ISSN 0022-2623                               
JRNL        PMID   24359159                                                     
JRNL        DOI    10.1021/JM401546N                                            
REMARK   1                                                                      
REMARK   1 REFERENCE 1                                                          
REMARK   1  AUTH   S.IOANNIDIS,M.L.LAMB,T.WANG,L.ALMEIDA,M.H.BLOCK,A.M.DAVIES,  
REMARK   1  AUTH 2 B.PENG,M.SU,H.ZHANG,E.HOFFMANN,C.RIVARD,I.GREEN,T.HOWARD,    
REMARK   1  AUTH 3 H.POLLARD,J.READ,M.ALIMZHANOV,G.BEBERNITZ,K.BELL,M.YE,       
REMARK   1  AUTH 4 D.HUSZAR,M.ZINDA                                             
REMARK   1  TITL   DISCOVERY OF                                                 
REMARK   1  TITL 2 5-CHLORO-N2-[(1S)-1-(5-FLUOROPYRIMIDIN-2-YL)                 
REMARK   1  TITL 3 ETHYL]-N4-(5-METHYL-1H-PYRAZOL-3-YL)PYRIMIDINE-2,4-DIAMINE   
REMARK   1  TITL 4 (AZD1480) AS A NOVEL INHIBITOR OF THE JAK/STAT PATHWAY.      
REMARK   1  REF    J.MED.CHEM.                   V.  54   262 2011              
REMARK   1  REFN                   ISSN 0022-2623                               
REMARK   1  PMID   21138246                                                     
REMARK   1  DOI    10.1021/JM1011319                                            
REMARK   2                                                                      
REMARK   2 RESOLUTION.    2.45 ANGSTROMS.                                       
REMARK   3                                                                      
REMARK   3 REFINEMENT.                                                          
REMARK   3   PROGRAM     : BUSTER 2.11.5                                        
REMARK   3   AUTHORS     : BRICOGNE,BLANC,BRANDL,FLENSBURG,KELLER,              
REMARK   3               : PACIOREK,ROVERSI,SHARFF,SMART,VONRHEIN,              
REMARK   3               : WOMACK,MATTHEWS,TEN EYCK,TRONRUD                     
REMARK   3                                                                      
REMARK   3  DATA USED IN REFINEMENT.                                            
REMARK   3   RESOLUTION RANGE HIGH (ANGSTROMS) : 2.45                           
REMARK   3   RESOLUTION RANGE LOW  (ANGSTROMS) : 26.82                          
REMARK   3   DATA CUTOFF            (SIGMA(F)) : 0.000                          
REMARK   3   COMPLETENESS FOR RANGE        (%) : 96.0                           
REMARK   3   NUMBER OF REFLECTIONS             : 25920                          
REMARK   3                                                                      
REMARK   3  FIT TO DATA USED IN REFINEMENT.                                     
REMARK   3   CROSS-VALIDATION METHOD           : THROUGHOUT                     
REMARK   3   FREE R VALUE TEST SET SELECTION   : RANDOM                         
REMARK   3   R VALUE     (WORKING + TEST SET)  : 0.182                          
REMARK   3   R VALUE            (WORKING SET)  : 0.181                          
REMARK   3   FREE R VALUE                      : 0.217                          
REMARK   3   FREE R VALUE TEST SET SIZE   (%)  : 5.030                          
REMARK   3   FREE R VALUE TEST SET COUNT       : 1305                           
REMARK   3   ESTIMATED ERROR OF FREE R VALUE   : NULL                           
REMARK   3                                                                      
REMARK   3  FIT IN THE HIGHEST RESOLUTION BIN.                                  
REMARK   3   TOTAL NUMBER OF BINS USED               : 13                       
REMARK   3   BIN RESOLUTION RANGE HIGH   (ANGSTROMS) : 2.45                     
REMARK   3   BIN RESOLUTION RANGE LOW    (ANGSTROMS) : 2.55                     
REMARK   3   BIN COMPLETENESS (WORKING+TEST)     (%) : 95.99                    
REMARK   3   REFLECTIONS IN BIN (WORKING + TEST SET) : 2895                     
REMARK   3   BIN R VALUE        (WORKING + TEST SET) : 0.2137                   
REMARK   3   REFLECTIONS IN BIN        (WORKING SET) : 2759                     
REMARK   3   BIN R VALUE               (WORKING SET) : 0.2118                   
REMARK   3   BIN FREE R VALUE                        : 0.2498                   
REMARK   3   BIN FREE R VALUE TEST SET SIZE      (%) : 4.70                     
REMARK   3   BIN FREE R VALUE TEST SET COUNT         : 136                      
REMARK   3   ESTIMATED ERROR OF BIN FREE R VALUE     : NULL                     
REMARK   3                                                                      
REMARK   3  NUMBER OF NON-HYDROGEN ATOMS USED IN REFINEMENT.                    
REMARK   3   PROTEIN ATOMS            : 4398                                    
REMARK   3   NUCLEIC ACID ATOMS       : 0                                       
REMARK   3   HETEROGEN ATOMS          : 63                                      
REMARK   3   SOLVENT ATOMS            : 199                                     
REMARK   3                                                                      
REMARK   3  B VALUES.                                                           
REMARK   3   FROM WILSON PLOT           (A**2) : 56.90                          
REMARK   3   MEAN B VALUE      (OVERALL, A**2) : 56.69                          
REMARK   3   OVERALL ANISOTROPIC B VALUE.                                       
REMARK   3    B11 (A**2) : -4.52720                                             
REMARK   3    B22 (A**2) : 1.92970                                              
REMARK   3    B33 (A**2) : 2.59760                                              
REMARK   3    B12 (A**2) : 0.00000                                              
REMARK   3    B13 (A**2) : -0.92890                                             
REMARK   3    B23 (A**2) : 0.00000                                              
REMARK   3                                                                      
REMARK   3  ESTIMATED COORDINATE ERROR.                                         
REMARK   3   ESD FROM LUZZATI PLOT                    (A) : 0.341               
REMARK   3   DPI (BLOW EQ-10) BASED ON R VALUE        (A) : 0.350               
REMARK   3   DPI (BLOW EQ-9) BASED ON FREE R VALUE    (A) : 0.223               
REMARK   3   DPI (CRUICKSHANK) BASED ON R VALUE       (A) : 0.357               
REMARK   3   DPI (CRUICKSHANK) BASED ON FREE R VALUE  (A) : 0.227               
REMARK   3                                                                      
REMARK   3   REFERENCES: BLOW, D. (2002) ACTA CRYST D58, 792-797                
REMARK   3               CRUICKSHANK, D.W.J. (1999) ACTA CRYST D55, 583-601     
REMARK   3                                                                      
REMARK   3 CORRELATION COEFFICIENTS.                                            
REMARK   3   CORRELATION COEFFICIENT FO-FC      : 0.947                         
REMARK   3   CORRELATION COEFFICIENT FO-FC FREE : 0.927                         
REMARK   3                                                                      
REMARK   3   NUMBER OF GEOMETRIC FUNCTION TERMS DEFINED : 15                    
REMARK   3   TERM                          COUNT    WEIGHT   FUNCTION.          
REMARK   3    BOND LENGTHS              : 4556   ; 2.000  ; HARMONIC            
REMARK   3    BOND ANGLES               : 6165   ; 2.000  ; HARMONIC            
REMARK   3    TORSION ANGLES            : 1563   ; 2.000  ; SINUSOIDAL          
REMARK   3    TRIGONAL CARBON PLANES    : 111    ; 2.000  ; HARMONIC            
REMARK   3    GENERAL PLANES            : 711    ; 5.000  ; HARMONIC            
REMARK   3    ISOTROPIC THERMAL FACTORS : 4556   ; 20.000 ; HARMONIC            
REMARK   3    BAD NON-BONDED CONTACTS   : NULL   ; NULL   ; NULL                
REMARK   3    IMPROPER TORSIONS         : NULL   ; NULL   ; NULL                
REMARK   3    PSEUDOROTATION ANGLES     : NULL   ; NULL   ; NULL                
REMARK   3    CHIRAL IMPROPER TORSION   : 571    ; 5.000  ; SEMIHARMONIC        
REMARK   3    SUM OF OCCUPANCIES        : NULL   ; NULL   ; NULL                
REMARK   3    UTILITY DISTANCES         : NULL   ; NULL   ; NULL                
REMARK   3    UTILITY ANGLES            : NULL   ; NULL   ; NULL                
REMARK   3    UTILITY TORSION           : NULL   ; NULL   ; NULL                
REMARK   3    IDEAL-DIST CONTACT TERM   : 5260   ; 4.000  ; SEMIHARMONIC        
REMARK   3                                                                      
REMARK   3   RMS DEVIATIONS FROM IDEAL VALUES.                                  
REMARK   3    BOND LENGTHS                       (A) : 0.010                    
REMARK   3    BOND ANGLES                  (DEGREES) : 1.12                     
REMARK   3    PEPTIDE OMEGA TORSION ANGLES (DEGREES) : 3.12                     
REMARK   3    OTHER TORSION ANGLES         (DEGREES) : 19.77                    
REMARK   3                                                                      
REMARK   3  TLS DETAILS                                                         
REMARK   3   NUMBER OF TLS GROUPS  : 2                                          
REMARK   3                                                                      
REMARK   3   TLS GROUP : 1                                                      
REMARK   3    SELECTION: CHAIN A                                                
REMARK   3    ORIGIN FOR THE GROUP (A):    7.6154   13.3377   45.5201           
REMARK   3    T TENSOR                                                          
REMARK   3     T11:   -0.1267 T22:   -0.0547                                    
REMARK   3     T33:   -0.1231 T12:    0.0333                                    
REMARK   3     T13:    0.0695 T23:   -0.0861                                    
REMARK   3    L TENSOR                                                          
REMARK   3     L11:    0.8077 L22:    3.6833                                    
REMARK   3     L33:    3.2216 L12:   -0.1374                                    
REMARK   3     L13:    0.0804 L23:    1.3432                                    
REMARK   3    S TENSOR                                                          
REMARK   3     S11:    0.0723 S12:   -0.1039 S13:    0.0184                     
REMARK   3     S21:    0.3134 S22:   -0.4731 S23:    0.3597                     
REMARK   3     S31:   -0.0699 S32:   -0.4714 S33:    0.4008                     
REMARK   3                                                                      
REMARK   3   TLS GROUP : 2                                                      
REMARK   3    SELECTION: CHAIN B                                                
REMARK   3    ORIGIN FOR THE GROUP (A):   -9.8631  -12.5591   20.9988           
REMARK   3    T TENSOR                                                          
REMARK   3     T11:   -0.0482 T22:   -0.0705                                    
REMARK   3     T33:   -0.0914 T12:    0.1159                                    
REMARK   3     T13:    0.0021 T23:   -0.0091                                    
REMARK   3    L TENSOR                                                          
REMARK   3     L11:    1.9811 L22:    1.0098                                    
REMARK   3     L33:    2.2355 L12:    0.0456                                    
REMARK   3     L13:   -0.9999 L23:   -0.4106                                    
REMARK   3    S TENSOR                                                          
REMARK   3     S11:   -0.2897 S12:   -0.1444 S13:   -0.1813                     
REMARK   3     S21:    0.1126 S22:    0.0255 S23:   -0.1570                     
REMARK   3     S31:    0.4073 S32:    0.3112 S33:    0.2642                     
REMARK   3                                                                      
REMARK   3  OTHER REFINEMENT REMARKS: NULL                                      
REMARK   4                                                                      
REMARK   4 4C61 COMPLIES WITH FORMAT V. 3.30, 13-JUL-11                         
REMARK 100                                                                      
REMARK 100 THIS ENTRY HAS BEEN PROCESSED BY PDBE ON 17-SEP-13.                  
REMARK 100 THE DEPOSITION ID IS D_1290058375.                                   
REMARK 200                                                                      
REMARK 200 EXPERIMENTAL DETAILS                                                 
REMARK 200  EXPERIMENT TYPE                : X-RAY DIFFRACTION                  
REMARK 200  DATE OF DATA COLLECTION        : 04-SEP-08                          
REMARK 200  TEMPERATURE           (KELVIN) : 100                                
REMARK 200  PH                             : 7                                  
REMARK 200  NUMBER OF CRYSTALS USED        : 1                                  
REMARK 200                                                                      
REMARK 200  SYNCHROTRON              (Y/N) : N                                  
REMARK 200  RADIATION SOURCE               : ROTATING ANODE                     
REMARK 200  BEAMLINE                       : NULL                               
REMARK 200  X-RAY GENERATOR MODEL          : RIGAKU MICROMAX-007                
REMARK 200  MONOCHROMATIC OR LAUE    (M/L) : M                                  
REMARK 200  WAVELENGTH OR RANGE        (A) : 1.5418                             
REMARK 200  MONOCHROMATOR                  : NI FILTER                          
REMARK 200  OPTICS                         : MIRRORS                            
REMARK 200                                                                      
REMARK 200  DETECTOR TYPE                  : IMAGE PLATE                        
REMARK 200  DETECTOR MANUFACTURER          : MARRESEARCH                        
REMARK 200  INTENSITY-INTEGRATION SOFTWARE : MOSFLM                             
REMARK 200  DATA SCALING SOFTWARE          : SCALEPACK                          
REMARK 200                                                                      
REMARK 200  NUMBER OF UNIQUE REFLECTIONS   : 25971                              
REMARK 200  RESOLUTION RANGE HIGH      (A) : 2.450                              
REMARK 200  RESOLUTION RANGE LOW       (A) : 134.000                            
REMARK 200  REJECTION CRITERIA  (SIGMA(I)) : 2.000                              
REMARK 200                                                                      
REMARK 200 OVERALL.                                                             
REMARK 200  COMPLETENESS FOR RANGE     (%) : 96.2                               
REMARK 200  DATA REDUNDANCY                : 4.200                              
REMARK 200  R MERGE                    (I) : 0.07000                            
REMARK 200  R SYM                      (I) : NULL                               
REMARK 200  <I/SIGMA(I)> FOR THE DATA SET  : 13.4000                            
REMARK 200                                                                      
REMARK 200 IN THE HIGHEST RESOLUTION SHELL.                                     
REMARK 200  HIGHEST RESOLUTION SHELL, RANGE HIGH (A) : 2.45                     
REMARK 200  HIGHEST RESOLUTION SHELL, RANGE LOW  (A) : 2.58                     
REMARK 200  COMPLETENESS FOR SHELL     (%) : 96.4                               
REMARK 200  DATA REDUNDANCY IN SHELL       : 4.30                               
REMARK 200  R MERGE FOR SHELL          (I) : 0.30000                            
REMARK 200  R SYM FOR SHELL            (I) : NULL                               
REMARK 200  <I/SIGMA(I)> FOR SHELL         : 2.500                              
REMARK 200                                                                      
REMARK 200 DIFFRACTION PROTOCOL: SINGLE WAVELENGTH                              
REMARK 200 METHOD USED TO DETERMINE THE STRUCTURE: MOLECULAR REPLACEMENT        
REMARK 200 SOFTWARE USED: AMORE                                                 
REMARK 200 STARTING MODEL: PDB ENTRY 2XA4                                       
REMARK 200                                                                      
REMARK 200 REMARK: NONE                                                         
REMARK 280                                                                      
REMARK 280 CRYSTAL                                                              
REMARK 280 SOLVENT CONTENT, VS   (%): 57.00                                     
REMARK 280 MATTHEWS COEFFICIENT, VM (ANGSTROMS**3/DA): 2.86                     
REMARK 280                                                                      
REMARK 280 CRYSTALLIZATION CONDITIONS: PH 7                                     
REMARK 290                                                                      
REMARK 290 CRYSTALLOGRAPHIC SYMMETRY                                            
REMARK 290 SYMMETRY OPERATORS FOR SPACE GROUP: C 1 2 1                          
REMARK 290                                                                      
REMARK 290      SYMOP   SYMMETRY                                                
REMARK 290     NNNMMM   OPERATOR                                                
REMARK 290       1555   X,Y,Z                                                   
REMARK 290       2555   -X,Y,-Z                                                 
REMARK 290       3555   X+1/2,Y+1/2,Z                                           
REMARK 290       4555   -X+1/2,Y+1/2,-Z                                         
REMARK 290                                                                      
REMARK 290     WHERE NNN -> OPERATOR NUMBER                                     
REMARK 290           MMM -> TRANSLATION VECTOR                                  
REMARK 290                                                                      
REMARK 290 CRYSTALLOGRAPHIC SYMMETRY TRANSFORMATIONS                            
REMARK 290 THE FOLLOWING TRANSFORMATIONS OPERATE ON THE ATOM/HETATM             
REMARK 290 RECORDS IN THIS ENTRY TO PRODUCE CRYSTALLOGRAPHICALLY                
REMARK 290 RELATED MOLECULES.                                                   
REMARK 290   SMTRY1   1  1.000000  0.000000  0.000000        0.00000            
REMARK 290   SMTRY2   1  0.000000  1.000000  0.000000        0.00000            
REMARK 290   SMTRY3   1  0.000000  0.000000  1.000000        0.00000            
REMARK 290   SMTRY1   2 -1.000000  0.000000  0.000000        0.00000            
REMARK 290   SMTRY2   2  0.000000  1.000000  0.000000        0.00000            
REMARK 290   SMTRY3   2  0.000000  0.000000 -1.000000        0.00000            
REMARK 290   SMTRY1   3  1.000000  0.000000  0.000000       21.94000            
REMARK 290   SMTRY2   3  0.000000  1.000000  0.000000       63.54500            
REMARK 290   SMTRY3   3  0.000000  0.000000  1.000000        0.00000            
REMARK 290   SMTRY1   4 -1.000000  0.000000  0.000000       21.94000            
REMARK 290   SMTRY2   4  0.000000  1.000000  0.000000       63.54500            
REMARK 290   SMTRY3   4  0.000000  0.000000 -1.000000        0.00000            
REMARK 290                                                                      
REMARK 290 REMARK: NULL                                                         
REMARK 300                                                                      
REMARK 300 BIOMOLECULE: 1, 2                                                    
REMARK 300 SEE REMARK 350 FOR THE AUTHOR PROVIDED AND/OR PROGRAM                
REMARK 300 GENERATED ASSEMBLY INFORMATION FOR THE STRUCTURE IN                  
REMARK 300 THIS ENTRY. THE REMARK MAY ALSO PROVIDE INFORMATION ON               
REMARK 300 BURIED SURFACE AREA.                                                 
REMARK 350                                                                      
REMARK 350 COORDINATES FOR A COMPLETE MULTIMER REPRESENTING THE KNOWN           
REMARK 350 BIOLOGICALLY SIGNIFICANT OLIGOMERIZATION STATE OF THE                
REMARK 350 MOLECULE CAN BE GENERATED BY APPLYING BIOMT TRANSFORMATIONS          
REMARK 350 GIVEN BELOW.  BOTH NON-CRYSTALLOGRAPHIC AND                          
REMARK 350 CRYSTALLOGRAPHIC OPERATIONS ARE GIVEN.                               
REMARK 350                                                                      
REMARK 350 BIOMOLECULE: 1                                                       
REMARK 350 AUTHOR DETERMINED BIOLOGICAL UNIT: MONOMERIC                         
REMARK 350 SOFTWARE DETERMINED QUATERNARY STRUCTURE: MONOMERIC                  
REMARK 350 SOFTWARE USED: PISA                                                  
REMARK 350 APPLY THE FOLLOWING TO CHAINS: A                                     
REMARK 350   BIOMT1   1  1.000000  0.000000  0.000000        0.00000            
REMARK 350   BIOMT2   1  0.000000  1.000000  0.000000        0.00000            
REMARK 350   BIOMT3   1  0.000000  0.000000  1.000000        0.00000            
REMARK 350                                                                      
REMARK 350 BIOMOLECULE: 2                                                       
REMARK 350 AUTHOR DETERMINED BIOLOGICAL UNIT: MONOMERIC                         
REMARK 350 SOFTWARE DETERMINED QUATERNARY STRUCTURE: MONOMERIC                  
REMARK 350 SOFTWARE USED: PISA                                                  
REMARK 350 APPLY THE FOLLOWING TO CHAINS: B                                     
REMARK 350   BIOMT1   1  1.000000  0.000000  0.000000        0.00000            
REMARK 350   BIOMT2   1  0.000000  1.000000  0.000000        0.00000            
REMARK 350   BIOMT3   1  0.000000  0.000000  1.000000        0.00000            
REMARK 465                                                                      
REMARK 465 MISSING RESIDUES                                                     
REMARK 465 THE FOLLOWING RESIDUES WERE NOT LOCATED IN THE                       
REMARK 465 EXPERIMENT. (M=MODEL NUMBER; RES=RESIDUE NAME; C=CHAIN               
REMARK 465 IDENTIFIER; SSSEQ=SEQUENCE NUMBER; I=INSERTION CODE.)                
REMARK 465                                                                      
REMARK 465   M RES C SSSEQI                                                     
REMARK 465     ALA A   835                                                      
REMARK 465     PHE A   836                                                      
REMARK 465     GLU A   837                                                      
REMARK 465     ASP A   838                                                      
REMARK 465     ARG A   839                                                      
REMARK 465     ASP A   840                                                      
REMARK 465     PRO A   841                                                      
REMARK 465     THR A   842                                                      
REMARK 465     GLN A   843                                                      
REMARK 465     LYS A   857                                                      
REMARK 465     GLY A   858                                                      
REMARK 465     ASN A   859                                                      
REMARK 465     PHE A   860                                                      
REMARK 465     SER A   919                                                      
REMARK 465     ALA A   920                                                      
REMARK 465     GLY A   921                                                      
REMARK 465     ARG A   922                                                      
REMARK 465     ARG A   923                                                      
REMARK 465     LYS A  1011                                                      
REMARK 465     GLU A  1012                                                      
REMARK 465     PRO A  1013                                                      
REMARK 465     GLY A  1014                                                      
REMARK 465     ALA A  1131                                                      
REMARK 465     GLY A  1132                                                      
REMARK 465     ALA B   835                                                      
REMARK 465     PHE B   836                                                      
REMARK 465     GLU B   837                                                      
REMARK 465     ASP B   838                                                      
REMARK 465     ARG B   839                                                      
REMARK 465     ASP B   840                                                      
REMARK 465     PRO B   841                                                      
REMARK 465     THR B   842                                                      
REMARK 465     GLN B   885                                                      
REMARK 465     HIS B   886                                                      
REMARK 465     SER B   887                                                      
REMARK 465     THR B   888                                                      
REMARK 465     GLU B   889                                                      
REMARK 465     GLU B   890                                                      
REMARK 465     TYR B   918                                                      
REMARK 465     SER B   919                                                      
REMARK 465     ALA B   920                                                      
REMARK 465     GLY B   921                                                      
REMARK 465     ARG B   922                                                      
REMARK 465     ARG B   923                                                      
REMARK 465     ASN B   924                                                      
REMARK 465     GLY B  1132                                                      
REMARK 470                                                                      
REMARK 470 MISSING ATOM                                                         
REMARK 470 THE FOLLOWING RESIDUES HAVE MISSING ATOMS (M=MODEL NUMBER;           
REMARK 470 RES=RESIDUE NAME; C=CHAIN IDENTIFIER; SSEQ=SEQUENCE NUMBER;          
REMARK 470 I=INSERTION CODE):                                                   
REMARK 470   M RES CSSEQI  ATOMS                                                
REMARK 470     GLU A 846    CG   CD   OE1  OE2                                  
REMARK 470     LYS A 850    CG   CD   CE   NZ                                   
REMARK 470     GLN A 872    CG   CD   OE1  NE2                                  
REMARK 470     GLN A 885    CG   CD   OE1  NE2                                  
REMARK 470     HIS A 886    CG   ND1  CD2  CE1  NE2                             
REMARK 470     GLU A 889    CG   CD   OE1  OE2                                  
REMARK 470     GLU A 890    CG   CD   OE1  OE2                                  
REMARK 470     ARG A 893    CG   CD   NE   CZ   NH1  NH2                        
REMARK 470     LYS A 912    CG   CD   CE   NZ                                   
REMARK 470     GLU A 946    CG   CD   OE1  OE2                                  
REMARK 470     ARG A 947    NE   CZ   NH1  NH2                                  
REMARK 470     GLN A1003    CG   CD   OE1  NE2                                  
REMARK 470     GLU A1015    CG   CD   OE1  OE2                                  
REMARK 470     LYS A1053    CG   CD   CE   NZ                                   
REMARK 470     GLN A1070    CG   CD   OE1  NE2                                  
REMARK 470     PHE A1076    CG   CD1  CD2  CE1  CE2  CZ                         
REMARK 470     LYS A1083    CG   CD   CE   NZ                                   
REMARK 470     ARG A1117    CG   CD   NE   CZ   NH1  NH2                        
REMARK 470     LEU A1121    CG   CD1  CD2                                       
REMARK 470     GLN A1125    CG   CD   OE1  NE2                                  
REMARK 470     GLN A1129    CG   CD   OE1  NE2                                  
REMARK 470     GLN B 843    CG   CD   OE1  NE2                                  
REMARK 470     GLU B 846    CG   CD   OE1  OE2                                  
REMARK 470     ARG B 847    CG   CD   NE   CZ   NH1  NH2                        
REMARK 470     LYS B 850    CG   CD   CE   NZ                                   
REMARK 470     LYS B 857    CG   CD   CE   NZ                                   
REMARK 470     ASN B 859    CG   OD1  ND2                                       
REMARK 470     PHE B 860    CG   CD1  CD2  CE1  CE2  CZ                         
REMARK 470     GLN B 872    CG   CD   OE1  NE2                                  
REMARK 470     LYS B 883    CG   CD   CE   NZ                                   
REMARK 470     GLN B 906    CD   OE1  NE2                                       
REMARK 470     LYS B 912    CG   CD   CE   NZ                                   
REMARK 470     GLU B 946    CG   CD   OE1  OE2                                  
REMARK 470     LYS B1011    CG   CD   CE   NZ                                   
REMARK 470     GLU B1012    CG   CD   OE1  OE2                                  
REMARK 470     GLU B1015    CG   CD   OE1  OE2                                  
REMARK 470     LYS B1053    CG   CD   CE   NZ                                   
REMARK 470     GLN B1070    CG   CD   OE1  NE2                                  
REMARK 470     GLN B1072    CG   CD   OE1  NE2                                  
REMARK 470     GLN B1129    CD   OE1  NE2                                       
REMARK 500                                                                      
REMARK 500 GEOMETRY AND STEREOCHEMISTRY                                         
REMARK 500 SUBTOPIC: TORSION ANGLES                                             
REMARK 500                                                                      
REMARK 500 TORSION ANGLES OUTSIDE THE EXPECTED RAMACHANDRAN REGIONS:            
REMARK 500 (M=MODEL NUMBER; RES=RESIDUE NAME; C=CHAIN IDENTIFIER;               
REMARK 500 SSEQ=SEQUENCE NUMBER; I=INSERTION CODE).                             
REMARK 500                                                                      
REMARK 500 STANDARD TABLE:                                                      
REMARK 500 FORMAT:(10X,I3,1X,A3,1X,A1,I4,A1,4X,F7.2,3X,F7.2)                    
REMARK 500                                                                      
REMARK 500 EXPECTED VALUES: GJ KLEYWEGT AND TA JONES (1996). PHI/PSI-           
REMARK 500 CHOLOGY: RAMACHANDRAN REVISITED. STRUCTURE 4, 1395 - 1400            
REMARK 500                                                                      
REMARK 500  M RES CSSEQI        PSI       PHI                                   
REMARK 500    ASP A 869       76.14   -117.92                                   
REMARK 500    LEU A 871       48.16    -93.17                                   
REMARK 500    GLN A 872       95.60      6.81                                   
REMARK 500    ASP A 873        7.70   -173.09                                   
REMARK 500    HIS A 886       73.52   -102.26                                   
REMARK 500    ARG A 975       -7.24     72.40                                   
REMARK 500    ASP A 976       38.30   -142.90                                   
REMARK 500    TRP A1106       40.82    -92.39                                   
REMARK 500    ASN B 874       -0.10     81.43                                   
REMARK 500    ARG B 975       -7.39     71.18                                   
REMARK 500    GLU B1012       71.74   -118.71                                   
REMARK 500    TRP B1106       40.65    -92.90                                   
REMARK 500                                                                      
REMARK 500 REMARK: NULL                                                         
REMARK 525                                                                      
REMARK 525 SOLVENT                                                              
REMARK 525                                                                      
REMARK 525 THE SOLVENT MOLECULES HAVE CHAIN IDENTIFIERS THAT                    
REMARK 525 INDICATE THE POLYMER CHAIN WITH WHICH THEY ARE MOST                  
REMARK 525 CLOSELY ASSOCIATED. THE REMARK LISTS ALL THE SOLVENT                 
REMARK 525 MOLECULES WHICH ARE MORE THAN 5A AWAY FROM THE                       
REMARK 525 NEAREST POLYMER CHAIN (M = MODEL NUMBER;                             
REMARK 525 RES=RESIDUE NAME; C=CHAIN IDENTIFIER; SSEQ=SEQUENCE                  
REMARK 525 NUMBER; I=INSERTION CODE):                                           
REMARK 525                                                                      
REMARK 525  M RES CSSEQI                                                        
REMARK 525    HOH B2012        DISTANCE =  7.10 ANGSTROMS                       
REMARK 525    HOH B2014        DISTANCE =  6.34 ANGSTROMS                       
REMARK 525    HOH B2030        DISTANCE =  5.81 ANGSTROMS                       
REMARK 525    HOH B2136        DISTANCE =  8.09 ANGSTROMS                       
REMARK 525    HOH B2137        DISTANCE =  6.51 ANGSTROMS                       
REMARK 610                                                                      
REMARK 610 MISSING HETEROATOM                                                   
REMARK 610 THE FOLLOWING RESIDUES HAVE MISSING ATOMS (M=MODEL NUMBER;           
REMARK 610 RES=RESIDUE NAME; C=CHAIN IDENTIFIER; SSEQ=SEQUENCE NUMBER;          
REMARK 610 I=INSERTION CODE):                                                   
REMARK 610   M RES C SSEQI                                                      
REMARK 610     ACT A 2134                                                       
REMARK 610     ACT A 2135                                                       
REMARK 610     ACT B 3135                                                       
REMARK 800                                                                      
REMARK 800 SITE                                                                 
REMARK 800 SITE_IDENTIFIER: AC1                                                 
REMARK 800 EVIDENCE_CODE: SOFTWARE                                              
REMARK 800 SITE_DESCRIPTION: BINDING SITE FOR RESIDUE LMM A 2133                
REMARK 800                                                                      
REMARK 800 SITE_IDENTIFIER: AC2                                                 
REMARK 800 EVIDENCE_CODE: SOFTWARE                                              
REMARK 800 SITE_DESCRIPTION: BINDING SITE FOR RESIDUE LMM B 3134                
REMARK 800                                                                      
REMARK 800 SITE_IDENTIFIER: AC3                                                 
REMARK 800 EVIDENCE_CODE: SOFTWARE                                              
REMARK 800 SITE_DESCRIPTION: BINDING SITE FOR RESIDUE ACT B 3135                
REMARK 800                                                                      
REMARK 800 SITE_IDENTIFIER: AC4                                                 
REMARK 800 EVIDENCE_CODE: SOFTWARE                                              
REMARK 800 SITE_DESCRIPTION: BINDING SITE FOR RESIDUE ACT A 2134                
REMARK 800                                                                      
REMARK 800 SITE_IDENTIFIER: AC5                                                 
REMARK 800 EVIDENCE_CODE: SOFTWARE                                              
REMARK 800 SITE_DESCRIPTION: BINDING SITE FOR RESIDUE ACT A 2135                
REMARK 900                                                                      
REMARK 900 RELATED ENTRIES                                                      
REMARK 900 RELATED ID: 4C62   RELATED DB: PDB                                   
REMARK 900 INHIBITORS OF JAK2 KINASE DOMAIN                                     
REMARK 999                                                                      
REMARK 999 SEQUENCE                                                             
REMARK 999 K943 AND K945A DOUBLE MUTANT                                         
DBREF  4C61 A  835  1132  UNP    O60674   JAK2_HUMAN     835   1132             
DBREF  4C61 B  835  1132  UNP    O60674   JAK2_HUMAN     835   1132             
SEQADV 4C61 ALA A  943  UNP  O60674    LYS   943 ENGINEERED MUTATION            
SEQADV 4C61 ALA A  945  UNP  O60674    LYS   945 ENGINEERED MUTATION            
SEQADV 4C61 ALA B  943  UNP  O60674    LYS   943 ENGINEERED MUTATION            
SEQADV 4C61 ALA B  945  UNP  O60674    LYS   945 ENGINEERED MUTATION            
SEQRES   1 A  298  ALA PHE GLU ASP ARG ASP PRO THR GLN PHE GLU GLU ARG          
SEQRES   2 A  298  HIS LEU LYS PHE LEU GLN GLN LEU GLY LYS GLY ASN PHE          
SEQRES   3 A  298  GLY SER VAL GLU MET CYS ARG TYR ASP PRO LEU GLN ASP          
SEQRES   4 A  298  ASN THR GLY GLU VAL VAL ALA VAL LYS LYS LEU GLN HIS          
SEQRES   5 A  298  SER THR GLU GLU HIS LEU ARG ASP PHE GLU ARG GLU ILE          
SEQRES   6 A  298  GLU ILE LEU LYS SER LEU GLN HIS ASP ASN ILE VAL LYS          
SEQRES   7 A  298  TYR LYS GLY VAL CYS TYR SER ALA GLY ARG ARG ASN LEU          
SEQRES   8 A  298  LYS LEU ILE MET GLU TYR LEU PRO TYR GLY SER LEU ARG          
SEQRES   9 A  298  ASP TYR LEU GLN ALA HIS ALA GLU ARG ILE ASP HIS ILE          
SEQRES  10 A  298  LYS LEU LEU GLN TYR THR SER GLN ILE CYS LYS GLY MET          
SEQRES  11 A  298  GLU TYR LEU GLY THR LYS ARG TYR ILE HIS ARG ASP LEU          
SEQRES  12 A  298  ALA THR ARG ASN ILE LEU VAL GLU ASN GLU ASN ARG VAL          
SEQRES  13 A  298  LYS ILE GLY ASP PHE GLY LEU THR LYS VAL LEU PRO GLN          
SEQRES  14 A  298  ASP LYS GLU PTR PTR LYS VAL LYS GLU PRO GLY GLU SER          
SEQRES  15 A  298  PRO ILE PHE TRP TYR ALA PRO GLU SER LEU THR GLU SER          
SEQRES  16 A  298  LYS PHE SER VAL ALA SER ASP VAL TRP SER PHE GLY VAL          
SEQRES  17 A  298  VAL LEU TYR GLU LEU PHE THR TYR ILE GLU LYS SER LYS          
SEQRES  18 A  298  SER PRO PRO ALA GLU PHE MET ARG MET ILE GLY ASN ASP          
SEQRES  19 A  298  LYS GLN GLY GLN MET ILE VAL PHE HIS LEU ILE GLU LEU          
SEQRES  20 A  298  LEU LYS ASN ASN GLY ARG LEU PRO ARG PRO ASP GLY CYS          
SEQRES  21 A  298  PRO ASP GLU ILE TYR MET ILE MET THR GLU CYS TRP ASN          
SEQRES  22 A  298  ASN ASN VAL ASN GLN ARG PRO SER PHE ARG ASP LEU ALA          
SEQRES  23 A  298  LEU ARG VAL ASP GLN ILE ARG ASP GLN MET ALA GLY              
SEQRES   1 B  298  ALA PHE GLU ASP ARG ASP PRO THR GLN PHE GLU GLU ARG          
SEQRES   2 B  298  HIS LEU LYS PHE LEU GLN GLN LEU GLY LYS GLY ASN PHE          
SEQRES   3 B  298  GLY SER VAL GLU MET CYS ARG TYR ASP PRO LEU GLN ASP          
SEQRES   4 B  298  ASN THR GLY GLU VAL VAL ALA VAL LYS LYS LEU GLN HIS          
SEQRES   5 B  298  SER THR GLU GLU HIS LEU ARG ASP PHE GLU ARG GLU ILE          
SEQRES   6 B  298  GLU ILE LEU LYS SER LEU GLN HIS ASP ASN ILE VAL LYS          
SEQRES   7 B  298  TYR LYS GLY VAL CYS TYR SER ALA GLY ARG ARG ASN LEU          
SEQRES   8 B  298  LYS LEU ILE MET GLU TYR LEU PRO TYR GLY SER LEU ARG          
SEQRES   9 B  298  ASP TYR LEU GLN ALA HIS ALA GLU ARG ILE ASP HIS ILE          
SEQRES  10 B  298  LYS LEU LEU GLN TYR THR SER GLN ILE CYS LYS GLY MET          
SEQRES  11 B  298  GLU TYR LEU GLY THR LYS ARG TYR ILE HIS ARG ASP LEU          
SEQRES  12 B  298  ALA THR ARG ASN ILE LEU VAL GLU ASN GLU ASN ARG VAL          
SEQRES  13 B  298  LYS ILE GLY ASP PHE GLY LEU THR LYS VAL LEU PRO GLN          
SEQRES  14 B  298  ASP LYS GLU PTR PTR LYS VAL LYS GLU PRO GLY GLU SER          
SEQRES  15 B  298  PRO ILE PHE TRP TYR ALA PRO GLU SER LEU THR GLU SER          
SEQRES  16 B  298  LYS PHE SER VAL ALA SER ASP VAL TRP SER PHE GLY VAL          
SEQRES  17 B  298  VAL LEU TYR GLU LEU PHE THR TYR ILE GLU LYS SER LYS          
SEQRES  18 B  298  SER PRO PRO ALA GLU PHE MET ARG MET ILE GLY ASN ASP          
SEQRES  19 B  298  LYS GLN GLY GLN MET ILE VAL PHE HIS LEU ILE GLU LEU          
SEQRES  20 B  298  LEU LYS ASN ASN GLY ARG LEU PRO ARG PRO ASP GLY CYS          
SEQRES  21 B  298  PRO ASP GLU ILE TYR MET ILE MET THR GLU CYS TRP ASN          
SEQRES  22 B  298  ASN ASN VAL ASN GLN ARG PRO SER PHE ARG ASP LEU ALA          
SEQRES  23 B  298  LEU ARG VAL ASP GLN ILE ARG ASP GLN MET ALA GLY              
MODRES 4C61 PTR A 1007  TYR  O-PHOSPHOTYROSINE                                  
MODRES 4C61 PTR A 1008  TYR  O-PHOSPHOTYROSINE                                  
MODRES 4C61 PTR B 1007  TYR  O-PHOSPHOTYROSINE                                  
MODRES 4C61 PTR B 1008  TYR  O-PHOSPHOTYROSINE                                  
HET    PTR  A1007      16                                                       
HET    PTR  A1008      16                                                       
HET    PTR  B1007      16                                                       
HET    PTR  B1008      16                                                       
HET    LMM  A2133      27                                                       
HET    ACT  A2134       3                                                       
HET    ACT  A2135       3                                                       
HET    LMM  B3134      27                                                       
HET    ACT  B3135       3                                                       
HETNAM     PTR O-PHOSPHOTYROSINE                                                
HETNAM     LMM N2-[(1S)-1-(5-FLUOROPYRIMIDIN-2-YL)ETHYL]-7-METHYL-N4-           
HETNAM   2 LMM  (1-METHYLIMIDAZOL-4-YL)THIENO[3,2-D]PYRIMIDINE-2,4-             
HETNAM   3 LMM  DIAMINE                                                         
HETNAM     ACT ACETATE ION                                                      
HETSYN     PTR PHOSPHONOTYROSINE                                                
FORMUL   1  PTR    4(C9 H12 N O6 P)                                             
FORMUL   3  LMM    2(C17 H17 F N8 S)                                            
FORMUL   4  ACT    3(C2 H3 O2 1-)                                               
FORMUL   8  HOH   *199(H2 O)                                                    
HELIX    1   1 ASP A  894  ASP A  894  1                                   1
HELIX    2   2 ARG A  897  ARG A  897  1                                   1
HELIX    3   3 SER A 1029  SER A 1029  1                                   1
HELIX    4   4 SER A 1032  SER A 1032  1                                   1
SHEET    1   1 1 LYS A 999  VAL A1000  0
SHEET    2   2 1 PTR A1008  LYS A1009  0
SHEET    3   3 1 LYS A1030  PHE A1031  0
LINK         C   GLU A1006                 N   PTR A1007     1555   1555  1.34  
LINK         C   PTR A1007                 N   PTR A1008     1555   1555  1.35  
LINK         C   PTR A1008                 N   LYS A1009     1555   1555  1.35  
LINK         C   GLU B1006                 N   PTR B1007     1555   1555  1.34  
LINK         C   PTR B1007                 N   PTR B1008     1555   1555  1.33  
LINK         C   PTR B1008                 N   LYS B1009     1555   1555  1.34  
SITE     1 AC1 13 LEU A 855  ALA A 880  MET A 929  GLU A 930                    
SITE     2 AC1 13 TYR A 931  LEU A 932  GLY A 935  ARG A 980                    
SITE     3 AC1 13 ASN A 981  LEU A 983  GLY A 993  ASP A 994                    
SITE     4 AC1 13 HOH A2038                                                     
SITE     1 AC2 10 LEU B 855  ALA B 880  GLU B 930  TYR B 931                    
SITE     2 AC2 10 LEU B 932  GLY B 935  ARG B 980  ASN B 981                    
SITE     3 AC2 10 LEU B 983  GLY B 993                                          
SITE     1 AC3  4 TYR A 931  PRO A 933  ARG B1090  GLY B1093                    
SITE     1 AC4  4 PHE A 851  GLU A 864  LYS A 926  ACT A2135                    
SITE     1 AC5  2 GLU A 864  ACT A2134                                          
CRYST1   43.880  127.090  135.210  90.00  97.33  90.00 C 1 2 1       8          
ORIGX1      1.000000  0.000000  0.000000        0.00000                         
ORIGX2      0.000000  1.000000  0.000000        0.00000                         
ORIGX3      0.000000  0.000000  1.000000        0.00000                         
SCALE1      0.022789  0.000000  0.002932        0.00000                         
SCALE2      0.000000  0.007868  0.000000        0.00000                         
SCALE3      0.000000  0.000000  0.007457        0.00000                         
ATOM      1  N   ASP A 894       3.486   0.698  59.410  1.00 77.56           N
ANISOU    1  N   ASP A 894    12839   9051   7580  -2690   3414   -914       N
ATOM      2  CA  ASP A 894       3.382   1.817  58.470  1.00 74.89           C
ANISOU    2  CA  ASP A 894    11980   8957   7518  -2465   3247  -1015       C
ATOM      3  C   ASP A 894       3.660   1.357  57.040  1.00 74.27           C
ANISOU    3  C   ASP A 894    11627   8930   7664  -2330   3048   -979       C
ATOM      4  O   ASP A 894       3.071   1.894  56.101  1.00 72.81           O
ANISOU    4  O   ASP A 894    10996   8945   7725  -2246   3030  -1133       O
ATOM      5  CB  ASP A 894       4.257   3.005  58.899  1.00 75.61           C
ANISOU    5  CB  ASP A 894    12119   9065   7544  -2235   2994   -913       C
ATOM      6  CG  ASP A 894       3.577   3.858  59.968  1.00 93.93           C
ANISOU    6  CG  ASP A 894    14510  11437   9744  -2338   3222  -1053       C
ATOM      7  OD1 ASP A 894       2.782   4.755  59.597  1.00 94.94           O
ANISOU    7  OD1 ASP A 894    14249  11767  10056  -2287   3305  -1251       O
ATOM      8  OD2 ASP A 894       3.795   3.590  61.180  1.00102.84           O
ANISOU    8  OD2 ASP A 894    16099  12392  10582  -2469   3327   -975       O
TER       9      ASP A 894
ATOM     10  N   ARG A 897       0.466  -0.091  55.515  1.00 63.51           N
ANISOU   10  N   ARG A 897     9554   7836   6740  -2868   3696  -1567       N
ATOM     11  CA  ARG A 897      -0.401   1.040  55.170  1.00 62.37           C
ANISOU   11  CA  ARG A 897     8928   7957   6811  -2783   3737  -1810       C
ATOM     12  C   ARG A 897       0.033   1.654  53.825  1.00 62.48           C
ANISOU   12  C   ARG A 897     8602   8101   7036  -2456   3385  -1783       C
ATOM     13  O   ARG A 897      -0.818   2.082  53.044  1.00 62.02           O
ANISOU   13  O   ARG A 897     8117   8242   7207  -2402   3384  -2001       O
ATOM     14  CB  ARG A 897      -0.368   2.103  56.275  1.00 60.92           C
ANISOU   14  CB  ARG A 897     8849   7802   6494  -2738   3810  -1820       C
ATOM     15  CG  ARG A 897      -1.581   2.038  57.186  1.00 70.63           C
ANISOU   15  CG  ARG A 897    10068   9087   7683  -3037   4240  -2053       C
ATOM     16  CD  ARG A 897      -1.171   1.980  58.637  1.00 82.11           C
ANISOU   16  CD  ARG A 897    12040  10351   8806  -3163   4389  -1918       C
ATOM     17  NE  ARG A 897      -1.132   3.306  59.250  1.00 92.57           N
ANISOU   17  NE  ARG A 897    13315  11768  10088  -3000   4351  -1962       N
ATOM     18  CZ  ARG A 897      -0.635   3.558  60.456  1.00115.02           C
ANISOU   18  CZ  ARG A 897    16591  14465  12647  -3028   4391  -1838       C
ATOM     19  NH1 ARG A 897      -0.106   2.578  61.183  1.00103.27           N
ANISOU   19  NH1 ARG A 897    15630  12727  10882  -3195   4454  -1653       N
ATOM     20  NH2 ARG A 897      -0.651   4.794  60.942  1.00105.61           N
ANISOU   20  NH2 ARG A 897    15333  13362  11433  -2877   4353  -1900       N
TER      21      ARG A 897
ATOM     22  N   LYS A 999      -0.019   9.661  54.130  1.00 56.30           N
ANISOU   22  N   LYS A 999     6928   7928   6535  -1215   2724  -2111       N
ATOM     23  CA  LYS A 999      -1.029   9.544  55.182  1.00 58.57           C
ANISOU   23  CA  LYS A 999     7222   8265   6767  -1425   3072  -2312       C
ATOM     24  C   LYS A 999      -2.421   9.722  54.619  1.00 64.90           C
ANISOU   24  C   LYS A 999     7575   9279   7807  -1409   3204  -2638       C
ATOM     25  O   LYS A 999      -2.603  10.466  53.658  1.00 62.97           O
ANISOU   25  O   LYS A 999     7052   9141   7734  -1157   2988  -2720       O
ATOM     26  CB  LYS A 999      -0.807  10.600  56.294  1.00 59.97           C
ANISOU   26  CB  LYS A 999     7606   8395   6783  -1369   3108  -2301       C
ATOM     27  CG  LYS A 999       0.469  10.437  57.111  1.00 65.41           C
ANISOU   27  CG  LYS A 999     8756   8879   7218  -1414   3000  -2017       C
ATOM     28  CD  LYS A 999       0.505   9.165  57.949  1.00 72.80           C
ANISOU   28  CD  LYS A 999    10016   9685   7960  -1706   3232  -1943       C
ATOM     29  CE  LYS A 999       1.839   8.974  58.624  1.00 80.22           C
ANISOU   29  CE  LYS A 999    11400  10419   8661  -1702   3054  -1661       C
ATOM     30  NZ  LYS A 999       1.837   7.759  59.480  1.00 91.07           N
ANISOU   30  NZ  LYS A 999    13142  11641   9821  -1967   3266  -1586       N
ATOM     31  N   VAL A1000      -3.410   9.069  55.250  1.00 65.46           N
ANISOU   31  N   VAL A1000     7582   9407   7883  -1679   3561  -2834       N
ATOM     32  CA  VAL A1000      -4.818   9.201  54.889  1.00 68.12           C
ANISOU   32  CA  VAL A1000     7462   9964   8458  -1700   3730  -3188       C
ATOM     33  C   VAL A1000      -5.423  10.241  55.828  1.00 74.65           C
ANISOU   33  C   VAL A1000     8238  10872   9255  -1653   3918  -3377       C
ATOM     34  O   VAL A1000      -5.277  10.122  57.052  1.00 76.77           O
ANISOU   34  O   VAL A1000     8826  11038   9306  -1841   4162  -3324       O
ATOM     35  CB  VAL A1000      -5.608   7.871  54.991  1.00 74.35           C
ANISOU   35  CB  VAL A1000     8166  10782   9302  -2050   4040  -3328       C
ATOM     36  CG1 VAL A1000      -6.911   7.958  54.202  1.00 75.75           C
ANISOU   36  CG1 VAL A1000     7785  11204   9790  -2016   4089  -3686       C
ATOM     37  CG2 VAL A1000      -4.768   6.685  54.521  1.00 72.62           C
ANISOU   37  CG2 VAL A1000     8200  10395   8999  -2162   3919  -3074       C
ATOM     38  N   LEU A1001      -6.122  11.241  55.263  1.00 70.93           N
ANISOU   38  N   LEU A1001     7383  10576   8990  -1395   3806  -3608       N
ATOM     39  CA  LEU A1001      -6.787  12.274  56.054  1.00 72.45           C
ANISOU   39  CA  LEU A1001     7479  10861   9186  -1309   3975  -3827       C
ATOM     40  C   LEU A1001      -7.853  11.651  56.926  1.00 82.23           C
ANISOU   40  C   LEU A1001     8612  12192  10439  -1631   4449  -4078       C
ATOM     41  O   LEU A1001      -8.585  10.761  56.458  1.00 83.86           O
ANISOU   41  O   LEU A1001     8547  12504  10813  -1818   4588  -4237       O
ATOM     42  CB  LEU A1001      -7.473  13.329  55.158  1.00 72.35           C
ANISOU   42  CB  LEU A1001     7035  11028   9427   -959   3759  -4065       C
ATOM     43  CG  LEU A1001      -6.618  14.393  54.475  1.00 73.57           C
ANISOU   43  CG  LEU A1001     7297  11099   9559   -597   3339  -3884       C
ATOM     44  CD1 LEU A1001      -7.480  15.313  53.634  1.00 73.73           C
ANISOU   44  CD1 LEU A1001     6906  11289   9819   -270   3160  -4155       C
ATOM     45  CD2 LEU A1001      -5.815  15.213  55.485  1.00 75.02           C
ANISOU   45  CD2 LEU A1001     7878  11125   9501   -549   3335  -3712       C
ATOM     46  N   PRO A1002      -8.016  12.171  58.171  1.00 82.12           N
ANISOU   46  N   PRO A1002     8792  12150  10261  -1697   4710  -4144       N
ATOM     47  CA  PRO A1002      -9.136  11.716  59.008  1.00 86.21           C
ANISOU   47  CA  PRO A1002     9175  12776  10805  -1994   5205  -4427       C
ATOM     48  C   PRO A1002     -10.426  12.097  58.287  1.00 92.73           C
ANISOU   48  C   PRO A1002     9358  13884  11992  -1855   5235  -4826       C
ATOM     49  O   PRO A1002     -10.442  13.115  57.593  1.00 90.98           O
ANISOU   49  O   PRO A1002     8916  13743  11911  -1478   4918  -4890       O
ATOM     50  CB  PRO A1002      -8.974  12.521  60.308  1.00 89.42           C
ANISOU   50  CB  PRO A1002     9905  13100  10970  -1978   5387  -4418       C
ATOM     51  CG  PRO A1002      -7.612  13.130  60.260  1.00 90.17           C
ANISOU   51  CG  PRO A1002    10385  13002  10873  -1752   4993  -4077       C
ATOM     52  CD  PRO A1002      -7.267  13.269  58.821  1.00 82.82           C
ANISOU   52  CD  PRO A1002     9196  12119  10153  -1495   4571  -3999       C
TER      53      PRO A1002
ATOM     54  N   LYS A1005     -11.469  15.722  59.278  1.00 96.83           N
ANISOU   54  N   LYS A1005     9568  14620  12603  -1091   5211  -5329       N
ATOM     55  CA  LYS A1005     -10.443  16.788  59.280  1.00 93.48           C
ANISOU   55  CA  LYS A1005     9489  14023  12006   -792   4862  -5082       C
ATOM     56  C   LYS A1005      -9.778  16.954  57.908  1.00 92.41           C
ANISOU   56  C   LYS A1005     9287  13844  11978   -529   4358  -4893       C
ATOM     57  O   LYS A1005      -9.617  15.971  57.188  1.00 89.29           O
ANISOU   57  O   LYS A1005     8811  13457  11659   -665   4276  -4794       O
ATOM     58  CB  LYS A1005      -9.359  16.541  60.354  1.00 93.95           C
ANISOU   58  CB  LYS A1005    10173  13833  11690  -1008   4955  -4757       C
ATOM     59  CG  LYS A1005      -9.854  16.653  61.790  1.00102.79           C
ANISOU   59  CG  LYS A1005    11480  14947  12630  -1209   5412  -4910       C
ATOM     60  CD  LYS A1005      -9.363  17.921  62.474  1.00105.82           C
ANISOU   60  CD  LYS A1005    12168  15213  12825   -978   5304  -4857       C
ATOM     61  CE  LYS A1005      -9.997  18.123  63.834  1.00103.83           C
ANISOU   61  CE  LYS A1005    12045  14984  12421  -1134   5772  -5071       C
ATOM     62  NZ  LYS A1005      -9.403  17.236  64.866  1.00106.99           N
ANISOU   62  NZ  LYS A1005    12980  15195  12477  -1499   6013  -4848       N
ATOM     63  N   GLU A1006      -9.394  18.201  57.555  1.00 88.33           N
ANISOU   63  N   GLU A1006     8831  13271  11457   -160   4035  -4846       N
ATOM     64  CA  GLU A1006      -8.716  18.512  56.294  1.00 85.03           C
ANISOU   64  CA  GLU A1006     8412  12788  11108    100   3572  -4658       C
ATOM     65  C   GLU A1006      -7.192  18.426  56.424  1.00 86.83           C
ANISOU   65  C   GLU A1006     9142  12768  11081     32   3376  -4232       C
ATOM     66  O   GLU A1006      -6.487  18.676  55.454  1.00 84.19           O
ANISOU   66  O   GLU A1006     8859  12358  10773    212   3023  -4045       O
ATOM     67  CB  GLU A1006      -9.176  19.867  55.705  1.00 86.93           C
ANISOU   67  CB  GLU A1006     8445  13091  11494    538   3316  -4847       C
ATOM     68  CG  GLU A1006     -10.594  19.872  55.149  1.00 99.62           C
ANISOU   68  CG  GLU A1006     9482  14957  13412    679   3369  -5256       C
ATOM     69  CD  GLU A1006     -11.025  18.641  54.372  1.00123.49           C
ANISOU   69  CD  GLU A1006    12192  18113  16616    488   3394  -5322       C
ATOM     70  OE1 GLU A1006     -10.609  18.492  53.202  1.00115.13           O
ANISOU   70  OE1 GLU A1006    11121  17014  15611    619   3053  -5174       O
ATOM     71  OE2 GLU A1006     -11.766  17.811  54.943  1.00130.75           O
ANISOU   71  OE2 GLU A1006    12904  19167  17610    190   3770  -5520       O
ANISOU   72  N   PTR A1007     9288  12427  10620   -235   3606  -4087       N
ANISOU   73  CA  PTR A1007     9510  11964  10144   -312   3429  -3710       C
ANISOU   74  C   PTR A1007    10142  12250  10327   -685   3688  -3574       C
ANISOU   75  O   PTR A1007    10266  12584  10582   -900   4052  -3776       O
ANISOU   76  CB  PTR A1007    10167  12177  10324   -135   3301  -3632       C
ANISOU   77  CG  PTR A1007    11142  13020  11014   -262   3652  -3800       C
ANISOU   78  CD1 PTR A1007    11763  13074  10934   -543   3821  -3619       C
ANISOU   79  CD2 PTR A1007    11414  13712  11691    -86   3807  -4145       C
ANISOU   80  CE1 PTR A1007    12457  13595  11294   -675   4171  -3776       C
ANISOU   81  CE2 PTR A1007    12034  14201  12026   -218   4170  -4309       C
ANISOU   82  CZ  PTR A1007    12662  14218  11892   -525   4366  -4120       C
ANISOU   83  OH  PTR A1007    13526  14825  12321   -696   4741  -4243       O
ANISOU   84  P   PTR A1007    14056  15501  12960   -467   4852  -4523       P
ANISOU   85  O1P PTR A1007    13973  15066  12620   -166   4428  -4364       O
ANISOU   86  O2P PTR A1007    14879  15918  13161   -685   5262  -4610       O
ANISOU   87  O3P PTR A1007    13805  16126  13662   -327   5000  -4901       O
ANISOU   88  N   PTR A1008     9836  11364   9438   -755   3508  -3240       N
ANISOU   89  CA  PTR A1008    10247  11294   9276  -1062   3677  -3061       C
ANISOU   90  C   PTR A1008    10703  11082   9000  -1039   3518  -2818       C
ANISOU   91  O   PTR A1008    10270  10568   8569   -819   3194  -2694       O
ANISOU   92  CB  PTR A1008    10324  11404   9490  -1152   3545  -2892       C
ANISOU   93  CG  PTR A1008    11094  11682   9703  -1455   3704  -2716       C
ANISOU   94  CD1 PTR A1008    11413  12179  10192  -1715   4008  -2847       C
ANISOU   95  CD2 PTR A1008    11589  11531   9518  -1471   3522  -2419       C
ANISOU   96  CE1 PTR A1008    12117  12336  10303  -1986   4142  -2669       C
ANISOU   97  CE2 PTR A1008    12243  11677   9608  -1711   3632  -2255       C
ANISOU   98  CZ  PTR A1008    12664  12186  10105  -1972   3950  -2369       C
ANISOU   99  OH  PTR A1008    13578  12483  10363  -2176   4003  -2167       O
ANISOU  100  P   PTR A1008    14649  13256  11039  -2530   4434  -2254       P
ANISOU  101  O1P PTR A1008    14556  13704  11589  -2691   4659  -2461       O
ANISOU  102  O2P PTR A1008    15155  13581  11175  -2638   4757  -2413       O
ANISOU  103  O3P PTR A1008    15120  12987  10780  -2607   4274  -1943       O
ATOM    104  N   LYS A1009      -1.755  15.208  61.713  1.00 79.21           N
ANISOU  104  N   LYS A1009    10854  10736   8508  -1275   3739  -2752       N
ATOM    105  CA  LYS A1009      -0.653  15.549  62.623  1.00 78.33           C
ANISOU  105  CA  LYS A1009    11215  10429   8120  -1280   3591  -2536       C
ATOM    106  C   LYS A1009       0.285  14.353  62.849  1.00 82.72           C
ANISOU  106  C   LYS A1009    12099  10826   8503  -1463   3519  -2268       C
ATOM    107  O   LYS A1009      -0.181  13.278  63.221  1.00 84.38           O
ANISOU  107  O   LYS A1009    12394  11025   8643  -1701   3792  -2299       O
ATOM    108  CB  LYS A1009      -1.186  16.113  63.955  1.00 82.85           C
ANISOU  108  CB  LYS A1009    12017  10975   8489  -1353   3870  -2694       C
ATOM    109  CG  LYS A1009      -0.119  16.783  64.822  1.00 87.99           C
ANISOU  109  CG  LYS A1009    13099  11444   8889  -1286   3654  -2524       C
ATOM    110  CD  LYS A1009      -0.724  17.592  65.960  1.00 92.92           C
ANISOU  110  CD  LYS A1009    13904  12058   9343  -1298   3906  -2718       C
ATOM    111  CE  LYS A1009       0.288  17.921  67.030  1.00102.83           C
ANISOU  111  CE  LYS A1009    15698  13104  10270  -1339   3769  -2542       C
ATOM    112  NZ  LYS A1009       1.202  19.026  66.626  1.00110.52           N
ANISOU  112  NZ  LYS A1009    16697  14007  11287  -1109   3354  -2425       N
ATOM    113  N   VAL A1010       1.603  14.544  62.622  1.00 77.76           N
ANISOU  113  N   VAL A1010    11656  10073   7816  -1349   3151  -2014       N
ATOM    114  CA  VAL A1010       2.622  13.495  62.785  1.00102.08           C
ANISOU  114  CA  VAL A1010    15036  13000  10750  -1463   3016  -1757       C
ATOM    115  C   VAL A1010       3.480  13.744  64.042  1.00126.85           C
ANISOU  115  C   VAL A1010    18671  15953  13573  -1508   2926  -1619       C
ATOM    116  O   VAL A1010       4.585  14.286  63.964  1.00 85.33           O
ANISOU  116  O   VAL A1010    13515  10617   8291  -1371   2591  -1465       O
ATOM    117  CB  VAL A1010       3.477  13.269  61.502  1.00102.77           C
ANISOU  117  CB  VAL A1010    14921  13096  11030  -1315   2679  -1583       C
ATOM    118  CG1 VAL A1010       4.265  11.962  61.582  1.00102.17           C
ANISOU  118  CG1 VAL A1010    15092  12887  10839  -1436   2603  -1368       C
ATOM    119  CG2 VAL A1010       2.615  13.285  60.244  1.00101.76           C
ANISOU  119  CG2 VAL A1010    14317  13148  11198  -1227   2725  -1739       C
TER     120      VAL A1010
ATOM    121  N   SER A1029       3.268  20.400  62.716  1.00 61.42           N
ANISOU  121  N   SER A1029     9709   7850   5778   -522   2259  -2060       N
ATOM    122  CA  SER A1029       3.258  19.034  62.156  1.00 59.70           C
ANISOU  122  CA  SER A1029     9356   7690   5638   -644   2317  -1969       C
ATOM    123  C   SER A1029       1.925  18.738  61.435  1.00 61.45           C
ANISOU  123  C   SER A1029     9178   8097   6073   -611   2544  -2191       C
ATOM    124  O   SER A1029       1.429  17.617  61.476  1.00 59.89           O
ANISOU  124  O   SER A1029     8918   7956   5881   -780   2758  -2223       O
ATOM    125  CB  SER A1029       3.597  17.986  63.214  1.00 64.75           C
ANISOU  125  CB  SER A1029    10344   8228   6030   -877   2443  -1859       C
ATOM    126  OG  SER A1029       4.920  18.154  63.694  1.00 70.01           O
ANISOU  126  OG  SER A1029    11331   8735   6536   -883   2164  -1646       O
ATOM    127  N   LYS A1030       1.355  19.771  60.781  1.00 57.57           N
ANISOU  127  N   LYS A1030     8428   7692   5755   -389   2483  -2353       N
ATOM    128  CA  LYS A1030       0.083  19.690  60.068  1.00 57.42           C
ANISOU  128  CA  LYS A1030     8001   7857   5958   -305   2641  -2597       C
ATOM    129  C   LYS A1030       0.290  19.420  58.586  1.00 55.01           C
ANISOU  129  C   LYS A1030     7423   7611   5869   -185   2418  -2517       C
ATOM    130  O   LYS A1030       0.852  20.252  57.890  1.00 51.64           O
ANISOU  130  O   LYS A1030     6988   7130   5504      8   2147  -2433       O
ATOM    131  CB  LYS A1030      -0.721  20.986  60.254  1.00 61.27           C
ANISOU  131  CB  LYS A1030     8382   8398   6499    -96   2692  -2844       C
ATOM    132  CG  LYS A1030      -1.649  21.013  61.440  1.00 76.19           C
ANISOU  132  CG  LYS A1030    10331  10339   8277   -206   3059  -3072       C
ATOM    133  CD  LYS A1030      -2.619  22.165  61.228  1.00 92.20           C
ANISOU  133  CD  LYS A1030    12116  12467  10449     56   3091  -3357       C
ATOM    134  CE  LYS A1030      -3.545  22.424  62.379  1.00107.85           C
ANISOU  134  CE  LYS A1030    14144  14502  12331     -5   3452  -3612       C
ATOM    135  NZ  LYS A1030      -4.672  23.297  61.955  1.00120.06           N
ANISOU  135  NZ  LYS A1030    15337  16193  14087    268   3498  -3931       N
ATOM    136  N   PHE A1031      -0.206  18.291  58.095  1.00 53.08           N
ANISOU  136  N   PHE A1031     6969   7468   5732   -304   2543  -2556       N
ATOM    137  CA  PHE A1031      -0.069  17.904  56.679  1.00 51.71           C
ANISOU  137  CA  PHE A1031     6548   7350   5748   -203   2349  -2493       C
ATOM    138  C   PHE A1031      -1.422  17.821  55.977  1.00 58.37           C
ANISOU  138  C   PHE A1031     6975   8388   6816   -116   2461  -2776       C
ATOM    139  O   PHE A1031      -2.360  17.209  56.479  1.00 60.52           O
ANISOU  139  O   PHE A1031     7116   8764   7113   -277   2757  -2967       O
ATOM    140  CB  PHE A1031       0.766  16.623  56.512  1.00 51.46           C
ANISOU  140  CB  PHE A1031     6649   7245   5657   -388   2309  -2257       C
ATOM    141  CG  PHE A1031       2.154  16.750  57.106  1.00 51.64           C
ANISOU  141  CG  PHE A1031     7041   7091   5489   -434   2142  -1992       C
ATOM    142  CD1 PHE A1031       2.378  16.508  58.467  1.00 54.61           C
ANISOU  142  CD1 PHE A1031     7738   7372   5638   -611   2289  -1949       C
ATOM    143  CD2 PHE A1031       3.241  17.094  56.309  1.00 51.29           C
ANISOU  143  CD2 PHE A1031     7025   6972   5489   -304   1840  -1796       C
ATOM    144  CE1 PHE A1031       3.654  16.665  59.025  1.00 54.27           C
ANISOU  144  CE1 PHE A1031     8022   7171   5427   -634   2097  -1726       C
ATOM    145  CE2 PHE A1031       4.519  17.255  56.869  1.00 53.69           C
ANISOU  145  CE2 PHE A1031     7626   7129   5645   -347   1677  -1580       C
ATOM    146  CZ  PHE A1031       4.714  17.047  58.225  1.00 52.70           C
ANISOU  146  CZ  PHE A1031     7800   6919   5306   -502   1788  -1551       C
ATOM    147  N   SER A1032      -1.519  18.483  54.830  1.00 54.57           N
ANISOU  147  N   SER A1032     6295   7948   6491    142   2222  -2814       N
ATOM    148  CA  SER A1032      -2.738  18.554  54.046  1.00 55.90           C
ANISOU  148  CA  SER A1032     6063   8294   6881    288   2243  -3089       C
ATOM    149  C   SER A1032      -2.398  18.609  52.557  1.00 57.52           C
ANISOU  149  C   SER A1032     6153   8495   7208    478   1936  -2993       C
ATOM    150  O   SER A1032      -1.222  18.533  52.186  1.00 54.41           O
ANISOU  150  O   SER A1032     5979   7966   6728    468   1754  -2717       O
ATOM    151  CB  SER A1032      -3.526  19.802  54.450  1.00 61.07           C
ANISOU  151  CB  SER A1032     6628   9001   7573    499   2282  -3333       C
ATOM    152  OG  SER A1032      -2.766  20.984  54.256  1.00 62.89           O
ANISOU  152  OG  SER A1032     7079   9087   7728    715   2023  -3198       O
TER     153      SER A1032
HETATM  154  O   HOH A2042      -6.470  10.151  60.146  1.00 66.03           O
HETATM  155  O   HOH A2049      -1.138  21.432  56.461  1.00 63.94           O
HETATM  156  O   HOH A2062       2.362   6.336  64.165  1.00 57.51           O
CONECT   65   64   66   72
CONECT   74   73   75   88
CONECT   73   72   74   76
CONECT   76   73   77
CONECT   78   77   80
CONECT   79   77   81
CONECT   80   78   82
CONECT   81   79   82
CONECT   77   76   78   79
CONECT   82   80   81   83
CONECT   72   65   73
CONECT   75   74
CONECT   85   84
CONECT   86   84
CONECT   87   84
CONECT   83   82   84
CONECT   84   83   85   86   87
CONECT   90   89   91  104
CONECT   89   88   90   92
CONECT   92   89   93
CONECT   94   93   96
CONECT   95   93   97
CONECT   96   94   98
CONECT   97   95   98
CONECT   93   92   94   95
CONECT   98   96   97   99
CONECT   88   74   89
CONECT   91   90
CONECT  101  100
CONECT  102  100
CONECT  103  100
CONECT   99   98  100
CONECT  100   99  101  102  103
CONECT  104   90  105
END
