# Supplementary material for: Scaffold repositioning of spiro-acridine derivatives as fungi chitinase inhibitor by target fishing and in vitro studies
Source: Sci Rep. 2023 May 5;13:7320. doi: 10.1038/s41598-023-33279-9 (PMC10163251; doi:10.1038/s41598-023-33279-9)
Supplement: Supplementary file 2 — Supplementary Information 2. [file 41598_2023_33279_MOESM2_ESM.zip › PDBQT_TARGETS_ALL/4c6v_TLG.pdb]

HEADER    TRANSFERASE                             19-SEP-13   4C6V              
TITLE     CRYSTAL STRUCTURE OF M. TUBERCULOSIS KASA IN COMPLEX WITH             
TITLE    2 TLM5 (SOAK FOR 5 MIN)                                                
COMPND    MOL_ID: 1;                                                            
COMPND   2 MOLECULE: 3-OXOACYL-[ACYL-CARRIER-PROTEIN] SYNTHASE 1;               
COMPND   3 CHAIN: A;                                                            
COMPND   4 SYNONYM: BETA-KETOACYL ACP SYNTHASE;                                 
COMPND   5 EC: 2.3.1.41;                                                        
COMPND   6 ENGINEERED: YES                                                      
SOURCE    MOL_ID: 1;                                                            
SOURCE   2 ORGANISM_SCIENTIFIC: MYCOBACTERIUM TUBERCULOSIS;                     
SOURCE   3 ORGANISM_TAXID: 83332;                                               
SOURCE   4 STRAIN: H37RV;                                                       
SOURCE   5 EXPRESSION_SYSTEM: MYCOBACTERIUM SMEGMATIS;                          
SOURCE   6 EXPRESSION_SYSTEM_TAXID: 1772;                                       
SOURCE   7 EXPRESSION_SYSTEM_STRAIN: MC2155;                                    
SOURCE   8 EXPRESSION_SYSTEM_PLASMID: PFPCA1                                    
KEYWDS    TRANSFERASE, KAS ENZYME, TYPE 2 FATTY ACID BIOSYNTHESIS, MYCOLIC      
KEYWDS   2 ACID SYNTHESIS, THIOLACTOMYCIN                                       
EXPDTA    X-RAY DIFFRACTION                                                     
AUTHOR    J.SCHIEBEL,K.KAPILASHRAMI,A.FEKETE,G.R.BOMMINENI,C.M.SCHAEFER,        
AUTHOR   2 M.J.MUELLER,P.J.TONGE,C.KISKER                                       
REVDAT   4   11-DEC-13 4C6V    1       JRNL                                     
REVDAT   3   23-OCT-13 4C6V    1       JRNL                                     
REVDAT   2   16-OCT-13 4C6V    1       JRNL                                     
REVDAT   1   09-OCT-13 4C6V    0                                                
JRNL        AUTH   J.SCHIEBEL,K.KAPILASHRAMI,A.FEKETE,G.R.BOMMINENI,            
JRNL        AUTH 2 C.M.SCHAEFER,M.J.MUELLER,P.J.TONGE,C.KISKER                  
JRNL        TITL   STRUCTURAL BASIS FOR THE RECOGNITION OF MYCOLIC ACID         
JRNL        TITL 2 PRECURSORS BY KASA, A CONDENSING ENZYME AND DRUG TARGET      
JRNL        TITL 3 FROM MYCOBACTERIUM TUBERCULOSIS                              
JRNL        REF    J.BIOL.CHEM.                  V. 288 34190 2013              
JRNL        REFN                   ISSN 0021-9258                               
JRNL        PMID   24108128                                                     
JRNL        DOI    10.1074/JBC.M113.511436                                      
REMARK   2                                                                      
REMARK   2 RESOLUTION.    2.70 ANGSTROMS.                                       
REMARK   3                                                                      
REMARK   3 REFINEMENT.                                                          
REMARK   3   PROGRAM     : REFMAC 5.5.0109                                      
REMARK   3   AUTHORS     : MURSHUDOV,VAGIN,DODSON                               
REMARK   3                                                                      
REMARK   3    REFINEMENT TARGET : MAXIMUM LIKELIHOOD                            
REMARK   3                                                                      
REMARK   3  DATA USED IN REFINEMENT.                                            
REMARK   3   RESOLUTION RANGE HIGH (ANGSTROMS) : 2.70                           
REMARK   3   RESOLUTION RANGE LOW  (ANGSTROMS) : 66.88                          
REMARK   3   DATA CUTOFF            (SIGMA(F)) : NONE                           
REMARK   3   COMPLETENESS FOR RANGE        (%) : 99.86                          
REMARK   3   NUMBER OF REFLECTIONS             : 13755                          
REMARK   3                                                                      
REMARK   3  FIT TO DATA USED IN REFINEMENT.                                     
REMARK   3   CROSS-VALIDATION METHOD          : THROUGHOUT                      
REMARK   3   FREE R VALUE TEST SET SELECTION  : RANDOM                          
REMARK   3   R VALUE     (WORKING + TEST SET) : 0.17969                         
REMARK   3   R VALUE            (WORKING SET) : 0.17643                         
REMARK   3   FREE R VALUE                     : 0.24217                         
REMARK   3   FREE R VALUE TEST SET SIZE   (%) : 5.0                             
REMARK   3   FREE R VALUE TEST SET COUNT      : 729                             
REMARK   3                                                                      
REMARK   3  FIT IN THE HIGHEST RESOLUTION BIN.                                  
REMARK   3   TOTAL NUMBER OF BINS USED           : 20                           
REMARK   3   BIN RESOLUTION RANGE HIGH       (A) : 2.700                        
REMARK   3   BIN RESOLUTION RANGE LOW        (A) : 2.770                        
REMARK   3   REFLECTION IN BIN     (WORKING SET) : 1015                         
REMARK   3   BIN COMPLETENESS (WORKING+TEST) (%) : 100.00                       
REMARK   3   BIN R VALUE           (WORKING SET) : 0.257                        
REMARK   3   BIN FREE R VALUE SET COUNT          : 52                           
REMARK   3   BIN FREE R VALUE                    : 0.340                        
REMARK   3                                                                      
REMARK   3  NUMBER OF NON-HYDROGEN ATOMS USED IN REFINEMENT.                    
REMARK   3   PROTEIN ATOMS            : 3030                                    
REMARK   3   NUCLEIC ACID ATOMS       : 0                                       
REMARK   3   HETEROGEN ATOMS          : 21                                      
REMARK   3   SOLVENT ATOMS            : 88                                      
REMARK   3                                                                      
REMARK   3  B VALUES.                                                           
REMARK   3   FROM WILSON PLOT           (A**2) : NULL                           
REMARK   3   MEAN B VALUE      (OVERALL, A**2) : 42.271                         
REMARK   3   OVERALL ANISOTROPIC B VALUE.                                       
REMARK   3    B11 (A**2) : 1.67                                                 
REMARK   3    B22 (A**2) : 1.67                                                 
REMARK   3    B33 (A**2) : -2.51                                                
REMARK   3    B12 (A**2) : 0.84                                                 
REMARK   3    B13 (A**2) : 0.00                                                 
REMARK   3    B23 (A**2) : 0.00                                                 
REMARK   3                                                                      
REMARK   3  ESTIMATED OVERALL COORDINATE ERROR.                                 
REMARK   3   ESU BASED ON R VALUE                            (A): 0.785         
REMARK   3   ESU BASED ON FREE R VALUE                       (A): 0.318         
REMARK   3   ESU BASED ON MAXIMUM LIKELIHOOD                 (A): 0.231         
REMARK   3   ESU FOR B VALUES BASED ON MAXIMUM LIKELIHOOD (A**2): 25.395        
REMARK   3                                                                      
REMARK   3  CORRELATION COEFFICIENTS.                                           
REMARK   3   CORRELATION COEFFICIENT FO-FC      : 0.944                         
REMARK   3   CORRELATION COEFFICIENT FO-FC FREE : 0.891                         
REMARK   3                                                                      
REMARK   3  RMS DEVIATIONS FROM IDEAL VALUES        COUNT    RMS    WEIGHT      
REMARK   3   BOND LENGTHS REFINED ATOMS        (A):  3109 ; 0.016 ; 0.022       
REMARK   3   BOND LENGTHS OTHERS               (A):  NULL ;  NULL ;  NULL       
REMARK   3   BOND ANGLES REFINED ATOMS   (DEGREES):  4225 ; 1.662 ; 1.970       
REMARK   3   BOND ANGLES OTHERS          (DEGREES):  NULL ;  NULL ;  NULL       
REMARK   3   TORSION ANGLES, PERIOD 1    (DEGREES):   414 ; 6.255 ; 5.000       
REMARK   3   TORSION ANGLES, PERIOD 2    (DEGREES):   123 ;34.450 ;23.415       
REMARK   3   TORSION ANGLES, PERIOD 3    (DEGREES):   471 ;18.150 ;15.000       
REMARK   3   TORSION ANGLES, PERIOD 4    (DEGREES):    24 ;19.939 ;15.000       
REMARK   3   CHIRAL-CENTER RESTRAINTS       (A**3):   471 ; 0.098 ; 0.200       
REMARK   3   GENERAL PLANES REFINED ATOMS      (A):  2425 ; 0.007 ; 0.021       
REMARK   3   GENERAL PLANES OTHERS             (A):  NULL ;  NULL ;  NULL       
REMARK   3   NON-BONDED CONTACTS REFINED ATOMS (A):  NULL ;  NULL ;  NULL       
REMARK   3   NON-BONDED CONTACTS OTHERS        (A):  NULL ;  NULL ;  NULL       
REMARK   3   NON-BONDED TORSION REFINED ATOMS  (A):  NULL ;  NULL ;  NULL       
REMARK   3   NON-BONDED TORSION OTHERS         (A):  NULL ;  NULL ;  NULL       
REMARK   3   H-BOND (X...Y) REFINED ATOMS      (A):  NULL ;  NULL ;  NULL       
REMARK   3   H-BOND (X...Y) OTHERS             (A):  NULL ;  NULL ;  NULL       
REMARK   3   POTENTIAL METAL-ION REFINED ATOMS (A):  NULL ;  NULL ;  NULL       
REMARK   3   POTENTIAL METAL-ION OTHERS        (A):  NULL ;  NULL ;  NULL       
REMARK   3   SYMMETRY VDW REFINED ATOMS        (A):  NULL ;  NULL ;  NULL       
REMARK   3   SYMMETRY VDW OTHERS               (A):  NULL ;  NULL ;  NULL       
REMARK   3   SYMMETRY H-BOND REFINED ATOMS     (A):  NULL ;  NULL ;  NULL       
REMARK   3   SYMMETRY H-BOND OTHERS            (A):  NULL ;  NULL ;  NULL       
REMARK   3   SYMMETRY METAL-ION REFINED ATOMS  (A):  NULL ;  NULL ;  NULL       
REMARK   3   SYMMETRY METAL-ION OTHERS         (A):  NULL ;  NULL ;  NULL       
REMARK   3                                                                      
REMARK   3  ISOTROPIC THERMAL FACTOR RESTRAINTS.     COUNT   RMS    WEIGHT      
REMARK   3   MAIN-CHAIN BOND REFINED ATOMS  (A**2):  2052 ; 0.684 ; 1.500       
REMARK   3   MAIN-CHAIN BOND OTHER ATOMS    (A**2):  NULL ;  NULL ;  NULL       
REMARK   3   MAIN-CHAIN ANGLE REFINED ATOMS (A**2):  3262 ; 1.299 ; 2.000       
REMARK   3   MAIN-CHAIN ANGLE OTHER ATOMS   (A**2):  NULL ;  NULL ;  NULL       
REMARK   3   SIDE-CHAIN BOND REFINED ATOMS  (A**2):  1057 ; 2.036 ; 3.000       
REMARK   3   SIDE-CHAIN BOND OTHER ATOMS    (A**2):  NULL ;  NULL ;  NULL       
REMARK   3   SIDE-CHAIN ANGLE REFINED ATOMS (A**2):   963 ; 3.366 ; 4.500       
REMARK   3   SIDE-CHAIN ANGLE OTHER ATOMS   (A**2):  NULL ;  NULL ;  NULL       
REMARK   3   LONG RANGE B REFINED ATOMS     (A**2):  NULL ;  NULL ;  NULL       
REMARK   3   LONG RANGE B OTHER ATOMS       (A**2):  NULL ;  NULL ;  NULL       
REMARK   3                                                                      
REMARK   3  ANISOTROPIC THERMAL FACTOR RESTRAINTS.   COUNT   RMS    WEIGHT      
REMARK   3   RIGID-BOND RESTRAINTS          (A**2):  NULL ;  NULL ;  NULL       
REMARK   3   SPHERICITY; FREE ATOMS         (A**2):  NULL ;  NULL ;  NULL       
REMARK   3   SPHERICITY; BONDED ATOMS       (A**2):  NULL ;  NULL ;  NULL       
REMARK   3                                                                      
REMARK   3  NCS RESTRAINTS STATISTICS                                           
REMARK   3   NUMBER OF DIFFERENT NCS GROUPS : NULL                              
REMARK   3                                                                      
REMARK   3  TLS DETAILS                                                         
REMARK   3   NUMBER OF TLS GROUPS  : 9                                          
REMARK   3                                                                      
REMARK   3   TLS GROUP : 1                                                      
REMARK   3    NUMBER OF COMPONENTS GROUP : 1                                    
REMARK   3    COMPONENTS        C SSSEQI   TO  C SSSEQI                         
REMARK   3    RESIDUE RANGE :   A     4        A    63                          
REMARK   3    ORIGIN FOR THE GROUP (A):  38.0363 -15.7919  34.4034              
REMARK   3    T TENSOR                                                          
REMARK   3      T11:   0.2920 T22:   0.2099                                     
REMARK   3      T33:   0.2639 T12:  -0.0194                                     
REMARK   3      T13:   0.0328 T23:  -0.0591                                     
REMARK   3    L TENSOR                                                          
REMARK   3      L11:   0.9850 L22:   3.4480                                     
REMARK   3      L33:   1.3810 L12:  -0.0327                                     
REMARK   3      L13:   0.2750 L23:   0.2710                                     
REMARK   3    S TENSOR                                                          
REMARK   3      S11:   0.0652 S12:   0.0766 S13:  -0.4201                       
REMARK   3      S21:  -0.1551 S22:   0.0354 S23:   0.3662                       
REMARK   3      S31:   0.4094 S32:  -0.0819 S33:  -0.1006                       
REMARK   3                                                                      
REMARK   3   TLS GROUP : 2                                                      
REMARK   3    NUMBER OF COMPONENTS GROUP : 1                                    
REMARK   3    COMPONENTS        C SSSEQI   TO  C SSSEQI                         
REMARK   3    RESIDUE RANGE :   A    64        A    82                          
REMARK   3    ORIGIN FOR THE GROUP (A):  28.6376 -19.3732  49.9745              
REMARK   3    T TENSOR                                                          
REMARK   3      T11:   0.1847 T22:   0.2192                                     
REMARK   3      T33:   0.1475 T12:  -0.1287                                     
REMARK   3      T13:   0.1371 T23:  -0.0881                                     
REMARK   3    L TENSOR                                                          
REMARK   3      L11:   3.5427 L22:  10.0356                                     
REMARK   3      L33:  14.5844 L12:  -3.1499                                     
REMARK   3      L13:  -1.1398 L23:   0.5309                                     
REMARK   3    S TENSOR                                                          
REMARK   3      S11:  -0.1466 S12:  -0.4698 S13:  -0.1019                       
REMARK   3      S21:   0.8495 S22:   0.1374 S23:   0.7441                       
REMARK   3      S31:   0.8763 S32:  -0.7640 S33:   0.0093                       
REMARK   3                                                                      
REMARK   3   TLS GROUP : 3                                                      
REMARK   3    NUMBER OF COMPONENTS GROUP : 1                                    
REMARK   3    COMPONENTS        C SSSEQI   TO  C SSSEQI                         
REMARK   3    RESIDUE RANGE :   A    83        A   102                          
REMARK   3    ORIGIN FOR THE GROUP (A):  42.4074 -20.9592  50.5397              
REMARK   3    T TENSOR                                                          
REMARK   3      T11:   0.3054 T22:   0.0845                                     
REMARK   3      T33:   0.0967 T12:  -0.1106                                     
REMARK   3      T13:   0.0519 T23:  -0.0009                                     
REMARK   3    L TENSOR                                                          
REMARK   3      L11:  12.3393 L22:   5.7356                                     
REMARK   3      L33:   5.9919 L12:  -5.9134                                     
REMARK   3      L13:  -0.0065 L23:   2.2544                                     
REMARK   3    S TENSOR                                                          
REMARK   3      S11:   0.3473 S12:   0.0768 S13:  -0.4781                       
REMARK   3      S21:   0.6009 S22:  -0.5043 S23:   0.1969                       
REMARK   3      S31:   1.0494 S32:  -0.1831 S33:   0.1571                       
REMARK   3                                                                      
REMARK   3   TLS GROUP : 4                                                      
REMARK   3    NUMBER OF COMPONENTS GROUP : 1                                    
REMARK   3    COMPONENTS        C SSSEQI   TO  C SSSEQI                         
REMARK   3    RESIDUE RANGE :   A   103        A   160                          
REMARK   3    ORIGIN FOR THE GROUP (A):  32.9132  -7.9781  56.1300              
REMARK   3    T TENSOR                                                          
REMARK   3      T11:   0.3509 T22:   0.1160                                     
REMARK   3      T33:   0.3180 T12:  -0.1158                                     
REMARK   3      T13:   0.0709 T23:  -0.1490                                     
REMARK   3    L TENSOR                                                          
REMARK   3      L11:   5.8857 L22:   3.6897                                     
REMARK   3      L33:   3.0570 L12:  -4.1505                                     
REMARK   3      L13:  -1.3238 L23:  -0.4723                                     
REMARK   3    S TENSOR                                                          
REMARK   3      S11:   0.0947 S12:   0.3667 S13:  -0.0200                       
REMARK   3      S21:  -0.0595 S22:  -0.2018 S23:   0.0350                       
REMARK   3      S31:   0.2355 S32:  -0.2473 S33:   0.1071                       
REMARK   3                                                                      
REMARK   3   TLS GROUP : 5                                                      
REMARK   3    NUMBER OF COMPONENTS GROUP : 1                                    
REMARK   3    COMPONENTS        C SSSEQI   TO  C SSSEQI                         
REMARK   3    RESIDUE RANGE :   A   161        A   183                          
REMARK   3    ORIGIN FOR THE GROUP (A):  47.8543  -4.8404  46.7357              
REMARK   3    T TENSOR                                                          
REMARK   3      T11:   0.1434 T22:   0.0325                                     
REMARK   3      T33:   0.0711 T12:   0.0136                                     
REMARK   3      T13:  -0.0024 T23:   0.0080                                     
REMARK   3    L TENSOR                                                          
REMARK   3      L11:   3.6802 L22:   2.5768                                     
REMARK   3      L33:   6.6023 L12:  -1.5042                                     
REMARK   3      L13:   1.0473 L23:  -2.0664                                     
REMARK   3    S TENSOR                                                          
REMARK   3      S11:   0.0402 S12:   0.0790 S13:   0.2981                       
REMARK   3      S21:   0.1067 S22:  -0.1915 S23:  -0.2357                       
REMARK   3      S31:   0.1947 S32:   0.0265 S33:   0.1514                       
REMARK   3                                                                      
REMARK   3   TLS GROUP : 6                                                      
REMARK   3    NUMBER OF COMPONENTS GROUP : 1                                    
REMARK   3    COMPONENTS        C SSSEQI   TO  C SSSEQI                         
REMARK   3    RESIDUE RANGE :   A   184        A   251                          
REMARK   3    ORIGIN FOR THE GROUP (A):  37.7081  -8.4454  33.5658              
REMARK   3    T TENSOR                                                          
REMARK   3      T11:   0.1145 T22:   0.0481                                     
REMARK   3      T33:   0.0603 T12:   0.0212                                     
REMARK   3      T13:   0.0099 T23:  -0.0044                                     
REMARK   3    L TENSOR                                                          
REMARK   3      L11:   2.1150 L22:   2.7610                                     
REMARK   3      L33:   2.6559 L12:  -0.9309                                     
REMARK   3      L13:   1.2473 L23:  -0.9651                                     
REMARK   3    S TENSOR                                                          
REMARK   3      S11:   0.1956 S12:   0.0280 S13:  -0.1938                       
REMARK   3      S21:  -0.2621 S22:   0.0236 S23:   0.2144                       
REMARK   3      S31:   0.1398 S32:  -0.1547 S33:  -0.2192                       
REMARK   3                                                                      
REMARK   3   TLS GROUP : 7                                                      
REMARK   3    NUMBER OF COMPONENTS GROUP : 1                                    
REMARK   3    COMPONENTS        C SSSEQI   TO  C SSSEQI                         
REMARK   3    RESIDUE RANGE :   A   252        A   266                          
REMARK   3    ORIGIN FOR THE GROUP (A):  60.3332 -20.0838  44.8292              
REMARK   3    T TENSOR                                                          
REMARK   3      T11:   0.1846 T22:   0.2221                                     
REMARK   3      T33:   0.6177 T12:   0.1255                                     
REMARK   3      T13:  -0.0137 T23:  -0.0091                                     
REMARK   3    L TENSOR                                                          
REMARK   3      L11:   2.7799 L22:  11.4615                                     
REMARK   3      L33:  11.8428 L12:  -5.5581                                     
REMARK   3      L13:   1.2818 L23:  -1.2366                                     
REMARK   3    S TENSOR                                                          
REMARK   3      S11:   0.0829 S12:   0.3241 S13:   0.3776                       
REMARK   3      S21:   0.0401 S22:  -0.4682 S23:  -1.0580                       
REMARK   3      S31:   1.2141 S32:   1.0445 S33:   0.3854                       
REMARK   3                                                                      
REMARK   3   TLS GROUP : 8                                                      
REMARK   3    NUMBER OF COMPONENTS GROUP : 1                                    
REMARK   3    COMPONENTS        C SSSEQI   TO  C SSSEQI                         
REMARK   3    RESIDUE RANGE :   A   267        A   372                          
REMARK   3    ORIGIN FOR THE GROUP (A):  48.8976  -4.9555  29.2190              
REMARK   3    T TENSOR                                                          
REMARK   3      T11:   0.1894 T22:   0.1006                                     
REMARK   3      T33:   0.0636 T12:   0.0470                                     
REMARK   3      T13:   0.0999 T23:   0.0003                                     
REMARK   3    L TENSOR                                                          
REMARK   3      L11:   0.4597 L22:   2.5566                                     
REMARK   3      L33:   1.6597 L12:  -0.5946                                     
REMARK   3      L13:   0.6870 L23:   0.1537                                     
REMARK   3    S TENSOR                                                          
REMARK   3      S11:   0.0873 S12:   0.1079 S13:   0.0461                       
REMARK   3      S21:  -0.4898 S22:  -0.0271 S23:  -0.2906                       
REMARK   3      S31:  -0.1356 S32:   0.1807 S33:  -0.0602                       
REMARK   3                                                                      
REMARK   3   TLS GROUP : 9                                                      
REMARK   3    NUMBER OF COMPONENTS GROUP : 1                                    
REMARK   3    COMPONENTS        C SSSEQI   TO  C SSSEQI                         
REMARK   3    RESIDUE RANGE :   A   373        A   416                          
REMARK   3    ORIGIN FOR THE GROUP (A):  50.1731  -9.5055  25.5366              
REMARK   3    T TENSOR                                                          
REMARK   3      T11:   0.2567 T22:   0.1217                                     
REMARK   3      T33:   0.1065 T12:   0.0702                                     
REMARK   3      T13:   0.1432 T23:   0.0334                                     
REMARK   3    L TENSOR                                                          
REMARK   3      L11:   1.9463 L22:   2.9435                                     
REMARK   3      L33:   1.8110 L12:  -0.1433                                     
REMARK   3      L13:  -0.2830 L23:   1.9441                                     
REMARK   3    S TENSOR                                                          
REMARK   3      S11:   0.2092 S12:   0.2670 S13:   0.0904                       
REMARK   3      S21:  -0.7197 S22:   0.0138 S23:  -0.4895                       
REMARK   3      S31:  -0.3811 S32:   0.1310 S33:  -0.2230                       
REMARK   3                                                                      
REMARK   3  BULK SOLVENT MODELLING.                                             
REMARK   3   METHOD USED : BABINET MODEL WITH MASK                              
REMARK   3   PARAMETERS FOR MASK CALCULATION                                    
REMARK   3   VDW PROBE RADIUS   : 1.40                                          
REMARK   3   ION PROBE RADIUS   : 0.80                                          
REMARK   3   SHRINKAGE RADIUS   : 0.80                                          
REMARK   3                                                                      
REMARK   3  OTHER REFINEMENT REMARKS: HYDROGENS HAVE BEEN ADDED IN THE          
REMARK   3   RIDING POSITIONS.                                                  
REMARK   4                                                                      
REMARK   4 4C6V COMPLIES WITH FORMAT V. 3.30, 13-JUL-11                         
REMARK 100                                                                      
REMARK 100 THIS ENTRY HAS BEEN PROCESSED BY PDBE ON 19-SEP-13.                  
REMARK 100 THE PDBE ID CODE IS EBI-56302.                                       
REMARK 200                                                                      
REMARK 200 EXPERIMENTAL DETAILS                                                 
REMARK 200  EXPERIMENT TYPE                : X-RAY DIFFRACTION                  
REMARK 200  DATE OF DATA COLLECTION        : 23-SEP-12                          
REMARK 200  TEMPERATURE           (KELVIN) : 100                                
REMARK 200  PH                             : 9.5                                
REMARK 200  NUMBER OF CRYSTALS USED        : 1                                  
REMARK 200                                                                      
REMARK 200  SYNCHROTRON              (Y/N) : Y                                  
REMARK 200  RADIATION SOURCE               : BESSY                              
REMARK 200  BEAMLINE                       : 14.1                               
REMARK 200  X-RAY GENERATOR MODEL          : NULL                               
REMARK 200  MONOCHROMATIC OR LAUE    (M/L) : M                                  
REMARK 200  WAVELENGTH OR RANGE        (A) : 0.9184                             
REMARK 200  MONOCHROMATOR                  : NULL                               
REMARK 200  OPTICS                         : NULL                               
REMARK 200                                                                      
REMARK 200  DETECTOR TYPE                  : CCD                                
REMARK 200  DETECTOR MANUFACTURER          : MARRESEARCH                        
REMARK 200  INTENSITY-INTEGRATION SOFTWARE : IMOSFLM                            
REMARK 200  DATA SCALING SOFTWARE          : SCALA                              
REMARK 200                                                                      
REMARK 200  NUMBER OF UNIQUE REFLECTIONS   : 14534                              
REMARK 200  RESOLUTION RANGE HIGH      (A) : 2.70                               
REMARK 200  RESOLUTION RANGE LOW       (A) : 49.44                              
REMARK 200  REJECTION CRITERIA  (SIGMA(I)) : 6.0                                
REMARK 200                                                                      
REMARK 200 OVERALL.                                                             
REMARK 200  COMPLETENESS FOR RANGE     (%) : 100.0                              
REMARK 200  DATA REDUNDANCY                : 5.4                                
REMARK 200  R MERGE                    (I) : 0.14                               
REMARK 200  R SYM                      (I) : NULL                               
REMARK 200  <I/SIGMA(I)> FOR THE DATA SET  : 9.20                               
REMARK 200                                                                      
REMARK 200 IN THE HIGHEST RESOLUTION SHELL.                                     
REMARK 200  HIGHEST RESOLUTION SHELL, RANGE HIGH (A) : 2.70                     
REMARK 200  HIGHEST RESOLUTION SHELL, RANGE LOW  (A) : 2.85                     
REMARK 200  COMPLETENESS FOR SHELL     (%) : 100.0                              
REMARK 200  DATA REDUNDANCY IN SHELL       : 5.5                                
REMARK 200  R MERGE FOR SHELL          (I) : 0.58                               
REMARK 200  R SYM FOR SHELL            (I) : NULL                               
REMARK 200  <I/SIGMA(I)> FOR SHELL         : 2.50                               
REMARK 200                                                                      
REMARK 200 DIFFRACTION PROTOCOL: SINGLE WAVELENGTH                              
REMARK 200 METHOD USED TO DETERMINE THE STRUCTURE: MOLECULAR REPLACEMENT        
REMARK 200 SOFTWARE USED: PHASER                                                
REMARK 200 STARTING MODEL: PDB ENTRY 2WGE                                       
REMARK 200                                                                      
REMARK 200 REMARK: NONE                                                         
REMARK 280                                                                      
REMARK 280 CRYSTAL                                                              
REMARK 280 SOLVENT CONTENT, VS   (%): 57.86                                     
REMARK 280 MATTHEWS COEFFICIENT, VM (ANGSTROMS**3/DA): 2.92                     
REMARK 280                                                                      
REMARK 280 CRYSTALLIZATION CONDITIONS: 10% PEG 3350, 0.2 M                      
REMARK 280  K/NA-TARTRATE, 1.5 MM TCEP                                          
REMARK 290                                                                      
REMARK 290 CRYSTALLOGRAPHIC SYMMETRY                                            
REMARK 290 SYMMETRY OPERATORS FOR SPACE GROUP: P 31 2 1                         
REMARK 290                                                                      
REMARK 290      SYMOP   SYMMETRY                                                
REMARK 290     NNNMMM   OPERATOR                                                
REMARK 290       1555   X,Y,Z                                                   
REMARK 290       2555   -Y,X-Y,Z+1/3                                            
REMARK 290       3555   -X+Y,-X,Z+2/3                                           
REMARK 290       4555   Y,X,-Z                                                  
REMARK 290       5555   X-Y,-Y,-Z+2/3                                           
REMARK 290       6555   -X,-X+Y,-Z+1/3                                          
REMARK 290                                                                      
REMARK 290     WHERE NNN -> OPERATOR NUMBER                                     
REMARK 290           MMM -> TRANSLATION VECTOR                                  
REMARK 290                                                                      
REMARK 290 CRYSTALLOGRAPHIC SYMMETRY TRANSFORMATIONS                            
REMARK 290 THE FOLLOWING TRANSFORMATIONS OPERATE ON THE ATOM/HETATM             
REMARK 290 RECORDS IN THIS ENTRY TO PRODUCE CRYSTALLOGRAPHICALLY                
REMARK 290 RELATED MOLECULES.                                                   
REMARK 290   SMTRY1   1  1.000000  0.000000  0.000000        0.00000            
REMARK 290   SMTRY2   1  0.000000  1.000000  0.000000        0.00000            
REMARK 290   SMTRY3   1  0.000000  0.000000  1.000000        0.00000            
REMARK 290   SMTRY1   2 -0.500000 -0.866025  0.000000        0.00000            
REMARK 290   SMTRY2   2  0.866025 -0.500000  0.000000        0.00000            
REMARK 290   SMTRY3   2  0.000000  0.000000  1.000000       48.95033            
REMARK 290   SMTRY1   3 -0.500000  0.866025  0.000000        0.00000            
REMARK 290   SMTRY2   3 -0.866025 -0.500000  0.000000        0.00000            
REMARK 290   SMTRY3   3  0.000000  0.000000  1.000000       97.90067            
REMARK 290   SMTRY1   4 -0.500000  0.866025  0.000000        0.00000            
REMARK 290   SMTRY2   4  0.866025  0.500000  0.000000        0.00000            
REMARK 290   SMTRY3   4  0.000000  0.000000 -1.000000        0.00000            
REMARK 290   SMTRY1   5  1.000000  0.000000  0.000000        0.00000            
REMARK 290   SMTRY2   5  0.000000 -1.000000  0.000000        0.00000            
REMARK 290   SMTRY3   5  0.000000  0.000000 -1.000000       97.90067            
REMARK 290   SMTRY1   6 -0.500000 -0.866025  0.000000        0.00000            
REMARK 290   SMTRY2   6 -0.866025  0.500000  0.000000        0.00000            
REMARK 290   SMTRY3   6  0.000000  0.000000 -1.000000       48.95033            
REMARK 290                                                                      
REMARK 290 REMARK: NULL                                                         
REMARK 300                                                                      
REMARK 300 BIOMOLECULE: 1                                                       
REMARK 300 SEE REMARK 350 FOR THE AUTHOR PROVIDED AND/OR PROGRAM                
REMARK 300 GENERATED ASSEMBLY INFORMATION FOR THE STRUCTURE IN                  
REMARK 300 THIS ENTRY. THE REMARK MAY ALSO PROVIDE INFORMATION ON               
REMARK 300 BURIED SURFACE AREA.                                                 
REMARK 350                                                                      
REMARK 350 COORDINATES FOR A COMPLETE MULTIMER REPRESENTING THE KNOWN           
REMARK 350 BIOLOGICALLY SIGNIFICANT OLIGOMERIZATION STATE OF THE                
REMARK 350 MOLECULE CAN BE GENERATED BY APPLYING BIOMT TRANSFORMATIONS          
REMARK 350 GIVEN BELOW.  BOTH NON-CRYSTALLOGRAPHIC AND                          
REMARK 350 CRYSTALLOGRAPHIC OPERATIONS ARE GIVEN.                               
REMARK 350                                                                      
REMARK 350 BIOMOLECULE: 1                                                       
REMARK 350 AUTHOR DETERMINED BIOLOGICAL UNIT: DIMERIC                           
REMARK 350 SOFTWARE DETERMINED QUATERNARY STRUCTURE: DIMERIC                    
REMARK 350 SOFTWARE USED: PISA                                                  
REMARK 350 TOTAL BURIED SURFACE AREA: 7090 ANGSTROM**2                          
REMARK 350 SURFACE AREA OF THE COMPLEX: 26290 ANGSTROM**2                       
REMARK 350 CHANGE IN SOLVENT FREE ENERGY: -47.2 KCAL/MOL                        
REMARK 350 APPLY THE FOLLOWING TO CHAINS: A                                     
REMARK 350   BIOMT1   1  1.000000  0.000000  0.000000        0.00000            
REMARK 350   BIOMT2   1  0.000000  1.000000  0.000000        0.00000            
REMARK 350   BIOMT3   1  0.000000  0.000000  1.000000        0.00000            
REMARK 350   BIOMT1   2  1.000000  0.000000  0.000000        0.00000            
REMARK 350   BIOMT2   2  0.000000 -1.000000  0.000000        0.00000            
REMARK 350   BIOMT3   2  0.000000  0.000000 -1.000000       97.90067            
REMARK 465                                                                      
REMARK 465 MISSING RESIDUES                                                     
REMARK 465 THE FOLLOWING RESIDUES WERE NOT LOCATED IN THE                       
REMARK 465 EXPERIMENT. (M=MODEL NUMBER; RES=RESIDUE NAME; C=CHAIN               
REMARK 465 IDENTIFIER; SSSEQ=SEQUENCE NUMBER; I=INSERTION CODE.)                
REMARK 465                                                                      
REMARK 465   M RES C SSSEQI                                                     
REMARK 465     MET A   -22                                                      
REMARK 465     GLY A   -21                                                      
REMARK 465     SER A   -20                                                      
REMARK 465     SER A   -19                                                      
REMARK 465     HIS A   -18                                                      
REMARK 465     HIS A   -17                                                      
REMARK 465     HIS A   -16                                                      
REMARK 465     HIS A   -15                                                      
REMARK 465     HIS A   -14                                                      
REMARK 465     HIS A   -13                                                      
REMARK 465     SER A   -12                                                      
REMARK 465     SER A   -11                                                      
REMARK 465     GLY A   -10                                                      
REMARK 465     LEU A    -9                                                      
REMARK 465     VAL A    -8                                                      
REMARK 465     PRO A    -7                                                      
REMARK 465     ARG A    -6                                                      
REMARK 465     GLY A    -5                                                      
REMARK 465     SER A    -4                                                      
REMARK 465     HIS A    -3                                                      
REMARK 465     MET A    -2                                                      
REMARK 465     ALA A    -1                                                      
REMARK 465     SER A     0                                                      
REMARK 465     MET A     1                                                      
REMARK 500                                                                      
REMARK 500 GEOMETRY AND STEREOCHEMISTRY                                         
REMARK 500 SUBTOPIC: TORSION ANGLES                                             
REMARK 500                                                                      
REMARK 500 TORSION ANGLES OUTSIDE THE EXPECTED RAMACHANDRAN REGIONS:            
REMARK 500 (M=MODEL NUMBER; RES=RESIDUE NAME; C=CHAIN IDENTIFIER;               
REMARK 500 SSEQ=SEQUENCE NUMBER; I=INSERTION CODE).                             
REMARK 500                                                                      
REMARK 500 STANDARD TABLE:                                                      
REMARK 500 FORMAT:(10X,I3,1X,A3,1X,A1,I4,A1,4X,F7.2,3X,F7.2)                    
REMARK 500                                                                      
REMARK 500 EXPECTED VALUES: GJ KLEYWEGT AND TA JONES (1996). PHI/PSI-           
REMARK 500 CHOLOGY: RAMACHANDRAN REVISITED. STRUCTURE 4, 1395 - 1400            
REMARK 500                                                                      
REMARK 500  M RES CSSEQI        PSI       PHI                                   
REMARK 500    ASP A  48      119.41    -36.23                                   
REMARK 500    LEU A 140      -18.11    -34.47                                   
REMARK 500    ALA A 170     -119.88     35.35                                   
REMARK 500    ARG A 228       59.75   -118.90                                   
REMARK 500    ASP A 235       16.46   -140.31                                   
REMARK 500    ALA A 274       55.06     39.27                                   
REMARK 500    VAL A 278      -35.08   -131.25                                   
REMARK 500    ALA A 314       11.95     94.18                                   
REMARK 500    ILE A 347     -103.13     49.66                                   
REMARK 500    PRO A 376      128.99    -36.31                                   
REMARK 500    PHE A 404      140.50    -39.53                                   
REMARK 500                                                                      
REMARK 500 REMARK: NULL                                                         
REMARK 525                                                                      
REMARK 525 SOLVENT                                                              
REMARK 525                                                                      
REMARK 525 THE SOLVENT MOLECULES HAVE CHAIN IDENTIFIERS THAT                    
REMARK 525 INDICATE THE POLYMER CHAIN WITH WHICH THEY ARE MOST                  
REMARK 525 CLOSELY ASSOCIATED. THE REMARK LISTS ALL THE SOLVENT                 
REMARK 525 MOLECULES WHICH ARE MORE THAN 5A AWAY FROM THE                       
REMARK 525 NEAREST POLYMER CHAIN (M = MODEL NUMBER;                             
REMARK 525 RES=RESIDUE NAME; C=CHAIN IDENTIFIER; SSEQ=SEQUENCE                  
REMARK 525 NUMBER; I=INSERTION CODE):                                           
REMARK 525                                                                      
REMARK 525  M RES CSSEQI                                                        
REMARK 525    HOH A2088        DISTANCE =  5.38 ANGSTROMS                       
REMARK 620                                                                      
REMARK 620 METAL COORDINATION                                                   
REMARK 620 (M=MODEL NUMBER; RES=RESIDUE NAME; C=CHAIN IDENTIFIER;               
REMARK 620 SSEQ=SEQUENCE NUMBER; I=INSERTION CODE):                             
REMARK 620                                                                      
REMARK 620 COORDINATION ANGLES FOR:  M RES CSSEQI METAL                         
REMARK 620                               K A1418   K                            
REMARK 620 N RES CSSEQI ATOM                                                    
REMARK 620 1 GLU A 354   OE1                                                    
REMARK 620 2 ASN A 309   OD1  90.3                                              
REMARK 620 3 ASN A 309   O   156.1  72.9                                        
REMARK 620 4 ALA A 310   O    83.0  77.4  76.9                                  
REMARK 620 5 ASN A 400   O   105.9 163.5  92.6 107.5                            
REMARK 620 6 ASN A 399   OD1 117.1  82.4  78.2 151.6  87.1                      
REMARK 620 N                    1     2     3     4     5                       
REMARK 800                                                                      
REMARK 800 SITE                                                                 
REMARK 800 SITE_IDENTIFIER: AC1                                                 
REMARK 800 EVIDENCE_CODE: SOFTWARE                                              
REMARK 800 SITE_DESCRIPTION: BINDING SITE FOR RESIDUE EDO A1417                 
REMARK 800                                                                      
REMARK 800 SITE_IDENTIFIER: AC2                                                 
REMARK 800 EVIDENCE_CODE: SOFTWARE                                              
REMARK 800 SITE_DESCRIPTION: BINDING SITE FOR RESIDUE   K A1418                 
REMARK 800                                                                      
REMARK 800 SITE_IDENTIFIER: AC3                                                 
REMARK 800 EVIDENCE_CODE: SOFTWARE                                              
REMARK 800 SITE_DESCRIPTION: BINDING SITE FOR RESIDUE TLG A1419                 
REMARK 900                                                                      
REMARK 900 RELATED ENTRIES                                                      
REMARK 900 RELATED ID: 4C6U   RELATED DB: PDB                                   
REMARK 900  CRYSTAL STRUCTURE OF M. TUBERCULOSIS KASA IN COMPLEX                
REMARK 900  WITH TLM5                                                           
REMARK 900 RELATED ID: 4C6W   RELATED DB: PDB                                   
REMARK 900  CRYSTAL STRUCTURE OF M. TUBERCULOSIS C171Q KASA                     
REMARK 900 RELATED ID: 4C6X   RELATED DB: PDB                                   
REMARK 900  CRYSTAL STRUCTURE OF M. TUBERCULOSIS C171Q KASA IN                  
REMARK 900  COMPLEX WITH THIOLACTOMYCIN (TLM)                                   
REMARK 900 RELATED ID: 4C6Z   RELATED DB: PDB                                   
REMARK 900  CRYSTAL STRUCTURE OF M. TUBERCULOSIS C171Q KASA IN                  
REMARK 900  COMPLEX WITH TLM3                                                   
REMARK 900 RELATED ID: 4C70   RELATED DB: PDB                                   
REMARK 900  CRYSTAL STRUCTURE OF M. TUBERCULOSIS C171Q KASA IN                  
REMARK 900  COMPLEX WITH TLM4                                                   
REMARK 900 RELATED ID: 4C71   RELATED DB: PDB                                   
REMARK 900  CRYSTAL STRUCTURE OF M. TUBERCULOSIS C171Q KASA IN                  
REMARK 900  COMPLEX WITH TLM18                                                  
REMARK 900 RELATED ID: 4C72   RELATED DB: PDB                                   
REMARK 900  CRYSTAL STRUCTURE OF M. TUBERCULOSIS C171Q KASA IN                  
REMARK 900  COMPLEX WITH TLM5                                                   
REMARK 900 RELATED ID: 4C73   RELATED DB: PDB                                   
REMARK 900  CRYSTAL STRUCTURE OF M. TUBERCULOSIS C171Q KASA IN                  
REMARK 900  COMPLEX WITH TLM6                                                   
DBREF  4C6V A    1   416  UNP    I6Y8T4   I6Y8T4_MYCTU     1    416             
SEQADV 4C6V MET A  -22  UNP  I6Y8T4              EXPRESSION TAG                 
SEQADV 4C6V GLY A  -21  UNP  I6Y8T4              EXPRESSION TAG                 
SEQADV 4C6V SER A  -20  UNP  I6Y8T4              EXPRESSION TAG                 
SEQADV 4C6V SER A  -19  UNP  I6Y8T4              EXPRESSION TAG                 
SEQADV 4C6V HIS A  -18  UNP  I6Y8T4              EXPRESSION TAG                 
SEQADV 4C6V HIS A  -17  UNP  I6Y8T4              EXPRESSION TAG                 
SEQADV 4C6V HIS A  -16  UNP  I6Y8T4              EXPRESSION TAG                 
SEQADV 4C6V HIS A  -15  UNP  I6Y8T4              EXPRESSION TAG                 
SEQADV 4C6V HIS A  -14  UNP  I6Y8T4              EXPRESSION TAG                 
SEQADV 4C6V HIS A  -13  UNP  I6Y8T4              EXPRESSION TAG                 
SEQADV 4C6V SER A  -12  UNP  I6Y8T4              EXPRESSION TAG                 
SEQADV 4C6V SER A  -11  UNP  I6Y8T4              EXPRESSION TAG                 
SEQADV 4C6V GLY A  -10  UNP  I6Y8T4              EXPRESSION TAG                 
SEQADV 4C6V LEU A   -9  UNP  I6Y8T4              EXPRESSION TAG                 
SEQADV 4C6V VAL A   -8  UNP  I6Y8T4              EXPRESSION TAG                 
SEQADV 4C6V PRO A   -7  UNP  I6Y8T4              EXPRESSION TAG                 
SEQADV 4C6V ARG A   -6  UNP  I6Y8T4              EXPRESSION TAG                 
SEQADV 4C6V GLY A   -5  UNP  I6Y8T4              EXPRESSION TAG                 
SEQADV 4C6V SER A   -4  UNP  I6Y8T4              EXPRESSION TAG                 
SEQADV 4C6V HIS A   -3  UNP  I6Y8T4              EXPRESSION TAG                 
SEQADV 4C6V MET A   -2  UNP  I6Y8T4              EXPRESSION TAG                 
SEQADV 4C6V ALA A   -1  UNP  I6Y8T4              EXPRESSION TAG                 
SEQADV 4C6V SER A    0  UNP  I6Y8T4              EXPRESSION TAG                 
SEQRES   1 A  439  MET GLY SER SER HIS HIS HIS HIS HIS HIS SER SER GLY          
SEQRES   2 A  439  LEU VAL PRO ARG GLY SER HIS MET ALA SER MET SER GLN          
SEQRES   3 A  439  PRO SER THR ALA ASN GLY GLY PHE PRO SER VAL VAL VAL          
SEQRES   4 A  439  THR ALA VAL THR ALA THR THR SER ILE SER PRO ASP ILE          
SEQRES   5 A  439  GLU SER THR TRP LYS GLY LEU LEU ALA GLY GLU SER GLY          
SEQRES   6 A  439  ILE HIS ALA LEU GLU ASP GLU PHE VAL THR LYS TRP ASP          
SEQRES   7 A  439  LEU ALA VAL LYS ILE GLY GLY HIS LEU LYS ASP PRO VAL          
SEQRES   8 A  439  ASP SER HIS MET GLY ARG LEU ASP MET ARG ARG MET SER          
SEQRES   9 A  439  TYR VAL GLN ARG MET GLY LYS LEU LEU GLY GLY GLN LEU          
SEQRES  10 A  439  TRP GLU SER ALA GLY SER PRO GLU VAL ASP PRO ASP ARG          
SEQRES  11 A  439  PHE ALA VAL VAL VAL GLY THR GLY LEU GLY GLY ALA GLU          
SEQRES  12 A  439  ARG ILE VAL GLU SER TYR ASP LEU MET ASN ALA GLY GLY          
SEQRES  13 A  439  PRO ARG LYS VAL SER PRO LEU ALA VAL GLN MET ILE MET          
SEQRES  14 A  439  PRO ASN GLY ALA ALA ALA VAL ILE GLY LEU GLN LEU GLY          
SEQRES  15 A  439  ALA ARG ALA GLY VAL MET THR PRO VAL SER ALA CYS SER          
SEQRES  16 A  439  SER GLY SER GLU ALA ILE ALA HIS ALA TRP ARG GLN ILE          
SEQRES  17 A  439  VAL MET GLY ASP ALA ASP VAL ALA VAL CYS GLY GLY VAL          
SEQRES  18 A  439  GLU GLY PRO ILE GLU ALA LEU PRO ILE ALA ALA PHE SER          
SEQRES  19 A  439  MET MET ARG ALA MET SER THR ARG ASN ASP GLU PRO GLU          
SEQRES  20 A  439  ARG ALA SER ARG PRO PHE ASP LYS ASP ARG ASP GLY PHE          
SEQRES  21 A  439  VAL PHE GLY GLU ALA GLY ALA LEU MET LEU ILE GLU THR          
SEQRES  22 A  439  GLU GLU HIS ALA LYS ALA ARG GLY ALA LYS PRO LEU ALA          
SEQRES  23 A  439  ARG LEU LEU GLY ALA GLY ILE THR SER ASP ALA PHE HIS          
SEQRES  24 A  439  MET VAL ALA PRO ALA ALA ASP GLY VAL ARG ALA GLY ARG          
SEQRES  25 A  439  ALA MET THR ARG SER LEU GLU LEU ALA GLY LEU SER PRO          
SEQRES  26 A  439  ALA ASP ILE ASP HIS VAL ASN ALA HIS GLY THR ALA THR          
SEQRES  27 A  439  PRO ILE GLY ASP ALA ALA GLU ALA ASN ALA ILE ARG VAL          
SEQRES  28 A  439  ALA GLY CYS ASP GLN ALA ALA VAL TYR ALA PRO LYS SER          
SEQRES  29 A  439  ALA LEU GLY HIS SER ILE GLY ALA VAL GLY ALA LEU GLU          
SEQRES  30 A  439  SER VAL LEU THR VAL LEU THR LEU ARG ASP GLY VAL ILE          
SEQRES  31 A  439  PRO PRO THR LEU ASN TYR GLU THR PRO ASP PRO GLU ILE          
SEQRES  32 A  439  ASP LEU ASP VAL VAL ALA GLY GLU PRO ARG TYR GLY ASP          
SEQRES  33 A  439  TYR ARG TYR ALA VAL ASN ASN SER PHE GLY PHE GLY GLY          
SEQRES  34 A  439  HIS ASN VAL ALA LEU ALA PHE GLY ARG TYR                      
HET    EDO  A1417       4                                                       
HET      K  A1418       1                                                       
HET    TLG  A1419      16                                                       
HETNAM     EDO 1,2-ETHANEDIOL                                                   
HETNAM       K POTASSIUM ION                                                    
HETNAM     TLG (R,E)-3-ACETYL-4-HYDROXY-5-METHYL-5-(2-                          
HETNAM   2 TLG  METHYLBUTA-1,3-                                                 
HETSYN     EDO ETHYLENE GLYCOL                                                  
FORMUL   2  EDO    C2 H6 O2                                                     
FORMUL   3    K    K 1+                                                         
FORMUL   4  TLG    C12 O3 S1                                                    
FORMUL   5  HOH   *88(H2 O)                                                     
HELIX    1   1 CYS A  171  CYS A  171  1                                   1
HELIX    2   2 THR A  315  THR A  315  1                                   1
HELIX    3   3 GLY A  318  GLY A  318  1                                   1
SHEET    1   1 1 PHE A 402  GLY A 403  0
SHEET    2   2 1 HIS A 407  ASN A 408  0
LINK         K     K A1418                 OE1 GLU A 354     1555   1555  2.50  
LINK         K     K A1418                 OD1 ASN A 309     1555   1555  2.83  
LINK         K     K A1418                 O   ASN A 309     1555   1555  2.62  
LINK         K     K A1418                 O   ALA A 310     1555   1555  2.94  
LINK         K     K A1418                 O   ASN A 400     1555   1555  2.72  
LINK         K     K A1418                 OD1 ASN A 399     1555   1555  2.53  
SITE     1 AC1  2 VAL A  19  GLU A  30                                          
SITE     1 AC2  6 ASN A 309  ALA A 310  HIS A 311  GLU A 354                    
SITE     2 AC2  6 ASN A 399  ASN A 400                                          
SITE     1 AC3 14 CYS A 171  PHE A 237  ASP A 273  VAL A 278                    
SITE     2 AC3 14 ALA A 279  PRO A 280  HIS A 311  THR A 313                    
SITE     3 AC3 14 THR A 315  HIS A 345  PHE A 402  GLY A 403                    
SITE     4 AC3 14 PHE A 404  GLY A 406                                          
CRYST1   77.230   77.230  146.851  90.00  90.00 120.00 P 31 2 1      6          
ORIGX1      1.000000  0.000000  0.000000        0.00000                         
ORIGX2      0.000000  1.000000  0.000000        0.00000                         
ORIGX3      0.000000  0.000000  1.000000        0.00000                         
SCALE1      0.012948  0.007476  0.000000        0.00000                         
SCALE2      0.000000  0.014951  0.000000        0.00000                         
SCALE3      0.000000  0.000000  0.006810        0.00000                         
ATOM      1  N   CYS A 171      39.109  -1.563  37.808  1.00 32.21           N
ANISOU    1  N   CYS A 171     3909   4981   3348    542    110    427       N
ATOM      2  CA  CYS A 171      39.459  -2.748  37.039  1.00 31.76           C
ANISOU    2  CA  CYS A 171     3975   4940   3153    440     41    353       C
ATOM      3  C   CYS A 171      40.859  -3.271  37.278  1.00 30.85           C
ANISOU    3  C   CYS A 171     4035   4581   3105    440     75    311       C
ATOM      4  O   CYS A 171      41.166  -4.408  36.925  1.00 32.03           O
ANISOU    4  O   CYS A 171     4345   4694   3133    376     18    215       O
ATOM      5  CB  CYS A 171      39.219  -2.475  35.556  1.00 33.41           C
ANISOU    5  CB  CYS A 171     4128   5349   3218    575     25    436       C
ATOM      6  SG  CYS A 171      37.569  -1.775  35.300  1.00 34.67           S
ANISOU    6  SG  CYS A 171     4034   5848   3290    616    -16    521       S
TER       7      CYS A 171
ATOM      8  N   ALA A 215      29.874   1.110  27.021  1.00 39.30           N
ANISOU    8  N   ALA A 215     5459   4801   4673    814   -193    267       N
ATOM      9  CA  ALA A 215      31.113   0.351  27.236  1.00 37.44           C
ANISOU    9  CA  ALA A 215     5285   4547   4392    727   -119    212       C
ATOM     10  C   ALA A 215      30.909  -1.109  26.949  1.00 37.03           C
ANISOU   10  C   ALA A 215     5199   4515   4356    654   -227    188       C
ATOM     11  O   ALA A 215      31.854  -1.860  26.902  1.00 36.05           O
ANISOU   11  O   ALA A 215     5141   4370   4186    603   -197    137       O
ATOM     12  CB  ALA A 215      31.605   0.522  28.697  1.00 36.18           C
ANISOU   12  CB  ALA A 215     5059   4400   4287    708     16    192       C
TER      13      ALA A 215
ATOM     14  N   PHE A 237      32.924  -4.348  26.151  1.00 31.24           N
ANISOU   14  N   PHE A 237     4667   3706   3498    523   -319     16       N
ATOM     15  CA  PHE A 237      33.341  -5.460  26.970  1.00 29.60           C
ANISOU   15  CA  PHE A 237     4410   3482   3357    453   -313    -16       C
ATOM     16  C   PHE A 237      32.199  -6.393  27.305  1.00 30.13           C
ANISOU   16  C   PHE A 237     4363   3533   3552    373   -475     19       C
ATOM     17  O   PHE A 237      31.029  -6.045  27.171  1.00 31.29           O
ANISOU   17  O   PHE A 237     4416   3707   3765    368   -563     82       O
ATOM     18  CB  PHE A 237      34.139  -4.995  28.198  1.00 28.37           C
ANISOU   18  CB  PHE A 237     4185   3357   3238    434   -133     -2       C
ATOM     19  CG  PHE A 237      33.319  -4.436  29.332  1.00 27.52           C
ANISOU   19  CG  PHE A 237     3925   3297   3234    414    -87     65       C
ATOM     20  CD1 PHE A 237      32.673  -5.277  30.230  1.00 29.22           C
ANISOU   20  CD1 PHE A 237     4011   3537   3556    346   -129    106       C
ATOM     21  CD2 PHE A 237      33.277  -3.083  29.554  1.00 28.74           C
ANISOU   21  CD2 PHE A 237     4077   3472   3372    473      6     90       C
ATOM     22  CE1 PHE A 237      31.935  -4.766  31.292  1.00 31.06           C
ANISOU   22  CE1 PHE A 237     4102   3842   3858    355    -60    176       C
ATOM     23  CE2 PHE A 237      32.545  -2.537  30.621  1.00 30.94           C
ANISOU   23  CE2 PHE A 237     4235   3801   3722    495     59    135       C
ATOM     24  CZ  PHE A 237      31.870  -3.390  31.494  1.00 32.50           C
ANISOU   24  CZ  PHE A 237     4292   4051   4005    444     38    179       C
TER      25      PHE A 237
ATOM     26  N   ASP A 273      46.575   8.424  35.018  1.00 32.33           N
ANISOU   26  N   ASP A 273     5325   3467   3491    361    426     70       N
ATOM     27  CA  ASP A 273      46.332   9.246  33.860  1.00 34.61           C
ANISOU   27  CA  ASP A 273     5786   3670   3694    346    444     98       C
ATOM     28  C   ASP A 273      46.140  10.713  34.139  1.00 36.12           C
ANISOU   28  C   ASP A 273     6132   3756   3835    360    349     97       C
ATOM     29  O   ASP A 273      46.653  11.512  33.402  1.00 37.92           O
ANISOU   29  O   ASP A 273     6485   3880   4042    279    382    133       O
ATOM     30  CB  ASP A 273      45.132   8.717  33.091  1.00 34.75           C
ANISOU   30  CB  ASP A 273     5850   3735   3618    442    435     89       C
ATOM     31  CG  ASP A 273      45.473   7.521  32.245  1.00 36.05           C
ANISOU   31  CG  ASP A 273     5947   3949   3801    404    541    104       C
ATOM     32  OD1 ASP A 273      46.667   7.134  32.185  1.00 40.12           O
ANISOU   32  OD1 ASP A 273     6380   4466   4397    307    637    123       O
ATOM     33  OD2 ASP A 273      44.548   6.973  31.611  1.00 39.07           O
ANISOU   33  OD2 ASP A 273     6361   4363   4119    477    520     95       O
TER      34      ASP A 273
ATOM     35  N   HIS A 276      40.735  11.590  32.608  1.00 39.28           N
ANISOU   35  N   HIS A 276     6881   4195   3850    882     33     -8       N
ATOM     36  CA  HIS A 276      39.306  11.569  32.649  1.00 39.22           C
ANISOU   36  CA  HIS A 276     6859   4241   3804   1033    -62    -53       C
ATOM     37  C   HIS A 276      38.835  10.575  33.685  1.00 39.48           C
ANISOU   37  C   HIS A 276     6665   4420   3915   1080    -41    -73       C
ATOM     38  O   HIS A 276      39.475   9.539  33.907  1.00 39.15           O
ANISOU   38  O   HIS A 276     6489   4441   3945    994     46    -50       O
ATOM     39  CB  HIS A 276      38.827  11.108  31.305  1.00 39.35           C
ANISOU   39  CB  HIS A 276     6941   4235   3774   1046    -67    -48       C
ATOM     40  CG  HIS A 276      37.381  11.373  31.054  1.00 39.38           C
ANISOU   40  CG  HIS A 276     6977   4252   3733   1201   -194    -97       C
ATOM     41  ND1 HIS A 276      36.383  10.539  31.508  1.00 37.07           N
ANISOU   41  ND1 HIS A 276     6493   4085   3505   1282   -222   -128       N
ATOM     42  CD2 HIS A 276      36.766  12.372  30.380  1.00 39.97           C
ANISOU   42  CD2 HIS A 276     7248   4225   3713   1288   -304   -121       C
ATOM     43  CE1 HIS A 276      35.213  11.020  31.131  1.00 39.74           C
ANISOU   43  CE1 HIS A 276     6889   4407   3804   1415   -345   -173       C
ATOM     44  NE2 HIS A 276      35.416  12.138  30.455  1.00 40.06           N
ANISOU   44  NE2 HIS A 276     7170   4309   3743   1430   -404   -174       N
TER      45      HIS A 276
ATOM     46  N   VAL A 278      36.562   8.233  33.601  1.00 41.86           N
ANISOU   46  N   VAL A 278     6623   4965   4316   1211    -62   -107       N
ATOM     47  CA  VAL A 278      36.290   6.859  33.155  1.00 41.38           C
ANISOU   47  CA  VAL A 278     6437   4970   4315   1172    -34    -95       C
ATOM     48  C   VAL A 278      37.075   6.429  31.908  1.00 41.87           C
ANISOU   48  C   VAL A 278     6604   4957   4350   1080      3    -68       C
ATOM     49  O   VAL A 278      37.469   5.262  31.815  1.00 42.77           O
ANISOU   49  O   VAL A 278     6622   5114   4514   1011     63    -48       O
ATOM     50  CB  VAL A 278      34.784   6.574  32.952  1.00 41.89           C
ANISOU   50  CB  VAL A 278     6413   5094   4410   1279   -122   -127       C
ATOM     51  CG1 VAL A 278      34.125   6.266  34.255  1.00 41.50           C
ANISOU   51  CG1 VAL A 278     6176   5166   4425   1333    -95   -134       C
ATOM     52  CG2 VAL A 278      34.065   7.755  32.252  1.00 43.43           C
ANISOU   52  CG2 VAL A 278     6766   5206   4529   1389   -241   -166       C
ATOM     53  N   ALA A 279      37.317   7.345  30.966  1.00 41.51           N
ANISOU   53  N   ALA A 279     6762   4793   4216   1082    -28    -67       N
ATOM     54  CA  ALA A 279      38.091   7.028  29.748  1.00 41.35           C
ANISOU   54  CA  ALA A 279     6868   4695   4150   1003     29    -37       C
ATOM     55  C   ALA A 279      39.635   7.138  29.893  1.00 40.50           C
ANISOU   55  C   ALA A 279     6782   4553   4054    876    160      4       C
ATOM     56  O   ALA A 279      40.159   8.004  30.627  1.00 41.48           O
ANISOU   56  O   ALA A 279     6922   4651   4186    849    172     10       O
ATOM     57  CB  ALA A 279      37.609   7.884  28.557  1.00 42.78           C
ANISOU   57  CB  ALA A 279     7282   4755   4218   1065    -58    -49       C
ATOM     58  N   PRO A 280      40.373   6.257  29.193  1.00 38.63           N
ANISOU   58  N   PRO A 280     6542   4312   3824    801    251     30       N
ATOM     59  CA  PRO A 280      41.828   6.288  29.284  1.00 37.26           C
ANISOU   59  CA  PRO A 280     6358   4117   3682    685    381     65       C
ATOM     60  C   PRO A 280      42.388   7.371  28.399  1.00 37.65           C
ANISOU   60  C   PRO A 280     6620   4039   3646    640    423     96       C
ATOM     61  O   PRO A 280      41.743   7.737  27.423  1.00 38.50           O
ANISOU   61  O   PRO A 280     6904   4073   3651    698    367     92       O
ATOM     62  CB  PRO A 280      42.239   4.930  28.723  1.00 36.69           C
ANISOU   62  CB  PRO A 280     6219   4087   3635    650    457     74       C
ATOM     63  CG  PRO A 280      41.149   4.527  27.826  1.00 37.36           C
ANISOU   63  CG  PRO A 280     6386   4154   3653    735    369     55       C
ATOM     64  CD  PRO A 280      39.887   5.129  28.379  1.00 38.14           C
ANISOU   64  CD  PRO A 280     6466   4272   3753    828    232     22       C
TER      65      PRO A 280
ATOM     66  N   HIS A 311      45.424  -5.730  28.865  1.00 28.96           N
ANISOU   66  N   HIS A 311     4538   3473   2992    571    690      9       N
ATOM     67  CA  HIS A 311      44.154  -5.448  29.524  1.00 28.38           C
ANISOU   67  CA  HIS A 311     4426   3420   2936    579    577     16       C
ATOM     68  C   HIS A 311      42.944  -5.774  28.608  1.00 29.52           C
ANISOU   68  C   HIS A 311     4672   3525   3020    628    472     13       C
ATOM     69  O   HIS A 311      41.960  -6.358  29.064  1.00 29.84           O
ANISOU   69  O   HIS A 311     4644   3593   3103    633    369     13       O
ATOM     70  CB  HIS A 311      44.118  -4.026  30.057  1.00 27.33           C
ANISOU   70  CB  HIS A 311     4285   3287   2810    561    598     28       C
ATOM     71  CG  HIS A 311      42.942  -3.766  30.930  1.00 26.03           C
ANISOU   71  CG  HIS A 311     4055   3162   2673    580    503     30       C
ATOM     72  ND1 HIS A 311      42.765  -4.398  32.140  1.00 25.55           N
ANISOU   72  ND1 HIS A 311     3865   3163   2681    567    475     31       N
ATOM     73  CD2 HIS A 311      41.856  -2.981  30.753  1.00 24.26           C
ANISOU   73  CD2 HIS A 311     3881   2923   2415    620    434     32       C
ATOM     74  CE1 HIS A 311      41.624  -4.007  32.678  1.00 22.31           C
ANISOU   74  CE1 HIS A 311     3418   2782   2277    595    411     37       C
ATOM     75  NE2 HIS A 311      41.053  -3.154  31.849  1.00 24.97           N
ANISOU   75  NE2 HIS A 311     3852   3076   2559    631    380     33       N
TER      76      HIS A 311
ATOM     77  N   THR A 313      40.006  -4.843  26.948  1.00 32.51           N
ANISOU   77  N   THR A 313     5269   3794   3289    746    200     -1       N
ATOM     78  CA  THR A 313      38.577  -4.908  27.309  1.00 33.14           C
ANISOU   78  CA  THR A 313     5263   3900   3429    769     61     -8       C
ATOM     79  C   THR A 313      37.593  -5.036  26.133  1.00 33.89           C
ANISOU   79  C   THR A 313     5483   3914   3478    831    -85    -30       C
ATOM     80  O   THR A 313      36.451  -5.490  26.311  1.00 33.95           O
ANISOU   80  O   THR A 313     5398   3940   3562    841   -214    -38       O
ATOM     81  CB  THR A 313      38.199  -3.662  28.038  1.00 33.16           C
ANISOU   81  CB  THR A 313     5212   3938   3450    781     72     -5       C
ATOM     82  OG1 THR A 313      38.635  -2.530  27.255  1.00 33.57           O
ANISOU   82  OG1 THR A 313     5438   3916   3402    808    111     -7       O
ATOM     83  CG2 THR A 313      38.883  -3.687  29.386  1.00 32.47           C
ANISOU   83  CG2 THR A 313     4981   3929   3425    728    170     13       C
TER      84      THR A 313
ATOM     85  N   THR A 315      36.668  -2.479  24.083  1.00 35.48           N
ANISOU   85  N   THR A 315     6100   3921   3461    988   -215    -68       N
ATOM     86  CA  THR A 315      36.043  -1.180  23.775  1.00 36.16           C
ANISOU   86  CA  THR A 315     6294   3953   3493   1053   -287    -85       C
ATOM     87  C   THR A 315      36.860  -0.468  22.695  1.00 36.72           C
ANISOU   87  C   THR A 315     6637   3911   3403   1069   -210    -73       C
ATOM     88  O   THR A 315      38.081  -0.682  22.587  1.00 36.10           O
ANISOU   88  O   THR A 315     6598   3833   3284   1011    -47    -42       O
ATOM     89  CB  THR A 315      35.951  -0.250  25.020  1.00 36.07           C
ANISOU   89  CB  THR A 315     6134   4024   3546   1036   -236    -77       C
ATOM     90  OG1 THR A 315      37.252  -0.061  25.593  1.00 35.23           O
ANISOU   90  OG1 THR A 315     6001   3951   3432    958    -60    -43       O
ATOM     91  CG2 THR A 315      35.037  -0.845  26.103  1.00 36.10           C
ANISOU   91  CG2 THR A 315     5881   4140   3696   1030   -297    -84       C
TER      92      THR A 315
ATOM     93  N   GLY A 318      39.332   1.907  24.439  1.00 35.39           N
ANISOU   93  N   GLY A 318     6403   3806   3237    901    174      9       N
ATOM     94  CA  GLY A 318      40.077   1.196  25.464  1.00 34.87           C
ANISOU   94  CA  GLY A 318     6127   3843   3280    827    273     22       C
ATOM     95  C   GLY A 318      41.320   0.590  24.862  1.00 35.44           C
ANISOU   95  C   GLY A 318     6252   3895   3319    773    418     45       C
ATOM     96  O   GLY A 318      42.446   0.842  25.339  1.00 34.99           O
ANISOU   96  O   GLY A 318     6130   3862   3301    698    551     69       O
TER      97      GLY A 318
ATOM     98  N   HIS A 345      35.376  -9.827  31.453  1.00 31.99           N
ANISOU   98  N   HIS A 345     4350   4026   3781    538   -160     94       N
ATOM     99  CA  HIS A 345      35.938  -8.818  32.329  1.00 32.87           C
ANISOU   99  CA  HIS A 345     4433   4194   3861    557    -38     96       C
ATOM    100  C   HIS A 345      35.267  -8.952  33.698  1.00 32.40           C
ANISOU  100  C   HIS A 345     4213   4221   3876    524      4    133       C
ATOM    101  O   HIS A 345      34.077  -9.174  33.766  1.00 33.05           O
ANISOU  101  O   HIS A 345     4194   4329   4035    513    -56    150       O
ATOM    102  CB  HIS A 345      35.624  -7.456  31.669  1.00 34.06           C
ANISOU  102  CB  HIS A 345     4654   4325   3964    629    -58     67       C
ATOM    103  CG  HIS A 345      36.339  -6.282  32.267  1.00 35.87           C
ANISOU  103  CG  HIS A 345     4906   4580   4143    654     46     62       C
ATOM    104  ND1 HIS A 345      37.046  -6.347  33.446  1.00 37.07           N
ANISOU  104  ND1 HIS A 345     4997   4782   4305    623    140     79       N
ATOM    105  CD2 HIS A 345      36.399  -4.989  31.864  1.00 37.76           C
ANISOU  105  CD2 HIS A 345     5232   4793   4323    709     53     41       C
ATOM    106  CE1 HIS A 345      37.518  -5.148  33.739  1.00 38.65           C
ANISOU  106  CE1 HIS A 345     5239   4983   4462    655    195     67       C
ATOM    107  NE2 HIS A 345      37.140  -4.307  32.795  1.00 39.08           N
ANISOU  107  NE2 HIS A 345     5383   4993   4474    703    148     47       N
TER     108      HIS A 345
ATOM    109  N   PHE A 402      44.555  -1.786  33.585  1.00 35.62           N
ANISOU  109  N   PHE A 402     5130   4074   4331    571    794    301       N
ATOM    110  CA  PHE A 402      44.187  -0.363  33.717  1.00 37.85           C
ANISOU  110  CA  PHE A 402     5466   4254   4663    589    825    291       C
ATOM    111  C   PHE A 402      42.754  -0.280  34.213  1.00 37.97           C
ANISOU  111  C   PHE A 402     5438   4335   4654    649    665    220       C
ATOM    112  O   PHE A 402      41.995  -1.174  33.917  1.00 38.93           O
ANISOU  112  O   PHE A 402     5564   4538   4691    710    558    207       O
ATOM    113  CB  PHE A 402      44.300   0.341  32.354  1.00 38.95           C
ANISOU  113  CB  PHE A 402     5842   4231   4727    679    926    393       C
ATOM    114  CG  PHE A 402      45.521  -0.062  31.572  1.00 38.25           C
ANISOU  114  CG  PHE A 402     5818   4096   4620    632   1088    455       C
ATOM    115  CD1 PHE A 402      46.788   0.164  32.073  1.00 38.64           C
ANISOU  115  CD1 PHE A 402     5751   4121   4810    497   1236    417       C
ATOM    116  CD2 PHE A 402      45.403  -0.678  30.341  1.00 36.92           C
ANISOU  116  CD2 PHE A 402     5811   3916   4300    724   1093    527       C
ATOM    117  CE1 PHE A 402      47.933  -0.232  31.343  1.00 39.45           C
ANISOU  117  CE1 PHE A 402     5887   4184   4917    447   1399    442       C
ATOM    118  CE2 PHE A 402      46.528  -1.052  29.611  1.00 37.24           C
ANISOU  118  CE2 PHE A 402     5905   3918   4327    672   1261    564       C
ATOM    119  CZ  PHE A 402      47.794  -0.824  30.111  1.00 37.41           C
ANISOU  119  CZ  PHE A 402     5799   3911   4505    530   1420    518       C
ATOM    120  N   GLY A 403      42.358   0.758  34.946  1.00 38.14           N
ANISOU  120  N   GLY A 403     5406   4323   4762    629    654    154       N
ATOM    121  CA  GLY A 403      40.957   0.856  35.354  1.00 37.92           C
ANISOU  121  CA  GLY A 403     5324   4358   4725    689    511     59       C
ATOM    122  C   GLY A 403      40.426   2.271  35.384  1.00 39.50           C
ANISOU  122  C   GLY A 403     5572   4438   4996    752    505     21       C
ATOM    123  O   GLY A 403      41.204   3.216  35.560  1.00 40.50           O
ANISOU  123  O   GLY A 403     5722   4454   5212    697    623     45       O
ATOM    124  N   PHE A 404      39.110   2.420  35.222  1.00 39.66           N
ANISOU  124  N   PHE A 404     5598   4475   4996    869    366    -55       N
ATOM    125  CA  PHE A 404      38.439   3.704  35.380  1.00 41.25           C
ANISOU  125  CA  PHE A 404     5817   4572   5285    946    325   -123       C
ATOM    126  C   PHE A 404      39.016   4.488  36.550  1.00 41.25           C
ANISOU  126  C   PHE A 404     5689   4559   5425    802    424   -189       C
ATOM    127  O   PHE A 404      39.280   3.891  37.614  1.00 40.60           O
ANISOU  127  O   PHE A 404     5436   4625   5366    658    442   -261       O
ATOM    128  CB  PHE A 404      36.954   3.476  35.632  1.00 42.12           C
ANISOU  128  CB  PHE A 404     5820   4780   5403   1028    157   -280       C
ATOM    129  CG  PHE A 404      36.328   2.576  34.640  1.00 43.67           C
ANISOU  129  CG  PHE A 404     6091   5025   5477   1154     44   -262       C
ATOM    130  CD1 PHE A 404      35.967   3.050  33.393  1.00 48.11           C
ANISOU  130  CD1 PHE A 404     6858   5461   5961   1357    -39   -195       C
ATOM    131  CD2 PHE A 404      36.127   1.254  34.933  1.00 44.20           C
ANISOU  131  CD2 PHE A 404     6041   5254   5499   1073     21   -312       C
ATOM    132  CE1 PHE A 404      35.407   2.203  32.456  1.00 50.29           C
ANISOU  132  CE1 PHE A 404     7199   5793   6114   1480   -155   -197       C
ATOM    133  CE2 PHE A 404      35.573   0.395  34.004  1.00 46.28           C
ANISOU  133  CE2 PHE A 404     6360   5561   5662   1182    -78   -316       C
ATOM    134  CZ  PHE A 404      35.203   0.865  32.774  1.00 47.92           C
ANISOU  134  CZ  PHE A 404     6749   5665   5793   1387   -172   -269       C
ATOM    135  N   GLY A 405      39.154   5.815  36.361  1.00 41.94           N
ANISOU  135  N   GLY A 405     5869   4465   5601    848    479   -172       N
ATOM    136  CA  GLY A 405      39.950   6.719  37.223  1.00 41.11           C
ANISOU  136  CA  GLY A 405     5679   4299   5642    716    607   -220       C
ATOM    137  C   GLY A 405      41.305   6.997  36.538  1.00 41.67           C
ANISOU  137  C   GLY A 405     5891   4224   5718    665    787    -77       C
ATOM    138  O   GLY A 405      42.057   7.935  36.891  1.00 42.87           O
ANISOU  138  O   GLY A 405     6027   4260   6002    576    922    -99       O
ATOM    139  N   GLY A 406      41.629   6.162  35.553  1.00 40.12           N
ANISOU  139  N   GLY A 406     5823   4036   5386    711    803     49       N
ATOM    140  CA  GLY A 406      42.905   6.255  34.877  1.00 39.66           C
ANISOU  140  CA  GLY A 406     5882   3862   5323    647    990    164       C
ATOM    141  C   GLY A 406      44.054   5.625  35.649  1.00 37.69           C
ANISOU  141  C   GLY A 406     5442   3735   5144    475   1078    110       C
ATOM    142  O   GLY A 406      45.146   6.208  35.732  1.00 38.21           O
ANISOU  142  O   GLY A 406     5492   3703   5323    369   1250    104       O
ATOM    143  N   HIS A 407      43.813   4.424  36.180  1.00 34.83           N
ANISOU  143  N   HIS A 407     4940   3576   4717    453    960     65       N
ATOM    144  CA  HIS A 407      44.778   3.736  37.028  1.00 32.99           C
ANISOU  144  CA  HIS A 407     4526   3472   4535    319    989      7       C
ATOM    145  C   HIS A 407      45.529   2.711  36.208  1.00 32.27           C
ANISOU  145  C   HIS A 407     4493   3400   4367    324   1039     97       C
ATOM    146  O   HIS A 407      44.897   1.869  35.573  1.00 32.45           O
ANISOU  146  O   HIS A 407     4597   3473   4260    413    951    157       O
ATOM    147  CB  HIS A 407      44.056   3.040  38.179  1.00 31.36           C
ANISOU  147  CB  HIS A 407     4161   3458   4296    289    836    -90       C
ATOM    148  CG  HIS A 407      43.283   3.971  39.043  1.00 30.66           C
ANISOU  148  CG  HIS A 407     3995   3373   4281    275    791   -206       C
ATOM    149  ND1 HIS A 407      43.888   4.921  39.843  1.00 33.23           N
ANISOU  149  ND1 HIS A 407     4220   3661   4744    181    867   -300       N
ATOM    150  CD2 HIS A 407      41.954   4.098  39.251  1.00 30.02           C
ANISOU  150  CD2 HIS A 407     3904   3331   4170    340    681   -269       C
ATOM    151  CE1 HIS A 407      42.964   5.605  40.496  1.00 31.19           C
ANISOU  151  CE1 HIS A 407     3904   3417   4531    191    809   -407       C
ATOM    152  NE2 HIS A 407      41.781   5.121  40.163  1.00 31.47           N
ANISOU  152  NE2 HIS A 407     3988   3500   4470    286    697   -394       N
ATOM    153  N   ASN A 408      46.859   2.769  36.226  1.00 31.64           N
ANISOU  153  N   ASN A 408     4356   3286   4382    228   1178     82       N
ATOM    154  CA  ASN A 408      47.673   1.868  35.447  1.00 31.27           C
ANISOU  154  CA  ASN A 408     4345   3248   4290    226   1246    141       C
ATOM    155  C   ASN A 408      48.581   0.964  36.303  1.00 31.12           C
ANISOU  155  C   ASN A 408     4120   3368   4337    145   1202     56       C
ATOM    156  O   ASN A 408      49.389   1.449  37.128  1.00 32.01           O
ANISOU  156  O   ASN A 408     4080   3490   4591     51   1248    -51       O
ATOM    157  CB  ASN A 408      48.523   2.697  34.504  1.00 33.50           C
ANISOU  157  CB  ASN A 408     4755   3343   4629    191   1473    188       C
ATOM    158  CG  ASN A 408      47.721   3.735  33.749  1.00 34.87           C
ANISOU  158  CG  ASN A 408     5161   3349   4740    278   1513    279       C
ATOM    159  OD1 ASN A 408      46.687   3.420  33.137  1.00 35.80           O
ANISOU  159  OD1 ASN A 408     5419   3479   4704    411   1392    357       O
ATOM    160  ND2 ASN A 408      48.204   4.982  33.761  1.00 35.30           N
ANISOU  160  ND2 ASN A 408     5260   3234   4919    209   1680    263       N
TER     161      ASN A 408
HETATM  178  O   HOH A2068      42.499  -1.615  27.198  1.00 31.67           O
HETATM  179  O   HOH A2069      43.926   1.540  28.137  1.00 21.87           O
HETATM  180  O   HOH A2087      34.361   4.085  28.592  1.00 12.48           O
CONECT  167  168
CONECT  173  168  174
CONECT  165  164  166  177
CONECT  164  163  165  172
CONECT  163  162  164  176
CONECT  162  163
CONECT  172  164  171  174
CONECT  175  174
CONECT  174  172  173  175  177
CONECT  170  169
CONECT  169  168  170
CONECT  168  167  169  173
CONECT  166  165
CONECT  171  172
CONECT  176  163
CONECT  177  165  174
END
