# Supplementary material for: Scaffold repositioning of spiro-acridine derivatives as fungi chitinase inhibitor by target fishing and in vitro studies
Source: Sci Rep. 2023 May 5;13:7320. doi: 10.1038/s41598-023-33279-9 (PMC10163251; doi:10.1038/s41598-023-33279-9)
Supplement: Supplementary file 2 — Supplementary Information 2. [file 41598_2023_33279_MOESM2_ESM.zip › PDBQT_TARGETS_ALL/4d2w_NF5.pdb]

HEADER    TRANSFERASE                             13-MAY-14   4D2W              
TITLE     STRUCTURE OF MELK IN COMPLEX WITH INHIBITORS                          
COMPND    MOL_ID: 1;                                                            
COMPND   2 MOLECULE: MATERNAL EMBRYONIC LEUCINE ZIPPER KINASE;                  
COMPND   3 CHAIN: A, B, C, D;                                                   
COMPND   4 SYNONYM: HMELK, PROTEIN KINASE EG3, PEG3 KINASE, PROTEIN KINASE PK38,
COMPND   5 HPK38, TYROSINE-PROTEIN KINASE MELK, MELK;                           
COMPND   6 EC: 2.7.11.1, 2.7.10.2;                                              
COMPND   7 ENGINEERED: YES;                                                     
COMPND   8 MUTATION: YES                                                        
SOURCE    MOL_ID: 1;                                                            
SOURCE   2 ORGANISM_SCIENTIFIC: HOMO SAPIENS;                                   
SOURCE   3 ORGANISM_COMMON: HUMAN;                                              
SOURCE   4 ORGANISM_TAXID: 9606;                                                
SOURCE   5 EXPRESSION_SYSTEM: ESCHERICHIA COLI;                                 
SOURCE   6 EXPRESSION_SYSTEM_TAXID: 469008;                                     
SOURCE   7 EXPRESSION_SYSTEM_STRAIN: BL21(DE3);                                 
SOURCE   8 OTHER_DETAILS: IMAGE CLONE                                           
KEYWDS    TRANSFERASE, FRAGMENT BASED DRUG DESIGN                               
EXPDTA    X-RAY DIFFRACTION                                                     
AUTHOR    C.N.JOHNSON,V.BERDINI,L.BEKE,P.BONNET,D.BREHMER,J.E.COYLE,P.J.DAY,    
AUTHOR   2 M.FREDERICKSON,E.J.E.FREYNE,R.A.H.J.GILISSEN,C.C.F.HAMLETT,S.HOWARD, 
AUTHOR   3 L.MEERPOEL,R.MCMENAMIN,S.PATEL,D.C.REES,A.SHARFF,F.SOMMEN,T.WU,      
AUTHOR   4 J.T.M.LINDERS                                                        
REVDAT   3   04-APR-18 4D2W    1       REMARK                                   
REVDAT   2   28-JAN-15 4D2W    1       JRNL                                     
REVDAT   1   08-OCT-14 4D2W    0                                                
JRNL        AUTH   C.N.JOHNSON,V.BERDINI,L.BEKE,P.BONNET,D.BREHMER,J.E.COYLE,   
JRNL        AUTH 2 P.J.DAY,M.FREDERICKSON,E.J.E.FREYNE,R.A.H.J.GILISSEN,        
JRNL        AUTH 3 C.C.F.HAMLETT,S.HOWARD,L.MEERPOEL,R.MCMENAMIN,S.PATEL,       
JRNL        AUTH 4 D.C.REES,A.SHARFF,F.SOMMEN,T.WU,J.T.M.LINDERS                
JRNL        TITL   FRAGMENT-BASED DISCOVERY OF TYPE I INHIBITORS OF MATERNAL    
JRNL        TITL 2 EMBRYONIC LEUCINE ZIPPER KINASE                              
JRNL        REF    ACS MED.CHEM.LETT.            V.   6    25 2015              
JRNL        REFN                   ISSN 1948-5875                               
JRNL        PMID   25589925                                                     
JRNL        DOI    10.1021/ML5001245                                            
REMARK   2                                                                      
REMARK   2 RESOLUTION.    1.92 ANGSTROMS.                                       
REMARK   3                                                                      
REMARK   3 REFINEMENT.                                                          
REMARK   3   PROGRAM     : BUSTER 2.11.5                                        
REMARK   3   AUTHORS     : BRICOGNE,BLANC,BRANDL,FLENSBURG,KELLER,              
REMARK   3               : PACIOREK,ROVERSI,SHARFF,SMART,VONRHEIN,              
REMARK   3               : WOMACK,MATTHEWS,TEN EYCK,TRONRUD                     
REMARK   3                                                                      
REMARK   3  DATA USED IN REFINEMENT.                                            
REMARK   3   RESOLUTION RANGE HIGH (ANGSTROMS) : 1.92                           
REMARK   3   RESOLUTION RANGE LOW  (ANGSTROMS) : 35.01                          
REMARK   3   DATA CUTOFF            (SIGMA(F)) : 0.000                          
REMARK   3   COMPLETENESS FOR RANGE        (%) : 94.8                           
REMARK   3   NUMBER OF REFLECTIONS             : 101580                         
REMARK   3                                                                      
REMARK   3  FIT TO DATA USED IN REFINEMENT.                                     
REMARK   3   CROSS-VALIDATION METHOD           : THROUGHOUT                     
REMARK   3   FREE R VALUE TEST SET SELECTION   : RANDOM                         
REMARK   3   R VALUE     (WORKING + TEST SET)  : 0.203                          
REMARK   3   R VALUE            (WORKING SET)  : 0.201                          
REMARK   3   FREE R VALUE                      : 0.247                          
REMARK   3   FREE R VALUE TEST SET SIZE   (%)  : 5.000                          
REMARK   3   FREE R VALUE TEST SET COUNT       : 5074                           
REMARK   3   ESTIMATED ERROR OF FREE R VALUE   : NULL                           
REMARK   3                                                                      
REMARK   3  FIT IN THE HIGHEST RESOLUTION BIN.                                  
REMARK   3   TOTAL NUMBER OF BINS USED               : 20                       
REMARK   3   BIN RESOLUTION RANGE HIGH   (ANGSTROMS) : 1.92                     
REMARK   3   BIN RESOLUTION RANGE LOW    (ANGSTROMS) : 1.97                     
REMARK   3   BIN COMPLETENESS (WORKING+TEST)     (%) : 94.76                    
REMARK   3   REFLECTIONS IN BIN (WORKING + TEST SET) : 5874                     
REMARK   3   BIN R VALUE        (WORKING + TEST SET) : 0.2344                   
REMARK   3   REFLECTIONS IN BIN        (WORKING SET) : 5589                     
REMARK   3   BIN R VALUE               (WORKING SET) : 0.2326                   
REMARK   3   BIN FREE R VALUE                        : 0.2685                   
REMARK   3   BIN FREE R VALUE TEST SET SIZE      (%) : 4.85                     
REMARK   3   BIN FREE R VALUE TEST SET COUNT         : 285                      
REMARK   3   ESTIMATED ERROR OF BIN FREE R VALUE     : NULL                     
REMARK   3                                                                      
REMARK   3  NUMBER OF NON-HYDROGEN ATOMS USED IN REFINEMENT.                    
REMARK   3   PROTEIN ATOMS            : 10332                                   
REMARK   3   NUCLEIC ACID ATOMS       : 0                                       
REMARK   3   HETEROGEN ATOMS          : 84                                      
REMARK   3   SOLVENT ATOMS            : 1077                                    
REMARK   3                                                                      
REMARK   3  B VALUES.                                                           
REMARK   3   FROM WILSON PLOT           (A**2) : 35.20                          
REMARK   3   MEAN B VALUE      (OVERALL, A**2) : 44.82                          
REMARK   3   OVERALL ANISOTROPIC B VALUE.                                       
REMARK   3    B11 (A**2) : 5.55900                                              
REMARK   3    B22 (A**2) : -2.87620                                             
REMARK   3    B33 (A**2) : -2.68270                                             
REMARK   3    B12 (A**2) : 1.76340                                              
REMARK   3    B13 (A**2) : -1.72440                                             
REMARK   3    B23 (A**2) : -0.68970                                             
REMARK   3                                                                      
REMARK   3  ESTIMATED COORDINATE ERROR.                                         
REMARK   3   ESD FROM LUZZATI PLOT                    (A) : 0.275               
REMARK   3   DPI (BLOW EQ-10) BASED ON R VALUE        (A) : 0.182               
REMARK   3   DPI (BLOW EQ-9) BASED ON FREE R VALUE    (A) : 0.162               
REMARK   3   DPI (CRUICKSHANK) BASED ON R VALUE       (A) : 0.178               
REMARK   3   DPI (CRUICKSHANK) BASED ON FREE R VALUE  (A) : 0.162               
REMARK   3                                                                      
REMARK   3   REFERENCES: BLOW, D. (2002) ACTA CRYST D58, 792-797                
REMARK   3               CRUICKSHANK, D.W.J. (1999) ACTA CRYST D55, 583-601     
REMARK   3                                                                      
REMARK   3 CORRELATION COEFFICIENTS.                                            
REMARK   3   CORRELATION COEFFICIENT FO-FC      : 0.940                         
REMARK   3   CORRELATION COEFFICIENT FO-FC FREE : 0.911                         
REMARK   3                                                                      
REMARK   3   NUMBER OF GEOMETRIC FUNCTION TERMS DEFINED : 15                    
REMARK   3   TERM                          COUNT    WEIGHT   FUNCTION.          
REMARK   3    BOND LENGTHS              : 10697  ; 2.000  ; HARMONIC            
REMARK   3    BOND ANGLES               : 14467  ; 2.000  ; HARMONIC            
REMARK   3    TORSION ANGLES            : 3796   ; 2.000  ; SINUSOIDAL          
REMARK   3    TRIGONAL CARBON PLANES    : 254    ; 2.000  ; HARMONIC            
REMARK   3    GENERAL PLANES            : 1559   ; 16.000 ; HARMONIC            
REMARK   3    ISOTROPIC THERMAL FACTORS : 10697  ; 20.000 ; HARMONIC            
REMARK   3    BAD NON-BONDED CONTACTS   : NULL   ; NULL   ; NULL                
REMARK   3    IMPROPER TORSIONS         : NULL   ; NULL   ; NULL                
REMARK   3    PSEUDOROTATION ANGLES     : NULL   ; NULL   ; NULL                
REMARK   3    CHIRAL IMPROPER TORSION   : 1346   ; 5.000  ; SEMIHARMONIC        
REMARK   3    SUM OF OCCUPANCIES        : NULL   ; NULL   ; NULL                
REMARK   3    UTILITY DISTANCES         : NULL   ; NULL   ; NULL                
REMARK   3    UTILITY ANGLES            : NULL   ; NULL   ; NULL                
REMARK   3    UTILITY TORSION           : NULL   ; NULL   ; NULL                
REMARK   3    IDEAL-DIST CONTACT TERM   : 12811  ; 4.000  ; SEMIHARMONIC        
REMARK   3                                                                      
REMARK   3   RMS DEVIATIONS FROM IDEAL VALUES.                                  
REMARK   3    BOND LENGTHS                       (A) : 0.012                    
REMARK   3    BOND ANGLES                  (DEGREES) : 1.10                     
REMARK   3    PEPTIDE OMEGA TORSION ANGLES (DEGREES) : 6.16                     
REMARK   3    OTHER TORSION ANGLES         (DEGREES) : 18.94                    
REMARK   3                                                                      
REMARK   3  TLS DETAILS                                                         
REMARK   3   NUMBER OF TLS GROUPS  : 12                                         
REMARK   3                                                                      
REMARK   3   TLS GROUP : 1                                                      
REMARK   3    SELECTION: { A|1 - A|91 }                                         
REMARK   3    ORIGIN FOR THE GROUP (A):    8.7217   -0.5381  -12.4053           
REMARK   3    T TENSOR                                                          
REMARK   3     T11:    0.0028 T22:   -0.0332                                    
REMARK   3     T33:   -0.0538 T12:    0.0872                                    
REMARK   3     T13:    0.0414 T23:    0.0483                                    
REMARK   3    L TENSOR                                                          
REMARK   3     L11:    1.5438 L22:    0.5127                                    
REMARK   3     L33:    2.8511 L12:   -0.6188                                    
REMARK   3     L13:   -0.0540 L23:    1.0068                                    
REMARK   3    S TENSOR                                                          
REMARK   3     S11:    0.0400 S12:    0.1564 S13:    0.1848                     
REMARK   3     S21:   -0.1324 S22:   -0.1028 S23:   -0.1218                     
REMARK   3     S31:   -0.1976 S32:    0.1849 S33:    0.0628                     
REMARK   3                                                                      
REMARK   3   TLS GROUP : 2                                                      
REMARK   3    SELECTION: { A|92 - A|274 }                                       
REMARK   3    ORIGIN FOR THE GROUP (A):  -11.1656    3.9436    6.0240           
REMARK   3    T TENSOR                                                          
REMARK   3     T11:    0.0153 T22:   -0.0807                                    
REMARK   3     T33:   -0.1555 T12:    0.1092                                    
REMARK   3     T13:    0.0435 T23:   -0.0073                                    
REMARK   3    L TENSOR                                                          
REMARK   3     L11:    3.3563 L22:    1.9329                                    
REMARK   3     L33:    1.3673 L12:   -0.7250                                    
REMARK   3     L13:   -0.8150 L23:    0.1578                                    
REMARK   3    S TENSOR                                                          
REMARK   3     S11:   -0.0727 S12:   -0.2011 S13:    0.1593                     
REMARK   3     S21:    0.2016 S22:    0.0766 S23:    0.0530                     
REMARK   3     S31:   -0.0586 S32:   -0.0971 S33:   -0.0039                     
REMARK   3                                                                      
REMARK   3   TLS GROUP : 3                                                      
REMARK   3    SELECTION: { A|275 - A|333 }                                      
REMARK   3    ORIGIN FOR THE GROUP (A):   19.6749  -11.3264   -0.5881           
REMARK   3    T TENSOR                                                          
REMARK   3     T11:   -0.0639 T22:   -0.0063                                    
REMARK   3     T33:   -0.0551 T12:    0.1506                                    
REMARK   3     T13:   -0.0350 T23:    0.0401                                    
REMARK   3    L TENSOR                                                          
REMARK   3     L11:    2.8762 L22:    3.9029                                    
REMARK   3     L33:    4.4553 L12:   -3.0136                                    
REMARK   3     L13:   -0.8924 L23:    0.5097                                    
REMARK   3    S TENSOR                                                          
REMARK   3     S11:   -0.1173 S12:   -0.0902 S13:   -0.1586                     
REMARK   3     S21:    0.3126 S22:   -0.0729 S23:   -0.2230                     
REMARK   3     S31:    0.4438 S32:    0.6351 S33:    0.1901                     
REMARK   3                                                                      
REMARK   3   TLS GROUP : 4                                                      
REMARK   3    SELECTION: { B|1 - B|91 }                                         
REMARK   3    ORIGIN FOR THE GROUP (A):   -3.0186  -34.3839  -20.8843           
REMARK   3    T TENSOR                                                          
REMARK   3     T11:   -0.1064 T22:   -0.0118                                    
REMARK   3     T33:   -0.0328 T12:   -0.0280                                    
REMARK   3     T13:    0.0267 T23:   -0.0186                                    
REMARK   3    L TENSOR                                                          
REMARK   3     L11:    3.1360 L22:    1.8628                                    
REMARK   3     L33:    1.7732 L12:    0.6769                                    
REMARK   3     L13:   -0.7949 L23:   -0.6671                                    
REMARK   3    S TENSOR                                                          
REMARK   3     S11:   -0.2804 S12:    0.3573 S13:    0.0264                     
REMARK   3     S21:   -0.3027 S22:    0.2305 S23:   -0.1003                     
REMARK   3     S31:    0.0702 S32:    0.0004 S33:    0.0500                     
REMARK   3                                                                      
REMARK   3   TLS GROUP : 5                                                      
REMARK   3    SELECTION: { B|92 - B|274 }                                       
REMARK   3    ORIGIN FOR THE GROUP (A):  -23.2575  -35.1813   -2.6147           
REMARK   3    T TENSOR                                                          
REMARK   3     T11:   -0.0628 T22:   -0.0995                                    
REMARK   3     T33:   -0.0257 T12:    0.0726                                    
REMARK   3     T13:    0.0199 T23:   -0.0041                                    
REMARK   3    L TENSOR                                                          
REMARK   3     L11:    2.3192 L22:    1.2855                                    
REMARK   3     L33:    2.0084 L12:   -0.1600                                    
REMARK   3     L13:   -0.5797 L23:   -0.0923                                    
REMARK   3    S TENSOR                                                          
REMARK   3     S11:   -0.0773 S12:   -0.0670 S13:    0.1207                     
REMARK   3     S21:    0.0931 S22:    0.0646 S23:    0.0938                     
REMARK   3     S31:    0.0306 S32:    0.0608 S33:    0.0126                     
REMARK   3                                                                      
REMARK   3   TLS GROUP : 6                                                      
REMARK   3    SELECTION: { B|275 - B|333 }                                      
REMARK   3    ORIGIN FOR THE GROUP (A):   10.6684  -38.5104   -7.7266           
REMARK   3    T TENSOR                                                          
REMARK   3     T11:   -0.2130 T22:    0.0737                                    
REMARK   3     T33:    0.0914 T12:    0.0417                                    
REMARK   3     T13:   -0.0392 T23:    0.0899                                    
REMARK   3    L TENSOR                                                          
REMARK   3     L11:    2.6876 L22:    0.7960                                    
REMARK   3     L33:    1.9041 L12:   -0.8113                                    
REMARK   3     L13:    0.9057 L23:    1.7681                                    
REMARK   3    S TENSOR                                                          
REMARK   3     S11:   -0.0242 S12:   -0.3062 S13:   -0.4724                     
REMARK   3     S21:    0.1941 S22:    0.0201 S23:   -0.3110                     
REMARK   3     S31:    0.1558 S32:    0.3595 S33:    0.0042                     
REMARK   3                                                                      
REMARK   3   TLS GROUP : 7                                                      
REMARK   3    SELECTION: { C|1 - C|91 }                                         
REMARK   3    ORIGIN FOR THE GROUP (A):  -26.8392  -38.4203  -30.9399           
REMARK   3    T TENSOR                                                          
REMARK   3     T11:   -0.0886 T22:   -0.0810                                    
REMARK   3     T33:    0.0197 T12:   -0.0289                                    
REMARK   3     T13:    0.0155 T23:   -0.0896                                    
REMARK   3    L TENSOR                                                          
REMARK   3     L11:    2.8932 L22:    1.7411                                    
REMARK   3     L33:    2.8836 L12:    1.1688                                    
REMARK   3     L13:   -0.5041 L23:   -1.6620                                    
REMARK   3    S TENSOR                                                          
REMARK   3     S11:    0.0695 S12:   -0.4346 S13:    0.4308                     
REMARK   3     S21:    0.2175 S22:   -0.0622 S23:    0.1981                     
REMARK   3     S31:   -0.2070 S32:   -0.0812 S33:   -0.0072                     
REMARK   3                                                                      
REMARK   3   TLS GROUP : 8                                                      
REMARK   3    SELECTION: { C|92 - C|274 }                                       
REMARK   3    ORIGIN FOR THE GROUP (A):   -6.9047  -33.3071  -49.1297           
REMARK   3    T TENSOR                                                          
REMARK   3     T11:   -0.0922 T22:   -0.2122                                    
REMARK   3     T33:   -0.1494 T12:   -0.0289                                    
REMARK   3     T13:    0.0084 T23:    0.0033                                    
REMARK   3    L TENSOR                                                          
REMARK   3     L11:    8.3540 L22:    3.3437                                    
REMARK   3     L33:    1.2855 L12:    3.0385                                    
REMARK   3     L13:   -1.2344 L23:   -0.4567                                    
REMARK   3    S TENSOR                                                          
REMARK   3     S11:   -0.1705 S12:    0.4715 S13:    0.2815                     
REMARK   3     S21:   -0.2772 S22:    0.1863 S23:   -0.0248                     
REMARK   3     S31:    0.1081 S32:   -0.0312 S33:   -0.0158                     
REMARK   3                                                                      
REMARK   3   TLS GROUP : 9                                                      
REMARK   3    SELECTION: { C|275 - C|333 }                                      
REMARK   3    ORIGIN FOR THE GROUP (A):  -37.5799  -48.5929  -43.0603           
REMARK   3    T TENSOR                                                          
REMARK   3     T11:   -0.1012 T22:   -0.0515                                    
REMARK   3     T33:    0.0208 T12:   -0.0981                                    
REMARK   3     T13:   -0.1056 T23:    0.0149                                    
REMARK   3    L TENSOR                                                          
REMARK   3     L11:    2.8158 L22:    6.3082                                    
REMARK   3     L33:    2.2293 L12:    2.9940                                    
REMARK   3     L13:   -0.3491 L23:    0.5651                                    
REMARK   3    S TENSOR                                                          
REMARK   3     S11:   -0.1181 S12:    0.3450 S13:    0.1434                     
REMARK   3     S21:   -0.3034 S22:   -0.0249 S23:    0.5427                     
REMARK   3     S31:    0.2578 S32:   -0.3415 S33:    0.1431                     
REMARK   3                                                                      
REMARK   3   TLS GROUP : 10                                                     
REMARK   3    SELECTION: { D|1 - D|91 }                                         
REMARK   3    ORIGIN FOR THE GROUP (A):  -14.8670    3.0077  -22.5330           
REMARK   3    T TENSOR                                                          
REMARK   3     T11:   -0.0469 T22:    0.0394                                    
REMARK   3     T33:   -0.0698 T12:    0.0443                                    
REMARK   3     T13:    0.0311 T23:   -0.0068                                    
REMARK   3    L TENSOR                                                          
REMARK   3     L11:    1.5069 L22:    1.0956                                    
REMARK   3     L33:    1.7684 L12:   -0.1862                                    
REMARK   3     L13:   -0.3136 L23:   -0.1696                                    
REMARK   3    S TENSOR                                                          
REMARK   3     S11:   -0.1315 S12:   -0.2275 S13:    0.0068                     
REMARK   3     S21:    0.2049 S22:    0.0898 S23:    0.0053                     
REMARK   3     S31:   -0.0338 S32:   -0.2034 S33:    0.0417                     
REMARK   3                                                                      
REMARK   3   TLS GROUP : 11                                                     
REMARK   3    SELECTION: { D|92 - D|274 }                                       
REMARK   3    ORIGIN FOR THE GROUP (A):    5.5160    2.6700  -40.9229           
REMARK   3    T TENSOR                                                          
REMARK   3     T11:   -0.0403 T22:   -0.0770                                    
REMARK   3     T33:   -0.0751 T12:   -0.0075                                    
REMARK   3     T13:    0.0344 T23:   -0.0002                                    
REMARK   3    L TENSOR                                                          
REMARK   3     L11:    2.3076 L22:    1.1204                                    
REMARK   3     L33:    2.2534 L12:   -0.0984                                    
REMARK   3     L13:   -0.4316 L23:    0.0731                                    
REMARK   3    S TENSOR                                                          
REMARK   3     S11:   -0.0121 S12:    0.0312 S13:    0.1918                     
REMARK   3     S21:   -0.0983 S22:    0.0273 S23:   -0.0734                     
REMARK   3     S31:   -0.0447 S32:    0.0572 S33:   -0.0152                     
REMARK   3                                                                      
REMARK   3   TLS GROUP : 12                                                     
REMARK   3    SELECTION: { D|275 - D|333 }                                      
REMARK   3    ORIGIN FOR THE GROUP (A):  -28.8711   -0.8608  -35.5835           
REMARK   3    T TENSOR                                                          
REMARK   3     T11:   -0.1352 T22:    0.0321                                    
REMARK   3     T33:   -0.0745 T12:   -0.0345                                    
REMARK   3     T13:   -0.0068 T23:   -0.0466                                    
REMARK   3    L TENSOR                                                          
REMARK   3     L11:    7.2056 L22:    1.3637                                    
REMARK   3     L33:    3.1521 L12:    0.0383                                    
REMARK   3     L13:    1.8330 L23:   -1.3047                                    
REMARK   3    S TENSOR                                                          
REMARK   3     S11:    0.0237 S12:    0.3918 S13:   -0.3932                     
REMARK   3     S21:   -0.3462 S22:    0.0833 S23:    0.3319                     
REMARK   3     S31:    0.3535 S32:   -0.4444 S33:   -0.1069                     
REMARK   3                                                                      
REMARK   3  OTHER REFINEMENT REMARKS: IDEAL-DIST CONTACT TERM CONTACT SETUP.    
REMARK   3  ALL HAVE CCP4 ATOM TYPE FROM LIBRARY ATOMS. U VALUES WITH TLS       
REMARK   3  ADDED                                                               
REMARK   4                                                                      
REMARK   4 4D2W COMPLIES WITH FORMAT V. 3.30, 13-JUL-11                         
REMARK 100                                                                      
REMARK 100 THIS ENTRY HAS BEEN PROCESSED BY PDBE ON 13-MAY-14.                  
REMARK 100 THE DEPOSITION ID IS D_1290060621.                                   
REMARK 200                                                                      
REMARK 200 EXPERIMENTAL DETAILS                                                 
REMARK 200  EXPERIMENT TYPE                : X-RAY DIFFRACTION                  
REMARK 200  DATE OF DATA COLLECTION        : 24-SEP-09                          
REMARK 200  TEMPERATURE           (KELVIN) : 100                                
REMARK 200  PH                             : NULL                               
REMARK 200  NUMBER OF CRYSTALS USED        : 1                                  
REMARK 200                                                                      
REMARK 200  SYNCHROTRON              (Y/N) : N                                  
REMARK 200  RADIATION SOURCE               : ROTATING ANODE                     
REMARK 200  BEAMLINE                       : NULL                               
REMARK 200  X-RAY GENERATOR MODEL          : RIGAKU FR-E                        
REMARK 200  MONOCHROMATIC OR LAUE    (M/L) : M                                  
REMARK 200  WAVELENGTH OR RANGE        (A) : 1.5418                             
REMARK 200  MONOCHROMATOR                  : NI FILTER                          
REMARK 200  OPTICS                         : MIRRORS                            
REMARK 200                                                                      
REMARK 200  DETECTOR TYPE                  : CCD                                
REMARK 200  DETECTOR MANUFACTURER          : RIGAKU SATURN                      
REMARK 200  INTENSITY-INTEGRATION SOFTWARE : D*TREK                             
REMARK 200  DATA SCALING SOFTWARE          : D*TREK                             
REMARK 200                                                                      
REMARK 200  NUMBER OF UNIQUE REFLECTIONS   : 107563                             
REMARK 200  RESOLUTION RANGE HIGH      (A) : 1.920                              
REMARK 200  RESOLUTION RANGE LOW       (A) : 35.010                             
REMARK 200  REJECTION CRITERIA  (SIGMA(I)) : 0.750                              
REMARK 200                                                                      
REMARK 200 OVERALL.                                                             
REMARK 200  COMPLETENESS FOR RANGE     (%) : 94.5                               
REMARK 200  DATA REDUNDANCY                : 1.900                              
REMARK 200  R MERGE                    (I) : 0.07000                            
REMARK 200  R SYM                      (I) : NULL                               
REMARK 200  <I/SIGMA(I)> FOR THE DATA SET  : 4.9000                             
REMARK 200                                                                      
REMARK 200 IN THE HIGHEST RESOLUTION SHELL.                                     
REMARK 200  HIGHEST RESOLUTION SHELL, RANGE HIGH (A) : NULL                     
REMARK 200  HIGHEST RESOLUTION SHELL, RANGE LOW  (A) : NULL                     
REMARK 200  COMPLETENESS FOR SHELL     (%) : NULL                               
REMARK 200  DATA REDUNDANCY IN SHELL       : NULL                               
REMARK 200  R MERGE FOR SHELL          (I) : NULL                               
REMARK 200  R SYM FOR SHELL            (I) : NULL                               
REMARK 200  <I/SIGMA(I)> FOR SHELL         : NULL                               
REMARK 200                                                                      
REMARK 200 DIFFRACTION PROTOCOL: SINGLE WAVELENGTH                              
REMARK 200 METHOD USED TO DETERMINE THE STRUCTURE: OTHER                        
REMARK 200 SOFTWARE USED: NULL                                                  
REMARK 200 STARTING MODEL: NONE                                                 
REMARK 200                                                                      
REMARK 200 REMARK: NONE                                                         
REMARK 280                                                                      
REMARK 280 CRYSTAL                                                              
REMARK 280 SOLVENT CONTENT, VS   (%): 46.00                                     
REMARK 280 MATTHEWS COEFFICIENT, VM (ANGSTROMS**3/DA): 2.26                     
REMARK 280                                                                      
REMARK 280 CRYSTALLIZATION CONDITIONS: NULL                                     
REMARK 290                                                                      
REMARK 290 CRYSTALLOGRAPHIC SYMMETRY                                            
REMARK 290 SYMMETRY OPERATORS FOR SPACE GROUP: P 1                              
REMARK 290                                                                      
REMARK 290      SYMOP   SYMMETRY                                                
REMARK 290     NNNMMM   OPERATOR                                                
REMARK 290       1555   X,Y,Z                                                   
REMARK 290                                                                      
REMARK 290     WHERE NNN -> OPERATOR NUMBER                                     
REMARK 290           MMM -> TRANSLATION VECTOR                                  
REMARK 290                                                                      
REMARK 290 CRYSTALLOGRAPHIC SYMMETRY TRANSFORMATIONS                            
REMARK 290 THE FOLLOWING TRANSFORMATIONS OPERATE ON THE ATOM/HETATM             
REMARK 290 RECORDS IN THIS ENTRY TO PRODUCE CRYSTALLOGRAPHICALLY                
REMARK 290 RELATED MOLECULES.                                                   
REMARK 290   SMTRY1   1  1.000000  0.000000  0.000000        0.00000            
REMARK 290   SMTRY2   1  0.000000  1.000000  0.000000        0.00000            
REMARK 290   SMTRY3   1  0.000000  0.000000  1.000000        0.00000            
REMARK 290                                                                      
REMARK 290 REMARK: NULL                                                         
REMARK 300                                                                      
REMARK 300 BIOMOLECULE: 1, 2                                                    
REMARK 300 SEE REMARK 350 FOR THE AUTHOR PROVIDED AND/OR PROGRAM                
REMARK 300 GENERATED ASSEMBLY INFORMATION FOR THE STRUCTURE IN                  
REMARK 300 THIS ENTRY. THE REMARK MAY ALSO PROVIDE INFORMATION ON               
REMARK 300 BURIED SURFACE AREA.                                                 
REMARK 350                                                                      
REMARK 350 COORDINATES FOR A COMPLETE MULTIMER REPRESENTING THE KNOWN           
REMARK 350 BIOLOGICALLY SIGNIFICANT OLIGOMERIZATION STATE OF THE                
REMARK 350 MOLECULE CAN BE GENERATED BY APPLYING BIOMT TRANSFORMATIONS          
REMARK 350 GIVEN BELOW.  BOTH NON-CRYSTALLOGRAPHIC AND                          
REMARK 350 CRYSTALLOGRAPHIC OPERATIONS ARE GIVEN.                               
REMARK 350                                                                      
REMARK 350 BIOMOLECULE: 1                                                       
REMARK 350 AUTHOR DETERMINED BIOLOGICAL UNIT: DIMERIC                           
REMARK 350 SOFTWARE DETERMINED QUATERNARY STRUCTURE: DIMERIC                    
REMARK 350 SOFTWARE USED: PISA                                                  
REMARK 350 TOTAL BURIED SURFACE AREA: 2510 ANGSTROM**2                          
REMARK 350 SURFACE AREA OF THE COMPLEX: 28390 ANGSTROM**2                       
REMARK 350 CHANGE IN SOLVENT FREE ENERGY: -10.8 KCAL/MOL                        
REMARK 350 APPLY THE FOLLOWING TO CHAINS: A, D                                  
REMARK 350   BIOMT1   1  1.000000  0.000000  0.000000        0.00000            
REMARK 350   BIOMT2   1  0.000000  1.000000  0.000000        0.00000            
REMARK 350   BIOMT3   1  0.000000  0.000000  1.000000        0.00000            
REMARK 350                                                                      
REMARK 350 BIOMOLECULE: 2                                                       
REMARK 350 AUTHOR DETERMINED BIOLOGICAL UNIT: DIMERIC                           
REMARK 350 SOFTWARE DETERMINED QUATERNARY STRUCTURE: DIMERIC                    
REMARK 350 SOFTWARE USED: PISA                                                  
REMARK 350 TOTAL BURIED SURFACE AREA: 2770 ANGSTROM**2                          
REMARK 350 SURFACE AREA OF THE COMPLEX: 28250 ANGSTROM**2                       
REMARK 350 CHANGE IN SOLVENT FREE ENERGY: -10.7 KCAL/MOL                        
REMARK 350 APPLY THE FOLLOWING TO CHAINS: B, C                                  
REMARK 350   BIOMT1   1  1.000000  0.000000  0.000000        0.00000            
REMARK 350   BIOMT2   1  0.000000  1.000000  0.000000        0.00000            
REMARK 350   BIOMT3   1  0.000000  0.000000  1.000000        0.00000            
REMARK 465                                                                      
REMARK 465 MISSING RESIDUES                                                     
REMARK 465 THE FOLLOWING RESIDUES WERE NOT LOCATED IN THE                       
REMARK 465 EXPERIMENT. (M=MODEL NUMBER; RES=RESIDUE NAME; C=CHAIN               
REMARK 465 IDENTIFIER; SSSEQ=SEQUENCE NUMBER; I=INSERTION CODE.)                
REMARK 465                                                                      
REMARK 465   M RES C SSSEQI                                                     
REMARK 465     MET A   -19                                                      
REMARK 465     GLY A   -18                                                      
REMARK 465     SER A   -17                                                      
REMARK 465     SER A   -16                                                      
REMARK 465     HIS A   -15                                                      
REMARK 465     HIS A   -14                                                      
REMARK 465     HIS A   -13                                                      
REMARK 465     HIS A   -12                                                      
REMARK 465     HIS A   -11                                                      
REMARK 465     HIS A   -10                                                      
REMARK 465     SER A    -9                                                      
REMARK 465     SER A    -8                                                      
REMARK 465     GLY A    -7                                                      
REMARK 465     LEU A    -6                                                      
REMARK 465     VAL A    -5                                                      
REMARK 465     PRO A    -4                                                      
REMARK 465     ARG A    -3                                                      
REMARK 465     GLY A    -2                                                      
REMARK 465     SER A    -1                                                      
REMARK 465     HIS A     0                                                      
REMARK 465     LEU A    47                                                      
REMARK 465     GLY A    48                                                      
REMARK 465     SER A    49                                                      
REMARK 465     LYS A   156                                                      
REMARK 465     PRO A   157                                                      
REMARK 465     LYS A   158                                                      
REMARK 465     GLY A   159                                                      
REMARK 465     ASN A   160                                                      
REMARK 465     LYS A   161                                                      
REMARK 465     ASP A   162                                                      
REMARK 465     TYR A   163                                                      
REMARK 465     HIS A   164                                                      
REMARK 465     LEU A   165                                                      
REMARK 465     GLN A   166                                                      
REMARK 465     ALA A   167                                                      
REMARK 465     CYS A   168                                                      
REMARK 465     SER A   184                                                      
REMARK 465     TYR A   185                                                      
REMARK 465     LEU A   186                                                      
REMARK 465     LEU A   334                                                      
REMARK 465     SER A   335                                                      
REMARK 465     SER A   336                                                      
REMARK 465     MET B   -19                                                      
REMARK 465     GLY B   -18                                                      
REMARK 465     SER B   -17                                                      
REMARK 465     SER B   -16                                                      
REMARK 465     HIS B   -15                                                      
REMARK 465     HIS B   -14                                                      
REMARK 465     HIS B   -13                                                      
REMARK 465     HIS B   -12                                                      
REMARK 465     HIS B   -11                                                      
REMARK 465     HIS B   -10                                                      
REMARK 465     SER B    -9                                                      
REMARK 465     SER B    -8                                                      
REMARK 465     GLY B    -7                                                      
REMARK 465     LEU B    -6                                                      
REMARK 465     VAL B    -5                                                      
REMARK 465     PRO B    -4                                                      
REMARK 465     ARG B    -3                                                      
REMARK 465     GLY B    -2                                                      
REMARK 465     SER B    -1                                                      
REMARK 465     HIS B     0                                                      
REMARK 465     TYR B   163                                                      
REMARK 465     HIS B   164                                                      
REMARK 465     LEU B   165                                                      
REMARK 465     GLN B   166                                                      
REMARK 465     ALA B   167                                                      
REMARK 465     CYS B   168                                                      
REMARK 465     LYS B   183                                                      
REMARK 465     SER B   184                                                      
REMARK 465     TYR B   185                                                      
REMARK 465     LEU B   186                                                      
REMARK 465     LEU B   334                                                      
REMARK 465     SER B   335                                                      
REMARK 465     SER B   336                                                      
REMARK 465     MET C   -19                                                      
REMARK 465     GLY C   -18                                                      
REMARK 465     SER C   -17                                                      
REMARK 465     SER C   -16                                                      
REMARK 465     HIS C   -15                                                      
REMARK 465     HIS C   -14                                                      
REMARK 465     HIS C   -13                                                      
REMARK 465     HIS C   -12                                                      
REMARK 465     HIS C   -11                                                      
REMARK 465     HIS C   -10                                                      
REMARK 465     SER C    -9                                                      
REMARK 465     SER C    -8                                                      
REMARK 465     GLY C    -7                                                      
REMARK 465     LEU C    -6                                                      
REMARK 465     VAL C    -5                                                      
REMARK 465     PRO C    -4                                                      
REMARK 465     ARG C    -3                                                      
REMARK 465     GLY C    -2                                                      
REMARK 465     SER C    -1                                                      
REMARK 465     HIS C     0                                                      
REMARK 465     ASN C    45                                                      
REMARK 465     THR C    46                                                      
REMARK 465     LEU C    47                                                      
REMARK 465     GLY C    48                                                      
REMARK 465     PRO C   157                                                      
REMARK 465     LYS C   158                                                      
REMARK 465     GLY C   159                                                      
REMARK 465     ASN C   160                                                      
REMARK 465     LYS C   161                                                      
REMARK 465     ASP C   162                                                      
REMARK 465     TYR C   163                                                      
REMARK 465     HIS C   164                                                      
REMARK 465     LEU C   165                                                      
REMARK 465     GLN C   166                                                      
REMARK 465     ALA C   167                                                      
REMARK 465     CYS C   168                                                      
REMARK 465     CYS C   169                                                      
REMARK 465     SER C   184                                                      
REMARK 465     TYR C   185                                                      
REMARK 465     LEU C   186                                                      
REMARK 465     LEU C   334                                                      
REMARK 465     SER C   335                                                      
REMARK 465     SER C   336                                                      
REMARK 465     MET D   -19                                                      
REMARK 465     GLY D   -18                                                      
REMARK 465     SER D   -17                                                      
REMARK 465     SER D   -16                                                      
REMARK 465     HIS D   -15                                                      
REMARK 465     HIS D   -14                                                      
REMARK 465     HIS D   -13                                                      
REMARK 465     HIS D   -12                                                      
REMARK 465     HIS D   -11                                                      
REMARK 465     HIS D   -10                                                      
REMARK 465     SER D    -9                                                      
REMARK 465     SER D    -8                                                      
REMARK 465     GLY D    -7                                                      
REMARK 465     LEU D    -6                                                      
REMARK 465     VAL D    -5                                                      
REMARK 465     PRO D    -4                                                      
REMARK 465     ARG D    -3                                                      
REMARK 465     GLY D    -2                                                      
REMARK 465     SER D    -1                                                      
REMARK 465     HIS D     0                                                      
REMARK 465     ASP D   162                                                      
REMARK 465     TYR D   163                                                      
REMARK 465     HIS D   164                                                      
REMARK 465     LEU D   165                                                      
REMARK 465     GLN D   166                                                      
REMARK 465     ALA D   167                                                      
REMARK 465     CYS D   168                                                      
REMARK 465     LEU D   334                                                      
REMARK 465     SER D   335                                                      
REMARK 465     SER D   336                                                      
REMARK 470                                                                      
REMARK 470 MISSING ATOM                                                         
REMARK 470 THE FOLLOWING RESIDUES HAVE MISSING ATOMS (M=MODEL NUMBER;           
REMARK 470 RES=RESIDUE NAME; C=CHAIN IDENTIFIER; SSEQ=SEQUENCE NUMBER;          
REMARK 470 I=INSERTION CODE):                                                   
REMARK 470   M RES CSSEQI  ATOMS                                                
REMARK 470     LYS A   9    CG   CD   CE   NZ                                   
REMARK 470     MET B   1    CG   SD   CE                                        
REMARK 500                                                                      
REMARK 500 GEOMETRY AND STEREOCHEMISTRY                                         
REMARK 500 SUBTOPIC: TORSION ANGLES                                             
REMARK 500                                                                      
REMARK 500 TORSION ANGLES OUTSIDE THE EXPECTED RAMACHANDRAN REGIONS:            
REMARK 500 (M=MODEL NUMBER; RES=RESIDUE NAME; C=CHAIN IDENTIFIER;               
REMARK 500 SSEQ=SEQUENCE NUMBER; I=INSERTION CODE).                             
REMARK 500                                                                      
REMARK 500 STANDARD TABLE:                                                      
REMARK 500 FORMAT:(10X,I3,1X,A3,1X,A1,I4,A1,4X,F7.2,3X,F7.2)                    
REMARK 500                                                                      
REMARK 500 EXPECTED VALUES: GJ KLEYWEGT AND TA JONES (1996). PHI/PSI-           
REMARK 500 CHOLOGY: RAMACHANDRAN REVISITED. STRUCTURE 4, 1395 - 1400            
REMARK 500                                                                      
REMARK 500  M RES CSSEQI        PSI       PHI                                   
REMARK 500    HIS A  14     -147.58   -116.33                                   
REMARK 500    ASP A 102      -61.16     69.04                                   
REMARK 500    ARG A 131       -3.19     74.79                                   
REMARK 500    ASP A 150       71.20     60.38                                   
REMARK 500    LEU A 244       47.05    -95.14                                   
REMARK 500    ARG A 295       34.79     71.57                                   
REMARK 500    GLN A 299      -50.21     82.44                                   
REMARK 500    HIS B  14     -149.49   -112.47                                   
REMARK 500    PHE B  22      -15.78    158.33                                   
REMARK 500    ARG B 131       -4.32     73.95                                   
REMARK 500    ASP B 150       70.54     60.72                                   
REMARK 500    LEU B 244       49.66    -94.35                                   
REMARK 500    ASP B 266       -0.76     67.63                                   
REMARK 500    ASP B 311     -168.16   -103.26                                   
REMARK 500    HIS C  14     -156.21   -117.74                                   
REMARK 500    THR C  16      -91.52    -49.58                                   
REMARK 500    ILE C  17      -46.55    105.69                                   
REMARK 500    ASP C 102      -72.36    -96.13                                   
REMARK 500    ARG C 131       -0.95     73.02                                   
REMARK 500    ASP C 150       71.55     60.65                                   
REMARK 500    LEU C 244       47.95    -94.02                                   
REMARK 500    ASN C 268       39.59    -53.22                                   
REMARK 500    ASP C 311     -169.85   -100.57                                   
REMARK 500    HIS D  14     -146.81   -108.46                                   
REMARK 500    ARG D 131       -2.17     73.85                                   
REMARK 500    ASP D 150       70.87     58.65                                   
REMARK 500    LEU D 244       49.34    -94.44                                   
REMARK 500    ASP D 266      -26.30     73.48                                   
REMARK 500    ASP D 311     -168.33   -103.81                                   
REMARK 500                                                                      
REMARK 500 REMARK: NULL                                                         
REMARK 500                                                                      
REMARK 500 GEOMETRY AND STEREOCHEMISTRY                                         
REMARK 500 SUBTOPIC: NON-CIS, NON-TRANS                                         
REMARK 500                                                                      
REMARK 500 THE FOLLOWING PEPTIDE BONDS DEVIATE SIGNIFICANTLY FROM BOTH          
REMARK 500 CIS AND TRANS CONFORMATION.  CIS BONDS, IF ANY, ARE LISTED           
REMARK 500 ON CISPEP RECORDS.  TRANS IS DEFINED AS 180 +/- 30 AND               
REMARK 500 CIS IS DEFINED AS 0 +/- 30 DEGREES.                                  
REMARK 500                                 MODEL     OMEGA                      
REMARK 500 CYS A  169     GLY A  170                  138.11                    
REMARK 500                                                                      
REMARK 500 REMARK: NULL                                                         
REMARK 525                                                                      
REMARK 525 SOLVENT                                                              
REMARK 525                                                                      
REMARK 525 THE SOLVENT MOLECULES HAVE CHAIN IDENTIFIERS THAT                    
REMARK 525 INDICATE THE POLYMER CHAIN WITH WHICH THEY ARE MOST                  
REMARK 525 CLOSELY ASSOCIATED. THE REMARK LISTS ALL THE SOLVENT                 
REMARK 525 MOLECULES WHICH ARE MORE THAN 5A AWAY FROM THE                       
REMARK 525 NEAREST POLYMER CHAIN (M = MODEL NUMBER;                             
REMARK 525 RES=RESIDUE NAME; C=CHAIN IDENTIFIER; SSEQ=SEQUENCE                  
REMARK 525 NUMBER; I=INSERTION CODE):                                           
REMARK 525                                                                      
REMARK 525  M RES CSSEQI                                                        
REMARK 525    HOH A2010        DISTANCE =  6.29 ANGSTROMS                       
REMARK 525    HOH A2099        DISTANCE =  6.01 ANGSTROMS                       
REMARK 525    HOH A2123        DISTANCE =  6.75 ANGSTROMS                       
REMARK 525    HOH A2124        DISTANCE =  6.26 ANGSTROMS                       
REMARK 525    HOH A3258        DISTANCE =  6.20 ANGSTROMS                       
REMARK 525    HOH A3263        DISTANCE =  6.42 ANGSTROMS                       
REMARK 525    HOH A3265        DISTANCE =  6.10 ANGSTROMS                       
REMARK 525    HOH B2039        DISTANCE =  6.19 ANGSTROMS                       
REMARK 525    HOH B2071        DISTANCE =  6.34 ANGSTROMS                       
REMARK 525    HOH C2014        DISTANCE =  6.52 ANGSTROMS                       
REMARK 525    HOH C2024        DISTANCE =  6.23 ANGSTROMS                       
REMARK 525    HOH C2086        DISTANCE =  5.95 ANGSTROMS                       
REMARK 525    HOH C3257        DISTANCE =  6.21 ANGSTROMS                       
REMARK 525    HOH D2016        DISTANCE =  6.92 ANGSTROMS                       
REMARK 525    HOH D2264        DISTANCE =  6.18 ANGSTROMS                       
REMARK 800                                                                      
REMARK 800 SITE                                                                 
REMARK 800 SITE_IDENTIFIER: AC1                                                 
REMARK 800 EVIDENCE_CODE: SOFTWARE                                              
REMARK 800 SITE_DESCRIPTION: BINDING SITE FOR RESIDUE NF5 D 1334                
REMARK 800                                                                      
REMARK 800 SITE_IDENTIFIER: AC2                                                 
REMARK 800 EVIDENCE_CODE: SOFTWARE                                              
REMARK 800 SITE_DESCRIPTION: BINDING SITE FOR RESIDUE NF5 A 1334                
REMARK 800                                                                      
REMARK 800 SITE_IDENTIFIER: AC3                                                 
REMARK 800 EVIDENCE_CODE: SOFTWARE                                              
REMARK 800 SITE_DESCRIPTION: BINDING SITE FOR RESIDUE NF5 B 1334                
REMARK 800                                                                      
REMARK 800 SITE_IDENTIFIER: AC4                                                 
REMARK 800 EVIDENCE_CODE: SOFTWARE                                              
REMARK 800 SITE_DESCRIPTION: BINDING SITE FOR RESIDUE NF5 C 1334                
REMARK 900                                                                      
REMARK 900 RELATED ENTRIES                                                      
REMARK 900 RELATED ID: 4D2P   RELATED DB: PDB                                   
REMARK 900 STRUCTURE OF MELK IN COMPLEX WITH INHIBITORS                         
REMARK 900 RELATED ID: 4D2T   RELATED DB: PDB                                   
REMARK 900 STRUCTURE OF MELK IN COMPLEX WITH INHIBITORS                         
REMARK 900 RELATED ID: 4D2V   RELATED DB: PDB                                   
REMARK 900 STRUCTURE OF MELK IN COMPLEX WITH INHIBITORS                         
REMARK 900 RELATED ID: 4UMP   RELATED DB: PDB                                   
REMARK 900 STRUCTURE OF MELK IN COMPLEX WITH INHIBITORS                         
REMARK 900 RELATED ID: 4UMQ   RELATED DB: PDB                                   
REMARK 900 STRUCTURE OF MELK IN COMPLEX WITH INHIBITORS                         
REMARK 900 RELATED ID: 4UMR   RELATED DB: PDB                                   
REMARK 900 STRUCTURE OF MELK IN COMPLEX WITH INHIBITORS                         
REMARK 999                                                                      
REMARK 999 SEQUENCE                                                             
REMARK 999 HIS TAG ADDED AND C-TERMINAL RESIDUES NOT INCLUDED (304)             
DBREF  4D2W A    1   336  UNP    Q14680   MELK_HUMAN       1    336             
DBREF  4D2W B    1   336  UNP    Q14680   MELK_HUMAN       1    336             
DBREF  4D2W C    1   336  UNP    Q14680   MELK_HUMAN       1    336             
DBREF  4D2W D    1   336  UNP    Q14680   MELK_HUMAN       1    336             
SEQADV 4D2W MET A  -19  UNP  Q14680              EXPRESSION TAG                 
SEQADV 4D2W GLY A  -18  UNP  Q14680              EXPRESSION TAG                 
SEQADV 4D2W SER A  -17  UNP  Q14680              EXPRESSION TAG                 
SEQADV 4D2W SER A  -16  UNP  Q14680              EXPRESSION TAG                 
SEQADV 4D2W HIS A  -15  UNP  Q14680              EXPRESSION TAG                 
SEQADV 4D2W HIS A  -14  UNP  Q14680              EXPRESSION TAG                 
SEQADV 4D2W HIS A  -13  UNP  Q14680              EXPRESSION TAG                 
SEQADV 4D2W HIS A  -12  UNP  Q14680              EXPRESSION TAG                 
SEQADV 4D2W HIS A  -11  UNP  Q14680              EXPRESSION TAG                 
SEQADV 4D2W HIS A  -10  UNP  Q14680              EXPRESSION TAG                 
SEQADV 4D2W SER A   -9  UNP  Q14680              EXPRESSION TAG                 
SEQADV 4D2W SER A   -8  UNP  Q14680              EXPRESSION TAG                 
SEQADV 4D2W GLY A   -7  UNP  Q14680              EXPRESSION TAG                 
SEQADV 4D2W LEU A   -6  UNP  Q14680              EXPRESSION TAG                 
SEQADV 4D2W VAL A   -5  UNP  Q14680              EXPRESSION TAG                 
SEQADV 4D2W PRO A   -4  UNP  Q14680              EXPRESSION TAG                 
SEQADV 4D2W ARG A   -3  UNP  Q14680              EXPRESSION TAG                 
SEQADV 4D2W GLY A   -2  UNP  Q14680              EXPRESSION TAG                 
SEQADV 4D2W SER A   -1  UNP  Q14680              EXPRESSION TAG                 
SEQADV 4D2W HIS A    0  UNP  Q14680              EXPRESSION TAG                 
SEQADV 4D2W ALA A  167  UNP  Q14680    THR   167 ENGINEERED MUTATION            
SEQADV 4D2W ALA A  171  UNP  Q14680    SER   171 ENGINEERED MUTATION            
SEQADV 4D2W THR A  213  UNP  Q14680    ASN   213 ENGINEERED MUTATION            
SEQADV 4D2W ALA A  214  UNP  Q14680    VAL   214 ENGINEERED MUTATION            
SEQADV 4D2W ALA A  215  UNP  Q14680    MET   215 ENGINEERED MUTATION            
SEQADV 4D2W VAL A  218  UNP  Q14680    TYR   218 ENGINEERED MUTATION            
SEQADV 4D2W ALA A  219  UNP  Q14680    LYS   219 ENGINEERED MUTATION            
SEQADV 4D2W MET B  -19  UNP  Q14680              EXPRESSION TAG                 
SEQADV 4D2W GLY B  -18  UNP  Q14680              EXPRESSION TAG                 
SEQADV 4D2W SER B  -17  UNP  Q14680              EXPRESSION TAG                 
SEQADV 4D2W SER B  -16  UNP  Q14680              EXPRESSION TAG                 
SEQADV 4D2W HIS B  -15  UNP  Q14680              EXPRESSION TAG                 
SEQADV 4D2W HIS B  -14  UNP  Q14680              EXPRESSION TAG                 
SEQADV 4D2W HIS B  -13  UNP  Q14680              EXPRESSION TAG                 
SEQADV 4D2W HIS B  -12  UNP  Q14680              EXPRESSION TAG                 
SEQADV 4D2W HIS B  -11  UNP  Q14680              EXPRESSION TAG                 
SEQADV 4D2W HIS B  -10  UNP  Q14680              EXPRESSION TAG                 
SEQADV 4D2W SER B   -9  UNP  Q14680              EXPRESSION TAG                 
SEQADV 4D2W SER B   -8  UNP  Q14680              EXPRESSION TAG                 
SEQADV 4D2W GLY B   -7  UNP  Q14680              EXPRESSION TAG                 
SEQADV 4D2W LEU B   -6  UNP  Q14680              EXPRESSION TAG                 
SEQADV 4D2W VAL B   -5  UNP  Q14680              EXPRESSION TAG                 
SEQADV 4D2W PRO B   -4  UNP  Q14680              EXPRESSION TAG                 
SEQADV 4D2W ARG B   -3  UNP  Q14680              EXPRESSION TAG                 
SEQADV 4D2W GLY B   -2  UNP  Q14680              EXPRESSION TAG                 
SEQADV 4D2W SER B   -1  UNP  Q14680              EXPRESSION TAG                 
SEQADV 4D2W HIS B    0  UNP  Q14680              EXPRESSION TAG                 
SEQADV 4D2W ALA B  167  UNP  Q14680    THR   167 ENGINEERED MUTATION            
SEQADV 4D2W ALA B  171  UNP  Q14680    SER   171 ENGINEERED MUTATION            
SEQADV 4D2W THR B  213  UNP  Q14680    ASN   213 ENGINEERED MUTATION            
SEQADV 4D2W ALA B  214  UNP  Q14680    VAL   214 ENGINEERED MUTATION            
SEQADV 4D2W ALA B  215  UNP  Q14680    MET   215 ENGINEERED MUTATION            
SEQADV 4D2W VAL B  218  UNP  Q14680    TYR   218 ENGINEERED MUTATION            
SEQADV 4D2W ALA B  219  UNP  Q14680    LYS   219 ENGINEERED MUTATION            
SEQADV 4D2W MET C  -19  UNP  Q14680              EXPRESSION TAG                 
SEQADV 4D2W GLY C  -18  UNP  Q14680              EXPRESSION TAG                 
SEQADV 4D2W SER C  -17  UNP  Q14680              EXPRESSION TAG                 
SEQADV 4D2W SER C  -16  UNP  Q14680              EXPRESSION TAG                 
SEQADV 4D2W HIS C  -15  UNP  Q14680              EXPRESSION TAG                 
SEQADV 4D2W HIS C  -14  UNP  Q14680              EXPRESSION TAG                 
SEQADV 4D2W HIS C  -13  UNP  Q14680              EXPRESSION TAG                 
SEQADV 4D2W HIS C  -12  UNP  Q14680              EXPRESSION TAG                 
SEQADV 4D2W HIS C  -11  UNP  Q14680              EXPRESSION TAG                 
SEQADV 4D2W HIS C  -10  UNP  Q14680              EXPRESSION TAG                 
SEQADV 4D2W SER C   -9  UNP  Q14680              EXPRESSION TAG                 
SEQADV 4D2W SER C   -8  UNP  Q14680              EXPRESSION TAG                 
SEQADV 4D2W GLY C   -7  UNP  Q14680              EXPRESSION TAG                 
SEQADV 4D2W LEU C   -6  UNP  Q14680              EXPRESSION TAG                 
SEQADV 4D2W VAL C   -5  UNP  Q14680              EXPRESSION TAG                 
SEQADV 4D2W PRO C   -4  UNP  Q14680              EXPRESSION TAG                 
SEQADV 4D2W ARG C   -3  UNP  Q14680              EXPRESSION TAG                 
SEQADV 4D2W GLY C   -2  UNP  Q14680              EXPRESSION TAG                 
SEQADV 4D2W SER C   -1  UNP  Q14680              EXPRESSION TAG                 
SEQADV 4D2W HIS C    0  UNP  Q14680              EXPRESSION TAG                 
SEQADV 4D2W ALA C  167  UNP  Q14680    THR   167 ENGINEERED MUTATION            
SEQADV 4D2W ALA C  171  UNP  Q14680    SER   171 ENGINEERED MUTATION            
SEQADV 4D2W THR C  213  UNP  Q14680    ASN   213 ENGINEERED MUTATION            
SEQADV 4D2W ALA C  214  UNP  Q14680    VAL   214 ENGINEERED MUTATION            
SEQADV 4D2W ALA C  215  UNP  Q14680    MET   215 ENGINEERED MUTATION            
SEQADV 4D2W VAL C  218  UNP  Q14680    TYR   218 ENGINEERED MUTATION            
SEQADV 4D2W ALA C  219  UNP  Q14680    LYS   219 ENGINEERED MUTATION            
SEQADV 4D2W MET D  -19  UNP  Q14680              EXPRESSION TAG                 
SEQADV 4D2W GLY D  -18  UNP  Q14680              EXPRESSION TAG                 
SEQADV 4D2W SER D  -17  UNP  Q14680              EXPRESSION TAG                 
SEQADV 4D2W SER D  -16  UNP  Q14680              EXPRESSION TAG                 
SEQADV 4D2W HIS D  -15  UNP  Q14680              EXPRESSION TAG                 
SEQADV 4D2W HIS D  -14  UNP  Q14680              EXPRESSION TAG                 
SEQADV 4D2W HIS D  -13  UNP  Q14680              EXPRESSION TAG                 
SEQADV 4D2W HIS D  -12  UNP  Q14680              EXPRESSION TAG                 
SEQADV 4D2W HIS D  -11  UNP  Q14680              EXPRESSION TAG                 
SEQADV 4D2W HIS D  -10  UNP  Q14680              EXPRESSION TAG                 
SEQADV 4D2W SER D   -9  UNP  Q14680              EXPRESSION TAG                 
SEQADV 4D2W SER D   -8  UNP  Q14680              EXPRESSION TAG                 
SEQADV 4D2W GLY D   -7  UNP  Q14680              EXPRESSION TAG                 
SEQADV 4D2W LEU D   -6  UNP  Q14680              EXPRESSION TAG                 
SEQADV 4D2W VAL D   -5  UNP  Q14680              EXPRESSION TAG                 
SEQADV 4D2W PRO D   -4  UNP  Q14680              EXPRESSION TAG                 
SEQADV 4D2W ARG D   -3  UNP  Q14680              EXPRESSION TAG                 
SEQADV 4D2W GLY D   -2  UNP  Q14680              EXPRESSION TAG                 
SEQADV 4D2W SER D   -1  UNP  Q14680              EXPRESSION TAG                 
SEQADV 4D2W HIS D    0  UNP  Q14680              EXPRESSION TAG                 
SEQADV 4D2W ALA D  167  UNP  Q14680    THR   167 ENGINEERED MUTATION            
SEQADV 4D2W ALA D  171  UNP  Q14680    SER   171 ENGINEERED MUTATION            
SEQADV 4D2W THR D  213  UNP  Q14680    ASN   213 ENGINEERED MUTATION            
SEQADV 4D2W ALA D  214  UNP  Q14680    VAL   214 ENGINEERED MUTATION            
SEQADV 4D2W ALA D  215  UNP  Q14680    MET   215 ENGINEERED MUTATION            
SEQADV 4D2W VAL D  218  UNP  Q14680    TYR   218 ENGINEERED MUTATION            
SEQADV 4D2W ALA D  219  UNP  Q14680    LYS   219 ENGINEERED MUTATION            
SEQRES   1 A  356  MET GLY SER SER HIS HIS HIS HIS HIS HIS SER SER GLY          
SEQRES   2 A  356  LEU VAL PRO ARG GLY SER HIS MET LYS ASP TYR ASP GLU          
SEQRES   3 A  356  LEU LEU LYS TYR TYR GLU LEU HIS GLU THR ILE GLY THR          
SEQRES   4 A  356  GLY GLY PHE ALA LYS VAL LYS LEU ALA CYS HIS ILE LEU          
SEQRES   5 A  356  THR GLY GLU MET VAL ALA ILE LYS ILE MET ASP LYS ASN          
SEQRES   6 A  356  THR LEU GLY SER ASP LEU PRO ARG ILE LYS THR GLU ILE          
SEQRES   7 A  356  GLU ALA LEU LYS ASN LEU ARG HIS GLN HIS ILE CYS GLN          
SEQRES   8 A  356  LEU TYR HIS VAL LEU GLU THR ALA ASN LYS ILE PHE MET          
SEQRES   9 A  356  VAL LEU GLU TYR CYS PRO GLY GLY GLU LEU PHE ASP TYR          
SEQRES  10 A  356  ILE ILE SER GLN ASP ARG LEU SER GLU GLU GLU THR ARG          
SEQRES  11 A  356  VAL VAL PHE ARG GLN ILE VAL SER ALA VAL ALA TYR VAL          
SEQRES  12 A  356  HIS SER GLN GLY TYR ALA HIS ARG ASP LEU LYS PRO GLU          
SEQRES  13 A  356  ASN LEU LEU PHE ASP GLU TYR HIS LYS LEU LYS LEU ILE          
SEQRES  14 A  356  ASP PHE GLY LEU CYS ALA LYS PRO LYS GLY ASN LYS ASP          
SEQRES  15 A  356  TYR HIS LEU GLN ALA CYS CYS GLY ALA LEU ALA TYR ALA          
SEQRES  16 A  356  ALA PRO GLU LEU ILE GLN GLY LYS SER TYR LEU GLY SER          
SEQRES  17 A  356  GLU ALA ASP VAL TRP SER MET GLY ILE LEU LEU TYR VAL          
SEQRES  18 A  356  LEU MET CYS GLY PHE LEU PRO PHE ASP ASP ASP THR ALA          
SEQRES  19 A  356  ALA ALA LEU VAL ALA LYS ILE MET ARG GLY LYS TYR ASP          
SEQRES  20 A  356  VAL PRO LYS TRP LEU SER PRO SER SER ILE LEU LEU LEU          
SEQRES  21 A  356  GLN GLN MET LEU GLN VAL ASP PRO LYS LYS ARG ILE SER          
SEQRES  22 A  356  MET LYS ASN LEU LEU ASN HIS PRO TRP ILE MET GLN ASP          
SEQRES  23 A  356  TYR ASN TYR PRO VAL GLU TRP GLN SER LYS ASN PRO PHE          
SEQRES  24 A  356  ILE HIS LEU ASP ASP ASP CYS VAL THR GLU LEU SER VAL          
SEQRES  25 A  356  HIS HIS ARG ASN ASN ARG GLN THR MET GLU ASP LEU ILE          
SEQRES  26 A  356  SER LEU TRP GLN TYR ASP HIS LEU THR ALA THR TYR LEU          
SEQRES  27 A  356  LEU LEU LEU ALA LYS LYS ALA ARG GLY LYS PRO VAL ARG          
SEQRES  28 A  356  LEU ARG LEU SER SER                                          
SEQRES   1 B  356  MET GLY SER SER HIS HIS HIS HIS HIS HIS SER SER GLY          
SEQRES   2 B  356  LEU VAL PRO ARG GLY SER HIS MET LYS ASP TYR ASP GLU          
SEQRES   3 B  356  LEU LEU LYS TYR TYR GLU LEU HIS GLU THR ILE GLY THR          
SEQRES   4 B  356  GLY GLY PHE ALA LYS VAL LYS LEU ALA CYS HIS ILE LEU          
SEQRES   5 B  356  THR GLY GLU MET VAL ALA ILE LYS ILE MET ASP LYS ASN          
SEQRES   6 B  356  THR LEU GLY SER ASP LEU PRO ARG ILE LYS THR GLU ILE          
SEQRES   7 B  356  GLU ALA LEU LYS ASN LEU ARG HIS GLN HIS ILE CYS GLN          
SEQRES   8 B  356  LEU TYR HIS VAL LEU GLU THR ALA ASN LYS ILE PHE MET          
SEQRES   9 B  356  VAL LEU GLU TYR CYS PRO GLY GLY GLU LEU PHE ASP TYR          
SEQRES  10 B  356  ILE ILE SER GLN ASP ARG LEU SER GLU GLU GLU THR ARG          
SEQRES  11 B  356  VAL VAL PHE ARG GLN ILE VAL SER ALA VAL ALA TYR VAL          
SEQRES  12 B  356  HIS SER GLN GLY TYR ALA HIS ARG ASP LEU LYS PRO GLU          
SEQRES  13 B  356  ASN LEU LEU PHE ASP GLU TYR HIS LYS LEU LYS LEU ILE          
SEQRES  14 B  356  ASP PHE GLY LEU CYS ALA LYS PRO LYS GLY ASN LYS ASP          
SEQRES  15 B  356  TYR HIS LEU GLN ALA CYS CYS GLY ALA LEU ALA TYR ALA          
SEQRES  16 B  356  ALA PRO GLU LEU ILE GLN GLY LYS SER TYR LEU GLY SER          
SEQRES  17 B  356  GLU ALA ASP VAL TRP SER MET GLY ILE LEU LEU TYR VAL          
SEQRES  18 B  356  LEU MET CYS GLY PHE LEU PRO PHE ASP ASP ASP THR ALA          
SEQRES  19 B  356  ALA ALA LEU VAL ALA LYS ILE MET ARG GLY LYS TYR ASP          
SEQRES  20 B  356  VAL PRO LYS TRP LEU SER PRO SER SER ILE LEU LEU LEU          
SEQRES  21 B  356  GLN GLN MET LEU GLN VAL ASP PRO LYS LYS ARG ILE SER          
SEQRES  22 B  356  MET LYS ASN LEU LEU ASN HIS PRO TRP ILE MET GLN ASP          
SEQRES  23 B  356  TYR ASN TYR PRO VAL GLU TRP GLN SER LYS ASN PRO PHE          
SEQRES  24 B  356  ILE HIS LEU ASP ASP ASP CYS VAL THR GLU LEU SER VAL          
SEQRES  25 B  356  HIS HIS ARG ASN ASN ARG GLN THR MET GLU ASP LEU ILE          
SEQRES  26 B  356  SER LEU TRP GLN TYR ASP HIS LEU THR ALA THR TYR LEU          
SEQRES  27 B  356  LEU LEU LEU ALA LYS LYS ALA ARG GLY LYS PRO VAL ARG          
SEQRES  28 B  356  LEU ARG LEU SER SER                                          
SEQRES   1 C  356  MET GLY SER SER HIS HIS HIS HIS HIS HIS SER SER GLY          
SEQRES   2 C  356  LEU VAL PRO ARG GLY SER HIS MET LYS ASP TYR ASP GLU          
SEQRES   3 C  356  LEU LEU LYS TYR TYR GLU LEU HIS GLU THR ILE GLY THR          
SEQRES   4 C  356  GLY GLY PHE ALA LYS VAL LYS LEU ALA CYS HIS ILE LEU          
SEQRES   5 C  356  THR GLY GLU MET VAL ALA ILE LYS ILE MET ASP LYS ASN          
SEQRES   6 C  356  THR LEU GLY SER ASP LEU PRO ARG ILE LYS THR GLU ILE          
SEQRES   7 C  356  GLU ALA LEU LYS ASN LEU ARG HIS GLN HIS ILE CYS GLN          
SEQRES   8 C  356  LEU TYR HIS VAL LEU GLU THR ALA ASN LYS ILE PHE MET          
SEQRES   9 C  356  VAL LEU GLU TYR CYS PRO GLY GLY GLU LEU PHE ASP TYR          
SEQRES  10 C  356  ILE ILE SER GLN ASP ARG LEU SER GLU GLU GLU THR ARG          
SEQRES  11 C  356  VAL VAL PHE ARG GLN ILE VAL SER ALA VAL ALA TYR VAL          
SEQRES  12 C  356  HIS SER GLN GLY TYR ALA HIS ARG ASP LEU LYS PRO GLU          
SEQRES  13 C  356  ASN LEU LEU PHE ASP GLU TYR HIS LYS LEU LYS LEU ILE          
SEQRES  14 C  356  ASP PHE GLY LEU CYS ALA LYS PRO LYS GLY ASN LYS ASP          
SEQRES  15 C  356  TYR HIS LEU GLN ALA CYS CYS GLY ALA LEU ALA TYR ALA          
SEQRES  16 C  356  ALA PRO GLU LEU ILE GLN GLY LYS SER TYR LEU GLY SER          
SEQRES  17 C  356  GLU ALA ASP VAL TRP SER MET GLY ILE LEU LEU TYR VAL          
SEQRES  18 C  356  LEU MET CYS GLY PHE LEU PRO PHE ASP ASP ASP THR ALA          
SEQRES  19 C  356  ALA ALA LEU VAL ALA LYS ILE MET ARG GLY LYS TYR ASP          
SEQRES  20 C  356  VAL PRO LYS TRP LEU SER PRO SER SER ILE LEU LEU LEU          
SEQRES  21 C  356  GLN GLN MET LEU GLN VAL ASP PRO LYS LYS ARG ILE SER          
SEQRES  22 C  356  MET LYS ASN LEU LEU ASN HIS PRO TRP ILE MET GLN ASP          
SEQRES  23 C  356  TYR ASN TYR PRO VAL GLU TRP GLN SER LYS ASN PRO PHE          
SEQRES  24 C  356  ILE HIS LEU ASP ASP ASP CYS VAL THR GLU LEU SER VAL          
SEQRES  25 C  356  HIS HIS ARG ASN ASN ARG GLN THR MET GLU ASP LEU ILE          
SEQRES  26 C  356  SER LEU TRP GLN TYR ASP HIS LEU THR ALA THR TYR LEU          
SEQRES  27 C  356  LEU LEU LEU ALA LYS LYS ALA ARG GLY LYS PRO VAL ARG          
SEQRES  28 C  356  LEU ARG LEU SER SER                                          
SEQRES   1 D  356  MET GLY SER SER HIS HIS HIS HIS HIS HIS SER SER GLY          
SEQRES   2 D  356  LEU VAL PRO ARG GLY SER HIS MET LYS ASP TYR ASP GLU          
SEQRES   3 D  356  LEU LEU LYS TYR TYR GLU LEU HIS GLU THR ILE GLY THR          
SEQRES   4 D  356  GLY GLY PHE ALA LYS VAL LYS LEU ALA CYS HIS ILE LEU          
SEQRES   5 D  356  THR GLY GLU MET VAL ALA ILE LYS ILE MET ASP LYS ASN          
SEQRES   6 D  356  THR LEU GLY SER ASP LEU PRO ARG ILE LYS THR GLU ILE          
SEQRES   7 D  356  GLU ALA LEU LYS ASN LEU ARG HIS GLN HIS ILE CYS GLN          
SEQRES   8 D  356  LEU TYR HIS VAL LEU GLU THR ALA ASN LYS ILE PHE MET          
SEQRES   9 D  356  VAL LEU GLU TYR CYS PRO GLY GLY GLU LEU PHE ASP TYR          
SEQRES  10 D  356  ILE ILE SER GLN ASP ARG LEU SER GLU GLU GLU THR ARG          
SEQRES  11 D  356  VAL VAL PHE ARG GLN ILE VAL SER ALA VAL ALA TYR VAL          
SEQRES  12 D  356  HIS SER GLN GLY TYR ALA HIS ARG ASP LEU LYS PRO GLU          
SEQRES  13 D  356  ASN LEU LEU PHE ASP GLU TYR HIS LYS LEU LYS LEU ILE          
SEQRES  14 D  356  ASP PHE GLY LEU CYS ALA LYS PRO LYS GLY ASN LYS ASP          
SEQRES  15 D  356  TYR HIS LEU GLN ALA CYS CYS GLY ALA LEU ALA TYR ALA          
SEQRES  16 D  356  ALA PRO GLU LEU ILE GLN GLY LYS SER TYR LEU GLY SER          
SEQRES  17 D  356  GLU ALA ASP VAL TRP SER MET GLY ILE LEU LEU TYR VAL          
SEQRES  18 D  356  LEU MET CYS GLY PHE LEU PRO PHE ASP ASP ASP THR ALA          
SEQRES  19 D  356  ALA ALA LEU VAL ALA LYS ILE MET ARG GLY LYS TYR ASP          
SEQRES  20 D  356  VAL PRO LYS TRP LEU SER PRO SER SER ILE LEU LEU LEU          
SEQRES  21 D  356  GLN GLN MET LEU GLN VAL ASP PRO LYS LYS ARG ILE SER          
SEQRES  22 D  356  MET LYS ASN LEU LEU ASN HIS PRO TRP ILE MET GLN ASP          
SEQRES  23 D  356  TYR ASN TYR PRO VAL GLU TRP GLN SER LYS ASN PRO PHE          
SEQRES  24 D  356  ILE HIS LEU ASP ASP ASP CYS VAL THR GLU LEU SER VAL          
SEQRES  25 D  356  HIS HIS ARG ASN ASN ARG GLN THR MET GLU ASP LEU ILE          
SEQRES  26 D  356  SER LEU TRP GLN TYR ASP HIS LEU THR ALA THR TYR LEU          
SEQRES  27 D  356  LEU LEU LEU ALA LYS LYS ALA ARG GLY LYS PRO VAL ARG          
SEQRES  28 D  356  LEU ARG LEU SER SER                                          
HET    NF5  A1334      21                                                       
HET    NF5  B1334      21                                                       
HET    NF5  C1334      21                                                       
HET    NF5  D1334      21                                                       
HETNAM     NF5 4-BROMO-N-(2,3,4,5-TETRAHYDRO-1H-3-BENZAZEPIN-7-YL)              
HETNAM   2 NF5  BENZAMIDE                                                       
FORMUL   5  NF5    4(C17 H17 BR N2 O)                                           
FORMUL   9  HOH   *1077(H2 O)                                                   
SHEET    1   1 1 ILE A  17  ILE A  17  0
SHEET    2   2 1 VAL A  25  VAL A  25  0
SHEET    3   3 1 ALA A  38  ALA A  38  0
SHEET    4   4 1 LYS A  40  LYS A  40  0
SHEET    5   5 1 LEU A  86  GLU A  87  0
SHEET    6   6 1 GLY A  92  GLY A  92  0
SHEET    7   7 1 LEU A 139  LEU A 139  0
SHEET    8   8 1 THR D  16  GLY D  18  0
SITE     1 AC1 11 HOH A2041  LEU D  27  ALA D  38  GLU D  87                    
SITE     2 AC1 11 TYR D  88  CYS D  89  PRO D  90  LEU D 139                    
SITE     3 AC1 11 HOH D2038  HOH D2085  HOH D2256                               
SITE     1 AC2 10 ILE A  17  ALA A  38  LEU A  86  GLU A  87                    
SITE     2 AC2 10 CYS A  89  PRO A  90  HOH A2062  HOH A2118                    
SITE     3 AC2 10 THR D  16  ILE D  17                                          
SITE     1 AC3  8 ILE B  17  LEU B  27  ALA B  38  GLU B  87                    
SITE     2 AC3  8 TYR B  88  CYS B  89  PRO B  90  HOH B2269                    
SITE     1 AC4  8 THR B  16  ILE B  17  ALA C  38  GLU C  87                    
SITE     2 AC4  8 CYS C  89  PRO C  90  HOH C2035  HOH C2233                    
CRYST1   65.956   74.947   78.216  85.74  70.07  89.94 P 1           4          
ORIGX1      1.000000  0.000000  0.000000        0.00000                         
ORIGX2      0.000000  1.000000  0.000000        0.00000                         
ORIGX3      0.000000  0.000000  1.000000        0.00000                         
SCALE1      0.015162 -0.000016 -0.005513        0.00000                         
SCALE2      0.000000  0.013343 -0.001052        0.00000                         
SCALE3      0.000000  0.000000  0.013642        0.00000                         
ATOM      1  N   ILE A  17      -0.839  -4.412 -18.414  1.00 34.76           N
ANISOU    1  N   ILE A  17     4617   4896   3693   1395    319   -209       N
ATOM      2  CA  ILE A  17      -2.067  -4.437 -17.627  1.00 35.95           C
ANISOU    2  CA  ILE A  17     4727   5091   3841   1356    296   -333       C
ATOM      3  C   ILE A  17      -2.774  -3.058 -17.606  1.00 37.59           C
ANISOU    3  C   ILE A  17     4948   5341   3993   1460    241   -335       C
ATOM      4  O   ILE A  17      -3.956  -3.011 -17.319  1.00 35.85           O
ANISOU    4  O   ILE A  17     4671   5218   3732   1474    212   -465       O
ATOM      5  CB  ILE A  17      -1.925  -5.069 -16.248  1.00 39.35           C
ANISOU    5  CB  ILE A  17     5165   5436   4350   1213    322   -339       C
ATOM      6  CG1 ILE A  17      -1.021  -4.255 -15.340  1.00 39.98           C
ANISOU    6  CG1 ILE A  17     5302   5402   4486   1189    314   -208       C
ATOM      7  CG2 ILE A  17      -1.481  -6.544 -16.363  1.00 42.39           C
ANISOU    7  CG2 ILE A  17     5554   5782   4770   1134    372   -365       C
ATOM      8  CD1 ILE A  17      -1.751  -3.736 -14.177  1.00 45.42           C
ANISOU    8  CD1 ILE A  17     5979   6093   5186   1152    287   -253       C
TER       9      ILE A  17
ATOM     10  N   VAL A  25       1.745   0.110 -17.219  1.00 31.67           N
ANISOU   10  N   VAL A  25     4483   4152   3397   1398    292    257       N
ATOM     11  CA  VAL A  25       2.112  -0.961 -16.312  1.00 27.95           C
ANISOU   11  CA  VAL A  25     3954   3674   2992   1294    311    216       C
ATOM     12  C   VAL A  25       2.145  -2.238 -17.099  1.00 30.73           C
ANISOU   12  C   VAL A  25     4256   4107   3314   1308    340    168       C
ATOM     13  O   VAL A  25       1.173  -2.560 -17.763  1.00 28.61           O
ANISOU   13  O   VAL A  25     3959   3926   2986   1375    325     78       O
ATOM     14  CB  VAL A  25       1.223  -1.053 -15.032  1.00 31.02           C
ANISOU   14  CB  VAL A  25     4318   4054   3413   1252    277    120       C
ATOM     15  CG1 VAL A  25       1.738  -2.128 -14.077  1.00 28.78           C
ANISOU   15  CG1 VAL A  25     4002   3745   3188   1150    306    106       C
ATOM     16  CG2 VAL A  25       1.164   0.303 -14.320  1.00 32.91           C
ANISOU   16  CG2 VAL A  25     4610   4217   3677   1260    238    155       C
TER      17      VAL A  25
ATOM     18  N   ALA A  38       5.300  -6.461 -11.250  1.00 25.73           N
ANISOU   18  N   ALA A  38     3640   3216   2920    968    421    186       N
ATOM     19  CA  ALA A  38       4.606  -5.421 -12.066  1.00 25.42           C
ANISOU   19  CA  ALA A  38     3576   3214   2869    985    402    175       C
ATOM     20  C   ALA A  38       5.654  -4.363 -12.346  1.00 30.29           C
ANISOU   20  C   ALA A  38     4176   3834   3499    997    396    259       C
ATOM     21  O   ALA A  38       6.387  -3.991 -11.431  1.00 31.02           O
ANISOU   21  O   ALA A  38     4259   3904   3623    965    390    292       O
ATOM     22  CB  ALA A  38       3.449  -4.795 -11.301  1.00 25.43           C
ANISOU   22  CB  ALA A  38     3572   3213   2877    954    375    123       C
TER      23      ALA A  38
ATOM     24  N   LYS A  40       6.095  -0.487 -13.696  1.00 25.17           N
ANISOU   24  N   LYS A  40     3583   3127   2853   1008    375    423       N
ATOM     25  CA  LYS A  40       5.548   0.807 -14.061  1.00 25.34           C
ANISOU   25  CA  LYS A  40     3671   3095   2862   1038    354    452       C
ATOM     26  C   LYS A  40       6.574   1.494 -14.946  1.00 30.75           C
ANISOU   26  C   LYS A  40     4386   3763   3535   1011    399    559       C
ATOM     27  O   LYS A  40       7.692   1.742 -14.500  1.00 32.25           O
ANISOU   27  O   LYS A  40     4550   3933   3770    922    425    599       O
ATOM     28  CB  LYS A  40       5.295   1.611 -12.774  1.00 27.38           C
ANISOU   28  CB  LYS A  40     3948   3279   3176    998    312    421       C
ATOM     29  CG  LYS A  40       4.208   2.623 -12.845  1.00 59.17           C
ANISOU   29  CG  LYS A  40     8043   7260   7180   1067    264    396       C
ATOM     30  CD  LYS A  40       3.670   2.808 -11.426  1.00 61.67           C
ANISOU   30  CD  LYS A  40     8337   7558   7537   1047    215    315       C
ATOM     31  CE  LYS A  40       3.647   4.268 -11.054  1.00 63.70           C
ANISOU   31  CE  LYS A  40     8672   7708   7824   1051    176    331       C
ATOM     32  NZ  LYS A  40       3.032   4.477  -9.731  1.00 60.67           N
ANISOU   32  NZ  LYS A  40     8259   7326   7466   1052    121    240       N
TER      33      LYS A  40
ATOM     34  N   CYS A  70       2.769  -2.290  -1.044  1.00 23.39           N
ANISOU   34  N   CYS A  70     3197   3021   2670    799    218      7       N
ATOM     35  CA  CYS A  70       3.321  -2.837  -2.303  1.00 22.87           C
ANISOU   35  CA  CYS A  70     3169   2901   2620    802    252     59       C
ATOM     36  C   CYS A  70       4.807  -2.482  -2.389  1.00 25.43           C
ANISOU   36  C   CYS A  70     3480   3201   2981    826    240    111       C
ATOM     37  O   CYS A  70       5.160  -1.298  -2.438  1.00 25.65           O
ANISOU   37  O   CYS A  70     3478   3216   3051    827    201    101       O
ATOM     38  CB  CYS A  70       2.537  -2.286  -3.489  1.00 24.56           C
ANISOU   38  CB  CYS A  70     3381   3110   2841    809    238     27       C
ATOM     39  SG  CYS A  70       3.089  -2.881  -5.096  1.00 28.34           S
ANISOU   39  SG  CYS A  70     3894   3548   3326    822    276     79       S
TER      40      CYS A  70
ATOM     41  N   LEU A  86       7.811  -3.429  -9.133  1.00 22.07           N
ANISOU   41  N   LEU A  86     3087   2749   2549    905    367    319       N
ATOM     42  CA  LEU A  86       6.918  -3.460  -7.961  1.00 21.25           C
ANISOU   42  CA  LEU A  86     2999   2620   2455    887    344    273       C
ATOM     43  C   LEU A  86       6.362  -4.835  -7.728  1.00 25.24           C
ANISOU   43  C   LEU A  86     3543   3118   2928    898    366    243       C
ATOM     44  O   LEU A  86       6.341  -5.657  -8.626  1.00 24.22           O
ANISOU   44  O   LEU A  86     3437   2989   2776    922    391    241       O
ATOM     45  CB  LEU A  86       5.760  -2.426  -8.123  1.00 21.08           C
ANISOU   45  CB  LEU A  86     2987   2579   2444    877    315    242       C
ATOM     46  CG  LEU A  86       6.214  -0.947  -8.192  1.00 27.74           C
ANISOU   46  CG  LEU A  86     3825   3391   3324    859    291    272       C
ATOM     47  CD1 LEU A  86       5.221  -0.103  -9.000  1.00 41.40           C
ANISOU   47  CD1 LEU A  86     5595   5097   5039    892    270    262       C
ATOM     48  CD2 LEU A  86       6.313  -0.407  -6.756  1.00 25.89           C
ANISOU   48  CD2 LEU A  86     3568   3147   3123    831    257    239       C
ATOM     49  N   GLU A  87       5.882  -5.059  -6.499  1.00 25.15           N
ANISOU   49  N   GLU A  87     3545   3097   2913    876    360    217       N
ATOM     50  CA  GLU A  87       5.277  -6.321  -6.048  1.00 26.64           C
ANISOU   50  CA  GLU A  87     3791   3261   3070    861    392    195       C
ATOM     51  C   GLU A  87       4.047  -6.655  -6.909  1.00 27.84           C
ANISOU   51  C   GLU A  87     3954   3413   3210    829    411    138       C
ATOM     52  O   GLU A  87       3.209  -5.811  -7.167  1.00 27.41           O
ANISOU   52  O   GLU A  87     3860   3394   3160    817    387     97       O
ATOM     53  CB  GLU A  87       4.865  -6.155  -4.566  1.00 27.03           C
ANISOU   53  CB  GLU A  87     3840   3321   3110    833    382    180       C
ATOM     54  CG  GLU A  87       4.296  -7.398  -3.887  1.00 24.07           C
ANISOU   54  CG  GLU A  87     3538   2913   2694    801    428    174       C
ATOM     55  CD  GLU A  87       4.283  -7.296  -2.373  1.00 29.22           C
ANISOU   55  CD  GLU A  87     4193   3589   3321    797    422    184       C
ATOM     56  OE1 GLU A  87       4.550  -6.188  -1.853  1.00 23.12           O
ANISOU   56  OE1 GLU A  87     3350   2866   2569    815    374    174       O
ATOM     57  OE2 GLU A  87       4.068  -8.333  -1.696  1.00 26.34           O
ANISOU   57  OE2 GLU A  87     3908   3188   2912    779    466    204       O
ATOM     58  N   TYR A  88       3.954  -7.903  -7.309  1.00 28.45           N
ANISOU   58  N   TYR A  88     4087   3454   3268    823    450    127       N
ATOM     59  CA  TYR A  88       2.913  -8.417  -8.193  1.00 28.35           C
ANISOU   59  CA  TYR A  88     4079   3450   3243    788    473     55       C
ATOM     60  C   TYR A  88       1.610  -8.549  -7.444  1.00 26.63           C
ANISOU   60  C   TYR A  88     3857   3252   3009    702    491    -12       C
ATOM     61  O   TYR A  88       1.552  -9.237  -6.426  1.00 26.10           O
ANISOU   61  O   TYR A  88     3846   3141   2929    654    525      3       O
ATOM     62  CB  TYR A  88       3.386  -9.751  -8.784  1.00 30.45           C
ANISOU   62  CB  TYR A  88     4415   3656   3498    807    508     58       C
ATOM     63  CG  TYR A  88       2.426 -10.457  -9.726  1.00 31.58           C
ANISOU   63  CG  TYR A  88     4565   3804   3630    766    535    -31       C
ATOM     64  CD1 TYR A  88       1.929  -9.817 -10.862  1.00 33.68           C
ANISOU   64  CD1 TYR A  88     4755   4153   3889    795    512    -81       C
ATOM     65  CD2 TYR A  88       2.048 -11.778  -9.506  1.00 32.56           C
ANISOU   65  CD2 TYR A  88     4777   3847   3748    703    585    -69       C
ATOM     66  CE1 TYR A  88       1.055 -10.471 -11.741  1.00 35.08           C
ANISOU   66  CE1 TYR A  88     4921   4359   4049    765    532   -183       C
ATOM     67  CE2 TYR A  88       1.210 -12.459 -10.409  1.00 32.98           C
ANISOU   67  CE2 TYR A  88     4828   3906   3796    654    612   -172       C
ATOM     68  CZ  TYR A  88       0.705 -11.796 -11.511  1.00 38.95           C
ANISOU   68  CZ  TYR A  88     5485   4772   4542    687    582   -236       C
ATOM     69  OH  TYR A  88      -0.144 -12.438 -12.384  1.00 36.00           O
ANISOU   69  OH  TYR A  88     5091   4430   4157    644    604   -356       O
ATOM     70  N   CYS A  89       0.571  -7.861  -7.932  1.00 23.21           N
ANISOU   70  N   CYS A  89     3355   2898   2565    691    470    -88       N
ATOM     71  CA  CYS A  89      -0.762  -7.814  -7.280  1.00 23.74           C
ANISOU   71  CA  CYS A  89     3385   3031   2605    613    481   -175       C
ATOM     72  C   CYS A  89      -1.903  -8.241  -8.235  1.00 30.28           C
ANISOU   72  C   CYS A  89     4171   3930   3405    574    501   -294       C
ATOM     73  O   CYS A  89      -2.668  -7.392  -8.674  1.00 31.06           O
ANISOU   73  O   CYS A  89     4193   4131   3477    615    460   -364       O
ATOM     74  CB  CYS A  89      -1.023  -6.426  -6.693  1.00 22.85           C
ANISOU   74  CB  CYS A  89     3211   2981   2490    654    423   -181       C
ATOM     75  SG  CYS A  89       0.115  -5.953  -5.375  1.00 25.77           S
ANISOU   75  SG  CYS A  89     3607   3297   2888    677    401    -82       S
ATOM     76  N   PRO A  90      -2.038  -9.551  -8.558  1.00 28.93           N
ANISOU   76  N   PRO A  90     4052   3707   3233    502    560   -328       N
ATOM     77  CA  PRO A  90      -3.062  -9.983  -9.524  1.00 28.09           C
ANISOU   77  CA  PRO A  90     3892   3678   3102    461    578   -461       C
ATOM     78  C   PRO A  90      -4.499 -10.048  -8.994  1.00 32.76           C
ANISOU   78  C   PRO A  90     4412   4381   3654    347    606   -588       C
ATOM     79  O   PRO A  90      -5.408 -10.338  -9.770  1.00 31.16           O
ANISOU   79  O   PRO A  90     4142   4275   3423    310    618   -721       O
ATOM     80  CB  PRO A  90      -2.601 -11.406  -9.894  1.00 29.17           C
ANISOU   80  CB  PRO A  90     4127   3695   3261    411    635   -453       C
ATOM     81  CG  PRO A  90      -1.958 -11.915  -8.652  1.00 35.26           C
ANISOU   81  CG  PRO A  90     5006   4345   4047    369    670   -351       C
ATOM     82  CD  PRO A  90      -1.269 -10.715  -8.041  1.00 31.83           C
ANISOU   82  CD  PRO A  90     4537   3938   3618    463    612   -256       C
ATOM     83  N   GLY A  91      -4.708  -9.789  -7.690  1.00 29.47           N
ANISOU   83  N   GLY A  91     3997   3974   3226    292    616   -559       N
ATOM     84  CA  GLY A  91      -6.058  -9.799  -7.099  1.00 28.78           C
ANISOU   84  CA  GLY A  91     3826   4020   3089    180    646   -682       C
ATOM     85  C   GLY A  91      -6.895  -8.563  -7.386  1.00 31.55           C
ANISOU   85  C   GLY A  91     4044   4552   3392    270    572   -781       C
ATOM     86  O   GLY A  91      -8.078  -8.501  -7.038  1.00 31.36           O
ANISOU   86  O   GLY A  91     3922   4682   3311    198    585   -910       O
ATOM     87  N   GLY A  92      -6.270  -7.574  -8.006  1.00 26.04           N
ANISOU   87  N   GLY A  92     4030   3357   2506    717    621   -719       N
ATOM     88  CA  GLY A  92      -6.955  -6.350  -8.415  1.00 27.15           C
ANISOU   88  CA  GLY A  92     4163   3651   2502    741    549   -656       C
ATOM     89  C   GLY A  92      -7.141  -5.346  -7.302  1.00 31.00           C
ANISOU   89  C   GLY A  92     4666   4092   3021    761    520   -495       C
ATOM     90  O   GLY A  92      -6.690  -5.567  -6.160  1.00 29.40           O
ANISOU   90  O   GLY A  92     4482   3758   2930    759    548   -432       O
TER      91      GLY A  92
ATOM     92  N   LEU A 139      -4.406  -2.854  -3.275  1.00 21.81           N
ANISOU   92  N   LEU A 139     3578   2651   2058    861    516    -86       N
ATOM     93  CA  LEU A 139      -4.423  -3.981  -4.219  1.00 21.66           C
ANISOU   93  CA  LEU A 139     3552   2645   2034    841    556   -171       C
ATOM     94  C   LEU A 139      -4.345  -5.325  -3.504  1.00 26.33           C
ANISOU   94  C   LEU A 139     4145   3137   2721    830    589   -203       C
ATOM     95  O   LEU A 139      -3.709  -5.396  -2.452  1.00 28.32           O
ANISOU   95  O   LEU A 139     4405   3327   3029    858    587   -138       O
ATOM     96  CB  LEU A 139      -3.255  -3.876  -5.198  1.00 21.59           C
ANISOU   96  CB  LEU A 139     3535   2664   2004    861    598   -175       C
ATOM     97  CG  LEU A 139      -3.047  -2.573  -6.005  1.00 24.18           C
ANISOU   97  CG  LEU A 139     3859   3075   2253    883    598   -110       C
ATOM     98  CD1 LEU A 139      -1.998  -2.781  -7.112  1.00 23.81           C
ANISOU   98  CD1 LEU A 139     3802   3068   2178    903    668   -125       C
ATOM     99  CD2 LEU A 139      -4.344  -2.084  -6.672  1.00 23.93           C
ANISOU   99  CD2 LEU A 139     3830   3149   2114    885    561   -116       C
TER     100      LEU A 139
ATOM    101  N   ILE A 149      -0.703   1.237  -2.293  1.00 20.48           N
ANISOU  101  N   ILE A 149     3319   2376   2086    895    490     86       N
ATOM    102  CA  ILE A 149       0.051   1.793  -3.433  1.00 23.29           C
ANISOU  102  CA  ILE A 149     3643   2734   2473    891    558    134       C
ATOM    103  C   ILE A 149      -0.107   3.310  -3.500  1.00 28.35           C
ANISOU  103  C   ILE A 149     4270   3333   3168    884    570    188       C
ATOM    104  O   ILE A 149      -0.825   3.901  -2.680  1.00 27.01           O
ANISOU  104  O   ILE A 149     4117   3136   3010    884    520    170       O
ATOM    105  CB  ILE A 149      -0.388   1.144  -4.784  1.00 27.53           C
ANISOU  105  CB  ILE A 149     4208   3350   2902    905    613    141       C
ATOM    106  CG1 ILE A 149      -1.871   1.418  -5.123  1.00 26.61           C
ANISOU  106  CG1 ILE A 149     4131   3294   2686    916    588    153       C
ATOM    107  CG2 ILE A 149      -0.078  -0.350  -4.842  1.00 26.72           C
ANISOU  107  CG2 ILE A 149     4110   3257   2785    908    625     72       C
ATOM    108  CD1 ILE A 149      -2.253   1.217  -6.641  1.00 28.43           C
ANISOU  108  CD1 ILE A 149     4374   3638   2791    940    632    168       C
TER     109      ILE A 149
ATOM    110  N   THR D  16     -11.412  -6.827 -14.414  1.00 31.81           N
ANISOU  110  N   THR D  16     4154   4714   3218    669    554    673       N
ATOM    111  CA  THR D  16     -10.517  -5.700 -14.687  1.00 31.58           C
ANISOU  111  CA  THR D  16     4088   4714   3197    698    443    572       C
ATOM    112  C   THR D  16      -9.294  -6.288 -15.364  1.00 31.68           C
ANISOU  112  C   THR D  16     4094   4639   3303    708    413    595       C
ATOM    113  O   THR D  16      -8.740  -7.283 -14.857  1.00 29.12           O
ANISOU  113  O   THR D  16     3805   4292   2967    762    432    696       O
ATOM    114  CB  THR D  16     -10.186  -4.951 -13.388  1.00 38.14           C
ANISOU  114  CB  THR D  16     4932   5667   3892    782    371    555       C
ATOM    115  OG1 THR D  16     -11.434  -4.547 -12.820  1.00 38.83           O
ANISOU  115  OG1 THR D  16     5029   5828   3896    776    424    540       O
ATOM    116  CG2 THR D  16      -9.314  -3.709 -13.632  1.00 27.34           C
ANISOU  116  CG2 THR D  16     3527   4324   2537    793    255    439       C
ATOM    117  N   ILE D  17      -8.882  -5.718 -16.523  1.00 28.21           N
ANISOU  117  N   ILE D  17     3611   4151   2957    663    376    510       N
ATOM    118  CA AILE D  17      -7.599  -6.138 -17.088  0.50 29.67           C
ANISOU  118  CA AILE D  17     3779   4275   3220    688    343    525       C
ATOM    119  CA BILE D  17      -7.581  -6.063 -17.124  0.50 27.13           C
ANISOU  119  CA BILE D  17     3454   3955   2900    686    339    518       C
ATOM    120  C   ILE D  17      -6.458  -5.457 -16.266  1.00 31.38           C
ANISOU  120  C   ILE D  17     3966   4581   3375    764    231    508       C
ATOM    121  O   ILE D  17      -5.433  -6.093 -15.995  1.00 31.47           O
ANISOU  121  O   ILE D  17     3972   4590   3396    829    206    573       O
ATOM    122  CB AILE D  17      -7.486  -6.004 -18.656  0.50 33.53           C
ANISOU  122  CB AILE D  17     4235   4677   3828    615    359    459       C
ATOM    123  CB BILE D  17      -7.494  -5.648 -18.641  0.50 27.97           C
ANISOU  123  CB BILE D  17     3521   3991   3115    612    340    437       C
ATOM    124  CG1AILE D  17      -6.671  -4.803 -19.095  0.50 33.48           C
ANISOU  124  CG1AILE D  17     4172   4702   3847    613    270    372       C
ATOM    125  CG1BILE D  17      -8.566  -6.412 -19.481  0.50 26.83           C
ANISOU  125  CG1BILE D  17     3402   3767   3025    532    441    448       C
ATOM    126  CG2AILE D  17      -8.841  -6.028 -19.357  0.50 33.16           C
ANISOU  126  CG2AILE D  17     4197   4598   3805    526    430    428       C
ATOM    127  CG2BILE D  17      -6.082  -5.918 -19.212  0.50 24.51           C
ANISOU  127  CG2BILE D  17     3052   3509   2752    644    306    443       C
ATOM    128  CD1AILE D  17      -5.309  -5.148 -19.306  0.50 33.67           C
ANISOU  128  CD1AILE D  17     4166   4705   3922    657    235    397       C
ATOM    129  CD1BILE D  17      -8.650  -7.972 -19.200  0.50 23.28           C
ANISOU  129  CD1BILE D  17     3012   3240   2593    544    526    553       C
ATOM    130  N   GLY D  18      -6.679  -4.206 -15.866  1.00 30.94           N
ANISOU  130  N   GLY D  18     3894   4604   3258    757    168    423       N
ATOM    131  CA  GLY D  18      -5.811  -3.487 -14.957  1.00 32.35           C
ANISOU  131  CA  GLY D  18     4053   4878   3360    813     60    390       C
ATOM    132  C   GLY D  18      -5.962  -1.984 -15.043  1.00 36.86           C
ANISOU  132  C   GLY D  18     4605   5483   3917    775     -4    264       C
ATOM    133  O   GLY D  18      -6.900  -1.452 -15.641  1.00 35.59           O
ANISOU  133  O   GLY D  18     4451   5286   3785    723     39    211       O
TER     134      GLY D  18
HETATM  156  O   HOH A2055      -3.018  -0.327  -9.759  1.00 29.12           O
HETATM  157  O   HOH A2062       1.469   3.032  -7.897  1.00 30.24           O
HETATM  158  O   HOH A2076       3.132   1.917  -5.161  1.00 40.68           O
HETATM  159  O   HOH A2113      -3.817  -5.072  -8.711  1.00 60.64           O
HETATM  160  O   HOH A2117      -8.438  -4.095 -10.372  1.00 32.36           O
HETATM  161  O   HOH A2118      -5.810  -4.681 -10.347  1.00127.49           O
HETATM  162  O   HOH A2122      -9.720  -6.498 -10.320  1.00 38.76           O
HETATM  163  O   HOH A2307      -3.678  -2.780 -10.824  1.00 39.88           O
HETATM  164  O   HOH A2308      -7.748  -9.655 -15.968  1.00 46.03           O
HETATM  165  O   HOH D2017      -6.420  -2.675 -11.733  1.00 34.06           O
CONECT  135  136
CONECT  145  144  146  155
CONECT  146  145  147
CONECT  147  146  148
CONECT  148  147  149  154
CONECT  149  148  150
CONECT  150  149  151
CONECT  136  135  137  141
CONECT  152  151  153
CONECT  153  152  154
CONECT  154  148  153  155
CONECT  155  145  154
CONECT  137  136  138
CONECT  138  137  139
CONECT  139  138  140  142
CONECT  140  139  141
CONECT  141  136  140
CONECT  142  139  143  144
CONECT  144  142  145
CONECT  151  150  152
CONECT  143  142
END
