# Supplementary material for: Scaffold repositioning of spiro-acridine derivatives as fungi chitinase inhibitor by target fishing and in vitro studies
Source: Sci Rep. 2023 May 5;13:7320. doi: 10.1038/s41598-023-33279-9 (PMC10163251; doi:10.1038/s41598-023-33279-9)
Supplement: Supplementary file 2 — Supplementary Information 2. [file 41598_2023_33279_MOESM2_ESM.zip › PDBQT_TARGETS_ALL/4ddh_EOH.pdb]

HEADER    LIGASE/LIGASE INHIBITOR                 18-JAN-12   4DDH              
TITLE     PANTOTHENATE SYNTHETASE IN COMPLEX WITH 6-METHOXY-1-BENZOFURAN-3-YL   
TITLE    2 ACETIC ACID                                                          
COMPND    MOL_ID: 1;                                                            
COMPND   2 MOLECULE: PANTOTHENATE SYNTHETASE;                                   
COMPND   3 CHAIN: A, B;                                                         
COMPND   4 SYNONYM: PS, PANTOATE--BETA-ALANINE LIGASE, PANTOATE-ACTIVATING      
COMPND   5 ENZYME;                                                              
COMPND   6 EC: 6.3.2.1;                                                         
COMPND   7 ENGINEERED: YES;                                                     
COMPND   8 MUTATION: YES                                                        
SOURCE    MOL_ID: 1;                                                            
SOURCE   2 ORGANISM_SCIENTIFIC: MYCOBACTERIUM TUBERCULOSIS;                     
SOURCE   3 ORGANISM_TAXID: 1773;                                                
SOURCE   4 STRAIN: H37RV;                                                       
SOURCE   5 GENE: MT3707, MTCY07H7B.20, PANC, RV3602C;                           
SOURCE   6 EXPRESSION_SYSTEM: ESCHERICHIA COLI;                                 
SOURCE   7 EXPRESSION_SYSTEM_TAXID: 562;                                        
SOURCE   8 EXPRESSION_SYSTEM_STRAIN: ROSETTA 2;                                 
SOURCE   9 EXPRESSION_SYSTEM_VECTOR_TYPE: PLASMID;                              
SOURCE  10 EXPRESSION_SYSTEM_PLASMID: PET30B                                    
KEYWDS    FRAGMENT-BASED DRUG DISCOVERY, ALPHA BETA/ADENINE NUCLEOTIDE ALPHA    
KEYWDS   2 HYDROLASE-LIKE, PANTOATE AND B-ALA BINDING, LIGASE-LIGASE INHIBITOR  
KEYWDS   3 COMPLEX                                                              
EXPDTA    X-RAY DIFFRACTION                                                     
AUTHOR    H.L.SILVESTRE                                                         
REVDAT   4   04-SEP-13 4DDH    1       JRNL                                     
REVDAT   3   07-AUG-13 4DDH    1       JRNL                                     
REVDAT   2   03-JUL-13 4DDH    1       AUTHOR                                   
REVDAT   1   13-FEB-13 4DDH    0                                                
JRNL        AUTH   H.L.SILVESTRE,T.L.BLUNDELL,C.ABELL,A.CIULLI                  
JRNL        TITL   INTEGRATED BIOPHYSICAL APPROACH TO FRAGMENT SCREENING AND    
JRNL        TITL 2 VALIDATION FOR FRAGMENT-BASED LEAD DISCOVERY.                
JRNL        REF    PROC.NATL.ACAD.SCI.USA        V. 110 12984 2013              
JRNL        REFN                   ISSN 0027-8424                               
JRNL        PMID   23872845                                                     
JRNL        DOI    10.1073/PNAS.1304045110                                      
REMARK   2                                                                      
REMARK   2 RESOLUTION.    2.07 ANGSTROMS.                                       
REMARK   3                                                                      
REMARK   3 REFINEMENT.                                                          
REMARK   3   PROGRAM     : REFMAC 5.5.0102                                      
REMARK   3   AUTHORS     : MURSHUDOV,VAGIN,DODSON                               
REMARK   3                                                                      
REMARK   3    REFINEMENT TARGET : MAXIMUM LIKELIHOOD                            
REMARK   3                                                                      
REMARK   3  DATA USED IN REFINEMENT.                                            
REMARK   3   RESOLUTION RANGE HIGH (ANGSTROMS) : 2.07                           
REMARK   3   RESOLUTION RANGE LOW  (ANGSTROMS) : 53.38                          
REMARK   3   DATA CUTOFF            (SIGMA(F)) : NULL                           
REMARK   3   COMPLETENESS FOR RANGE        (%) : 99.3                           
REMARK   3   NUMBER OF REFLECTIONS             : 31727                          
REMARK   3                                                                      
REMARK   3  FIT TO DATA USED IN REFINEMENT.                                     
REMARK   3   CROSS-VALIDATION METHOD          : THROUGHOUT                      
REMARK   3   FREE R VALUE TEST SET SELECTION  : RANDOM                          
REMARK   3   R VALUE     (WORKING + TEST SET) : 0.190                           
REMARK   3   R VALUE            (WORKING SET) : 0.187                           
REMARK   3   FREE R VALUE                     : 0.250                           
REMARK   3   FREE R VALUE TEST SET SIZE   (%) : 5.100                           
REMARK   3   FREE R VALUE TEST SET COUNT      : 1693                            
REMARK   3                                                                      
REMARK   3  FIT IN THE HIGHEST RESOLUTION BIN.                                  
REMARK   3   TOTAL NUMBER OF BINS USED           : 20                           
REMARK   3   BIN RESOLUTION RANGE HIGH       (A) : 2.07                         
REMARK   3   BIN RESOLUTION RANGE LOW        (A) : 2.12                         
REMARK   3   REFLECTION IN BIN     (WORKING SET) : 2342                         
REMARK   3   BIN COMPLETENESS (WORKING+TEST) (%) : 99.88                        
REMARK   3   BIN R VALUE           (WORKING SET) : 0.2300                       
REMARK   3   BIN FREE R VALUE SET COUNT          : 134                          
REMARK   3   BIN FREE R VALUE                    : 0.3240                       
REMARK   3                                                                      
REMARK   3  NUMBER OF NON-HYDROGEN ATOMS USED IN REFINEMENT.                    
REMARK   3   PROTEIN ATOMS            : 4174                                    
REMARK   3   NUCLEIC ACID ATOMS       : 0                                       
REMARK   3   HETEROGEN ATOMS          : 75                                      
REMARK   3   SOLVENT ATOMS            : 430                                     
REMARK   3                                                                      
REMARK   3  B VALUES.                                                           
REMARK   3   FROM WILSON PLOT           (A**2) : NULL                           
REMARK   3   MEAN B VALUE      (OVERALL, A**2) : 26.39                          
REMARK   3   OVERALL ANISOTROPIC B VALUE.                                       
REMARK   3    B11 (A**2) : 0.82000                                              
REMARK   3    B22 (A**2) : 1.26000                                              
REMARK   3    B33 (A**2) : -2.16000                                             
REMARK   3    B12 (A**2) : 0.00000                                              
REMARK   3    B13 (A**2) : -0.26000                                             
REMARK   3    B23 (A**2) : 0.00000                                              
REMARK   3                                                                      
REMARK   3  ESTIMATED OVERALL COORDINATE ERROR.                                 
REMARK   3   ESU BASED ON R VALUE                            (A): 0.244         
REMARK   3   ESU BASED ON FREE R VALUE                       (A): 0.205         
REMARK   3   ESU BASED ON MAXIMUM LIKELIHOOD                 (A): 0.153         
REMARK   3   ESU FOR B VALUES BASED ON MAXIMUM LIKELIHOOD (A**2): 5.704         
REMARK   3                                                                      
REMARK   3 CORRELATION COEFFICIENTS.                                            
REMARK   3   CORRELATION COEFFICIENT FO-FC      : 0.943                         
REMARK   3   CORRELATION COEFFICIENT FO-FC FREE : 0.902                         
REMARK   3                                                                      
REMARK   3  RMS DEVIATIONS FROM IDEAL VALUES        COUNT    RMS    WEIGHT      
REMARK   3   BOND LENGTHS REFINED ATOMS        (A):  4435 ; 0.024 ; 0.022       
REMARK   3   BOND LENGTHS OTHERS               (A):  NULL ;  NULL ;  NULL       
REMARK   3   BOND ANGLES REFINED ATOMS   (DEGREES):  6057 ; 1.996 ; 1.997       
REMARK   3   BOND ANGLES OTHERS          (DEGREES):  NULL ;  NULL ;  NULL       
REMARK   3   TORSION ANGLES, PERIOD 1    (DEGREES):   591 ; 6.787 ; 5.000       
REMARK   3   TORSION ANGLES, PERIOD 2    (DEGREES):   171 ;38.740 ;22.456       
REMARK   3   TORSION ANGLES, PERIOD 3    (DEGREES):   660 ;16.724 ;15.000       
REMARK   3   TORSION ANGLES, PERIOD 4    (DEGREES):    46 ;18.096 ;15.000       
REMARK   3   CHIRAL-CENTER RESTRAINTS       (A**3):   722 ; 0.127 ; 0.200       
REMARK   3   GENERAL PLANES REFINED ATOMS      (A):  3388 ; 0.010 ; 0.021       
REMARK   3   GENERAL PLANES OTHERS             (A):  NULL ;  NULL ;  NULL       
REMARK   3   NON-BONDED CONTACTS REFINED ATOMS (A):  NULL ;  NULL ;  NULL       
REMARK   3   NON-BONDED CONTACTS OTHERS        (A):  NULL ;  NULL ;  NULL       
REMARK   3   NON-BONDED TORSION REFINED ATOMS  (A):  NULL ;  NULL ;  NULL       
REMARK   3   NON-BONDED TORSION OTHERS         (A):  NULL ;  NULL ;  NULL       
REMARK   3   H-BOND (X...Y) REFINED ATOMS      (A):  NULL ;  NULL ;  NULL       
REMARK   3   H-BOND (X...Y) OTHERS             (A):  NULL ;  NULL ;  NULL       
REMARK   3   POTENTIAL METAL-ION REFINED ATOMS (A):  NULL ;  NULL ;  NULL       
REMARK   3   POTENTIAL METAL-ION OTHERS        (A):  NULL ;  NULL ;  NULL       
REMARK   3   SYMMETRY VDW REFINED ATOMS        (A):  NULL ;  NULL ;  NULL       
REMARK   3   SYMMETRY VDW OTHERS               (A):  NULL ;  NULL ;  NULL       
REMARK   3   SYMMETRY H-BOND REFINED ATOMS     (A):  NULL ;  NULL ;  NULL       
REMARK   3   SYMMETRY H-BOND OTHERS            (A):  NULL ;  NULL ;  NULL       
REMARK   3   SYMMETRY METAL-ION REFINED ATOMS  (A):  NULL ;  NULL ;  NULL       
REMARK   3   SYMMETRY METAL-ION OTHERS         (A):  NULL ;  NULL ;  NULL       
REMARK   3                                                                      
REMARK   3  ISOTROPIC THERMAL FACTOR RESTRAINTS.     COUNT   RMS    WEIGHT      
REMARK   3   MAIN-CHAIN BOND REFINED ATOMS  (A**2):  2906 ; 1.113 ; 1.500       
REMARK   3   MAIN-CHAIN BOND OTHER ATOMS    (A**2):  NULL ;  NULL ;  NULL       
REMARK   3   MAIN-CHAIN ANGLE REFINED ATOMS (A**2):  4668 ; 1.861 ; 2.000       
REMARK   3   MAIN-CHAIN ANGLE OTHER ATOMS   (A**2):  NULL ;  NULL ;  NULL       
REMARK   3   SIDE-CHAIN BOND REFINED ATOMS  (A**2):  1529 ; 3.087 ; 3.000       
REMARK   3   SIDE-CHAIN BOND OTHER ATOMS    (A**2):  NULL ;  NULL ;  NULL       
REMARK   3   SIDE-CHAIN ANGLE REFINED ATOMS (A**2):  1386 ; 4.663 ; 4.500       
REMARK   3   SIDE-CHAIN ANGLE OTHER ATOMS   (A**2):  NULL ;  NULL ;  NULL       
REMARK   3   LONG RANGE B REFINED ATOMS     (A**2):  NULL ;  NULL ;  NULL       
REMARK   3   LONG RANGE B OTHER ATOMS       (A**2):  NULL ;  NULL ;  NULL       
REMARK   3                                                                      
REMARK   3 ANISOTROPIC THERMAL FACTOR RESTRAINTS.    COUNT   RMS   WEIGHT       
REMARK   3   RIGID-BOND RESTRAINTS          (A**2):  NULL ;  NULL ;  NULL       
REMARK   3   SPHERICITY; FREE ATOMS         (A**2):  NULL ;  NULL ;  NULL       
REMARK   3   SPHERICITY; BONDED ATOMS       (A**2):  NULL ;  NULL ;  NULL       
REMARK   3                                                                      
REMARK   3  NCS RESTRAINTS STATISTICS                                           
REMARK   3   NUMBER OF DIFFERENT NCS GROUPS : NULL                              
REMARK   3                                                                      
REMARK   3  TLS DETAILS                                                         
REMARK   3   NUMBER OF TLS GROUPS  : NULL                                       
REMARK   3                                                                      
REMARK   3  BULK SOLVENT MODELLING.                                             
REMARK   3   METHOD USED : MASK                                                 
REMARK   3   PARAMETERS FOR MASK CALCULATION                                    
REMARK   3   VDW PROBE RADIUS   : 1.40                                          
REMARK   3   ION PROBE RADIUS   : 0.80                                          
REMARK   3   SHRINKAGE RADIUS   : 0.80                                          
REMARK   3                                                                      
REMARK   3  OTHER REFINEMENT REMARKS: HYDROGENS HAVE BEEN ADDED IN THE RIDING   
REMARK   3  POSITIONS                                                           
REMARK   4                                                                      
REMARK   4 4DDH COMPLIES WITH FORMAT V. 3.30, 13-JUL-11                         
REMARK 100                                                                      
REMARK 100 THIS ENTRY HAS BEEN PROCESSED BY RCSB ON 19-JAN-12.                  
REMARK 100 THE RCSB ID CODE IS RCSB070191.                                      
REMARK 200                                                                      
REMARK 200 EXPERIMENTAL DETAILS                                                 
REMARK 200  EXPERIMENT TYPE                : X-RAY DIFFRACTION                  
REMARK 200  DATE OF DATA COLLECTION        : 17-JUN-08                          
REMARK 200  TEMPERATURE           (KELVIN) : 100                                
REMARK 200  PH                             : 8.0                                
REMARK 200  NUMBER OF CRYSTALS USED        : 1                                  
REMARK 200                                                                      
REMARK 200  SYNCHROTRON              (Y/N) : Y                                  
REMARK 200  RADIATION SOURCE               : SLS                                
REMARK 200  BEAMLINE                       : X06DA                              
REMARK 200  X-RAY GENERATOR MODEL          : NULL                               
REMARK 200  MONOCHROMATIC OR LAUE    (M/L) : M                                  
REMARK 200  WAVELENGTH OR RANGE        (A) : 0.97                               
REMARK 200  MONOCHROMATOR                  : NULL                               
REMARK 200  OPTICS                         : NULL                               
REMARK 200                                                                      
REMARK 200  DETECTOR TYPE                  : CCD                                
REMARK 200  DETECTOR MANUFACTURER          : MARMOSAIC 225 MM CCD               
REMARK 200  INTENSITY-INTEGRATION SOFTWARE : MOSFLM                             
REMARK 200  DATA SCALING SOFTWARE          : SCALA                              
REMARK 200                                                                      
REMARK 200  NUMBER OF UNIQUE REFLECTIONS   : 33607                              
REMARK 200  RESOLUTION RANGE HIGH      (A) : 2.070                              
REMARK 200  RESOLUTION RANGE LOW       (A) : 53.380                             
REMARK 200  REJECTION CRITERIA  (SIGMA(I)) : 4.000                              
REMARK 200                                                                      
REMARK 200 OVERALL.                                                             
REMARK 200  COMPLETENESS FOR RANGE     (%) : 99.8                               
REMARK 200  DATA REDUNDANCY                : 4.400                              
REMARK 200  R MERGE                    (I) : 0.12300                            
REMARK 200  R SYM                      (I) : 0.12200                            
REMARK 200  <I/SIGMA(I)> FOR THE DATA SET  : 13.8000                            
REMARK 200                                                                      
REMARK 200 IN THE HIGHEST RESOLUTION SHELL.                                     
REMARK 200  HIGHEST RESOLUTION SHELL, RANGE HIGH (A) : 2.07                     
REMARK 200  HIGHEST RESOLUTION SHELL, RANGE LOW  (A) : 2.18                     
REMARK 200  COMPLETENESS FOR SHELL     (%) : 100.0                              
REMARK 200  DATA REDUNDANCY IN SHELL       : NULL                               
REMARK 200  R MERGE FOR SHELL          (I) : 0.49900                            
REMARK 200  R SYM FOR SHELL            (I) : NULL                               
REMARK 200  <I/SIGMA(I)> FOR SHELL         : 4.000                              
REMARK 200                                                                      
REMARK 200 DIFFRACTION PROTOCOL: SINGLE WAVELENGTH                              
REMARK 200 METHOD USED TO DETERMINE THE STRUCTURE: MOLECULAR REPLACEMENT        
REMARK 200 SOFTWARE USED: AMORE                                                 
REMARK 200 STARTING MODEL: 3COV                                                 
REMARK 200                                                                      
REMARK 200 REMARK: NULL                                                         
REMARK 280                                                                      
REMARK 280 CRYSTAL                                                              
REMARK 280 SOLVENT CONTENT, VS   (%): 42.45                                     
REMARK 280 MATTHEWS COEFFICIENT, VM (ANGSTROMS**3/DA): 2.14                     
REMARK 280                                                                      
REMARK 280 CRYSTALLIZATION CONDITIONS: 12% PEG3000, 150 MM LI2SO4, 0.1 M        
REMARK 280  IMIDAZOLE, 2% ETHANOL, 10% GLYCEROL, 20 MM MGCL2, PH 8.0, VAPOR     
REMARK 280  DIFFUSION, HANGING DROP, TEMPERATURE 293K                           
REMARK 290                                                                      
REMARK 290 CRYSTALLOGRAPHIC SYMMETRY                                            
REMARK 290 SYMMETRY OPERATORS FOR SPACE GROUP: P 1 21 1                         
REMARK 290                                                                      
REMARK 290      SYMOP   SYMMETRY                                                
REMARK 290     NNNMMM   OPERATOR                                                
REMARK 290       1555   X,Y,Z                                                   
REMARK 290       2555   -X,Y+1/2,-Z                                             
REMARK 290                                                                      
REMARK 290     WHERE NNN -> OPERATOR NUMBER                                     
REMARK 290           MMM -> TRANSLATION VECTOR                                  
REMARK 290                                                                      
REMARK 290 CRYSTALLOGRAPHIC SYMMETRY TRANSFORMATIONS                            
REMARK 290 THE FOLLOWING TRANSFORMATIONS OPERATE ON THE ATOM/HETATM             
REMARK 290 RECORDS IN THIS ENTRY TO PRODUCE CRYSTALLOGRAPHICALLY                
REMARK 290 RELATED MOLECULES.                                                   
REMARK 290   SMTRY1   1  1.000000  0.000000  0.000000        0.00000            
REMARK 290   SMTRY2   1  0.000000  1.000000  0.000000        0.00000            
REMARK 290   SMTRY3   1  0.000000  0.000000  1.000000        0.00000            
REMARK 290   SMTRY1   2 -1.000000  0.000000  0.000000        0.00000            
REMARK 290   SMTRY2   2  0.000000  1.000000  0.000000       35.46500            
REMARK 290   SMTRY3   2  0.000000  0.000000 -1.000000        0.00000            
REMARK 290                                                                      
REMARK 290 REMARK: NULL                                                         
REMARK 300                                                                      
REMARK 300 BIOMOLECULE: 1                                                       
REMARK 300 SEE REMARK 350 FOR THE AUTHOR PROVIDED AND/OR PROGRAM                
REMARK 300 GENERATED ASSEMBLY INFORMATION FOR THE STRUCTURE IN                  
REMARK 300 THIS ENTRY. THE REMARK MAY ALSO PROVIDE INFORMATION ON               
REMARK 300 BURIED SURFACE AREA.                                                 
REMARK 350                                                                      
REMARK 350 COORDINATES FOR A COMPLETE MULTIMER REPRESENTING THE KNOWN           
REMARK 350 BIOLOGICALLY SIGNIFICANT OLIGOMERIZATION STATE OF THE                
REMARK 350 MOLECULE CAN BE GENERATED BY APPLYING BIOMT TRANSFORMATIONS          
REMARK 350 GIVEN BELOW.  BOTH NON-CRYSTALLOGRAPHIC AND                          
REMARK 350 CRYSTALLOGRAPHIC OPERATIONS ARE GIVEN.                               
REMARK 350                                                                      
REMARK 350 BIOMOLECULE: 1                                                       
REMARK 350 AUTHOR DETERMINED BIOLOGICAL UNIT: DIMERIC                           
REMARK 350 APPLY THE FOLLOWING TO CHAINS: A, B                                  
REMARK 350   BIOMT1   1  1.000000  0.000000  0.000000        0.00000            
REMARK 350   BIOMT2   1  0.000000  1.000000  0.000000        0.00000            
REMARK 350   BIOMT3   1  0.000000  0.000000  1.000000        0.00000            
REMARK 465                                                                      
REMARK 465 MISSING RESIDUES                                                     
REMARK 465 THE FOLLOWING RESIDUES WERE NOT LOCATED IN THE                       
REMARK 465 EXPERIMENT. (M=MODEL NUMBER; RES=RESIDUE NAME; C=CHAIN               
REMARK 465 IDENTIFIER; SSSEQ=SEQUENCE NUMBER; I=INSERTION CODE.)                
REMARK 465                                                                      
REMARK 465   M RES C SSSEQI                                                     
REMARK 465     MET A     1                                                      
REMARK 465     ALA A     2                                                      
REMARK 465     GLY A   292                                                      
REMARK 465     THR A   293                                                      
REMARK 465     ASP A   294                                                      
REMARK 465     ARG A   295                                                      
REMARK 465     PRO A   296                                                      
REMARK 465     ASP A   297                                                      
REMARK 465     GLY A   298                                                      
REMARK 465     TYR A   299                                                      
REMARK 465     ARG A   300                                                      
REMARK 465     ALA A   301                                                      
REMARK 465     MET B     1                                                      
REMARK 465     GLY B    74                                                      
REMARK 465     ALA B    75                                                      
REMARK 465     GLY B    76                                                      
REMARK 465     GLY B    77                                                      
REMARK 465     ASP B    78                                                      
REMARK 465     LEU B    79                                                      
REMARK 465     ASP B    80                                                      
REMARK 465     ALA B    81                                                      
REMARK 465     TYR B    82                                                      
REMARK 465     PHE B   290                                                      
REMARK 465     ALA B   291                                                      
REMARK 465     GLY B   292                                                      
REMARK 465     THR B   293                                                      
REMARK 465     ASP B   294                                                      
REMARK 465     ARG B   295                                                      
REMARK 465     PRO B   296                                                      
REMARK 465     ASP B   297                                                      
REMARK 465     GLY B   298                                                      
REMARK 465     TYR B   299                                                      
REMARK 465     ARG B   300                                                      
REMARK 465     ALA B   301                                                      
REMARK 470                                                                      
REMARK 470 MISSING ATOM                                                         
REMARK 470 THE FOLLOWING RESIDUES HAVE MISSING ATOMS (M=MODEL NUMBER;           
REMARK 470 RES=RESIDUE NAME; C=CHAIN IDENTIFIER; SSEQ=SEQUENCE NUMBER;          
REMARK 470 I=INSERTION CODE):                                                   
REMARK 470   M RES CSSEQI  ATOMS                                                
REMARK 470     PHE B  73    CG   CD1  CD2  CE1  CE2  CZ                         
REMARK 470     ARG B  84    CG   CD   NE   CZ   NH1  NH2                        
REMARK 470     ARG B 151    CD   NE   CZ   NH1  NH2                             
REMARK 500                                                                      
REMARK 500 GEOMETRY AND STEREOCHEMISTRY                                         
REMARK 500 SUBTOPIC: CLOSE CONTACTS IN SAME ASYMMETRIC UNIT                     
REMARK 500                                                                      
REMARK 500 THE FOLLOWING ATOMS ARE IN CLOSE CONTACT.                            
REMARK 500                                                                      
REMARK 500  ATM1  RES C  SSEQI   ATM2  RES C  SSEQI           DISTANCE          
REMARK 500   OE1  GLU A   286     O    HOH A   650              2.07            
REMARK 500   OD1  ASP B    22     NH1  ARG B    25              2.16            
REMARK 500   ND2  ASN A   263     O    HOH A   618              2.19            
REMARK 500                                                                      
REMARK 500 REMARK: NULL                                                         
REMARK 500                                                                      
REMARK 500 GEOMETRY AND STEREOCHEMISTRY                                         
REMARK 500 SUBTOPIC: COVALENT BOND ANGLES                                       
REMARK 500                                                                      
REMARK 500 THE STEREOCHEMICAL PARAMETERS OF THE FOLLOWING RESIDUES              
REMARK 500 HAVE VALUES WHICH DEVIATE FROM EXPECTED VALUES BY MORE               
REMARK 500 THAN 6*RMSD (M=MODEL NUMBER; RES=RESIDUE NAME; C=CHAIN               
REMARK 500 IDENTIFIER; SSEQ=SEQUENCE NUMBER; I=INSERTION CODE).                 
REMARK 500                                                                      
REMARK 500 STANDARD TABLE:                                                      
REMARK 500 FORMAT: (10X,I3,1X,A3,1X,A1,I4,A1,3(1X,A4,2X),12X,F5.1)              
REMARK 500                                                                      
REMARK 500 EXPECTED VALUES PROTEIN: ENGH AND HUBER, 1999                        
REMARK 500 EXPECTED VALUES NUCLEIC ACID: CLOWNEY ET AL 1996                     
REMARK 500                                                                      
REMARK 500  M RES CSSEQI ATM1   ATM2   ATM3                                     
REMARK 500    PRO A 122   C   -  N   -  CA  ANGL. DEV. =   9.7 DEGREES          
REMARK 500    PRO A 131   C   -  N   -  CA  ANGL. DEV. =   9.3 DEGREES          
REMARK 500    ASP A 281   CB  -  CG  -  OD1 ANGL. DEV. =   5.4 DEGREES          
REMARK 500    ARG B 115   NE  -  CZ  -  NH1 ANGL. DEV. =  -3.2 DEGREES          
REMARK 500    PRO B 122   C   -  N   -  CA  ANGL. DEV. =  12.4 DEGREES          
REMARK 500    ARG B 278   NE  -  CZ  -  NH1 ANGL. DEV. =  -3.6 DEGREES          
REMARK 500                                                                      
REMARK 500 REMARK: NULL                                                         
REMARK 500                                                                      
REMARK 500 GEOMETRY AND STEREOCHEMISTRY                                         
REMARK 500 SUBTOPIC: TORSION ANGLES                                             
REMARK 500                                                                      
REMARK 500 TORSION ANGLES OUTSIDE THE EXPECTED RAMACHANDRAN REGIONS:            
REMARK 500 (M=MODEL NUMBER; RES=RESIDUE NAME; C=CHAIN IDENTIFIER;               
REMARK 500 SSEQ=SEQUENCE NUMBER; I=INSERTION CODE).                             
REMARK 500                                                                      
REMARK 500 STANDARD TABLE:                                                      
REMARK 500 FORMAT:(10X,I3,1X,A3,1X,A1,I4,A1,4X,F7.2,3X,F7.2)                    
REMARK 500                                                                      
REMARK 500 EXPECTED VALUES: GJ KLEYWEGT AND TA JONES (1996). PHI/PSI-           
REMARK 500 CHOLOGY: RAMACHANDRAN REVISITED. STRUCTURE 4, 1395 - 1400            
REMARK 500                                                                      
REMARK 500  M RES CSSEQI        PSI       PHI                                   
REMARK 500    PRO A   4     -177.11    -68.91                                   
REMARK 500    ALA A  75     -176.41    -61.86                                   
REMARK 500    ARG A 115      -97.66   -124.91                                   
REMARK 500    LEU A 127     -115.45     61.99                                   
REMARK 500    LEU A 257       -5.29     67.49                                   
REMARK 500    PRO A 259       24.23    -62.15                                   
REMARK 500    ASN A 263     -110.57    -92.20                                   
REMARK 500    THR A 289      -40.98    128.37                                   
REMARK 500    ARG B  84       80.62   -156.85                                   
REMARK 500    THR B  85       72.86   -108.57                                   
REMARK 500    TYR B 110       61.87   -119.77                                   
REMARK 500    ARG B 115      -97.13   -146.25                                   
REMARK 500    LEU B 127     -112.75     55.00                                   
REMARK 500    ASP B 178       54.06   -103.06                                   
REMARK 500    LEU B 257       13.49     85.39                                   
REMARK 500                                                                      
REMARK 500 REMARK: NULL                                                         
REMARK 800                                                                      
REMARK 800 SITE                                                                 
REMARK 800 SITE_IDENTIFIER: AC1                                                 
REMARK 800 EVIDENCE_CODE: SOFTWARE                                              
REMARK 800 SITE_DESCRIPTION: BINDING SITE FOR RESIDUE EOH A 401                 
REMARK 800                                                                      
REMARK 800 SITE_IDENTIFIER: AC2                                                 
REMARK 800 EVIDENCE_CODE: SOFTWARE                                              
REMARK 800 SITE_DESCRIPTION: BINDING SITE FOR RESIDUE EOH A 402                 
REMARK 800                                                                      
REMARK 800 SITE_IDENTIFIER: AC3                                                 
REMARK 800 EVIDENCE_CODE: SOFTWARE                                              
REMARK 800 SITE_DESCRIPTION: BINDING SITE FOR RESIDUE MS0 A 403                 
REMARK 800                                                                      
REMARK 800 SITE_IDENTIFIER: AC4                                                 
REMARK 800 EVIDENCE_CODE: SOFTWARE                                              
REMARK 800 SITE_DESCRIPTION: BINDING SITE FOR RESIDUE EDO A 404                 
REMARK 800                                                                      
REMARK 800 SITE_IDENTIFIER: AC5                                                 
REMARK 800 EVIDENCE_CODE: SOFTWARE                                              
REMARK 800 SITE_DESCRIPTION: BINDING SITE FOR RESIDUE EDO A 405                 
REMARK 800                                                                      
REMARK 800 SITE_IDENTIFIER: AC6                                                 
REMARK 800 EVIDENCE_CODE: SOFTWARE                                              
REMARK 800 SITE_DESCRIPTION: BINDING SITE FOR RESIDUE EDO A 406                 
REMARK 800                                                                      
REMARK 800 SITE_IDENTIFIER: AC7                                                 
REMARK 800 EVIDENCE_CODE: SOFTWARE                                              
REMARK 800 SITE_DESCRIPTION: BINDING SITE FOR RESIDUE MS0 B 401                 
REMARK 800                                                                      
REMARK 800 SITE_IDENTIFIER: AC8                                                 
REMARK 800 EVIDENCE_CODE: SOFTWARE                                              
REMARK 800 SITE_DESCRIPTION: BINDING SITE FOR RESIDUE EDO B 402                 
REMARK 800                                                                      
REMARK 800 SITE_IDENTIFIER: AC9                                                 
REMARK 800 EVIDENCE_CODE: SOFTWARE                                              
REMARK 800 SITE_DESCRIPTION: BINDING SITE FOR RESIDUE EOH B 403                 
REMARK 800                                                                      
REMARK 800 SITE_IDENTIFIER: BC1                                                 
REMARK 800 EVIDENCE_CODE: SOFTWARE                                              
REMARK 800 SITE_DESCRIPTION: BINDING SITE FOR RESIDUE GOL B 404                 
REMARK 800                                                                      
REMARK 800 SITE_IDENTIFIER: BC2                                                 
REMARK 800 EVIDENCE_CODE: SOFTWARE                                              
REMARK 800 SITE_DESCRIPTION: BINDING SITE FOR RESIDUE GOL B 405                 
REMARK 800                                                                      
REMARK 800 SITE_IDENTIFIER: BC3                                                 
REMARK 800 EVIDENCE_CODE: SOFTWARE                                              
REMARK 800 SITE_DESCRIPTION: BINDING SITE FOR RESIDUE EDO B 406                 
REMARK 800                                                                      
REMARK 800 SITE_IDENTIFIER: BC4                                                 
REMARK 800 EVIDENCE_CODE: SOFTWARE                                              
REMARK 800 SITE_DESCRIPTION: BINDING SITE FOR RESIDUE EDO B 407                 
REMARK 900                                                                      
REMARK 900 RELATED ENTRIES                                                      
REMARK 900 RELATED ID: 4DDK   RELATED DB: PDB                                   
REMARK 900 RELATED ID: 4DDM   RELATED DB: PDB                                   
DBREF  4DDH A    1   301  UNP    P0A5R0   PANC_MYCTU       1    301             
DBREF  4DDH B    1   301  UNP    P0A5R0   PANC_MYCTU       1    301             
SEQADV 4DDH ALA A    2  UNP  P0A5R0    THR     2 ENGINEERED MUTATION            
SEQADV 4DDH GLY A   77  UNP  P0A5R0    GLU    77 ENGINEERED MUTATION            
SEQADV 4DDH ALA B    2  UNP  P0A5R0    THR     2 ENGINEERED MUTATION            
SEQADV 4DDH GLY B   77  UNP  P0A5R0    GLU    77 ENGINEERED MUTATION            
SEQRES   1 A  301  MET ALA ILE PRO ALA PHE HIS PRO GLY GLU LEU ASN VAL          
SEQRES   2 A  301  TYR SER ALA PRO GLY ASP VAL ALA ASP VAL SER ARG ALA          
SEQRES   3 A  301  LEU ARG LEU THR GLY ARG ARG VAL MET LEU VAL PRO THR          
SEQRES   4 A  301  MET GLY ALA LEU HIS GLU GLY HIS LEU ALA LEU VAL ARG          
SEQRES   5 A  301  ALA ALA LYS ARG VAL PRO GLY SER VAL VAL VAL VAL SER          
SEQRES   6 A  301  ILE PHE VAL ASN PRO MET GLN PHE GLY ALA GLY GLY ASP          
SEQRES   7 A  301  LEU ASP ALA TYR PRO ARG THR PRO ASP ASP ASP LEU ALA          
SEQRES   8 A  301  GLN LEU ARG ALA GLU GLY VAL GLU ILE ALA PHE THR PRO          
SEQRES   9 A  301  THR THR ALA ALA MET TYR PRO ASP GLY LEU ARG THR THR          
SEQRES  10 A  301  VAL GLN PRO GLY PRO LEU ALA ALA GLU LEU GLU GLY GLY          
SEQRES  11 A  301  PRO ARG PRO THR HIS PHE ALA GLY VAL LEU THR VAL VAL          
SEQRES  12 A  301  LEU LYS LEU LEU GLN ILE VAL ARG PRO ASP ARG VAL PHE          
SEQRES  13 A  301  PHE GLY GLU LYS ASP TYR GLN GLN LEU VAL LEU ILE ARG          
SEQRES  14 A  301  GLN LEU VAL ALA ASP PHE ASN LEU ASP VAL ALA VAL VAL          
SEQRES  15 A  301  GLY VAL PRO THR VAL ARG GLU ALA ASP GLY LEU ALA MET          
SEQRES  16 A  301  SER SER ARG ASN ARG TYR LEU ASP PRO ALA GLN ARG ALA          
SEQRES  17 A  301  ALA ALA VAL ALA LEU SER ALA ALA LEU THR ALA ALA ALA          
SEQRES  18 A  301  HIS ALA ALA THR ALA GLY ALA GLN ALA ALA LEU ASP ALA          
SEQRES  19 A  301  ALA ARG ALA VAL LEU ASP ALA ALA PRO GLY VAL ALA VAL          
SEQRES  20 A  301  ASP TYR LEU GLU LEU ARG ASP ILE GLY LEU GLY PRO MET          
SEQRES  21 A  301  PRO LEU ASN GLY SER GLY ARG LEU LEU VAL ALA ALA ARG          
SEQRES  22 A  301  LEU GLY THR THR ARG LEU LEU ASP ASN ILE ALA ILE GLU          
SEQRES  23 A  301  ILE GLY THR PHE ALA GLY THR ASP ARG PRO ASP GLY TYR          
SEQRES  24 A  301  ARG ALA                                                      
SEQRES   1 B  301  MET ALA ILE PRO ALA PHE HIS PRO GLY GLU LEU ASN VAL          
SEQRES   2 B  301  TYR SER ALA PRO GLY ASP VAL ALA ASP VAL SER ARG ALA          
SEQRES   3 B  301  LEU ARG LEU THR GLY ARG ARG VAL MET LEU VAL PRO THR          
SEQRES   4 B  301  MET GLY ALA LEU HIS GLU GLY HIS LEU ALA LEU VAL ARG          
SEQRES   5 B  301  ALA ALA LYS ARG VAL PRO GLY SER VAL VAL VAL VAL SER          
SEQRES   6 B  301  ILE PHE VAL ASN PRO MET GLN PHE GLY ALA GLY GLY ASP          
SEQRES   7 B  301  LEU ASP ALA TYR PRO ARG THR PRO ASP ASP ASP LEU ALA          
SEQRES   8 B  301  GLN LEU ARG ALA GLU GLY VAL GLU ILE ALA PHE THR PRO          
SEQRES   9 B  301  THR THR ALA ALA MET TYR PRO ASP GLY LEU ARG THR THR          
SEQRES  10 B  301  VAL GLN PRO GLY PRO LEU ALA ALA GLU LEU GLU GLY GLY          
SEQRES  11 B  301  PRO ARG PRO THR HIS PHE ALA GLY VAL LEU THR VAL VAL          
SEQRES  12 B  301  LEU LYS LEU LEU GLN ILE VAL ARG PRO ASP ARG VAL PHE          
SEQRES  13 B  301  PHE GLY GLU LYS ASP TYR GLN GLN LEU VAL LEU ILE ARG          
SEQRES  14 B  301  GLN LEU VAL ALA ASP PHE ASN LEU ASP VAL ALA VAL VAL          
SEQRES  15 B  301  GLY VAL PRO THR VAL ARG GLU ALA ASP GLY LEU ALA MET          
SEQRES  16 B  301  SER SER ARG ASN ARG TYR LEU ASP PRO ALA GLN ARG ALA          
SEQRES  17 B  301  ALA ALA VAL ALA LEU SER ALA ALA LEU THR ALA ALA ALA          
SEQRES  18 B  301  HIS ALA ALA THR ALA GLY ALA GLN ALA ALA LEU ASP ALA          
SEQRES  19 B  301  ALA ARG ALA VAL LEU ASP ALA ALA PRO GLY VAL ALA VAL          
SEQRES  20 B  301  ASP TYR LEU GLU LEU ARG ASP ILE GLY LEU GLY PRO MET          
SEQRES  21 B  301  PRO LEU ASN GLY SER GLY ARG LEU LEU VAL ALA ALA ARG          
SEQRES  22 B  301  LEU GLY THR THR ARG LEU LEU ASP ASN ILE ALA ILE GLU          
SEQRES  23 B  301  ILE GLY THR PHE ALA GLY THR ASP ARG PRO ASP GLY TYR          
SEQRES  24 B  301  ARG ALA                                                      
HET    EOH  A 401       3                                                       
HET    EOH  A 402       3                                                       
HET    MS0  A 403      15                                                       
HET    EDO  A 404       4                                                       
HET    EDO  A 405       4                                                       
HET    EDO  A 406       4                                                       
HET    MS0  B 401      15                                                       
HET    EDO  B 402       4                                                       
HET    EOH  B 403       3                                                       
HET    GOL  B 404       6                                                       
HET    GOL  B 405       6                                                       
HET    EDO  B 406       4                                                       
HET    EDO  B 407       4                                                       
HETNAM     EOH ETHANOL                                                          
HETNAM     MS0 (6-METHOXY-1-BENZOFURAN-3-YL)ACETIC ACID                         
HETNAM     EDO 1,2-ETHANEDIOL                                                   
HETNAM     GOL GLYCEROL                                                         
HETSYN     EDO ETHYLENE GLYCOL                                                  
HETSYN     GOL GLYCERIN; PROPANE-1,2,3-TRIOL                                    
FORMUL   3  EOH    3(C2 H6 O)                                                   
FORMUL   5  MS0    2(C11 H10 O4)                                                
FORMUL   6  EDO    6(C2 H6 O2)                                                  
FORMUL  12  GOL    2(C3 H8 O3)                                                  
FORMUL  16  HOH   *430(H2 O)                                                    
HELIX    1   1 GLY B  121  PRO B  122  1                                   2
SHEET    1   1 1 THR A 117  THR A 117  0
SHEET    2   2 1 GLN B 119  GLN B 119  0
SITE     1 AC1  5 LEU A 114  ARG A 115  THR A 117  GLN B 119                    
SITE     2 AC1  5 PRO B 120                                                     
SITE     1 AC2  4 THR A 218  HOH A 719  HIS B 222  THR B 225                    
SITE     1 AC3 11 HIS A  44  GLY A  46  HIS A  47  LYS A 160                    
SITE     2 AC3 11 ASP A 161  PRO A 185  THR A 186  VAL A 187                    
SITE     3 AC3 11 MET A 195  SER A 196  SER A 197                               
SITE     1 AC4  8 MET A 109  TYR A 110  GLY A 113  ARG A 115                    
SITE     2 AC4  8 THR A 116  LYS A 145  HOH A 718  ASP B 174                    
SITE     1 AC5  3 GLN A  72  HOH A 582  HOH A 723                               
SITE     1 AC6  3 LEU A 252  PRO A 261  LEU A 262                               
SITE     1 AC7 12 HIS B  44  GLY B  46  HIS B  47  LEU B  50                    
SITE     2 AC7 12 LYS B 160  ASP B 161  PRO B 185  THR B 186                    
SITE     3 AC7 12 VAL B 187  MET B 195  SER B 196  SER B 197                    
SITE     1 AC8  8 ASP A 174  TYR B 110  GLY B 113  LEU B 114                    
SITE     2 AC8  8 ARG B 115  THR B 116  THR B 117  LYS B 145                    
SITE     1 AC9  4 ALA A 190  ASP A 191  GLY B 288  HOH B 603                    
SITE     1 BC1  5 GLY B 244  ALA B 246  ARG B 273  LEU B 274                    
SITE     2 BC1  5 GLY B 275                                                     
SITE     1 BC2  3 PRO B 243  HOH B 501  HOH B 516                               
SITE     1 BC3  3 GLY A  18  ALA A  21  ASN B 176                               
SITE     1 BC4  3 PRO B   4  ASP B  19  HOH B 510                               
CRYST1   48.580   70.930   82.010  90.00  99.40  90.00 P 1 21 1      4          
ORIGX1      1.000000  0.000000  0.000000        0.00000                         
ORIGX2      0.000000  1.000000  0.000000        0.00000                         
ORIGX3      0.000000  0.000000  1.000000        0.00000                         
SCALE1      0.020585  0.000000  0.003408        0.00000                         
SCALE2      0.000000  0.014098  0.000000        0.00000                         
SCALE3      0.000000  0.000000  0.012360        0.00000                         
ATOM      1  N   LEU A 114      19.589   8.034  24.486  1.00 20.00           N
ATOM      2  CA  LEU A 114      19.209   6.682  24.081  1.00 21.05           C
ATOM      3  C   LEU A 114      18.855   5.795  25.215  1.00 18.84           C
ATOM      4  O   LEU A 114      19.701   5.419  25.996  1.00 20.78           O
ATOM      5  CB  LEU A 114      20.354   6.009  23.341  1.00 21.05           C
ATOM      6  CG  LEU A 114      20.570   6.714  22.011  1.00 25.21           C
ATOM      7  CD1 LEU A 114      21.755   6.011  21.286  1.00 26.01           C
ATOM      8  CD2 LEU A 114      19.303   6.610  21.254  1.00 23.30           C
ATOM      9  N   ARG A 115      17.616   5.389  25.275  1.00 18.51           N
ATOM     10  CA  ARG A 115      17.210   4.450  26.328  1.00 17.36           C
ATOM     11  C   ARG A 115      16.562   3.222  25.691  1.00 17.68           C
ATOM     12  O   ARG A 115      17.293   2.324  25.257  1.00 19.38           O
ATOM     13  CB  ARG A 115      16.317   5.130  27.359  1.00 15.31           C
ATOM     14  CG  ARG A 115      16.158   4.346  28.658  1.00 14.33           C
ATOM     15  CD  ARG A 115      15.377   5.139  29.742  1.00 15.01           C
ATOM     16  NE  ARG A 115      14.089   5.735  29.297  1.00 12.81           N
ATOM     17  CZ  ARG A 115      13.409   6.617  30.024  1.00 12.06           C
ATOM     18  NH1 ARG A 115      13.843   6.892  31.271  1.00 13.20           N
ATOM     19  NH2 ARG A 115      12.246   7.127  29.611  1.00 13.82           N
ATOM     20  N   THR A 116      15.232   3.162  25.626  1.00 16.84           N
ATOM     21  CA  THR A 116      14.597   2.121  24.801  1.00 16.75           C
ATOM     22  C   THR A 116      14.829   2.420  23.298  1.00 17.08           C
ATOM     23  O   THR A 116      14.592   3.552  22.820  1.00 17.92           O
ATOM     24  CB  THR A 116      13.082   2.053  25.015  1.00 16.40           C
ATOM     25  OG1 THR A 116      12.790   2.174  26.425  1.00 18.95           O
ATOM     26  CG2 THR A 116      12.498   0.716  24.393  1.00 16.17           C
ATOM     27  N   THR A 117      15.219   1.396  22.562  1.00 16.21           N
ATOM     28  CA  THR A 117      15.433   1.488  21.119  1.00 15.81           C
ATOM     29  C   THR A 117      14.909   0.278  20.354  1.00 15.04           C
ATOM     30  O   THR A 117      14.476  -0.782  20.943  1.00 13.02           O
ATOM     31  CB  THR A 117      16.947   1.683  20.734  1.00 15.77           C
ATOM     32  OG1 THR A 117      17.691   0.547  21.126  1.00 14.49           O
ATOM     33  CG2 THR A 117      17.567   2.947  21.403  1.00 16.49           C
TER      34      THR A 117
ATOM     35  N   GLN B 119      14.716  -3.129  22.150  1.00 18.27           N
ATOM     36  CA  GLN B 119      15.860  -3.144  23.028  1.00 19.17           C
ATOM     37  C   GLN B 119      15.646  -2.179  24.196  1.00 18.37           C
ATOM     38  O   GLN B 119      15.743  -0.945  24.018  1.00 18.27           O
ATOM     39  CB  GLN B 119      17.100  -2.708  22.254  1.00 19.67           C
ATOM     40  CG  GLN B 119      18.304  -2.523  23.126  1.00 24.75           C
ATOM     41  CD  GLN B 119      19.238  -3.658  22.937  1.00 32.87           C
ATOM     42  OE1 GLN B 119      18.900  -4.813  23.210  1.00 31.85           O
ATOM     43  NE2 GLN B 119      20.390  -3.361  22.344  1.00 36.97           N
ATOM     44  N   PRO B 120      15.488  -2.728  25.411  1.00 18.57           N
ATOM     45  CA  PRO B 120      15.361  -1.950  26.647  1.00 17.93           C
ATOM     46  C   PRO B 120      16.599  -1.152  26.908  1.00 17.38           C
ATOM     47  O   PRO B 120      17.639  -1.508  26.443  1.00 16.16           O
ATOM     48  CB  PRO B 120      15.277  -3.035  27.741  1.00 20.22           C
ATOM     49  CG  PRO B 120      15.023  -4.386  27.045  1.00 17.64           C
ATOM     50  CD  PRO B 120      15.603  -4.180  25.656  1.00 18.38           C
ATOM     51  N   GLY B 121      16.490  -0.027  27.606  1.00 18.80           N
ATOM     52  CA  GLY B 121      17.713   0.625  28.080  1.00 17.13           C
ATOM     53  C   GLY B 121      18.290  -0.217  29.230  1.00 16.96           C
ATOM     54  O   GLY B 121      17.796  -1.320  29.514  1.00 16.57           O
ATOM     55  N   PRO B 122      19.299   0.327  29.907  1.00 18.39           N
ATOM     56  CA  PRO B 122      20.248  -0.246  30.901  1.00 19.67           C
ATOM     57  C   PRO B 122      19.594  -0.793  32.159  1.00 21.46           C
ATOM     58  O   PRO B 122      20.169  -1.702  32.781  1.00 22.51           O
ATOM     59  CB  PRO B 122      21.091   0.964  31.333  1.00 20.40           C
ATOM     60  CG  PRO B 122      20.874   2.003  30.286  1.00 18.41           C
ATOM     61  CD  PRO B 122      19.590   1.756  29.606  1.00 17.80           C
TER      62      PRO B 122
CONECT   63   64   65
CONECT   64   63
CONECT   65   63
END
