# Supplementary material for: Scaffold repositioning of spiro-acridine derivatives as fungi chitinase inhibitor by target fishing and in vitro studies
Source: Sci Rep. 2023 May 5;13:7320. doi: 10.1038/s41598-023-33279-9 (PMC10163251; doi:10.1038/s41598-023-33279-9)
Supplement: Supplementary file 2 — Supplementary Information 2. [file 41598_2023_33279_MOESM2_ESM.zip › PDBQT_TARGETS_ALL/4dfw_0LF.pdb]

HEADER    TRANSCRIPTION/ANTAGONIST                24-JAN-12   4DFW              
TITLE     OXIME-BASED POST SOLID-PHASE PEPTIDE DIVERSIFICATION: IDENTIFICATION  
TITLE    2 OF HIGH AFFINITY POLO-LIKE KINASE 1 (PLK1) POLO-BOX DOMAIN BINDING   
TITLE    3 PEPTIDES                                                             
COMPND    MOL_ID: 1;                                                            
COMPND   2 MOLECULE: SERINE/THREONINE-PROTEIN KINASE PLK1;                      
COMPND   3 CHAIN: A;                                                            
COMPND   4 SYNONYM: POLO-LIKE KINASE 1, PLK-1, SERINE/THREONINE-PROTEIN KINASE  
COMPND   5 13, STPK13;                                                          
COMPND   6 EC: 2.7.11.21;                                                       
COMPND   7 ENGINEERED: YES;                                                     
COMPND   8 MOL_ID: 2;                                                           
COMPND   9 MOLECULE: PEPTIDE;                                                   
COMPND  10 CHAIN: D;                                                            
COMPND  11 ENGINEERED: YES                                                      
SOURCE    MOL_ID: 1;                                                            
SOURCE   2 ORGANISM_SCIENTIFIC: HOMO SAPIENS;                                   
SOURCE   3 ORGANISM_COMMON: HUMAN;                                              
SOURCE   4 ORGANISM_TAXID: 9606;                                                
SOURCE   5 GENE: PLK, PLK1;                                                     
SOURCE   6 EXPRESSION_SYSTEM: ESCHERICHIA COLI;                                 
SOURCE   7 EXPRESSION_SYSTEM_TAXID: 562;                                        
SOURCE   8 MOL_ID: 2;                                                           
SOURCE   9 SYNTHETIC: YES                                                       
KEYWDS    PHOSPHO BINDING DOMAIN, TRANSCRIPTION-ANTAGONIST COMPLEX              
EXPDTA    X-RAY DIFFRACTION                                                     
AUTHOR    F.LIU,J.-E.PARK,W.-J.QIAN,D.LIM,M.GR BER,T.BERG,M.B.YAFFE,K.S.LEE,    
AUTHOR   2 T.R.BURKE JR.                                                        
REVDAT   2   24-JAN-18 4DFW    1       AUTHOR JRNL                              
REVDAT   1   28-MAR-12 4DFW    0                                                
JRNL        AUTH   F.LIU,J.-E.PARK,W.-J.QIAN,D.LIM,A.SCHAROW,T.BERG,M.B.YAFFE,  
JRNL        AUTH 2 K.S.LEE,T.R.BURKE                                            
JRNL        TITL   OXIME-BASED POST SOLID-PHASE PEPTIDE DIVERSIFICATION:        
JRNL        TITL 2 IDENTIFICATION OF HIGH AFFINITY POLO-LIKE KINASE 1 (PLK1)    
JRNL        TITL 3 POLO-BOX DOMAIN BINDING PEPTIDES                             
JRNL        REF    CHEM.BIOL.                                 2012              
JRNL        REFN                   ISSN 1074-5521                               
JRNL        PMID   22292814                                                     
REMARK   2                                                                      
REMARK   2 RESOLUTION.    1.55 ANGSTROMS.                                       
REMARK   3                                                                      
REMARK   3 REFINEMENT.                                                          
REMARK   3   PROGRAM     : PHENIX (PHENIX.REFINE)                               
REMARK   3   AUTHORS     : PAUL ADAMS,PAVEL AFONINE,VINCENT CHEN,IAN            
REMARK   3               : DAVIS,KRESHNA GOPAL,RALF GROSSE-KUNSTLEVE,           
REMARK   3               : LI-WEI HUNG,ROBERT IMMORMINO,TOM IOERGER,            
REMARK   3               : AIRLIE MCCOY,ERIK MCKEE,NIGEL MORIARTY,              
REMARK   3               : REETAL PAI,RANDY READ,JANE RICHARDSON,               
REMARK   3               : DAVID RICHARDSON,TOD ROMO,JIM SACCHETTINI,           
REMARK   3               : NICHOLAS SAUTER,JACOB SMITH,LAURENT                  
REMARK   3               : STORONI,TOM TERWILLIGER,PETER ZWART                  
REMARK   3                                                                      
REMARK   3    REFINEMENT TARGET : ML                                            
REMARK   3                                                                      
REMARK   3  DATA USED IN REFINEMENT.                                            
REMARK   3   RESOLUTION RANGE HIGH (ANGSTROMS) : 1.55                           
REMARK   3   RESOLUTION RANGE LOW  (ANGSTROMS) : 13.86                          
REMARK   3   MIN(FOBS/SIGMA_FOBS)              : 0.110                          
REMARK   3   COMPLETENESS FOR RANGE        (%) : 90.3                           
REMARK   3   NUMBER OF REFLECTIONS             : 27011                          
REMARK   3                                                                      
REMARK   3  FIT TO DATA USED IN REFINEMENT.                                     
REMARK   3   R VALUE     (WORKING + TEST SET) : 0.157                           
REMARK   3   R VALUE            (WORKING SET) : 0.155                           
REMARK   3   FREE R VALUE                     : 0.196                           
REMARK   3   FREE R VALUE TEST SET SIZE   (%) : 5.010                           
REMARK   3   FREE R VALUE TEST SET COUNT      : 1352                            
REMARK   3                                                                      
REMARK   3  FIT TO DATA USED IN REFINEMENT (IN BINS).                           
REMARK   3   BIN  RESOLUTION RANGE  COMPL.    NWORK NFREE   RWORK  RFREE        
REMARK   3     1 13.8630 -  3.3231    0.93     2649   140  0.1686 0.1776        
REMARK   3     2  3.3231 -  2.6436    0.96     2722   144  0.1346 0.1851        
REMARK   3     3  2.6436 -  2.3112    0.95     2695   142  0.1370 0.1656        
REMARK   3     4  2.3112 -  2.1007    0.94     2661   139  0.1275 0.1851        
REMARK   3     5  2.1007 -  1.9505    0.92     2604   138  0.1333 0.1696        
REMARK   3     6  1.9505 -  1.8358    0.91     2580   137  0.1401 0.2063        
REMARK   3     7  1.8358 -  1.7440    0.89     2513   132  0.1445 0.2127        
REMARK   3     8  1.7440 -  1.6683    0.88     2508   132  0.1472 0.2100        
REMARK   3     9  1.6683 -  1.6041    0.87     2483   131  0.1461 0.2311        
REMARK   3    10  1.6041 -  1.5500    0.79     2244   117  0.1516 0.2133        
REMARK   3                                                                      
REMARK   3  BULK SOLVENT MODELLING.                                             
REMARK   3   METHOD USED        : FLAT BULK SOLVENT MODEL                       
REMARK   3   SOLVENT RADIUS     : 1.11                                          
REMARK   3   SHRINKAGE RADIUS   : 0.90                                          
REMARK   3   K_SOL              : 0.51                                          
REMARK   3   B_SOL              : 53.80                                         
REMARK   3                                                                      
REMARK   3  ERROR ESTIMATES.                                                    
REMARK   3   COORDINATE ERROR (MAXIMUM-LIKELIHOOD BASED)     : 0.000            
REMARK   3   PHASE ERROR (DEGREES, MAXIMUM-LIKELIHOOD BASED) : 18.730           
REMARK   3                                                                      
REMARK   3  B VALUES.                                                           
REMARK   3   FROM WILSON PLOT           (A**2) : 15.06                          
REMARK   3   MEAN B VALUE      (OVERALL, A**2) : NULL                           
REMARK   3   OVERALL ANISOTROPIC B VALUE.                                       
REMARK   3    B11 (A**2) : -2.20300                                             
REMARK   3    B22 (A**2) : 0.65950                                              
REMARK   3    B33 (A**2) : -0.40310                                             
REMARK   3    B12 (A**2) : 0.66680                                              
REMARK   3    B13 (A**2) : 0.12050                                              
REMARK   3    B23 (A**2) : 1.66390                                              
REMARK   3                                                                      
REMARK   3  TWINNING INFORMATION.                                               
REMARK   3   FRACTION: NULL                                                     
REMARK   3   OPERATOR: NULL                                                     
REMARK   3                                                                      
REMARK   3  DEVIATIONS FROM IDEAL VALUES.                                       
REMARK   3                 RMSD          COUNT                                  
REMARK   3   BOND      :  0.007           3819                                  
REMARK   3   ANGLE     :  1.334           6899                                  
REMARK   3   CHIRALITY :  0.100            285                                  
REMARK   3   PLANARITY :  0.011            560                                  
REMARK   3   DIHEDRAL  : 17.014           1015                                  
REMARK   3                                                                      
REMARK   3  TLS DETAILS                                                         
REMARK   3   NUMBER OF TLS GROUPS  : NULL                                       
REMARK   3                                                                      
REMARK   3  NCS DETAILS                                                         
REMARK   3   NUMBER OF NCS GROUPS : NULL                                        
REMARK   3                                                                      
REMARK   3  OTHER REFINEMENT REMARKS: NULL                                      
REMARK   4                                                                      
REMARK   4 4DFW COMPLIES WITH FORMAT V. 3.30, 13-JUL-11                         
REMARK 100                                                                      
REMARK 100 THIS ENTRY HAS BEEN PROCESSED BY RCSB ON 14-FEB-12.                  
REMARK 100 THE DEPOSITION ID IS D_1000070277.                                   
REMARK 200                                                                      
REMARK 200 EXPERIMENTAL DETAILS                                                 
REMARK 200  EXPERIMENT TYPE                : X-RAY DIFFRACTION                  
REMARK 200  DATE OF DATA COLLECTION        : 30-SEP-09                          
REMARK 200  TEMPERATURE           (KELVIN) : 100                                
REMARK 200  PH                             : 5.5                                
REMARK 200  NUMBER OF CRYSTALS USED        : 1                                  
REMARK 200                                                                      
REMARK 200  SYNCHROTRON              (Y/N) : N                                  
REMARK 200  RADIATION SOURCE               : ROTATING ANODE                     
REMARK 200  BEAMLINE                       : NULL                               
REMARK 200  X-RAY GENERATOR MODEL          : RIGAKU MICROMAX-007 HF             
REMARK 200  MONOCHROMATIC OR LAUE    (M/L) : M                                  
REMARK 200  WAVELENGTH OR RANGE        (A) : 1.5418                             
REMARK 200  MONOCHROMATOR                  : OSMIC MIRRORS                      
REMARK 200  OPTICS                         : NULL                               
REMARK 200                                                                      
REMARK 200  DETECTOR TYPE                  : IMAGE PLATE                        
REMARK 200  DETECTOR MANUFACTURER          : MAR SCANNER 345 MM PLATE           
REMARK 200  INTENSITY-INTEGRATION SOFTWARE : HKL-2000                           
REMARK 200  DATA SCALING SOFTWARE          : SCALEPACK                          
REMARK 200                                                                      
REMARK 200  NUMBER OF UNIQUE REFLECTIONS   : 27011                              
REMARK 200  RESOLUTION RANGE HIGH      (A) : 1.550                              
REMARK 200  RESOLUTION RANGE LOW       (A) : 15.000                             
REMARK 200  REJECTION CRITERIA  (SIGMA(I)) : 2.000                              
REMARK 200                                                                      
REMARK 200 OVERALL.                                                             
REMARK 200  COMPLETENESS FOR RANGE     (%) : 90.4                               
REMARK 200  DATA REDUNDANCY                : 3.100                              
REMARK 200  R MERGE                    (I) : NULL                               
REMARK 200  R SYM                      (I) : 0.04200                            
REMARK 200  <I/SIGMA(I)> FOR THE DATA SET  : 21.6000                            
REMARK 200                                                                      
REMARK 200 IN THE HIGHEST RESOLUTION SHELL.                                     
REMARK 200  HIGHEST RESOLUTION SHELL, RANGE HIGH (A) : NULL                     
REMARK 200  HIGHEST RESOLUTION SHELL, RANGE LOW  (A) : NULL                     
REMARK 200  COMPLETENESS FOR SHELL     (%) : NULL                               
REMARK 200  DATA REDUNDANCY IN SHELL       : NULL                               
REMARK 200  R MERGE FOR SHELL          (I) : NULL                               
REMARK 200  R SYM FOR SHELL            (I) : NULL                               
REMARK 200  <I/SIGMA(I)> FOR SHELL         : NULL                               
REMARK 200                                                                      
REMARK 200 DIFFRACTION PROTOCOL: SINGLE WAVELENGTH                              
REMARK 200 METHOD USED TO DETERMINE THE STRUCTURE: MOLECULAR REPLACEMENT        
REMARK 200 SOFTWARE USED: AMORE                                                 
REMARK 200 STARTING MODEL: NULL                                                 
REMARK 200                                                                      
REMARK 200 REMARK: NULL                                                         
REMARK 280                                                                      
REMARK 280 CRYSTAL                                                              
REMARK 280 SOLVENT CONTENT, VS   (%): 35.00                                     
REMARK 280 MATTHEWS COEFFICIENT, VM (ANGSTROMS**3/DA): 1.89                     
REMARK 280                                                                      
REMARK 280 CRYSTALLIZATION CONDITIONS: 31% (W/V) PEG 3350, 0.1 M BIS-TRIS PH    
REMARK 280  5.5 AND 240 MM MGCL2, VAPOR DIFFUSION, HANGING DROP, TEMPERATURE    
REMARK 280  298K                                                                
REMARK 290                                                                      
REMARK 290 CRYSTALLOGRAPHIC SYMMETRY                                            
REMARK 290 SYMMETRY OPERATORS FOR SPACE GROUP: P 1                              
REMARK 290                                                                      
REMARK 290      SYMOP   SYMMETRY                                                
REMARK 290     NNNMMM   OPERATOR                                                
REMARK 290       1555   X,Y,Z                                                   
REMARK 290                                                                      
REMARK 290     WHERE NNN -> OPERATOR NUMBER                                     
REMARK 290           MMM -> TRANSLATION VECTOR                                  
REMARK 290                                                                      
REMARK 290 CRYSTALLOGRAPHIC SYMMETRY TRANSFORMATIONS                            
REMARK 290 THE FOLLOWING TRANSFORMATIONS OPERATE ON THE ATOM/HETATM             
REMARK 290 RECORDS IN THIS ENTRY TO PRODUCE CRYSTALLOGRAPHICALLY                
REMARK 290 RELATED MOLECULES.                                                   
REMARK 290   SMTRY1   1  1.000000  0.000000  0.000000        0.00000            
REMARK 290   SMTRY2   1  0.000000  1.000000  0.000000        0.00000            
REMARK 290   SMTRY3   1  0.000000  0.000000  1.000000        0.00000            
REMARK 290                                                                      
REMARK 290 REMARK: NULL                                                         
REMARK 300                                                                      
REMARK 300 BIOMOLECULE: 1                                                       
REMARK 300 SEE REMARK 350 FOR THE AUTHOR PROVIDED AND/OR PROGRAM                
REMARK 300 GENERATED ASSEMBLY INFORMATION FOR THE STRUCTURE IN                  
REMARK 300 THIS ENTRY. THE REMARK MAY ALSO PROVIDE INFORMATION ON               
REMARK 300 BURIED SURFACE AREA.                                                 
REMARK 350                                                                      
REMARK 350 COORDINATES FOR A COMPLETE MULTIMER REPRESENTING THE KNOWN           
REMARK 350 BIOLOGICALLY SIGNIFICANT OLIGOMERIZATION STATE OF THE                
REMARK 350 MOLECULE CAN BE GENERATED BY APPLYING BIOMT TRANSFORMATIONS          
REMARK 350 GIVEN BELOW.  BOTH NON-CRYSTALLOGRAPHIC AND                          
REMARK 350 CRYSTALLOGRAPHIC OPERATIONS ARE GIVEN.                               
REMARK 350                                                                      
REMARK 350 BIOMOLECULE: 1                                                       
REMARK 350 AUTHOR DETERMINED BIOLOGICAL UNIT: DIMERIC                           
REMARK 350 SOFTWARE DETERMINED QUATERNARY STRUCTURE: DIMERIC                    
REMARK 350 SOFTWARE USED: PISA                                                  
REMARK 350 TOTAL BURIED SURFACE AREA: 1610 ANGSTROM**2                          
REMARK 350 SURFACE AREA OF THE COMPLEX: 11140 ANGSTROM**2                       
REMARK 350 CHANGE IN SOLVENT FREE ENERGY: -34.0 KCAL/MOL                        
REMARK 350 APPLY THE FOLLOWING TO CHAINS: A, D                                  
REMARK 350   BIOMT1   1  1.000000  0.000000  0.000000        0.00000            
REMARK 350   BIOMT2   1  0.000000  1.000000  0.000000        0.00000            
REMARK 350   BIOMT3   1  0.000000  0.000000  1.000000        0.00000            
REMARK 465                                                                      
REMARK 465 MISSING RESIDUES                                                     
REMARK 465 THE FOLLOWING RESIDUES WERE NOT LOCATED IN THE                       
REMARK 465 EXPERIMENT. (M=MODEL NUMBER; RES=RESIDUE NAME; C=CHAIN               
REMARK 465 IDENTIFIER; SSSEQ=SEQUENCE NUMBER; I=INSERTION CODE.)                
REMARK 465                                                                      
REMARK 465   M RES C SSSEQI                                                     
REMARK 465     GLY A   367                                                      
REMARK 465     GLU A   368                                                      
REMARK 465     VAL A   369                                                      
REMARK 465     VAL A   370                                                      
REMARK 465     ASP A   371                                                      
REMARK 465     CYS A   372                                                      
REMARK 465     SER A   467                                                      
REMARK 465     HIS A   468                                                      
REMARK 465     ARG A   594                                                      
REMARK 465     SER A   595                                                      
REMARK 465     ALA A   596                                                      
REMARK 465     SER A   597                                                      
REMARK 465     ASN A   598                                                      
REMARK 465     ARG A   599                                                      
REMARK 465     LEU A   600                                                      
REMARK 465     LYS A   601                                                      
REMARK 465     ALA A   602                                                      
REMARK 465     SER A   603                                                      
REMARK 500                                                                      
REMARK 500 GEOMETRY AND STEREOCHEMISTRY                                         
REMARK 500 SUBTOPIC: CLOSE CONTACTS IN SAME ASYMMETRIC UNIT                     
REMARK 500                                                                      
REMARK 500 THE FOLLOWING ATOMS ARE IN CLOSE CONTACT.                            
REMARK 500                                                                      
REMARK 500  ATM1  RES C  SSEQI   ATM2  RES C  SSEQI           DISTANCE          
REMARK 500   O    HOH A   944     O    HOH A  1029              2.12            
REMARK 500   O    HOH A   907     O    HOH A  1012              2.19            
REMARK 500                                                                      
REMARK 500 REMARK: NULL                                                         
REMARK 500                                                                      
REMARK 500 GEOMETRY AND STEREOCHEMISTRY                                         
REMARK 500 SUBTOPIC: CLOSE CONTACTS                                             
REMARK 500                                                                      
REMARK 500 THE FOLLOWING ATOMS THAT ARE RELATED BY CRYSTALLOGRAPHIC             
REMARK 500 SYMMETRY ARE IN CLOSE CONTACT.  AN ATOM LOCATED WITHIN 0.15          
REMARK 500 ANGSTROMS OF A SYMMETRY RELATED ATOM IS ASSUMED TO BE ON A           
REMARK 500 SPECIAL POSITION AND IS, THEREFORE, LISTED IN REMARK 375             
REMARK 500 INSTEAD OF REMARK 500.  ATOMS WITH NON-BLANK ALTERNATE               
REMARK 500 LOCATION INDICATORS ARE NOT INCLUDED IN THE CALCULATIONS.            
REMARK 500                                                                      
REMARK 500 DISTANCE CUTOFF:                                                     
REMARK 500 2.2 ANGSTROMS FOR CONTACTS NOT INVOLVING HYDROGEN ATOMS              
REMARK 500 1.6 ANGSTROMS FOR CONTACTS INVOLVING HYDROGEN ATOMS                  
REMARK 500                                                                      
REMARK 500  ATM1  RES C  SSEQI   ATM2  RES C  SSEQI  SSYMOP   DISTANCE          
REMARK 500   O    HOH A  1019     O    HOH A  1023     1464     2.15            
REMARK 500                                                                      
REMARK 500 REMARK: NULL                                                         
REMARK 500                                                                      
REMARK 500 GEOMETRY AND STEREOCHEMISTRY                                         
REMARK 500 SUBTOPIC: COVALENT BOND ANGLES                                       
REMARK 500                                                                      
REMARK 500 THE STEREOCHEMICAL PARAMETERS OF THE FOLLOWING RESIDUES              
REMARK 500 HAVE VALUES WHICH DEVIATE FROM EXPECTED VALUES BY MORE               
REMARK 500 THAN 6*RMSD (M=MODEL NUMBER; RES=RESIDUE NAME; C=CHAIN               
REMARK 500 IDENTIFIER; SSEQ=SEQUENCE NUMBER; I=INSERTION CODE).                 
REMARK 500                                                                      
REMARK 500 STANDARD TABLE:                                                      
REMARK 500 FORMAT: (10X,I3,1X,A3,1X,A1,I4,A1,3(1X,A4,2X),12X,F5.1)              
REMARK 500                                                                      
REMARK 500 EXPECTED VALUES PROTEIN: ENGH AND HUBER, 1999                        
REMARK 500 EXPECTED VALUES NUCLEIC ACID: CLOWNEY ET AL 1996                     
REMARK 500                                                                      
REMARK 500  M RES CSSEQI ATM1   ATM2   ATM3                                     
REMARK 500    ARG A 579   NE  -  CZ  -  NH1 ANGL. DEV. =   3.8 DEGREES          
REMARK 500                                                                      
REMARK 500 REMARK: NULL                                                         
REMARK 500                                                                      
REMARK 500 GEOMETRY AND STEREOCHEMISTRY                                         
REMARK 500 SUBTOPIC: TORSION ANGLES                                             
REMARK 500                                                                      
REMARK 500 TORSION ANGLES OUTSIDE THE EXPECTED RAMACHANDRAN REGIONS:            
REMARK 500 (M=MODEL NUMBER; RES=RESIDUE NAME; C=CHAIN IDENTIFIER;               
REMARK 500 SSEQ=SEQUENCE NUMBER; I=INSERTION CODE).                             
REMARK 500                                                                      
REMARK 500 STANDARD TABLE:                                                      
REMARK 500 FORMAT:(10X,I3,1X,A3,1X,A1,I4,A1,4X,F7.2,3X,F7.2)                    
REMARK 500                                                                      
REMARK 500 EXPECTED VALUES: GJ KLEYWEGT AND TA JONES (1996). PHI/PSI-           
REMARK 500 CHOLOGY: RAMACHANDRAN REVISITED. STRUCTURE 4, 1395 - 1400            
REMARK 500                                                                      
REMARK 500  M RES CSSEQI        PSI       PHI                                   
REMARK 500    ASP A 402       86.42   -151.03                                   
REMARK 500    LYS A 420      -47.94   -133.10                                   
REMARK 500    ASP A 449      -35.79   -134.02                                   
REMARK 500                                                                      
REMARK 500 REMARK: NULL                                                         
REMARK 800                                                                      
REMARK 800 SITE                                                                 
REMARK 800 SITE_IDENTIFIER: AC1                                                 
REMARK 800 EVIDENCE_CODE: SOFTWARE                                              
REMARK 800 SITE_DESCRIPTION: BINDING SITE FOR RESIDUE CL A 701                  
REMARK 800                                                                      
REMARK 800 SITE_IDENTIFIER: AC2                                                 
REMARK 800 EVIDENCE_CODE: SOFTWARE                                              
REMARK 800 SITE_DESCRIPTION: BINDING SITE FOR RESIDUE CL A 702                  
REMARK 800                                                                      
REMARK 800 SITE_IDENTIFIER: AC3                                                 
REMARK 800 EVIDENCE_CODE: SOFTWARE                                              
REMARK 800 SITE_DESCRIPTION: BINDING SITE FOR CHAIN D OF PEPTIDE                
DBREF  4DFW A  367   603  UNP    P53350   PLK1_HUMAN     367    603             
DBREF  4DFW D    1     7  PDB    4DFW     4DFW             1      7             
SEQRES   1 A  237  GLY GLU VAL VAL ASP CYS HIS LEU SER ASP MET LEU GLN          
SEQRES   2 A  237  GLN LEU HIS SER VAL ASN ALA SER LYS PRO SER GLU ARG          
SEQRES   3 A  237  GLY LEU VAL ARG GLN GLU GLU ALA GLU ASP PRO ALA CYS          
SEQRES   4 A  237  ILE PRO ILE PHE TRP VAL SER LYS TRP VAL ASP TYR SER          
SEQRES   5 A  237  ASP LYS TYR GLY LEU GLY TYR GLN LEU CYS ASP ASN SER          
SEQRES   6 A  237  VAL GLY VAL LEU PHE ASN ASP SER THR ARG LEU ILE LEU          
SEQRES   7 A  237  TYR ASN ASP GLY ASP SER LEU GLN TYR ILE GLU ARG ASP          
SEQRES   8 A  237  GLY THR GLU SER TYR LEU THR VAL SER SER HIS PRO ASN          
SEQRES   9 A  237  SER LEU MET LYS LYS ILE THR LEU LEU LYS TYR PHE ARG          
SEQRES  10 A  237  ASN TYR MET SER GLU HIS LEU LEU LYS ALA GLY ALA ASN          
SEQRES  11 A  237  ILE THR PRO ARG GLU GLY ASP GLU LEU ALA ARG LEU PRO          
SEQRES  12 A  237  TYR LEU ARG THR TRP PHE ARG THR ARG SER ALA ILE ILE          
SEQRES  13 A  237  LEU HIS LEU SER ASN GLY SER VAL GLN ILE ASN PHE PHE          
SEQRES  14 A  237  GLN ASP HIS THR LYS LEU ILE LEU CYS PRO LEU MET ALA          
SEQRES  15 A  237  ALA VAL THR TYR ILE ASP GLU LYS ARG ASP PHE ARG THR          
SEQRES  16 A  237  TYR ARG LEU SER LEU LEU GLU GLU TYR GLY CYS CYS LYS          
SEQRES  17 A  237  GLU LEU ALA SER ARG LEU ARG TYR ALA ARG THR MET VAL          
SEQRES  18 A  237  ASP LYS LEU LEU SER SER ARG SER ALA SER ASN ARG LEU          
SEQRES  19 A  237  LYS ALA SER                                                  
SEQRES   1 D    7  ACE 0LF LEU HIS SER TPO NH2                                  
MODRES 4DFW 0LF D    2  PRO  (4R)-4-(4-PHENYLBUTOXY)-L-PROLINE                  
MODRES 4DFW TPO D    6  THR  PHOSPHOTHREONINE                                   
HET    ACE  D   1       6                                                       
HET    0LF  D   2      37                                                       
HET    TPO  D   6      17                                                       
HET    NH2  D   7       3                                                       
HET     CL  A 701       1                                                       
HET     CL  A 702       1                                                       
HETNAM     ACE ACETYL GROUP                                                     
HETNAM     0LF (4R)-4-(4-PHENYLBUTOXY)-L-PROLINE                                
HETNAM     TPO PHOSPHOTHREONINE                                                 
HETNAM     NH2 AMINO GROUP                                                      
HETNAM      CL CHLORIDE ION                                                     
HETSYN     TPO PHOSPHONOTHREONINE                                               
FORMUL   2  ACE    C2 H4 O                                                      
FORMUL   2  0LF    C15 H21 N O3                                                 
FORMUL   2  TPO    C4 H10 N O6 P                                                
FORMUL   2  NH2    H2 N                                                         
FORMUL   3   CL    2(CL 1-)                                                     
FORMUL   5  HOH   *256(H2 O)                                                    
HELIX    1   1 LEU A  478  LEU A  478  1                                   1
HELIX    2   2 TYR A  481  PHE A  482  1                                   2
HELIX    3   3 TYR A  485  TYR A  485  1                                   1
SHEET    1   1 1 VAL A 415  ASP A 416  0
LINK         C   ACE D   1                 N   0LF D   2     1555   1555  1.36  
LINK         C   0LF D   2                 N   LEU D   3     1555   1555  1.35  
LINK         C   SER D   5                 N   TPO D   6     1555   1555  1.33  
LINK         C   TPO D   6                 N   NH2 D   7     1555   1555  1.37  
SITE     1 AC1  4 LYS A 388  PRO A 389  SER A 390  HOH A 824                    
SITE     1 AC2  4 ARG A 560  THR A 561  HOH A 876  HOH A1014                    
SITE     1 AC3 25 LYS A 413  TRP A 414  VAL A 415  ASP A 416                    
SITE     2 AC3 25 TYR A 421  THR A 459  TYR A 481  TYR A 485                    
SITE     3 AC3 25 LEU A 490  LEU A 491  ARG A 516  HIS A 538                    
SITE     4 AC3 25 LYS A 540  HOH A 802  HOH A 836  HOH A 843                    
SITE     5 AC3 25 HOH A 956  HOH A1040  HOH D 101  HOH D 102                    
SITE     6 AC3 25 HOH D 103  HOH D 104  HOH D 105  HOH D 107                    
SITE     7 AC3 25 HOH D 109                                                     
CRYST1   35.665   34.844   47.097  76.44  86.95  69.14 P 1           1          
ORIGX1      1.000000  0.000000  0.000000        0.00000                         
ORIGX2      0.000000  1.000000  0.000000        0.00000                         
ORIGX3      0.000000  0.000000  1.000000        0.00000                         
SCALE1      0.028039 -0.010685  0.001000        0.00000                         
SCALE2      0.000000  0.030712 -0.007291        0.00000                         
SCALE3      0.000000  0.000000  0.021854        0.00000                         
ATOM      1  N   VAL A 415     -16.822  -8.891  18.063  1.00  4.14           N
ATOM      2  CA  VAL A 415     -17.494  -8.646  19.344  1.00  5.66           C
ATOM      3  C   VAL A 415     -16.685  -7.624  20.124  1.00  7.75           C
ATOM      4  O   VAL A 415     -15.540  -7.884  20.510  1.00  7.85           O
ATOM      5  CB  VAL A 415     -17.623  -9.953  20.187  1.00  7.15           C
ATOM      6  CG1 VAL A 415     -18.340  -9.668  21.530  1.00  7.92           C
ATOM      7  CG2 VAL A 415     -18.325 -11.024  19.419  1.00 10.61           C
ATOM      8  H   VAL A 415     -15.970  -8.925  18.131  1.00 15.06           H
ATOM      9  HA  VAL A 415     -18.392  -8.287  19.177  1.00  5.04           H
ATOM     10  HB  VAL A 415     -16.728 -10.301  20.396  1.00  0.93           H
ATOM     11 HG11 VAL A 415     -18.014 -10.275  22.200  1.00  9.88           H
ATOM     12 HG12 VAL A 415     -18.168  -8.763  21.799  1.00  0.23           H
ATOM     13 HG13 VAL A 415     -19.285  -9.793  21.406  1.00  9.36           H
ATOM     14 HG21 VAL A 415     -18.175 -10.894  18.481  1.00 53.01           H
ATOM     15 HG22 VAL A 415     -17.971 -11.873  19.696  1.00 10.09           H
ATOM     16 HG23 VAL A 415     -19.265 -10.984  19.612  1.00 63.09           H
ATOM     17  N   ASP A 416     -17.267  -6.455  20.348  1.00  8.06           N
ATOM     18  CA  ASP A 416     -16.609  -5.400  21.102  1.00  8.62           C
ATOM     19  C   ASP A 416     -16.998  -5.539  22.583  1.00  8.89           C
ATOM     20  O   ASP A 416     -18.107  -5.153  23.000  1.00  9.27           O
ATOM     21  CB  ASP A 416     -17.014  -4.048  20.522  1.00  8.76           C
ATOM     22  CG  ASP A 416     -16.595  -2.870  21.379  1.00 16.50           C
ATOM     23  OD1 ASP A 416     -15.811  -3.052  22.355  1.00 11.37           O
ATOM     24  OD2 ASP A 416     -17.042  -1.745  21.043  1.00 14.45           O
ATOM     25  H   ASP A 416     -18.043  -6.241  20.063  1.00  0.00           H
ATOM     26  HA  ASP A 416     -15.635  -5.494  21.031  1.00  2.19           H
ATOM     27  HB2 ASP A 416     -16.608  -3.939  19.649  1.00 13.77           H
ATOM     28  HB3 ASP A 416     -17.981  -4.025  20.440  1.00  1.88           H
ATOM     29  N   TYR A 417     -16.132  -6.176  23.362  1.00  8.81           N
ATOM     30  CA  TYR A 417     -16.325  -6.258  24.821  1.00  9.38           C
ATOM     31  C   TYR A 417     -15.222  -5.421  25.481  1.00 10.33           C
ATOM     32  O   TYR A 417     -14.626  -5.849  26.462  1.00 11.26           O
ATOM     33  CB  TYR A 417     -16.295  -7.722  25.290  1.00 10.08           C
ATOM     34  CG  TYR A 417     -16.985  -8.047  26.608  1.00 10.12           C
ATOM     35  CD1 TYR A 417     -16.956  -9.343  27.100  1.00 11.55           C
ATOM     36  CD2 TYR A 417     -17.651  -7.077  27.344  1.00 13.72           C
ATOM     37  CE1 TYR A 417     -17.559  -9.675  28.291  1.00 14.21           C
ATOM     38  CE2 TYR A 417     -18.268  -7.397  28.532  1.00 18.74           C
ATOM     39  CZ  TYR A 417     -18.220  -8.703  28.995  1.00 18.43           C
ATOM     40  OH  TYR A 417     -18.822  -9.061  30.185  1.00 23.50           O
ATOM     41  H   TYR A 417     -15.431  -6.578  23.074  1.00 47.94           H
ATOM     42  HA  TYR A 417     -17.194  -5.876  25.061  1.00  3.13           H
ATOM     43  HB2 TYR A 417     -16.723  -8.272  24.612  1.00  5.59           H
ATOM     44  HB3 TYR A 417     -15.368  -7.990  25.382  1.00 14.92           H
ATOM     45  HD1 TYR A 417     -16.508 -10.002  26.618  1.00 38.53           H
ATOM     46  HD2 TYR A 417     -17.689  -6.201  27.037  1.00  0.00           H
ATOM     47  HE1 TYR A 417     -17.530 -10.549  28.600  1.00  0.00           H
ATOM     48  HE2 TYR A 417     -18.713  -6.738  29.016  1.00 16.22           H
ATOM     49  HH  TYR A 417     -19.634  -8.961  30.128  1.00114.67           H
TER      50      TYR A 417
ATOM     51  N   TYR A 421     -12.645  -6.597  28.425  1.00 11.72           N
ATOM     52  CA  TYR A 421     -11.578  -7.486  27.938  1.00  9.62           C
ATOM     53  C   TYR A 421     -10.916  -7.088  26.642  1.00 11.53           C
ATOM     54  O   TYR A 421      -9.703  -7.153  26.545  1.00 12.41           O
ATOM     55  CB  TYR A 421     -12.080  -8.919  27.801  1.00 10.04           C
ATOM     56  CG  TYR A 421     -12.584  -9.500  29.096  1.00 12.28           C
ATOM     57  CD1 TYR A 421     -13.919  -9.811  29.248  1.00 14.95           C
ATOM     58  CD2 TYR A 421     -11.726  -9.728  30.163  1.00 12.24           C
ATOM     59  CE1 TYR A 421     -14.393 -10.347  30.442  1.00 17.41           C
ATOM     60  CE2 TYR A 421     -12.197 -10.261  31.359  1.00 13.86           C
ATOM     61  CZ  TYR A 421     -13.516 -10.569  31.479  1.00 16.22           C
ATOM     62  OH  TYR A 421     -13.951 -11.092  32.672  1.00 21.72           O
ATOM     63  H   TYR A 421     -13.287  -6.469  27.873  1.00 53.03           H
ATOM     64  HA  TYR A 421     -10.868  -7.501  28.613  1.00 20.87           H
ATOM     65  HB2 TYR A 421     -12.809  -8.933  27.162  1.00 14.09           H
ATOM     66  HB3 TYR A 421     -11.352  -9.478  27.487  1.00 76.77           H
ATOM     67  HD1 TYR A 421     -14.506  -9.662  28.540  1.00 10.52           H
ATOM     68  HD2 TYR A 421     -10.823  -9.522  30.080  1.00 13.87           H
ATOM     69  HE1 TYR A 421     -15.294 -10.558  30.536  1.00 56.99           H
ATOM     70  HE2 TYR A 421     -11.617 -10.416  32.070  1.00 20.28           H
ATOM     71  HH  TYR A 421     -14.142 -11.884  32.576  1.00164.12           H
TER      72      TYR A 421
ATOM     73  N   LEU A 478     -10.723 -16.595  27.755  1.00  8.06           N
ATOM     74  CA  LEU A 478     -11.443 -15.477  27.148  1.00  8.50           C
ATOM     75  C   LEU A 478     -11.635 -15.681  25.638  1.00  8.66           C
ATOM     76  O   LEU A 478     -12.737 -15.447  25.125  1.00  8.35           O
ATOM     77  CB  LEU A 478     -10.746 -14.155  27.426  1.00  9.82           C
ATOM     78  CG  LEU A 478     -10.680 -13.756  28.913  1.00 12.77           C
ATOM     79  CD1 LEU A 478      -9.770 -12.564  29.116  1.00 16.82           C
ATOM     80  CD2 LEU A 478     -12.056 -13.470  29.448  1.00 12.00           C
ATOM     81  H   LEU A 478     -10.026 -16.360  28.192  1.00  0.00           H
ATOM     82  HA  LEU A 478     -12.336 -15.426  27.550  1.00 18.30           H
ATOM     83  HB2 LEU A 478      -9.834 -14.212  27.085  1.00  1.33           H
ATOM     84  HB3 LEU A 478     -11.222 -13.453  26.956  1.00 11.30           H
ATOM     85  HG  LEU A 478     -10.313 -14.495  29.422  1.00  2.07           H
ATOM     86 HD11 LEU A 478      -9.815 -12.290  30.036  1.00  9.66           H
ATOM     87 HD12 LEU A 478      -8.871 -12.820  28.892  1.00  6.01           H
ATOM     88 HD13 LEU A 478     -10.060 -11.845  28.548  1.00  0.00           H
ATOM     89 HD21 LEU A 478     -12.012 -13.384  30.403  1.00  2.55           H
ATOM     90 HD22 LEU A 478     -12.360 -12.645  29.055  1.00  0.00           H
ATOM     91 HD23 LEU A 478     -12.641 -14.190  29.209  1.00  4.12           H
TER      92      LEU A 478
ATOM     93  N   TYR A 481     -14.386 -18.101  24.962  1.00  7.52           N
ATOM     94  CA  TYR A 481     -15.710 -17.541  25.230  1.00  6.98           C
ATOM     95  C   TYR A 481     -16.111 -16.618  24.071  1.00  8.26           C
ATOM     96  O   TYR A 481     -17.257 -16.645  23.619  1.00  7.34           O
ATOM     97  CB  TYR A 481     -15.754 -16.792  26.572  1.00  6.15           C
ATOM     98  CG  TYR A 481     -15.609 -17.673  27.810  1.00  6.58           C
ATOM     99  CD1 TYR A 481     -15.607 -17.092  29.064  1.00  9.11           C
ATOM    100  CD2 TYR A 481     -15.460 -19.042  27.720  1.00  8.77           C
ATOM    101  CE1 TYR A 481     -15.489 -17.870  30.213  1.00 11.43           C
ATOM    102  CE2 TYR A 481     -15.328 -19.820  28.866  1.00 12.66           C
ATOM    103  CZ  TYR A 481     -15.347 -19.215  30.092  1.00 11.02           C
ATOM    104  OH  TYR A 481     -15.220 -19.981  31.233  1.00 16.05           O
ATOM    105  H   TYR A 481     -13.765 -17.810  25.479  1.00 27.53           H
ATOM    106  HA  TYR A 481     -16.360 -18.273  25.279  1.00  2.62           H
ATOM    107  HB2 TYR A 481     -15.040 -16.136  26.594  1.00 16.91           H
ATOM    108  HB3 TYR A 481     -16.610 -16.341  26.640  1.00 34.79           H
ATOM    109  HD1 TYR A 481     -15.710 -16.171  29.140  1.00  8.91           H
ATOM    110  HD2 TYR A 481     -15.450 -19.459  26.888  1.00  5.36           H
ATOM    111  HE1 TYR A 481     -15.493 -17.472  31.053  1.00 16.88           H
ATOM    112  HE2 TYR A 481     -15.233 -20.743  28.797  1.00  3.24           H
ATOM    113  HH  TYR A 481     -15.100 -20.762  31.019  1.00  0.00           H
ATOM    114  N   PHE A 482     -15.180 -15.807  23.562  1.00  7.69           N
ATOM    115  CA  PHE A 482     -15.485 -15.005  22.385  1.00  7.74           C
ATOM    116  C   PHE A 482     -15.859 -15.900  21.211  1.00  7.25           C
ATOM    117  O   PHE A 482     -16.796 -15.633  20.480  1.00  6.88           O
ATOM    118  CB  PHE A 482     -14.278 -14.162  21.995  1.00  7.10           C
ATOM    119  CG  PHE A 482     -14.162 -12.845  22.732  1.00  6.99           C
ATOM    120  CD1 PHE A 482     -13.149 -12.633  23.664  1.00  7.70           C
ATOM    121  CD2 PHE A 482     -15.037 -11.786  22.465  1.00  6.62           C
ATOM    122  CE1 PHE A 482     -13.021 -11.416  24.325  1.00  8.77           C
ATOM    123  CE2 PHE A 482     -14.893 -10.552  23.117  1.00  6.70           C
ATOM    124  CZ  PHE A 482     -13.901 -10.368  24.036  1.00  9.05           C
ATOM    125  H   PHE A 482     -14.391 -15.690  23.878  1.00  0.00           H
ATOM    126  HA  PHE A 482     -16.237 -14.406  22.577  1.00141.66           H
ATOM    127  HB2 PHE A 482     -13.474 -14.678  22.168  1.00 11.25           H
ATOM    128  HB3 PHE A 482     -14.346 -13.966  21.047  1.00  0.00           H
ATOM    129  HD1 PHE A 482     -12.552 -13.321  23.855  1.00 47.97           H
ATOM    130  HD2 PHE A 482     -15.711 -11.897  21.833  1.00  2.17           H
ATOM    131  HE1 PHE A 482     -12.341 -11.293  24.948  1.00109.27           H
ATOM    132  HE2 PHE A 482     -15.488  -9.860  22.937  1.00 18.13           H
ATOM    133  HZ  PHE A 482     -13.823  -9.553  24.480  1.00  0.00           H
TER     134      PHE A 482
ATOM    135  N   TYR A 485     -19.393 -17.209  21.650  1.00  8.03           N
ATOM    136  CA  TYR A 485     -20.385 -16.131  21.421  1.00  6.63           C
ATOM    137  C   TYR A 485     -20.584 -15.856  19.928  1.00  8.44           C
ATOM    138  O   TYR A 485     -21.715 -15.697  19.450  1.00  8.08           O
ATOM    139  CB  TYR A 485     -19.954 -14.843  22.166  1.00  9.26           C
ATOM    140  CG  TYR A 485     -20.966 -13.722  22.178  1.00  8.02           C
ATOM    141  CD1 TYR A 485     -21.785 -13.503  23.289  1.00  6.86           C
ATOM    142  CD2 TYR A 485     -21.070 -12.849  21.103  1.00  8.80           C
ATOM    143  CE1 TYR A 485     -22.688 -12.461  23.302  1.00  9.31           C
ATOM    144  CE2 TYR A 485     -21.962 -11.803  21.112  1.00  8.10           C
ATOM    145  CZ  TYR A 485     -22.779 -11.621  22.207  1.00 11.74           C
ATOM    146  OH  TYR A 485     -23.693 -10.573  22.232  1.00 13.24           O
ATOM    147  H   TYR A 485     -18.720 -16.966  22.122  1.00  0.00           H
ATOM    148  HA  TYR A 485     -21.249 -16.410  21.793  1.00  8.75           H
ATOM    149  HB2 TYR A 485     -19.766 -15.069  23.092  1.00  5.03           H
ATOM    150  HB3 TYR A 485     -19.150 -14.494  21.749  1.00 10.06           H
ATOM    151  HD1 TYR A 485     -21.728 -14.071  24.023  1.00 38.34           H
ATOM    152  HD2 TYR A 485     -20.523 -12.972  20.362  1.00 45.20           H
ATOM    153  HE1 TYR A 485     -23.240 -12.330  24.039  1.00 67.94           H
ATOM    154  HE2 TYR A 485     -22.026 -11.239  20.376  1.00  0.00           H
ATOM    155  HH  TYR A 485     -24.351 -10.768  21.781  1.00 15.35           H
TER     156      TYR A 485
HETATM  157  C   ACE D   1     -23.462  -5.399  25.421  1.00 22.12           C
HETATM  158  O   ACE D   1     -23.323  -4.281  24.995  1.00 26.40           O
HETATM  159  CH3 ACE D   1     -24.571  -5.765  26.378  1.00 20.15           C
HETATM  160  H1  ACE D   1     -24.940  -6.789  26.144  1.00 69.36           H
HETATM  161  H2  ACE D   1     -25.406  -5.035  26.267  1.00  6.18           H
HETATM  162  H3  ACE D   1     -24.188  -5.738  27.424  1.00 95.22           H
ATOM    200  N   LEU D   3     -21.160  -4.758  22.268  1.00 11.25           N
ATOM    201  CA  LEU D   3     -21.639  -4.520  20.930  1.00  9.51           C
ATOM    202  C   LEU D   3     -21.004  -5.559  20.035  1.00  8.32           C
ATOM    203  O   LEU D   3     -20.033  -6.215  20.407  1.00  8.56           O
ATOM    204  CB  LEU D   3     -21.102  -3.155  20.503  1.00 10.24           C
ATOM    205  CG  LEU D   3     -21.578  -2.038  21.422  1.00 17.84           C
ATOM    206  CD1 LEU D   3     -20.788  -0.777  21.128  1.00 19.42           C
ATOM    207  CD2 LEU D   3     -23.053  -1.762  21.168  1.00 21.66           C
ATOM    208  H   LEU D   3     -20.312  -4.314  22.600  1.00 16.43           H
ATOM    209  HA  LEU D   3     -22.750  -4.559  20.877  1.00 43.67           H
ATOM    210  HB2 LEU D   3     -19.992  -3.170  20.523  1.00  0.12           H
ATOM    211  HB3 LEU D   3     -21.445  -2.935  19.466  1.00 10.15           H
ATOM    212  HG  LEU D   3     -21.428  -2.334  22.485  1.00 96.93           H
ATOM    213 HD11 LEU D   3     -20.536  -0.742  20.043  1.00 16.33           H
ATOM    214 HD12 LEU D   3     -21.394   0.117  21.398  1.00 20.59           H
ATOM    215 HD13 LEU D   3     -19.849  -0.782  21.725  1.00 68.65           H
ATOM    216 HD21 LEU D   3     -23.212  -1.649  20.072  1.00  3.79           H
ATOM    217 HD22 LEU D   3     -23.670  -2.606  21.550  1.00  0.00           H
ATOM    218 HD23 LEU D   3     -23.352  -0.822  21.685  1.00 79.01           H
ATOM    219  N   HIS D   4     -21.622  -5.838  18.866  1.00  7.88           N
ATOM    220  CA  HIS D   4     -21.121  -6.897  18.019  1.00  7.15           C
ATOM    221  C   HIS D   4     -21.634  -6.717  16.607  1.00  5.94           C
ATOM    222  O   HIS D   4     -22.467  -5.874  16.286  1.00  8.56           O
ATOM    223  CB  HIS D   4     -21.529  -8.299  18.558  1.00  7.08           C
ATOM    224  CG  HIS D   4     -23.035  -8.402  18.721  1.00  6.85           C
ATOM    225  ND1 HIS D   4     -23.898  -8.442  17.660  1.00  8.65           N
ATOM    226  CD2 HIS D   4     -23.727  -8.468  19.906  1.00  8.64           C
ATOM    227  CE1 HIS D   4     -25.118  -8.544  18.165  1.00 10.17           C
ATOM    228  NE2 HIS D   4     -25.049  -8.566  19.513  1.00  8.54           N
ATOM    229  H   HIS D   4     -22.394  -5.266  18.555  1.00 87.67           H
ATOM    230  HA  HIS D   4     -20.010  -6.838  18.002  1.00 44.40           H
ATOM    231  HB2 HIS D   4     -21.177  -9.089  17.866  1.00  0.00           H
ATOM    232  HB3 HIS D   4     -21.044  -8.444  19.550  1.00  0.00           H
ATOM    233  HD2 HIS D   4     -23.330  -8.461  20.931  1.00  7.03           H
ATOM    234  HE1 HIS D   4     -26.038  -8.615  17.569  1.00  6.20           H
ATOM    235  HE2 HIS D   4     -25.862  -8.625  20.152  1.00 20.14           H
TER     236      HIS D   4
HETATM  237  O   HOH A 831     -17.961  -3.676  26.168  1.00 18.10           O
HETATM  238  O   HOH A 838     -25.045 -10.396  24.518  1.00 15.89           O
HETATM  239  O   HOH A 878     -19.089  -2.512  24.028  1.00 24.32           O
HETATM  240  O   HOH A 899     -18.706 -11.523  31.528  1.00 21.26           O
HETATM  241  O   HOH A 934     -20.250  -4.379  27.532  1.00 24.66           O
HETATM  242  O   HOH A 988     -22.025  -8.494  29.861  1.00 27.51           O
HETATM  243  O   HOH D 106     -24.416  -4.497  18.580  1.00 17.99           O
HETATM  244  O   HOH D 108     -20.485 -12.476  29.484  1.00 22.48           O
HETATM  245  O   HOH D 109     -21.674 -10.384  28.199  1.00 24.10           O
CONECT  157  158  159  163
CONECT  159  157  160  161  162
CONECT  160  159
CONECT  161  159
CONECT  162  159
CONECT  158  157
CONECT  165  164  166  200
CONECT  171  170  172  187  188
CONECT  172  171  173  189  190
CONECT  173  172  174  191  192
CONECT  174  173  175  193  194
CONECT  175  174  176  180
CONECT  176  175  177  195
CONECT  177  176  178  196
CONECT  178  177  179  197
CONECT  179  178  180  198
CONECT  180  175  179  199
CONECT  164  163  165  169  181
CONECT  169  164  168  185  186
CONECT  167  163  168  182  183
CONECT  168  167  169  170  184
CONECT  199  180
CONECT  181  164
CONECT  183  167
CONECT  182  167
CONECT  184  168
CONECT  186  169
CONECT  185  169
CONECT  188  171
CONECT  187  171
CONECT  190  172
CONECT  189  172
CONECT  192  173
CONECT  191  173
CONECT  193  174
CONECT  194  174
CONECT  195  176
CONECT  196  177
CONECT  197  178
CONECT  198  179
CONECT  163  157  164  167
CONECT  166  165
CONECT  170  168  171
CONECT  200  165  201  208
END
