# Supplementary material for: Scaffold repositioning of spiro-acridine derivatives as fungi chitinase inhibitor by target fishing and in vitro studies
Source: Sci Rep. 2023 May 5;13:7320. doi: 10.1038/s41598-023-33279-9 (PMC10163251; doi:10.1038/s41598-023-33279-9)
Supplement: Supplementary file 2 — Supplementary Information 2. [file 41598_2023_33279_MOESM2_ESM.zip › PDBQT_TARGETS_ALL/4dk8_0KT.pdb]

HEADER    TRANSCRIPTION/PEPTIDE/AGONIST           03-FEB-12   4DK8              
TITLE     CRYSTAL STRUCTURE OF LXR LIGAND BINDING DOMAIN IN COMPLEX WITH PARTIAL
TITLE    2 AGONIST 5                                                            
COMPND    MOL_ID: 1;                                                            
COMPND   2 MOLECULE: OXYSTEROLS RECEPTOR LXR-BETA;                              
COMPND   3 CHAIN: A, C;                                                         
COMPND   4 FRAGMENT: UNP RESIDUES 218-460;                                      
COMPND   5 SYNONYM: LIVER X RECEPTOR BETA, NUCLEAR RECEPTOR NER, NUCLEAR        
COMPND   6 RECEPTOR SUBFAMILY 1 GROUP H MEMBER 2, UBIQUITOUSLY-EXPRESSED NUCLEAR
COMPND   7 RECEPTOR;                                                            
COMPND   8 ENGINEERED: YES;                                                     
COMPND   9 MOL_ID: 2;                                                           
COMPND  10 MOLECULE: NUCLEAR RECEPTOR COACTIVATOR 1;                            
COMPND  11 CHAIN: B, D;                                                         
COMPND  12 FRAGMENT: UNP RESIDUES 745-756;                                      
COMPND  13 SYNONYM: NCOA-1, CLASS E BASIC HELIX-LOOP-HELIX PROTEIN 74, BHLHE74, 
COMPND  14 PROTEIN HIN-2, RIP160, RENAL CARCINOMA ANTIGEN NY-REN-52, STEROID    
COMPND  15 RECEPTOR COACTIVATOR 1, SRC-1;                                       
COMPND  16 EC: 2.3.1.48;                                                        
COMPND  17 ENGINEERED: YES                                                      
SOURCE    MOL_ID: 1;                                                            
SOURCE   2 ORGANISM_SCIENTIFIC: HOMO SAPIENS;                                   
SOURCE   3 ORGANISM_COMMON: HUMAN;                                              
SOURCE   4 ORGANISM_TAXID: 9606;                                                
SOURCE   5 GENE: NR1H2, LXRB, NER, UNR;                                         
SOURCE   6 EXPRESSION_SYSTEM: ESCHERICHIA COLI;                                 
SOURCE   7 EXPRESSION_SYSTEM_TAXID: 469008;                                     
SOURCE   8 EXPRESSION_SYSTEM_STRAIN: BL21(DE3);                                 
SOURCE   9 EXPRESSION_SYSTEM_VECTOR_TYPE: PLASMID;                              
SOURCE  10 EXPRESSION_SYSTEM_PLASMID: PET28;                                    
SOURCE  11 MOL_ID: 2;                                                           
SOURCE  12 SYNTHETIC: YES;                                                      
SOURCE  13 ORGANISM_SCIENTIFIC: HOMO SAPIENS;                                   
SOURCE  14 ORGANISM_COMMON: HUMAN;                                              
SOURCE  15 ORGANISM_TAXID: 9606                                                 
KEYWDS    LIGAND BINDING DOMAIN, NUCLEAR HORMONE RECEPTOR, TRANSCRIPTION-       
KEYWDS   2 PEPTIDE-AGONIST COMPLEX                                              
EXPDTA    X-RAY DIFFRACTION                                                     
AUTHOR    D.E.PIPER,D.J.KOPECKY,H.XU                                            
REVDAT   2   09-MAY-12 4DK8    1       JRNL                                     
REVDAT   1   21-MAR-12 4DK8    0                                                
JRNL        AUTH   D.J.KOPECKY,X.Y.JIAO,B.FISHER,S.MCKENDRY,M.LABELLE,          
JRNL        AUTH 2 D.E.PIPER,P.COWARD,A.K.SHIAU,P.ESCARON,J.DANAO,A.CHAI,       
JRNL        AUTH 3 J.JAEN,F.KAYSER                                              
JRNL        TITL   DISCOVERY OF A NEW BINDING MODE FOR A SERIES OF LIVER X      
JRNL        TITL 2 RECEPTOR AGONISTS.                                           
JRNL        REF    BIOORG.MED.CHEM.LETT.         V.  22  2407 2012              
JRNL        REFN                   ISSN 0960-894X                               
JRNL        PMID   22406115                                                     
JRNL        DOI    10.1016/J.BMCL.2012.02.028                                   
REMARK   2                                                                      
REMARK   2 RESOLUTION.    2.75 ANGSTROMS.                                       
REMARK   3                                                                      
REMARK   3 REFINEMENT.                                                          
REMARK   3   PROGRAM     : CNS                                                  
REMARK   3   AUTHORS     : BRUNGER,ADAMS,CLORE,DELANO,GROS,GROSSE-              
REMARK   3               : KUNSTLEVE,JIANG,KUSZEWSKI,NILGES,PANNU,              
REMARK   3               : READ,RICE,SIMONSON,WARREN                            
REMARK   3                                                                      
REMARK   3  REFINEMENT TARGET : ENGH & HUBER                                    
REMARK   3                                                                      
REMARK   3  DATA USED IN REFINEMENT.                                            
REMARK   3   RESOLUTION RANGE HIGH (ANGSTROMS) : 2.75                           
REMARK   3   RESOLUTION RANGE LOW  (ANGSTROMS) : 29.73                          
REMARK   3   DATA CUTOFF            (SIGMA(F)) : 0.000                          
REMARK   3   DATA CUTOFF HIGH         (ABS(F)) : NULL                           
REMARK   3   DATA CUTOFF LOW          (ABS(F)) : NULL                           
REMARK   3   COMPLETENESS (WORKING+TEST)   (%) : 99.4                           
REMARK   3   NUMBER OF REFLECTIONS             : 20994                          
REMARK   3                                                                      
REMARK   3  FIT TO DATA USED IN REFINEMENT.                                     
REMARK   3   CROSS-VALIDATION METHOD          : NULL                            
REMARK   3   FREE R VALUE TEST SET SELECTION  : RANDOM                          
REMARK   3   R VALUE            (WORKING SET) : 0.245                           
REMARK   3   FREE R VALUE                     : 0.278                           
REMARK   3   FREE R VALUE TEST SET SIZE   (%) : NULL                            
REMARK   3   FREE R VALUE TEST SET COUNT      : 1076                            
REMARK   3   ESTIMATED ERROR OF FREE R VALUE  : NULL                            
REMARK   3                                                                      
REMARK   3  FIT IN THE HIGHEST RESOLUTION BIN.                                  
REMARK   3   TOTAL NUMBER OF BINS USED           : NULL                         
REMARK   3   BIN RESOLUTION RANGE HIGH       (A) : NULL                         
REMARK   3   BIN RESOLUTION RANGE LOW        (A) : NULL                         
REMARK   3   BIN COMPLETENESS (WORKING+TEST) (%) : NULL                         
REMARK   3   REFLECTIONS IN BIN    (WORKING SET) : NULL                         
REMARK   3   BIN R VALUE           (WORKING SET) : NULL                         
REMARK   3   BIN FREE R VALUE                    : NULL                         
REMARK   3   BIN FREE R VALUE TEST SET SIZE  (%) : NULL                         
REMARK   3   BIN FREE R VALUE TEST SET COUNT     : NULL                         
REMARK   3   ESTIMATED ERROR OF BIN FREE R VALUE : NULL                         
REMARK   3                                                                      
REMARK   3  NUMBER OF NON-HYDROGEN ATOMS USED IN REFINEMENT.                    
REMARK   3   PROTEIN ATOMS            : 3991                                    
REMARK   3   NUCLEIC ACID ATOMS       : 0                                       
REMARK   3   HETEROGEN ATOMS          : 74                                      
REMARK   3   SOLVENT ATOMS            : 16                                      
REMARK   3                                                                      
REMARK   3  B VALUES.                                                           
REMARK   3   FROM WILSON PLOT           (A**2) : NULL                           
REMARK   3   MEAN B VALUE      (OVERALL, A**2) : 86.45                          
REMARK   3   OVERALL ANISOTROPIC B VALUE.                                       
REMARK   3    B11 (A**2) : NULL                                                 
REMARK   3    B22 (A**2) : NULL                                                 
REMARK   3    B33 (A**2) : NULL                                                 
REMARK   3    B12 (A**2) : NULL                                                 
REMARK   3    B13 (A**2) : NULL                                                 
REMARK   3    B23 (A**2) : NULL                                                 
REMARK   3                                                                      
REMARK   3  ESTIMATED COORDINATE ERROR.                                         
REMARK   3   ESD FROM LUZZATI PLOT        (A) : NULL                            
REMARK   3   ESD FROM SIGMAA              (A) : NULL                            
REMARK   3   LOW RESOLUTION CUTOFF        (A) : NULL                            
REMARK   3                                                                      
REMARK   3  CROSS-VALIDATED ESTIMATED COORDINATE ERROR.                         
REMARK   3   ESD FROM C-V LUZZATI PLOT    (A) : NULL                            
REMARK   3   ESD FROM C-V SIGMAA          (A) : NULL                            
REMARK   3                                                                      
REMARK   3  RMS DEVIATIONS FROM IDEAL VALUES.                                   
REMARK   3   BOND LENGTHS                 (A) : 0.008                           
REMARK   3   BOND ANGLES            (DEGREES) : 0.99                            
REMARK   3   DIHEDRAL ANGLES        (DEGREES) : NULL                            
REMARK   3   IMPROPER ANGLES        (DEGREES) : NULL                            
REMARK   3                                                                      
REMARK   3  ISOTROPIC THERMAL MODEL : NULL                                      
REMARK   3                                                                      
REMARK   3  ISOTROPIC THERMAL FACTOR RESTRAINTS.    RMS    SIGMA                
REMARK   3   MAIN-CHAIN BOND              (A**2) : NULL  ; NULL                 
REMARK   3   MAIN-CHAIN ANGLE             (A**2) : NULL  ; NULL                 
REMARK   3   SIDE-CHAIN BOND              (A**2) : NULL  ; NULL                 
REMARK   3   SIDE-CHAIN ANGLE             (A**2) : NULL  ; NULL                 
REMARK   3                                                                      
REMARK   3  BULK SOLVENT MODELING.                                              
REMARK   3   METHOD USED : NULL                                                 
REMARK   3   KSOL        : NULL                                                 
REMARK   3   BSOL        : NULL                                                 
REMARK   3                                                                      
REMARK   3  NCS MODEL : NULL                                                    
REMARK   3                                                                      
REMARK   3  NCS RESTRAINTS.                         RMS   SIGMA/WEIGHT          
REMARK   3   GROUP  1  POSITIONAL            (A) : NULL  ; NULL                 
REMARK   3   GROUP  1  B-FACTOR           (A**2) : NULL  ; NULL                 
REMARK   3                                                                      
REMARK   3  PARAMETER FILE  1  : NULL                                           
REMARK   3  TOPOLOGY FILE  1   : NULL                                           
REMARK   3                                                                      
REMARK   3  OTHER REFINEMENT REMARKS: NULL                                      
REMARK   4                                                                      
REMARK   4 4DK8 COMPLIES WITH FORMAT V. 3.30, 13-JUL-11                         
REMARK 100                                                                      
REMARK 100 THIS ENTRY HAS BEEN PROCESSED BY RCSB ON 06-FEB-12.                  
REMARK 100 THE RCSB ID CODE IS RCSB070433.                                      
REMARK 200                                                                      
REMARK 200 EXPERIMENTAL DETAILS                                                 
REMARK 200  EXPERIMENT TYPE                : X-RAY DIFFRACTION                  
REMARK 200  DATE OF DATA COLLECTION        : 27-OCT-01                          
REMARK 200  TEMPERATURE           (KELVIN) : 90                                 
REMARK 200  PH                             : 8.0                                
REMARK 200  NUMBER OF CRYSTALS USED        : 1                                  
REMARK 200                                                                      
REMARK 200  SYNCHROTRON              (Y/N) : N                                  
REMARK 200  RADIATION SOURCE               : ROTATING ANODE                     
REMARK 200  BEAMLINE                       : NULL                               
REMARK 200  X-RAY GENERATOR MODEL          : RIGAKU RUH3R                       
REMARK 200  MONOCHROMATIC OR LAUE    (M/L) : M                                  
REMARK 200  WAVELENGTH OR RANGE        (A) : 1.54                               
REMARK 200  MONOCHROMATOR                  : NULL                               
REMARK 200  OPTICS                         : OSMIC MIRRORS                      
REMARK 200                                                                      
REMARK 200  DETECTOR TYPE                  : IMAGE PLATE                        
REMARK 200  DETECTOR MANUFACTURER          : RIGAKU RAXIS IV                    
REMARK 200  INTENSITY-INTEGRATION SOFTWARE : DENZO                              
REMARK 200  DATA SCALING SOFTWARE          : SCALEPACK                          
REMARK 200                                                                      
REMARK 200  NUMBER OF UNIQUE REFLECTIONS   : 21100                              
REMARK 200  RESOLUTION RANGE HIGH      (A) : 2.750                              
REMARK 200  RESOLUTION RANGE LOW       (A) : 40.000                             
REMARK 200  REJECTION CRITERIA  (SIGMA(I)) : 0.000                              
REMARK 200                                                                      
REMARK 200 OVERALL.                                                             
REMARK 200  COMPLETENESS FOR RANGE     (%) : 99.6                               
REMARK 200  DATA REDUNDANCY                : 8.300                              
REMARK 200  R MERGE                    (I) : 0.08400                            
REMARK 200  R SYM                      (I) : NULL                               
REMARK 200  <I/SIGMA(I)> FOR THE DATA SET  : 16.5000                            
REMARK 200                                                                      
REMARK 200 IN THE HIGHEST RESOLUTION SHELL.                                     
REMARK 200  HIGHEST RESOLUTION SHELL, RANGE HIGH (A) : 2.75                     
REMARK 200  HIGHEST RESOLUTION SHELL, RANGE LOW  (A) : 2.85                     
REMARK 200  COMPLETENESS FOR SHELL     (%) : 100.0                              
REMARK 200  DATA REDUNDANCY IN SHELL       : 8.20                               
REMARK 200  R MERGE FOR SHELL          (I) : 0.91200                            
REMARK 200  R SYM FOR SHELL            (I) : NULL                               
REMARK 200  <I/SIGMA(I)> FOR SHELL         : 2.200                              
REMARK 200                                                                      
REMARK 200 DIFFRACTION PROTOCOL: SINGLE WAVELENGTH                              
REMARK 200 METHOD USED TO DETERMINE THE STRUCTURE: MOLECULAR REPLACEMENT        
REMARK 200 SOFTWARE USED: CNS                                                   
REMARK 200 STARTING MODEL: NULL                                                 
REMARK 200                                                                      
REMARK 200 REMARK: NULL                                                         
REMARK 280                                                                      
REMARK 280 CRYSTAL                                                              
REMARK 280 SOLVENT CONTENT, VS   (%): 61.63                                     
REMARK 280 MATTHEWS COEFFICIENT, VM (ANGSTROMS**3/DA): 3.21                     
REMARK 280                                                                      
REMARK 280 CRYSTALLIZATION CONDITIONS: 0.1 M TRIS, 12% PEG 10000, 0.2 M         
REMARK 280  CALCIUM ACETATE, 0.005 M DTT, PH 8, VAPOR DIFFUSION, TEMPERATURE    
REMARK 280  293K                                                                
REMARK 290                                                                      
REMARK 290 CRYSTALLOGRAPHIC SYMMETRY                                            
REMARK 290 SYMMETRY OPERATORS FOR SPACE GROUP: P 43 21 2                        
REMARK 290                                                                      
REMARK 290      SYMOP   SYMMETRY                                                
REMARK 290     NNNMMM   OPERATOR                                                
REMARK 290       1555   X,Y,Z                                                   
REMARK 290       2555   -X,-Y,Z+1/2                                             
REMARK 290       3555   -Y+1/2,X+1/2,Z+3/4                                      
REMARK 290       4555   Y+1/2,-X+1/2,Z+1/4                                      
REMARK 290       5555   -X+1/2,Y+1/2,-Z+3/4                                     
REMARK 290       6555   X+1/2,-Y+1/2,-Z+1/4                                     
REMARK 290       7555   Y,X,-Z                                                  
REMARK 290       8555   -Y,-X,-Z+1/2                                            
REMARK 290                                                                      
REMARK 290     WHERE NNN -> OPERATOR NUMBER                                     
REMARK 290           MMM -> TRANSLATION VECTOR                                  
REMARK 290                                                                      
REMARK 290 CRYSTALLOGRAPHIC SYMMETRY TRANSFORMATIONS                            
REMARK 290 THE FOLLOWING TRANSFORMATIONS OPERATE ON THE ATOM/HETATM             
REMARK 290 RECORDS IN THIS ENTRY TO PRODUCE CRYSTALLOGRAPHICALLY                
REMARK 290 RELATED MOLECULES.                                                   
REMARK 290   SMTRY1   1  1.000000  0.000000  0.000000        0.00000            
REMARK 290   SMTRY2   1  0.000000  1.000000  0.000000        0.00000            
REMARK 290   SMTRY3   1  0.000000  0.000000  1.000000        0.00000            
REMARK 290   SMTRY1   2 -1.000000  0.000000  0.000000        0.00000            
REMARK 290   SMTRY2   2  0.000000 -1.000000  0.000000        0.00000            
REMARK 290   SMTRY3   2  0.000000  0.000000  1.000000       99.22500            
REMARK 290   SMTRY1   3  0.000000 -1.000000  0.000000       44.07250            
REMARK 290   SMTRY2   3  1.000000  0.000000  0.000000       44.07250            
REMARK 290   SMTRY3   3  0.000000  0.000000  1.000000      148.83750            
REMARK 290   SMTRY1   4  0.000000  1.000000  0.000000       44.07250            
REMARK 290   SMTRY2   4 -1.000000  0.000000  0.000000       44.07250            
REMARK 290   SMTRY3   4  0.000000  0.000000  1.000000       49.61250            
REMARK 290   SMTRY1   5 -1.000000  0.000000  0.000000       44.07250            
REMARK 290   SMTRY2   5  0.000000  1.000000  0.000000       44.07250            
REMARK 290   SMTRY3   5  0.000000  0.000000 -1.000000      148.83750            
REMARK 290   SMTRY1   6  1.000000  0.000000  0.000000       44.07250            
REMARK 290   SMTRY2   6  0.000000 -1.000000  0.000000       44.07250            
REMARK 290   SMTRY3   6  0.000000  0.000000 -1.000000       49.61250            
REMARK 290   SMTRY1   7  0.000000  1.000000  0.000000        0.00000            
REMARK 290   SMTRY2   7  1.000000  0.000000  0.000000        0.00000            
REMARK 290   SMTRY3   7  0.000000  0.000000 -1.000000        0.00000            
REMARK 290   SMTRY1   8  0.000000 -1.000000  0.000000        0.00000            
REMARK 290   SMTRY2   8 -1.000000  0.000000  0.000000        0.00000            
REMARK 290   SMTRY3   8  0.000000  0.000000 -1.000000       99.22500            
REMARK 290                                                                      
REMARK 290 REMARK: NULL                                                         
REMARK 300                                                                      
REMARK 300 BIOMOLECULE: 1                                                       
REMARK 300 SEE REMARK 350 FOR THE AUTHOR PROVIDED AND/OR PROGRAM                
REMARK 300 GENERATED ASSEMBLY INFORMATION FOR THE STRUCTURE IN                  
REMARK 300 THIS ENTRY. THE REMARK MAY ALSO PROVIDE INFORMATION ON               
REMARK 300 BURIED SURFACE AREA.                                                 
REMARK 350                                                                      
REMARK 350 COORDINATES FOR A COMPLETE MULTIMER REPRESENTING THE KNOWN           
REMARK 350 BIOLOGICALLY SIGNIFICANT OLIGOMERIZATION STATE OF THE                
REMARK 350 MOLECULE CAN BE GENERATED BY APPLYING BIOMT TRANSFORMATIONS          
REMARK 350 GIVEN BELOW.  BOTH NON-CRYSTALLOGRAPHIC AND                          
REMARK 350 CRYSTALLOGRAPHIC OPERATIONS ARE GIVEN.                               
REMARK 350                                                                      
REMARK 350 BIOMOLECULE: 1                                                       
REMARK 350 AUTHOR DETERMINED BIOLOGICAL UNIT: TETRAMERIC                        
REMARK 350 SOFTWARE DETERMINED QUATERNARY STRUCTURE: TETRAMERIC                 
REMARK 350 SOFTWARE USED: PISA                                                  
REMARK 350 TOTAL BURIED SURFACE AREA: 4700 ANGSTROM**2                          
REMARK 350 SURFACE AREA OF THE COMPLEX: 23070 ANGSTROM**2                       
REMARK 350 CHANGE IN SOLVENT FREE ENERGY: -52.0 KCAL/MOL                        
REMARK 350 APPLY THE FOLLOWING TO CHAINS: A, B, C, D                            
REMARK 350   BIOMT1   1  1.000000  0.000000  0.000000        0.00000            
REMARK 350   BIOMT2   1  0.000000  1.000000  0.000000        0.00000            
REMARK 350   BIOMT3   1  0.000000  0.000000  1.000000        0.00000            
REMARK 375                                                                      
REMARK 375 SPECIAL POSITION                                                     
REMARK 375 THE FOLLOWING ATOMS ARE FOUND TO BE WITHIN 0.15 ANGSTROMS            
REMARK 375 OF A SYMMETRY RELATED ATOM AND ARE ASSUMED TO BE ON SPECIAL          
REMARK 375 POSITIONS.                                                           
REMARK 375                                                                      
REMARK 375 ATOM RES CSSEQI                                                      
REMARK 375 CA    CA A 505  LIES ON A SPECIAL POSITION.                          
REMARK 375 CA    CA A 506  LIES ON A SPECIAL POSITION.                          
REMARK 465                                                                      
REMARK 465 MISSING RESIDUES                                                     
REMARK 465 THE FOLLOWING RESIDUES WERE NOT LOCATED IN THE                       
REMARK 465 EXPERIMENT. (M=MODEL NUMBER; RES=RESIDUE NAME; C=CHAIN               
REMARK 465 IDENTIFIER; SSSEQ=SEQUENCE NUMBER; I=INSERTION CODE.)                
REMARK 465                                                                      
REMARK 465   M RES C SSSEQI                                                     
REMARK 465     GLY A   215                                                      
REMARK 465     SER A   216                                                      
REMARK 465     HIS A   217                                                      
REMARK 465     ASP A   245                                                      
REMARK 465     GLN A   246                                                      
REMARK 465     PRO A   247                                                      
REMARK 465     LEU A   254                                                      
REMARK 465     GLY A   255                                                      
REMARK 465     ALA A   256                                                      
REMARK 465     ASP A   257                                                      
REMARK 465     PRO A   258                                                      
REMARK 465     VAL A   459                                                      
REMARK 465     HIS A   460                                                      
REMARK 465     GLU A   461                                                      
REMARK 465     GLY C   215                                                      
REMARK 465     SER C   216                                                      
REMARK 465     HIS C   217                                                      
REMARK 465     MET C   218                                                      
REMARK 465     SER C   242                                                      
REMARK 465     PHE C   243                                                      
REMARK 465     SER C   244                                                      
REMARK 465     ASP C   245                                                      
REMARK 465     GLN C   246                                                      
REMARK 465     GLY C   255                                                      
REMARK 465     ALA C   256                                                      
REMARK 465     ASP C   257                                                      
REMARK 465     PRO C   258                                                      
REMARK 465     GLN C   259                                                      
REMARK 465     SER C   260                                                      
REMARK 465     ARG C   261                                                      
REMARK 465     HIS C   460                                                      
REMARK 465     GLU C   461                                                      
REMARK 500                                                                      
REMARK 500 GEOMETRY AND STEREOCHEMISTRY                                         
REMARK 500 SUBTOPIC: TORSION ANGLES                                             
REMARK 500                                                                      
REMARK 500 TORSION ANGLES OUTSIDE THE EXPECTED RAMACHANDRAN REGIONS:            
REMARK 500 (M=MODEL NUMBER; RES=RESIDUE NAME; C=CHAIN IDENTIFIER;               
REMARK 500 SSEQ=SEQUENCE NUMBER; I=INSERTION CODE).                             
REMARK 500                                                                      
REMARK 500 STANDARD TABLE:                                                      
REMARK 500 FORMAT:(10X,I3,1X,A3,1X,A1,I4,A1,4X,F7.2,3X,F7.2)                    
REMARK 500                                                                      
REMARK 500 EXPECTED VALUES: GJ KLEYWEGT AND TA JONES (1996). PHI/PSI-           
REMARK 500 CHOLOGY: RAMACHANDRAN REVISITED. STRUCTURE 4, 1395 - 1400            
REMARK 500                                                                      
REMARK 500  M RES CSSEQI        PSI       PHI                                   
REMARK 500    THR A 250      106.29    -42.87                                   
REMARK 500    PHE A 329      -44.80   -130.01                                   
REMARK 500    LEU A 330      -93.13    -79.29                                   
REMARK 500    LYS A 331      -44.56   -145.95                                   
REMARK 500    ARG A 342       -8.02    -59.53                                   
REMARK 500    PHE A 379       45.22    -81.56                                   
REMARK 500    ASN A 385        5.27     83.62                                   
REMARK 500    ARG A 411       66.81   -157.10                                   
REMARK 500    GLN A 415        0.62    -59.87                                   
REMARK 500    LEU A 444      -13.09    -48.19                                   
REMARK 500    HIS B 366       70.98     51.13                                   
REMARK 500    ALA C 233      -70.65    -49.12                                   
REMARK 500    GLN C 237       -5.52    -58.23                                   
REMARK 500    LYS C 331      -21.56   -159.06                                   
REMARK 500    ARG C 411       73.34   -156.45                                   
REMARK 500    ASP C 446       95.95     46.46                                   
REMARK 500    LYS C 447      117.52   -173.67                                   
REMARK 500                                                                      
REMARK 500 REMARK: NULL                                                         
REMARK 620                                                                      
REMARK 620 METAL COORDINATION                                                   
REMARK 620 (M=MODEL NUMBER; RES=RESIDUE NAME; C=CHAIN IDENTIFIER;               
REMARK 620 SSEQ=SEQUENCE NUMBER; I=INSERTION CODE):                             
REMARK 620                                                                      
REMARK 620 COORDINATION ANGLES FOR:  M RES CSSEQI METAL                         
REMARK 620                              CA A 505  CA                            
REMARK 620 N RES CSSEQI ATOM                                                    
REMARK 620 1 GLU A 325   OE1                                                    
REMARK 620 2 GLU A 325   OE2  49.9                                              
REMARK 620 3 ACT A 502   O   113.8  79.0                                        
REMARK 620 4 ACT A 502   OXT  84.7  79.5  41.8                                  
REMARK 620 N                    1     2     3                                   
REMARK 620                                                                      
REMARK 620 COORDINATION ANGLES FOR:  M RES CSSEQI METAL                         
REMARK 620                              CA C 503  CA                            
REMARK 620 N RES CSSEQI ATOM                                                    
REMARK 620 1 THR C 334   O                                                      
REMARK 620 2 THR C 334   OG1  66.6                                              
REMARK 620 N                    1                                               
REMARK 800                                                                      
REMARK 800 SITE                                                                 
REMARK 800 SITE_IDENTIFIER: AC1                                                 
REMARK 800 EVIDENCE_CODE: SOFTWARE                                              
REMARK 800 SITE_DESCRIPTION: BINDING SITE FOR RESIDUE 0KT A 501                 
REMARK 800                                                                      
REMARK 800 SITE_IDENTIFIER: AC2                                                 
REMARK 800 EVIDENCE_CODE: SOFTWARE                                              
REMARK 800 SITE_DESCRIPTION: BINDING SITE FOR RESIDUE ACT A 502                 
REMARK 800                                                                      
REMARK 800 SITE_IDENTIFIER: AC3                                                 
REMARK 800 EVIDENCE_CODE: SOFTWARE                                              
REMARK 800 SITE_DESCRIPTION: BINDING SITE FOR RESIDUE CA A 503                  
REMARK 800                                                                      
REMARK 800 SITE_IDENTIFIER: AC4                                                 
REMARK 800 EVIDENCE_CODE: SOFTWARE                                              
REMARK 800 SITE_DESCRIPTION: BINDING SITE FOR RESIDUE CA A 504                  
REMARK 800                                                                      
REMARK 800 SITE_IDENTIFIER: AC5                                                 
REMARK 800 EVIDENCE_CODE: SOFTWARE                                              
REMARK 800 SITE_DESCRIPTION: BINDING SITE FOR RESIDUE CA A 505                  
REMARK 800                                                                      
REMARK 800 SITE_IDENTIFIER: AC6                                                 
REMARK 800 EVIDENCE_CODE: SOFTWARE                                              
REMARK 800 SITE_DESCRIPTION: BINDING SITE FOR RESIDUE 0KT C 501                 
REMARK 800                                                                      
REMARK 800 SITE_IDENTIFIER: AC7                                                 
REMARK 800 EVIDENCE_CODE: SOFTWARE                                              
REMARK 800 SITE_DESCRIPTION: BINDING SITE FOR RESIDUE CA C 502                  
REMARK 800                                                                      
REMARK 800 SITE_IDENTIFIER: AC8                                                 
REMARK 800 EVIDENCE_CODE: SOFTWARE                                              
REMARK 800 SITE_DESCRIPTION: BINDING SITE FOR RESIDUE CA C 503                  
REMARK 900                                                                      
REMARK 900 RELATED ENTRIES                                                      
REMARK 900 RELATED ID: 4DK7   RELATED DB: PDB                                   
REMARK 900 CRYSTAL STRUCTURE OF LXR LIGAND BINDING DOMAIN IN COMPLEX            
REMARK 900 WITH FULL AGONIST 1                                                  
DBREF  4DK8 A  219   461  UNP    P55055   NR1H2_HUMAN    218    460             
DBREF  4DK8 B  365   376  UNP    Q15788   NCOA1_HUMAN    745    756             
DBREF  4DK8 C  219   461  UNP    P55055   NR1H2_HUMAN    218    460             
DBREF  4DK8 D  365   376  UNP    Q15788   NCOA1_HUMAN    745    756             
SEQADV 4DK8 GLY A  215  UNP  P55055              EXPRESSION TAG                 
SEQADV 4DK8 SER A  216  UNP  P55055              EXPRESSION TAG                 
SEQADV 4DK8 HIS A  217  UNP  P55055              EXPRESSION TAG                 
SEQADV 4DK8 MET A  218  UNP  P55055              EXPRESSION TAG                 
SEQADV 4DK8 GLY C  215  UNP  P55055              EXPRESSION TAG                 
SEQADV 4DK8 SER C  216  UNP  P55055              EXPRESSION TAG                 
SEQADV 4DK8 HIS C  217  UNP  P55055              EXPRESSION TAG                 
SEQADV 4DK8 MET C  218  UNP  P55055              EXPRESSION TAG                 
SEQRES   1 A  247  GLY SER HIS MET GLN LEU THR ALA ALA GLN GLU LEU MET          
SEQRES   2 A  247  ILE GLN GLN LEU VAL ALA ALA GLN LEU GLN CYS ASN LYS          
SEQRES   3 A  247  ARG SER PHE SER ASP GLN PRO LYS VAL THR PRO TRP PRO          
SEQRES   4 A  247  LEU GLY ALA ASP PRO GLN SER ARG ASP ALA ARG GLN GLN          
SEQRES   5 A  247  ARG PHE ALA HIS PHE THR GLU LEU ALA ILE ILE SER VAL          
SEQRES   6 A  247  GLN GLU ILE VAL ASP PHE ALA LYS GLN VAL PRO GLY PHE          
SEQRES   7 A  247  LEU GLN LEU GLY ARG GLU ASP GLN ILE ALA LEU LEU LYS          
SEQRES   8 A  247  ALA SER THR ILE GLU ILE MET LEU LEU GLU THR ALA ARG          
SEQRES   9 A  247  ARG TYR ASN HIS GLU THR GLU CYS ILE THR PHE LEU LYS          
SEQRES  10 A  247  ASP PHE THR TYR SER LYS ASP ASP PHE HIS ARG ALA GLY          
SEQRES  11 A  247  LEU GLN VAL GLU PHE ILE ASN PRO ILE PHE GLU PHE SER          
SEQRES  12 A  247  ARG ALA MET ARG ARG LEU GLY LEU ASP ASP ALA GLU TYR          
SEQRES  13 A  247  ALA LEU LEU ILE ALA ILE ASN ILE PHE SER ALA ASP ARG          
SEQRES  14 A  247  PRO ASN VAL GLN GLU PRO GLY ARG VAL GLU ALA LEU GLN          
SEQRES  15 A  247  GLN PRO TYR VAL GLU ALA LEU LEU SER TYR THR ARG ILE          
SEQRES  16 A  247  LYS ARG PRO GLN ASP GLN LEU ARG PHE PRO ARG MET LEU          
SEQRES  17 A  247  MET LYS LEU VAL SER LEU ARG THR LEU SER SER VAL HIS          
SEQRES  18 A  247  SER GLU GLN VAL PHE ALA LEU ARG LEU GLN ASP LYS LYS          
SEQRES  19 A  247  LEU PRO PRO LEU LEU SER GLU ILE TRP ASP VAL HIS GLU          
SEQRES   1 B   12  ASP HIS GLN LEU LEU ARG TYR LEU LEU ASP LYS ASP              
SEQRES   1 C  247  GLY SER HIS MET GLN LEU THR ALA ALA GLN GLU LEU MET          
SEQRES   2 C  247  ILE GLN GLN LEU VAL ALA ALA GLN LEU GLN CYS ASN LYS          
SEQRES   3 C  247  ARG SER PHE SER ASP GLN PRO LYS VAL THR PRO TRP PRO          
SEQRES   4 C  247  LEU GLY ALA ASP PRO GLN SER ARG ASP ALA ARG GLN GLN          
SEQRES   5 C  247  ARG PHE ALA HIS PHE THR GLU LEU ALA ILE ILE SER VAL          
SEQRES   6 C  247  GLN GLU ILE VAL ASP PHE ALA LYS GLN VAL PRO GLY PHE          
SEQRES   7 C  247  LEU GLN LEU GLY ARG GLU ASP GLN ILE ALA LEU LEU LYS          
SEQRES   8 C  247  ALA SER THR ILE GLU ILE MET LEU LEU GLU THR ALA ARG          
SEQRES   9 C  247  ARG TYR ASN HIS GLU THR GLU CYS ILE THR PHE LEU LYS          
SEQRES  10 C  247  ASP PHE THR TYR SER LYS ASP ASP PHE HIS ARG ALA GLY          
SEQRES  11 C  247  LEU GLN VAL GLU PHE ILE ASN PRO ILE PHE GLU PHE SER          
SEQRES  12 C  247  ARG ALA MET ARG ARG LEU GLY LEU ASP ASP ALA GLU TYR          
SEQRES  13 C  247  ALA LEU LEU ILE ALA ILE ASN ILE PHE SER ALA ASP ARG          
SEQRES  14 C  247  PRO ASN VAL GLN GLU PRO GLY ARG VAL GLU ALA LEU GLN          
SEQRES  15 C  247  GLN PRO TYR VAL GLU ALA LEU LEU SER TYR THR ARG ILE          
SEQRES  16 C  247  LYS ARG PRO GLN ASP GLN LEU ARG PHE PRO ARG MET LEU          
SEQRES  17 C  247  MET LYS LEU VAL SER LEU ARG THR LEU SER SER VAL HIS          
SEQRES  18 C  247  SER GLU GLN VAL PHE ALA LEU ARG LEU GLN ASP LYS LYS          
SEQRES  19 C  247  LEU PRO PRO LEU LEU SER GLU ILE TRP ASP VAL HIS GLU          
SEQRES   1 D   12  ASP HIS GLN LEU LEU ARG TYR LEU LEU ASP LYS ASP              
HET    0KT  A 501      32                                                       
HET    ACT  A 502       4                                                       
HET     CA  A 503       1                                                       
HET     CA  A 504       1                                                       
HET     CA  A 505       1                                                       
HET     CA  A 506       1                                                       
HET    0KT  C 501      32                                                       
HET     CA  C 502       1                                                       
HET     CA  C 503       1                                                       
HETNAM     0KT N-METHYL-N-(4-{(1S)-2,2,2-TRIFLUORO-1-HYDROXY-1-[1-(2-           
HETNAM   2 0KT  METHOXYETHYL)-1H-PYRROL-2-YL]ETHYL}PHENYL)                      
HETNAM   3 0KT  BENZENESULFONAMIDE                                              
HETNAM     ACT ACETATE ION                                                      
HETNAM      CA CALCIUM ION                                                      
FORMUL   5  0KT    2(C22 H23 F3 N2 O4 S)                                        
FORMUL   6  ACT    C2 H3 O2 1-                                                  
FORMUL   7   CA    6(CA 2+)                                                     
FORMUL  14  HOH   *16(H2 O)                                                     
HELIX    1   1 PHE A  268  PHE A  268  1                                   1
HELIX    2   2 PHE A  271  THR A  272  1                                   2
HELIX    3   3 LEU A  274  ALA A  275  1                                   2
HELIX    4   4 SER A  278  SER A  278  1                                   1
HELIX    5   5 ILE A  309  ILE A  309  1                                   1
HELIX    6   6 MET A  312  LEU A  313  1                                   2
HELIX    7   7 THR A  316  THR A  316  1                                   1
HELIX    8   8 ARG A  319  ARG A  319  1                                   1
HELIX    9   9 PHE A  340  PHE A  340  1                                   1
HELIX   10  10 ALA A  343  ALA A  343  1                                   1
HELIX   11  11 PHE A  349  PHE A  349  1                                   1
HELIX   12  12 ILE A  353  ILE A  353  1                                   1
HELIX   13  13 HIS A  435  HIS A  435  1                                   1
HELIX   14  14 GLN A  438  VAL A  439  1                                   2
HELIX   15  15 LEU A  442  LEU A  442  1                                   1
HELIX   16  16 LEU A  453  LEU A  453  1                                   1
HELIX   17  17 TRP A  457  TRP A  457  1                                   1
SHEET    1   1 1 ILE A 327  ILE A 327  0
SHEET    2   2 1 TYR A 335  TYR A 335  0
LINK         OE1 GLU A 325                CA    CA A 505     1555   1555  2.61  
LINK         OE2 GLU A 325                CA    CA A 505     1555   1555  2.66  
LINK         O   THR C 334                CA    CA C 503     1555   1555  2.86  
LINK         OG1 THR C 334                CA    CA C 503     1555   1555  2.91  
LINK         OD2 ASP A 339                CA    CA A 504     1555   1555  2.92  
LINK         O   ACT A 502                CA    CA A 505     1555   1555  3.03  
LINK         OXT ACT A 502                CA    CA A 505     1555   1555  3.07  
LINK         OE1 GLN A 235                CA    CA A 503     1555   1555  3.09  
SITE     1 AC1 14 PHE A 271  SER A 278  MET A 312  LEU A 313                    
SITE     2 AC1 14 THR A 316  PHE A 329  PHE A 340  ALA A 343                    
SITE     3 AC1 14 ILE A 353  HIS A 435  LEU A 442  LEU A 449                    
SITE     4 AC1 14 LEU A 453  TRP A 457                                          
SITE     1 AC2  3 GLU A 325  ARG A 358   CA A 505                               
SITE     1 AC3  3 GLN A 235  GLU A 281  GLU A 315                               
SITE     1 AC4  4 THR A 334  ASP A 338  ASP A 339  ARG A 342                    
SITE     1 AC5  2 GLU A 325  ACT A 502                                          
SITE     1 AC6  9 PHE C 271  LEU C 274  LEU C 313  THR C 316                    
SITE     2 AC6  9 PHE C 329  ALA C 343  LEU C 345  ILE C 353                    
SITE     3 AC6  9 HIS C 435                                                     
SITE     1 AC7  2 ASN C 239  GLU C 315                                          
SITE     1 AC8  1 THR C 334                                                     
CRYST1   88.145   88.145  198.450  90.00  90.00  90.00 P 43 21 2    16          
ORIGX1      1.000000  0.000000  0.000000        0.00000                         
ORIGX2      0.000000  1.000000  0.000000        0.00000                         
ORIGX3      0.000000  0.000000  1.000000        0.00000                         
SCALE1      0.011345  0.000000  0.000000        0.00000                         
SCALE2      0.000000  0.011345  0.000000        0.00000                         
SCALE3      0.000000  0.000000  0.005039        0.00000                         
ATOM      1  N   PHE A 268      46.512  60.276  47.352  1.00 92.56           N
ATOM      2  CA  PHE A 268      46.862  61.527  46.690  1.00 90.87           C
ATOM      3  C   PHE A 268      47.399  61.201  45.304  1.00 90.38           C
ATOM      4  O   PHE A 268      47.136  61.914  44.333  1.00 88.38           O
ATOM      5  CB  PHE A 268      47.936  62.261  47.490  1.00 89.81           C
ATOM      6  CG  PHE A 268      48.372  63.563  46.883  1.00 89.10           C
ATOM      7  CD1 PHE A 268      48.053  64.763  47.490  1.00 90.48           C
ATOM      8  CD2 PHE A 268      49.126  63.590  45.729  1.00 89.78           C
ATOM      9  CE1 PHE A 268      48.478  65.968  46.961  1.00 89.91           C
ATOM     10  CE2 PHE A 268      49.555  64.792  45.193  1.00 90.81           C
ATOM     11  CZ  PHE A 268      49.228  65.985  45.815  1.00 90.05           C
TER      12      PHE A 268
ATOM     13  N   PHE A 271      44.663  59.831  42.715  1.00 83.34           N
ATOM     14  CA  PHE A 271      43.886  60.936  42.162  1.00 81.07           C
ATOM     15  C   PHE A 271      44.676  61.745  41.116  1.00 79.54           C
ATOM     16  O   PHE A 271      44.290  61.803  39.949  1.00 78.29           O
ATOM     17  CB  PHE A 271      43.410  61.865  43.292  1.00 80.33           C
ATOM     18  CG  PHE A 271      42.015  61.563  43.803  1.00 79.11           C
ATOM     19  CD1 PHE A 271      40.999  62.501  43.685  1.00 77.86           C
ATOM     20  CD2 PHE A 271      41.724  60.353  44.421  1.00 78.88           C
ATOM     21  CE1 PHE A 271      39.725  62.237  44.173  1.00 75.53           C
ATOM     22  CE2 PHE A 271      40.446  60.088  44.912  1.00 75.66           C
ATOM     23  CZ  PHE A 271      39.452  61.032  44.785  1.00 74.33           C
ATOM     24  N   THR A 272      45.775  62.365  41.533  1.00 78.53           N
ATOM     25  CA  THR A 272      46.514  63.273  40.661  1.00 79.37           C
ATOM     26  C   THR A 272      46.868  62.613  39.353  1.00 79.51           C
ATOM     27  O   THR A 272      46.933  63.267  38.308  1.00 78.47           O
ATOM     28  CB  THR A 272      47.817  63.722  41.293  1.00 80.05           C
ATOM     29  OG1 THR A 272      48.457  62.585  41.881  1.00 82.38           O
ATOM     30  CG2 THR A 272      47.571  64.783  42.347  1.00 79.90           C
TER      31      THR A 272
ATOM     32  N   LEU A 274      45.059  60.182  37.823  1.00 77.04           N
ATOM     33  CA  LEU A 274      43.809  60.247  37.066  1.00 75.32           C
ATOM     34  C   LEU A 274      43.574  61.655  36.517  1.00 74.50           C
ATOM     35  O   LEU A 274      43.165  61.830  35.370  1.00 74.68           O
ATOM     36  CB  LEU A 274      42.626  59.844  37.943  1.00 74.04           C
ATOM     37  CG  LEU A 274      42.557  58.394  38.428  1.00 73.49           C
ATOM     38  CD1 LEU A 274      41.283  58.196  39.217  1.00 72.25           C
ATOM     39  CD2 LEU A 274      42.584  57.445  37.250  1.00 73.68           C
ATOM     40  N   ALA A 275      43.847  62.663  37.333  1.00 71.98           N
ATOM     41  CA  ALA A 275      43.790  64.035  36.860  1.00 71.42           C
ATOM     42  C   ALA A 275      44.670  64.270  35.615  1.00 71.60           C
ATOM     43  O   ALA A 275      44.219  64.881  34.638  1.00 70.09           O
ATOM     44  CB  ALA A 275      44.198  64.965  37.979  1.00 71.96           C
TER      45      ALA A 275
ATOM     46  N   SER A 278      43.055  62.929  32.527  1.00 73.52           N
ATOM     47  CA  SER A 278      41.948  63.792  32.134  1.00 72.81           C
ATOM     48  C   SER A 278      42.462  65.017  31.365  1.00 71.50           C
ATOM     49  O   SER A 278      41.979  65.328  30.265  1.00 70.82           O
ATOM     50  CB  SER A 278      41.165  64.228  33.384  1.00 73.37           C
ATOM     51  OG  SER A 278      39.796  64.462  33.079  1.00 76.73           O
TER      52      SER A 278
ATOM     53  N   ILE A 309      40.127  72.673  34.107  1.00 59.53           N
ATOM     54  CA  ILE A 309      39.440  72.224  35.299  1.00 59.60           C
ATOM     55  C   ILE A 309      37.932  72.182  35.010  1.00 60.39           C
ATOM     56  O   ILE A 309      37.213  71.242  35.415  1.00 57.94           O
ATOM     57  CB  ILE A 309      39.751  73.166  36.502  1.00 57.84           C
ATOM     58  CG1 ILE A 309      39.007  72.688  37.748  1.00 55.38           C
ATOM     59  CG2 ILE A 309      39.381  74.599  36.154  1.00 57.65           C
ATOM     60  CD1 ILE A 309      39.266  71.246  38.084  1.00 54.72           C
TER      61      ILE A 309
ATOM     62  N   MET A 312      36.942  69.490  33.108  1.00 59.85           N
ATOM     63  CA  MET A 312      37.090  68.307  33.941  1.00 62.13           C
ATOM     64  C   MET A 312      35.849  68.094  34.781  1.00 62.45           C
ATOM     65  O   MET A 312      35.338  66.971  34.890  1.00 60.68           O
ATOM     66  CB  MET A 312      38.326  68.425  34.829  1.00 63.37           C
ATOM     67  CG  MET A 312      39.615  68.210  34.064  1.00 65.17           C
ATOM     68  SD  MET A 312      41.050  68.622  35.044  1.00 71.81           S
ATOM     69  CE  MET A 312      41.215  67.154  36.000  1.00 68.37           C
ATOM     70  N   LEU A 313      35.353  69.187  35.354  1.00 63.58           N
ATOM     71  CA  LEU A 313      34.132  69.144  36.150  1.00 63.17           C
ATOM     72  C   LEU A 313      32.927  68.751  35.304  1.00 62.16           C
ATOM     73  O   LEU A 313      32.060  68.008  35.761  1.00 60.39           O
ATOM     74  CB  LEU A 313      33.907  70.499  36.799  1.00 63.18           C
ATOM     75  CG  LEU A 313      35.052  70.754  37.773  1.00 62.53           C
ATOM     76  CD1 LEU A 313      35.106  72.210  38.210  1.00 62.16           C
ATOM     77  CD2 LEU A 313      34.865  69.832  38.948  1.00 59.46           C
TER      78      LEU A 313
ATOM     79  N   THR A 316      33.352  65.191  34.732  1.00 67.08           N
ATOM     80  CA  THR A 316      33.041  64.562  36.010  1.00 69.62           C
ATOM     81  C   THR A 316      31.529  64.402  36.204  1.00 70.22           C
ATOM     82  O   THR A 316      31.057  63.385  36.726  1.00 69.04           O
ATOM     83  CB  THR A 316      33.587  65.380  37.191  1.00 70.64           C
ATOM     84  OG1 THR A 316      35.013  65.539  37.067  1.00 69.93           O
ATOM     85  CG2 THR A 316      33.258  64.668  38.488  1.00 69.03           C
TER      86      THR A 316
ATOM     87  N   ARG A 319      29.977  61.446  34.847  1.00 74.10           N
ATOM     88  CA  ARG A 319      30.304  60.206  35.520  1.00 74.66           C
ATOM     89  C   ARG A 319      29.514  60.070  36.835  1.00 73.26           C
ATOM     90  O   ARG A 319      29.746  59.152  37.616  1.00 72.73           O
ATOM     91  CB  ARG A 319      31.821  60.142  35.776  1.00 78.88           C
ATOM     92  CG  ARG A 319      32.727  60.202  34.511  1.00 80.62           C
ATOM     93  CD  ARG A 319      34.230  60.322  34.883  1.00 82.41           C
ATOM     94  NE  ARG A 319      35.056  60.769  33.758  1.00 85.40           N
ATOM     95  CZ  ARG A 319      35.868  61.829  33.785  1.00 86.23           C
ATOM     96  NH1 ARG A 319      35.978  62.561  34.890  1.00 83.29           N
ATOM     97  NH2 ARG A 319      36.551  62.176  32.693  1.00 86.12           N
TER      98      ARG A 319
ATOM     99  N   ILE A 327      31.223  59.366  41.948  1.00 73.57           N
ATOM    100  CA  ILE A 327      31.647  59.569  40.578  1.00 77.01           C
ATOM    101  C   ILE A 327      32.435  58.354  40.111  1.00 80.73           C
ATOM    102  O   ILE A 327      33.264  57.826  40.849  1.00 80.60           O
ATOM    103  CB  ILE A 327      32.510  60.827  40.500  1.00 76.43           C
ATOM    104  CG1 ILE A 327      31.657  62.024  40.920  1.00 76.09           C
ATOM    105  CG2 ILE A 327      33.076  60.998  39.109  1.00 76.36           C
ATOM    106  CD1 ILE A 327      32.440  63.243  41.267  1.00 76.73           C
TER     107      ILE A 327
ATOM    108  N   PHE A 329      35.211  56.570  37.523  1.00 98.99           N
ATOM    109  CA  PHE A 329      36.372  57.000  36.763  1.00105.18           C
ATOM    110  C   PHE A 329      37.018  55.898  35.952  1.00108.49           C
ATOM    111  O   PHE A 329      37.358  56.091  34.783  1.00109.27           O
ATOM    112  CB  PHE A 329      37.401  57.642  37.689  1.00106.57           C
ATOM    113  CG  PHE A 329      37.233  59.118  37.823  1.00109.56           C
ATOM    114  CD1 PHE A 329      36.668  59.667  38.961  1.00111.05           C
ATOM    115  CD2 PHE A 329      37.607  59.959  36.793  1.00111.46           C
ATOM    116  CE1 PHE A 329      36.476  61.038  39.070  1.00112.67           C
ATOM    117  CE2 PHE A 329      37.421  61.326  36.894  1.00113.66           C
ATOM    118  CZ  PHE A 329      36.854  61.868  38.034  1.00113.52           C
TER     119      PHE A 329
ATOM    120  N   TYR A 335      33.868  56.568  43.278  1.00 97.17           N
ATOM    121  CA  TYR A 335      34.401  57.348  44.392  1.00 94.52           C
ATOM    122  C   TYR A 335      33.311  58.167  45.080  1.00 92.23           C
ATOM    123  O   TYR A 335      32.595  58.942  44.441  1.00 90.59           O
ATOM    124  CB  TYR A 335      35.515  58.280  43.898  1.00 94.85           C
ATOM    125  CG  TYR A 335      36.592  57.556  43.132  1.00 95.47           C
ATOM    126  CD1 TYR A 335      36.289  56.879  41.961  1.00 97.16           C
ATOM    127  CD2 TYR A 335      37.898  57.506  43.601  1.00 95.07           C
ATOM    128  CE1 TYR A 335      37.247  56.163  41.279  1.00 98.99           C
ATOM    129  CE2 TYR A 335      38.871  56.794  42.927  1.00 96.89           C
ATOM    130  CZ  TYR A 335      38.539  56.118  41.764  1.00 99.13           C
ATOM    131  OH  TYR A 335      39.479  55.362  41.089  1.00 99.87           O
TER     132      TYR A 335
ATOM    133  N   PHE A 340      37.035  61.171  48.167  1.00 75.18           N
ATOM    134  CA  PHE A 340      37.656  62.448  47.844  1.00 75.13           C
ATOM    135  C   PHE A 340      38.387  63.002  49.067  1.00 77.11           C
ATOM    136  O   PHE A 340      39.422  63.650  48.942  1.00 78.85           O
ATOM    137  CB  PHE A 340      36.599  63.460  47.383  1.00 71.46           C
ATOM    138  CG  PHE A 340      36.240  63.362  45.922  1.00 65.35           C
ATOM    139  CD1 PHE A 340      35.770  62.172  45.381  1.00 64.25           C
ATOM    140  CD2 PHE A 340      36.348  64.473  45.097  1.00 61.31           C
ATOM    141  CE1 PHE A 340      35.411  62.092  44.039  1.00 61.86           C
ATOM    142  CE2 PHE A 340      35.995  64.403  43.764  1.00 60.29           C
ATOM    143  CZ  PHE A 340      35.523  63.208  43.232  1.00 59.90           C
TER     144      PHE A 340
ATOM    145  N   ALA A 343      41.624  61.430  50.241  1.00 84.22           N
ATOM    146  CA  ALA A 343      42.616  61.648  49.201  1.00 83.19           C
ATOM    147  C   ALA A 343      43.262  63.023  49.308  1.00 83.49           C
ATOM    148  O   ALA A 343      43.971  63.450  48.394  1.00 83.99           O
ATOM    149  CB  ALA A 343      41.985  61.470  47.834  1.00 82.28           C
ATOM    150  N   GLY A 344      43.010  63.716  50.418  1.00 83.09           N
ATOM    151  CA  GLY A 344      43.672  64.989  50.666  1.00 81.81           C
ATOM    152  C   GLY A 344      42.879  66.233  50.305  1.00 81.50           C
ATOM    153  O   GLY A 344      43.399  67.351  50.376  1.00 81.95           O
ATOM    154  N   LEU A 345      41.619  66.054  49.916  1.00 80.24           N
ATOM    155  CA  LEU A 345      40.795  67.174  49.484  1.00 77.72           C
ATOM    156  C   LEU A 345      39.893  67.671  50.598  1.00 77.71           C
ATOM    157  O   LEU A 345      39.307  66.881  51.345  1.00 76.88           O
ATOM    158  CB  LEU A 345      39.959  66.758  48.283  1.00 76.44           C
ATOM    159  CG  LEU A 345      40.774  66.498  47.014  1.00 76.94           C
ATOM    160  CD1 LEU A 345      39.947  65.686  46.022  1.00 77.16           C
ATOM    161  CD2 LEU A 345      41.217  67.828  46.406  1.00 74.05           C
TER     162      LEU A 345
ATOM    163  N   PHE A 349      35.902  72.070  48.955  1.00 70.89           N
ATOM    164  CA  PHE A 349      36.073  71.736  47.541  1.00 68.17           C
ATOM    165  C   PHE A 349      35.051  70.669  47.146  1.00 67.30           C
ATOM    166  O   PHE A 349      34.368  70.790  46.124  1.00 67.48           O
ATOM    167  CB  PHE A 349      37.510  71.222  47.300  1.00 65.66           C
ATOM    168  CG  PHE A 349      37.828  70.907  45.850  1.00 64.03           C
ATOM    169  CD1 PHE A 349      38.027  71.930  44.921  1.00 64.48           C
ATOM    170  CD2 PHE A 349      37.941  69.586  45.418  1.00 61.32           C
ATOM    171  CE1 PHE A 349      38.331  71.641  43.586  1.00 61.80           C
ATOM    172  CE2 PHE A 349      38.241  69.290  44.094  1.00 60.83           C
ATOM    173  CZ  PHE A 349      38.437  70.319  43.174  1.00 60.26           C
TER     174      PHE A 349
ATOM    175  N   ILE A 353      31.900  70.632  44.032  1.00 60.93           N
ATOM    176  CA  ILE A 353      32.081  69.717  42.907  1.00 61.28           C
ATOM    177  C   ILE A 353      30.907  68.769  42.840  1.00 60.85           C
ATOM    178  O   ILE A 353      30.351  68.502  41.762  1.00 61.03           O
ATOM    179  CB  ILE A 353      33.377  68.855  43.048  1.00 61.97           C
ATOM    180  CG1 ILE A 353      34.555  69.569  42.388  1.00 58.85           C
ATOM    181  CG2 ILE A 353      33.166  67.468  42.450  1.00 60.53           C
ATOM    182  CD1 ILE A 353      35.042  70.725  43.196  1.00 59.42           C
TER     183      ILE A 353
ATOM    184  N   HIS A 435      38.560  75.777  42.927  1.00 69.26           N
ATOM    185  CA  HIS A 435      39.674  74.897  42.595  1.00 69.75           C
ATOM    186  C   HIS A 435      41.015  75.563  42.889  1.00 70.50           C
ATOM    187  O   HIS A 435      41.939  74.917  43.380  1.00 70.78           O
ATOM    188  CB  HIS A 435      39.624  74.488  41.117  1.00 69.13           C
ATOM    189  CG  HIS A 435      40.746  73.580  40.707  1.00 69.75           C
ATOM    190  ND1 HIS A 435      41.843  74.022  39.998  1.00 68.58           N
ATOM    191  CD2 HIS A 435      40.962  72.265  40.951  1.00 69.11           C
ATOM    192  CE1 HIS A 435      42.688  73.021  39.828  1.00 68.07           C
ATOM    193  NE2 HIS A 435      42.178  71.944  40.398  1.00 68.60           N
TER     194      HIS A 435
ATOM    195  N   GLN A 438      41.685  75.335  46.583  1.00 75.72           N
ATOM    196  CA  GLN A 438      42.182  73.998  46.874  1.00 78.03           C
ATOM    197  C   GLN A 438      43.661  73.795  46.507  1.00 80.19           C
ATOM    198  O   GLN A 438      44.425  73.209  47.277  1.00 78.28           O
ATOM    199  CB  GLN A 438      41.316  72.957  46.152  1.00 78.07           C
ATOM    200  CG  GLN A 438      41.758  71.489  46.333  1.00 80.07           C
ATOM    201  CD  GLN A 438      41.784  71.024  47.794  1.00 81.20           C
ATOM    202  OE1 GLN A 438      40.933  70.236  48.237  1.00 80.81           O
ATOM    203  NE2 GLN A 438      42.772  71.503  48.542  1.00 80.48           N
ATOM    204  N   VAL A 439      44.073  74.273  45.338  1.00 82.32           N
ATOM    205  CA  VAL A 439      45.430  73.997  44.884  1.00 84.44           C
ATOM    206  C   VAL A 439      46.434  74.692  45.788  1.00 86.82           C
ATOM    207  O   VAL A 439      47.435  74.100  46.202  1.00 87.37           O
ATOM    208  CB  VAL A 439      45.649  74.460  43.429  1.00 83.32           C
ATOM    209  CG1 VAL A 439      47.117  74.345  43.056  1.00 82.71           C
ATOM    210  CG2 VAL A 439      44.831  73.601  42.496  1.00 82.71           C
TER     211      VAL A 439
ATOM    212  N   LEU A 442      47.217  73.349  49.111  1.00 96.92           N
ATOM    213  CA  LEU A 442      48.049  72.154  49.137  1.00 99.87           C
ATOM    214  C   LEU A 442      49.462  72.468  49.608  1.00102.10           C
ATOM    215  O   LEU A 442      50.108  71.642  50.254  1.00102.68           O
ATOM    216  CB  LEU A 442      48.104  71.506  47.750  1.00 99.21           C
ATOM    217  CG  LEU A 442      46.852  70.735  47.318  1.00 98.80           C
ATOM    218  CD1 LEU A 442      47.083  70.137  45.939  1.00 98.71           C
ATOM    219  CD2 LEU A 442      46.529  69.647  48.337  1.00 97.06           C
TER     220      LEU A 442
ATOM    221  N   LEU A 449      52.205  68.908  43.408  1.00 94.75           N
ATOM    222  CA  LEU A 449      51.546  68.373  42.229  1.00 94.30           C
ATOM    223  C   LEU A 449      52.592  67.881  41.229  1.00 93.50           C
ATOM    224  O   LEU A 449      53.631  68.517  41.047  1.00 94.49           O
ATOM    225  CB  LEU A 449      50.680  69.456  41.580  1.00 93.01           C
ATOM    226  CG  LEU A 449      49.452  69.904  42.367  1.00 89.79           C
ATOM    227  CD1 LEU A 449      48.699  70.936  41.566  1.00 89.50           C
ATOM    228  CD2 LEU A 449      48.577  68.720  42.665  1.00 87.34           C
TER     229      LEU A 449
ATOM    230  N   LEU A 453      50.220  68.830  36.005  1.00 76.89           N
ATOM    231  CA  LEU A 453      49.252  69.525  36.831  1.00 77.97           C
ATOM    232  C   LEU A 453      49.878  70.822  37.333  1.00 79.66           C
ATOM    233  O   LEU A 453      49.334  71.921  37.135  1.00 79.24           O
ATOM    234  CB  LEU A 453      48.842  68.644  38.012  1.00 75.80           C
ATOM    235  CG  LEU A 453      48.227  67.289  37.639  1.00 77.68           C
ATOM    236  CD1 LEU A 453      47.767  66.577  38.892  1.00 77.75           C
ATOM    237  CD2 LEU A 453      47.046  67.475  36.686  1.00 77.79           C
TER     238      LEU A 453
ATOM    239  N   TRP A 457      48.419  74.645  36.859  1.00 82.20           N
ATOM    240  CA  TRP A 457      47.661  75.113  38.011  1.00 81.64           C
ATOM    241  C   TRP A 457      48.374  76.038  38.998  1.00 84.52           C
ATOM    242  O   TRP A 457      47.737  76.924  39.573  1.00 85.63           O
ATOM    243  CB  TRP A 457      47.053  73.925  38.754  1.00 77.45           C
ATOM    244  CG  TRP A 457      45.926  73.280  37.989  1.00 74.31           C
ATOM    245  CD1 TRP A 457      45.206  73.831  36.961  1.00 70.91           C
ATOM    246  CD2 TRP A 457      45.441  71.946  38.146  1.00 71.30           C
ATOM    247  NE1 TRP A 457      44.316  72.919  36.469  1.00 68.81           N
ATOM    248  CE2 TRP A 457      44.438  71.753  37.177  1.00 70.18           C
ATOM    249  CE3 TRP A 457      45.760  70.896  39.010  1.00 70.90           C
ATOM    250  CZ2 TRP A 457      43.752  70.551  37.045  1.00 70.70           C
ATOM    251  CZ3 TRP A 457      45.079  69.700  38.881  1.00 72.52           C
ATOM    252  CH2 TRP A 457      44.086  69.537  37.904  1.00 73.24           C
TER     253      TRP A 457
CONECT  254  255  256  271
CONECT  266  264  267
CONECT  267  266  269
CONECT  268  265  269
CONECT  269  267  268
CONECT  278  272  281
CONECT  282  279  283
CONECT  280  279  281
CONECT  281  278  280
CONECT  271  254  272  273  277
CONECT  272  271  278  279
CONECT  255  254  257
CONECT  273  271  274  275  276
CONECT  283  282  284
CONECT  285  284
CONECT  256  254  258
CONECT  257  255  259
CONECT  258  256  259
CONECT  259  257  258  260
CONECT  270  260
CONECT  264  261  265  266
CONECT  265  264  268
CONECT  274  273
CONECT  276  273
CONECT  275  273
CONECT  260  259  261  270
CONECT  279  272  280  282
CONECT  277  271
CONECT  284  283  285
CONECT  262  261
CONECT  263  261
CONECT  261  260  262  263  264
END
