# Supplementary material for: Scaffold repositioning of spiro-acridine derivatives as fungi chitinase inhibitor by target fishing and in vitro studies
Source: Sci Rep. 2023 May 5;13:7320. doi: 10.1038/s41598-023-33279-9 (PMC10163251; doi:10.1038/s41598-023-33279-9)
Supplement: Supplementary file 2 — Supplementary Information 2. [file 41598_2023_33279_MOESM2_ESM.zip › PDBQT_TARGETS_ALL/4dwb_IPE.pdb]

HEADER    TRANSFERASE/TRANSFERASE INHIBITOR       24-FEB-12   4DWB              
TITLE     CRYSTAL STRUCTURE OF TRYPANOSOMA CRUZI FARNESYL DIPHOSPHATE SYNTHASE  
TITLE    2 IN COMPLEX WITH [2-(N-PENTYLAMINO)ETHANE-1,1-DIYL]BISPHOSPHONIC ACID 
TITLE    3 AND MG2+                                                             
COMPND    MOL_ID: 1;                                                            
COMPND   2 MOLECULE: FARNESYL PYROPHOSPHATE SYNTHASE;                           
COMPND   3 CHAIN: A;                                                            
COMPND   4 SYNONYM: FPPS, FARNESYL DIPHOSPHATE SYNTHASE;                        
COMPND   5 EC: 2.5.1.10;                                                        
COMPND   6 ENGINEERED: YES                                                      
SOURCE    MOL_ID: 1;                                                            
SOURCE   2 ORGANISM_SCIENTIFIC: TRYPANOSOMA CRUZI;                              
SOURCE   3 ORGANISM_TAXID: 5693;                                                
SOURCE   4 GENE: FPPS;                                                          
SOURCE   5 EXPRESSION_SYSTEM: ESCHERICHIA COLI;                                 
SOURCE   6 EXPRESSION_SYSTEM_TAXID: 469008;                                     
SOURCE   7 EXPRESSION_SYSTEM_STRAIN: BL21(DE3);                                 
SOURCE   8 EXPRESSION_SYSTEM_VECTOR_TYPE: PLASMID;                              
SOURCE   9 EXPRESSION_SYSTEM_PLASMID: PET28A                                    
KEYWDS    GERANYL TRANSFERASE, TRANSFERASE-TRANSFERASE INHIBITOR COMPLEX        
EXPDTA    X-RAY DIFFRACTION                                                     
AUTHOR    S.ARIPIRALA,L.M.AMZEL,S.B.GABELLI                                     
REVDAT   2   17-APR-13 4DWB    1       FORMUL HETATM HETNAM HETSYN              
REVDAT   1   16-JAN-13 4DWB    0                                                
JRNL        AUTH   S.ARIPIRALA,S.H.SZAJNMAN,J.JAKONCIC,J.B.RODRIGUEZ,R.DOCAMPO, 
JRNL        AUTH 2 S.B.GABELLI,L.M.AMZEL                                        
JRNL        TITL   DESIGN, SYNTHESIS, CALORIMETRY, AND CRYSTALLOGRAPHIC         
JRNL        TITL 2 ANALYSIS OF 2-ALKYLAMINOETHYL-1,1-BISPHOSPHONATES AS         
JRNL        TITL 3 INHIBITORS OF TRYPANOSOMA CRUZI FARNESYL DIPHOSPHATE         
JRNL        TITL 4 SYNTHASE.                                                    
JRNL        REF    J.MED.CHEM.                   V.  55  6445 2012              
JRNL        REFN                   ISSN 0022-2623                               
JRNL        PMID   22715997                                                     
JRNL        DOI    10.1021/JM300425Y                                            
REMARK   2                                                                      
REMARK   2 RESOLUTION.    2.10 ANGSTROMS.                                       
REMARK   3                                                                      
REMARK   3 REFINEMENT.                                                          
REMARK   3   PROGRAM     : REFMAC 5.5.0109                                      
REMARK   3   AUTHORS     : MURSHUDOV,VAGIN,DODSON                               
REMARK   3                                                                      
REMARK   3    REFINEMENT TARGET : MAXIMUM LIKELIHOOD                            
REMARK   3                                                                      
REMARK   3  DATA USED IN REFINEMENT.                                            
REMARK   3   RESOLUTION RANGE HIGH (ANGSTROMS) : 2.10                           
REMARK   3   RESOLUTION RANGE LOW  (ANGSTROMS) : 19.89                          
REMARK   3   DATA CUTOFF            (SIGMA(F)) : 0.000                          
REMARK   3   COMPLETENESS FOR RANGE        (%) : 92.8                           
REMARK   3   NUMBER OF REFLECTIONS             : 22545                          
REMARK   3                                                                      
REMARK   3  FIT TO DATA USED IN REFINEMENT.                                     
REMARK   3   CROSS-VALIDATION METHOD          : THROUGHOUT                      
REMARK   3   FREE R VALUE TEST SET SELECTION  : RANDOM                          
REMARK   3   R VALUE     (WORKING + TEST SET) : 0.221                           
REMARK   3   R VALUE            (WORKING SET) : 0.218                           
REMARK   3   FREE R VALUE                     : 0.279                           
REMARK   3   FREE R VALUE TEST SET SIZE   (%) : 5.100                           
REMARK   3   FREE R VALUE TEST SET COUNT      : 1156                            
REMARK   3                                                                      
REMARK   3  FIT IN THE HIGHEST RESOLUTION BIN.                                  
REMARK   3   TOTAL NUMBER OF BINS USED           : 20                           
REMARK   3   BIN RESOLUTION RANGE HIGH       (A) : 2.10                         
REMARK   3   BIN RESOLUTION RANGE LOW        (A) : 2.15                         
REMARK   3   REFLECTION IN BIN     (WORKING SET) : 1583                         
REMARK   3   BIN COMPLETENESS (WORKING+TEST) (%) : 96.74                        
REMARK   3   BIN R VALUE           (WORKING SET) : 0.2400                       
REMARK   3   BIN FREE R VALUE SET COUNT          : 81                           
REMARK   3   BIN FREE R VALUE                    : 0.3050                       
REMARK   3                                                                      
REMARK   3  NUMBER OF NON-HYDROGEN ATOMS USED IN REFINEMENT.                    
REMARK   3   PROTEIN ATOMS            : 2882                                    
REMARK   3   NUCLEIC ACID ATOMS       : 0                                       
REMARK   3   HETEROGEN ATOMS          : 48                                      
REMARK   3   SOLVENT ATOMS            : 89                                      
REMARK   3                                                                      
REMARK   3  B VALUES.                                                           
REMARK   3   FROM WILSON PLOT           (A**2) : NULL                           
REMARK   3   MEAN B VALUE      (OVERALL, A**2) : 31.55                          
REMARK   3   OVERALL ANISOTROPIC B VALUE.                                       
REMARK   3    B11 (A**2) : 1.89000                                              
REMARK   3    B22 (A**2) : 1.89000                                              
REMARK   3    B33 (A**2) : -2.83000                                             
REMARK   3    B12 (A**2) : 0.94000                                              
REMARK   3    B13 (A**2) : 0.00000                                              
REMARK   3    B23 (A**2) : 0.00000                                              
REMARK   3                                                                      
REMARK   3  ESTIMATED OVERALL COORDINATE ERROR.                                 
REMARK   3   ESU BASED ON R VALUE                            (A): 0.273         
REMARK   3   ESU BASED ON FREE R VALUE                       (A): 0.230         
REMARK   3   ESU BASED ON MAXIMUM LIKELIHOOD                 (A): 0.150         
REMARK   3   ESU FOR B VALUES BASED ON MAXIMUM LIKELIHOOD (A**2): 5.534         
REMARK   3                                                                      
REMARK   3 CORRELATION COEFFICIENTS.                                            
REMARK   3   CORRELATION COEFFICIENT FO-FC      : 0.917                         
REMARK   3   CORRELATION COEFFICIENT FO-FC FREE : 0.877                         
REMARK   3                                                                      
REMARK   3  RMS DEVIATIONS FROM IDEAL VALUES        COUNT    RMS    WEIGHT      
REMARK   3   BOND LENGTHS REFINED ATOMS        (A):  3007 ; 0.021 ; 0.022       
REMARK   3   BOND LENGTHS OTHERS               (A):  NULL ;  NULL ;  NULL       
REMARK   3   BOND ANGLES REFINED ATOMS   (DEGREES):  4082 ; 1.778 ; 1.965       
REMARK   3   BOND ANGLES OTHERS          (DEGREES):  NULL ;  NULL ;  NULL       
REMARK   3   TORSION ANGLES, PERIOD 1    (DEGREES):   366 ; 6.003 ; 5.000       
REMARK   3   TORSION ANGLES, PERIOD 2    (DEGREES):   138 ;39.759 ;24.348       
REMARK   3   TORSION ANGLES, PERIOD 3    (DEGREES):   513 ;17.712 ;15.000       
REMARK   3   TORSION ANGLES, PERIOD 4    (DEGREES):    15 ;19.269 ;15.000       
REMARK   3   CHIRAL-CENTER RESTRAINTS       (A**3):   447 ; 0.113 ; 0.200       
REMARK   3   GENERAL PLANES REFINED ATOMS      (A):  2260 ; 0.008 ; 0.021       
REMARK   3   GENERAL PLANES OTHERS             (A):  NULL ;  NULL ;  NULL       
REMARK   3   NON-BONDED CONTACTS REFINED ATOMS (A):  NULL ;  NULL ;  NULL       
REMARK   3   NON-BONDED CONTACTS OTHERS        (A):  NULL ;  NULL ;  NULL       
REMARK   3   NON-BONDED TORSION REFINED ATOMS  (A):  NULL ;  NULL ;  NULL       
REMARK   3   NON-BONDED TORSION OTHERS         (A):  NULL ;  NULL ;  NULL       
REMARK   3   H-BOND (X...Y) REFINED ATOMS      (A):  NULL ;  NULL ;  NULL       
REMARK   3   H-BOND (X...Y) OTHERS             (A):  NULL ;  NULL ;  NULL       
REMARK   3   POTENTIAL METAL-ION REFINED ATOMS (A):  NULL ;  NULL ;  NULL       
REMARK   3   POTENTIAL METAL-ION OTHERS        (A):  NULL ;  NULL ;  NULL       
REMARK   3   SYMMETRY VDW REFINED ATOMS        (A):  NULL ;  NULL ;  NULL       
REMARK   3   SYMMETRY VDW OTHERS               (A):  NULL ;  NULL ;  NULL       
REMARK   3   SYMMETRY H-BOND REFINED ATOMS     (A):  NULL ;  NULL ;  NULL       
REMARK   3   SYMMETRY H-BOND OTHERS            (A):  NULL ;  NULL ;  NULL       
REMARK   3   SYMMETRY METAL-ION REFINED ATOMS  (A):  NULL ;  NULL ;  NULL       
REMARK   3   SYMMETRY METAL-ION OTHERS         (A):  NULL ;  NULL ;  NULL       
REMARK   3                                                                      
REMARK   3  ISOTROPIC THERMAL FACTOR RESTRAINTS.     COUNT   RMS    WEIGHT      
REMARK   3   MAIN-CHAIN BOND REFINED ATOMS  (A**2):  1817 ; 1.000 ; 1.500       
REMARK   3   MAIN-CHAIN BOND OTHER ATOMS    (A**2):  NULL ;  NULL ;  NULL       
REMARK   3   MAIN-CHAIN ANGLE REFINED ATOMS (A**2):  2935 ; 1.678 ; 2.000       
REMARK   3   SIDE-CHAIN BOND REFINED ATOMS  (A**2):  1190 ; 3.000 ; 3.000       
REMARK   3   SIDE-CHAIN ANGLE REFINED ATOMS (A**2):  1146 ; 4.319 ; 4.500       
REMARK   3                                                                      
REMARK   3 ANISOTROPIC THERMAL FACTOR RESTRAINTS.    COUNT   RMS   WEIGHT       
REMARK   3   RIGID-BOND RESTRAINTS          (A**2):  NULL ;  NULL ;  NULL       
REMARK   3   SPHERICITY; FREE ATOMS         (A**2):  NULL ;  NULL ;  NULL       
REMARK   3   SPHERICITY; BONDED ATOMS       (A**2):  NULL ;  NULL ;  NULL       
REMARK   3                                                                      
REMARK   3  NCS RESTRAINTS STATISTICS                                           
REMARK   3   NUMBER OF DIFFERENT NCS GROUPS : NULL                              
REMARK   3                                                                      
REMARK   3  TLS DETAILS                                                         
REMARK   3   NUMBER OF TLS GROUPS  : NULL                                       
REMARK   3                                                                      
REMARK   3  BULK SOLVENT MODELLING.                                             
REMARK   3   METHOD USED : MASK                                                 
REMARK   3   PARAMETERS FOR MASK CALCULATION                                    
REMARK   3   VDW PROBE RADIUS   : 1.40                                          
REMARK   3   ION PROBE RADIUS   : 0.80                                          
REMARK   3   SHRINKAGE RADIUS   : 0.80                                          
REMARK   3                                                                      
REMARK   3  OTHER REFINEMENT REMARKS:                                           
REMARK   3  HYDROGENS HAVE BEEN ADDED IN THE RIDING POSITIONS                   
REMARK   3  U VALUES      : REFINED INDIVIDUALLY                                
REMARK   4                                                                      
REMARK   4 4DWB COMPLIES WITH FORMAT V. 3.30, 13-JUL-11                         
REMARK 100                                                                      
REMARK 100 THIS ENTRY HAS BEEN PROCESSED BY RCSB ON 28-FEB-12.                  
REMARK 100 THE RCSB ID CODE IS RCSB070863.                                      
REMARK 200                                                                      
REMARK 200 EXPERIMENTAL DETAILS                                                 
REMARK 200  EXPERIMENT TYPE                : X-RAY DIFFRACTION                  
REMARK 200  DATE OF DATA COLLECTION        : 02-FEB-11                          
REMARK 200  TEMPERATURE           (KELVIN) : 100                                
REMARK 200  PH                             : 5.0                                
REMARK 200  NUMBER OF CRYSTALS USED        : 1                                  
REMARK 200                                                                      
REMARK 200  SYNCHROTRON              (Y/N) : Y                                  
REMARK 200  RADIATION SOURCE               : NSLS                               
REMARK 200  BEAMLINE                       : X6A                                
REMARK 200  X-RAY GENERATOR MODEL          : NULL                               
REMARK 200  MONOCHROMATIC OR LAUE    (M/L) : M                                  
REMARK 200  WAVELENGTH OR RANGE        (A) : 0.979                              
REMARK 200  MONOCHROMATOR                  : SI(111) CHANNEL CUT                
REMARK 200  OPTICS                         : NULL                               
REMARK 200                                                                      
REMARK 200  DETECTOR TYPE                  : CCD                                
REMARK 200  DETECTOR MANUFACTURER          : ADSC QUANTUM 210                   
REMARK 200  INTENSITY-INTEGRATION SOFTWARE : DENZO                              
REMARK 200  DATA SCALING SOFTWARE          : SCALEPACK                          
REMARK 200                                                                      
REMARK 200  NUMBER OF UNIQUE REFLECTIONS   : 22705                              
REMARK 200  RESOLUTION RANGE HIGH      (A) : 2.100                              
REMARK 200  RESOLUTION RANGE LOW       (A) : 65.407                             
REMARK 200  REJECTION CRITERIA  (SIGMA(I)) : NULL                               
REMARK 200                                                                      
REMARK 200 OVERALL.                                                             
REMARK 200  COMPLETENESS FOR RANGE     (%) : 93.2                               
REMARK 200  DATA REDUNDANCY                : 7.600                              
REMARK 200  R MERGE                    (I) : 0.11300                            
REMARK 200  R SYM                      (I) : NULL                               
REMARK 200  <I/SIGMA(I)> FOR THE DATA SET  : 8.9000                             
REMARK 200                                                                      
REMARK 200 IN THE HIGHEST RESOLUTION SHELL.                                     
REMARK 200  HIGHEST RESOLUTION SHELL, RANGE HIGH (A) : 2.10                     
REMARK 200  HIGHEST RESOLUTION SHELL, RANGE LOW  (A) : 2.14                     
REMARK 200  COMPLETENESS FOR SHELL     (%) : 98.2                               
REMARK 200  DATA REDUNDANCY IN SHELL       : 6.70                               
REMARK 200  R MERGE FOR SHELL          (I) : 0.50900                            
REMARK 200  R SYM FOR SHELL            (I) : NULL                               
REMARK 200  <I/SIGMA(I)> FOR SHELL         : NULL                               
REMARK 200                                                                      
REMARK 200 DIFFRACTION PROTOCOL: SINGLE WAVELENGTH                              
REMARK 200 METHOD USED TO DETERMINE THE STRUCTURE: FOURIER SYNTHESIS            
REMARK 200 SOFTWARE USED: REFMAC                                                
REMARK 200 STARTING MODEL: PDB ENTRY 4DWG                                       
REMARK 200                                                                      
REMARK 200 REMARK: NULL                                                         
REMARK 280                                                                      
REMARK 280 CRYSTAL                                                              
REMARK 280 SOLVENT CONTENT, VS   (%): 46.54                                     
REMARK 280 MATTHEWS COEFFICIENT, VM (ANGSTROMS**3/DA): 2.30                     
REMARK 280                                                                      
REMARK 280 CRYSTALLIZATION CONDITIONS: 12.5 MG/ML PROTEIN IN 250 UM             
REMARK 280  INHIBITOR, 250 UM IPP, 1 MM MAGNESIUM CHLORIDE, MOTHER LIQUOR:      
REMARK 280  100 MM SODIUM ACETATE, PH 4.6-5.2, 200 MM AMMONIUM SULFATE, 2-10%   
REMARK 280  PEG4000, VAPOR DIFFUSION, HANGING DROP, TEMPERATURE 291K            
REMARK 290                                                                      
REMARK 290 CRYSTALLOGRAPHIC SYMMETRY                                            
REMARK 290 SYMMETRY OPERATORS FOR SPACE GROUP: P 61 2 2                         
REMARK 290                                                                      
REMARK 290      SYMOP   SYMMETRY                                                
REMARK 290     NNNMMM   OPERATOR                                                
REMARK 290       1555   X,Y,Z                                                   
REMARK 290       2555   -Y,X-Y,Z+1/3                                            
REMARK 290       3555   -X+Y,-X,Z+2/3                                           
REMARK 290       4555   -X,-Y,Z+1/2                                             
REMARK 290       5555   Y,-X+Y,Z+5/6                                            
REMARK 290       6555   X-Y,X,Z+1/6                                             
REMARK 290       7555   Y,X,-Z+1/3                                              
REMARK 290       8555   X-Y,-Y,-Z                                               
REMARK 290       9555   -X,-X+Y,-Z+2/3                                          
REMARK 290      10555   -Y,-X,-Z+5/6                                            
REMARK 290      11555   -X+Y,Y,-Z+1/2                                           
REMARK 290      12555   X,X-Y,-Z+1/6                                            
REMARK 290                                                                      
REMARK 290     WHERE NNN -> OPERATOR NUMBER                                     
REMARK 290           MMM -> TRANSLATION VECTOR                                  
REMARK 290                                                                      
REMARK 290 CRYSTALLOGRAPHIC SYMMETRY TRANSFORMATIONS                            
REMARK 290 THE FOLLOWING TRANSFORMATIONS OPERATE ON THE ATOM/HETATM             
REMARK 290 RECORDS IN THIS ENTRY TO PRODUCE CRYSTALLOGRAPHICALLY                
REMARK 290 RELATED MOLECULES.                                                   
REMARK 290   SMTRY1   1  1.000000  0.000000  0.000000        0.00000            
REMARK 290   SMTRY2   1  0.000000  1.000000  0.000000        0.00000            
REMARK 290   SMTRY3   1  0.000000  0.000000  1.000000        0.00000            
REMARK 290   SMTRY1   2 -0.500000 -0.866025  0.000000        0.00000            
REMARK 290   SMTRY2   2  0.866025 -0.500000  0.000000        0.00000            
REMARK 290   SMTRY3   2  0.000000  0.000000  1.000000      130.81400            
REMARK 290   SMTRY1   3 -0.500000  0.866025  0.000000        0.00000            
REMARK 290   SMTRY2   3 -0.866025 -0.500000  0.000000        0.00000            
REMARK 290   SMTRY3   3  0.000000  0.000000  1.000000      261.62800            
REMARK 290   SMTRY1   4 -1.000000  0.000000  0.000000        0.00000            
REMARK 290   SMTRY2   4  0.000000 -1.000000  0.000000        0.00000            
REMARK 290   SMTRY3   4  0.000000  0.000000  1.000000      196.22100            
REMARK 290   SMTRY1   5  0.500000  0.866025  0.000000        0.00000            
REMARK 290   SMTRY2   5 -0.866025  0.500000  0.000000        0.00000            
REMARK 290   SMTRY3   5  0.000000  0.000000  1.000000      327.03500            
REMARK 290   SMTRY1   6  0.500000 -0.866025  0.000000        0.00000            
REMARK 290   SMTRY2   6  0.866025  0.500000  0.000000        0.00000            
REMARK 290   SMTRY3   6  0.000000  0.000000  1.000000       65.40700            
REMARK 290   SMTRY1   7 -0.500000  0.866025  0.000000        0.00000            
REMARK 290   SMTRY2   7  0.866025  0.500000  0.000000        0.00000            
REMARK 290   SMTRY3   7  0.000000  0.000000 -1.000000      130.81400            
REMARK 290   SMTRY1   8  1.000000  0.000000  0.000000        0.00000            
REMARK 290   SMTRY2   8  0.000000 -1.000000  0.000000        0.00000            
REMARK 290   SMTRY3   8  0.000000  0.000000 -1.000000        0.00000            
REMARK 290   SMTRY1   9 -0.500000 -0.866025  0.000000        0.00000            
REMARK 290   SMTRY2   9 -0.866025  0.500000  0.000000        0.00000            
REMARK 290   SMTRY3   9  0.000000  0.000000 -1.000000      261.62800            
REMARK 290   SMTRY1  10  0.500000 -0.866025  0.000000        0.00000            
REMARK 290   SMTRY2  10 -0.866025 -0.500000  0.000000        0.00000            
REMARK 290   SMTRY3  10  0.000000  0.000000 -1.000000      327.03500            
REMARK 290   SMTRY1  11 -1.000000  0.000000  0.000000        0.00000            
REMARK 290   SMTRY2  11  0.000000  1.000000  0.000000        0.00000            
REMARK 290   SMTRY3  11  0.000000  0.000000 -1.000000      196.22100            
REMARK 290   SMTRY1  12  0.500000  0.866025  0.000000        0.00000            
REMARK 290   SMTRY2  12  0.866025 -0.500000  0.000000        0.00000            
REMARK 290   SMTRY3  12  0.000000  0.000000 -1.000000       65.40700            
REMARK 290                                                                      
REMARK 290 REMARK: NULL                                                         
REMARK 300                                                                      
REMARK 300 BIOMOLECULE: 1                                                       
REMARK 300 SEE REMARK 350 FOR THE AUTHOR PROVIDED AND/OR PROGRAM                
REMARK 300 GENERATED ASSEMBLY INFORMATION FOR THE STRUCTURE IN                  
REMARK 300 THIS ENTRY. THE REMARK MAY ALSO PROVIDE INFORMATION ON               
REMARK 300 BURIED SURFACE AREA.                                                 
REMARK 350                                                                      
REMARK 350 COORDINATES FOR A COMPLETE MULTIMER REPRESENTING THE KNOWN           
REMARK 350 BIOLOGICALLY SIGNIFICANT OLIGOMERIZATION STATE OF THE                
REMARK 350 MOLECULE CAN BE GENERATED BY APPLYING BIOMT TRANSFORMATIONS          
REMARK 350 GIVEN BELOW.  BOTH NON-CRYSTALLOGRAPHIC AND                          
REMARK 350 CRYSTALLOGRAPHIC OPERATIONS ARE GIVEN.                               
REMARK 350                                                                      
REMARK 350 BIOMOLECULE: 1                                                       
REMARK 350 AUTHOR DETERMINED BIOLOGICAL UNIT: DIMERIC                           
REMARK 350 SOFTWARE DETERMINED QUATERNARY STRUCTURE: DIMERIC                    
REMARK 350 SOFTWARE USED: PISA                                                  
REMARK 350 TOTAL BURIED SURFACE AREA: 8950 ANGSTROM**2                          
REMARK 350 SURFACE AREA OF THE COMPLEX: 27740 ANGSTROM**2                       
REMARK 350 CHANGE IN SOLVENT FREE ENERGY: -150.0 KCAL/MOL                       
REMARK 350 APPLY THE FOLLOWING TO CHAINS: A                                     
REMARK 350   BIOMT1   1  1.000000  0.000000  0.000000        0.00000            
REMARK 350   BIOMT2   1  0.000000  1.000000  0.000000        0.00000            
REMARK 350   BIOMT3   1  0.000000  0.000000  1.000000        0.00000            
REMARK 350   BIOMT1   2  0.500000 -0.866025  0.000000       28.93550            
REMARK 350   BIOMT2   2 -0.866025 -0.500000  0.000000       50.11776            
REMARK 350   BIOMT3   2  0.000000  0.000000 -1.000000      327.03500            
REMARK 375                                                                      
REMARK 375 SPECIAL POSITION                                                     
REMARK 375 THE FOLLOWING ATOMS ARE FOUND TO BE WITHIN 0.15 ANGSTROMS            
REMARK 375 OF A SYMMETRY RELATED ATOM AND ARE ASSUMED TO BE ON SPECIAL          
REMARK 375 POSITIONS.                                                           
REMARK 375                                                                      
REMARK 375 ATOM RES CSSEQI                                                      
REMARK 375      HOH A 625  LIES ON A SPECIAL POSITION.                          
REMARK 465                                                                      
REMARK 465 MISSING RESIDUES                                                     
REMARK 465 THE FOLLOWING RESIDUES WERE NOT LOCATED IN THE                       
REMARK 465 EXPERIMENT. (M=MODEL NUMBER; RES=RESIDUE NAME; C=CHAIN               
REMARK 465 IDENTIFIER; SSSEQ=SEQUENCE NUMBER; I=INSERTION CODE.)                
REMARK 465                                                                      
REMARK 465   M RES C SSSEQI                                                     
REMARK 465     LYS A   362                                                      
REMARK 500                                                                      
REMARK 500 GEOMETRY AND STEREOCHEMISTRY                                         
REMARK 500 SUBTOPIC: COVALENT BOND LENGTHS                                      
REMARK 500                                                                      
REMARK 500 THE STEREOCHEMICAL PARAMETERS OF THE FOLLOWING RESIDUES              
REMARK 500 HAVE VALUES WHICH DEVIATE FROM EXPECTED VALUES BY MORE               
REMARK 500 THAN 6*RMSD (M=MODEL NUMBER; RES=RESIDUE NAME; C=CHAIN               
REMARK 500 IDENTIFIER; SSEQ=SEQUENCE NUMBER; I=INSERTION CODE).                 
REMARK 500                                                                      
REMARK 500 STANDARD TABLE:                                                      
REMARK 500 FORMAT: (10X,I3,1X,2(A3,1X,A1,I4,A1,1X,A4,3X),1X,F6.3)               
REMARK 500                                                                      
REMARK 500 EXPECTED VALUES PROTEIN: ENGH AND HUBER, 1999                        
REMARK 500 EXPECTED VALUES NUCLEIC ACID: CLOWNEY ET AL 1996                     
REMARK 500                                                                      
REMARK 500  M RES CSSEQI ATM1   RES CSSEQI ATM2   DEVIATION                     
REMARK 500    CYS A 123   CB    CYS A 123   SG     -0.110                       
REMARK 500    ALA A 164   CA    ALA A 164   CB      0.129                       
REMARK 500                                                                      
REMARK 500 REMARK: NULL                                                         
REMARK 500                                                                      
REMARK 500 GEOMETRY AND STEREOCHEMISTRY                                         
REMARK 500 SUBTOPIC: TORSION ANGLES                                             
REMARK 500                                                                      
REMARK 500 TORSION ANGLES OUTSIDE THE EXPECTED RAMACHANDRAN REGIONS:            
REMARK 500 (M=MODEL NUMBER; RES=RESIDUE NAME; C=CHAIN IDENTIFIER;               
REMARK 500 SSEQ=SEQUENCE NUMBER; I=INSERTION CODE).                             
REMARK 500                                                                      
REMARK 500 STANDARD TABLE:                                                      
REMARK 500 FORMAT:(10X,I3,1X,A3,1X,A1,I4,A1,4X,F7.2,3X,F7.2)                    
REMARK 500                                                                      
REMARK 500 EXPECTED VALUES: GJ KLEYWEGT AND TA JONES (1996). PHI/PSI-           
REMARK 500 CHOLOGY: RAMACHANDRAN REVISITED. STRUCTURE 4, 1395 - 1400            
REMARK 500                                                                      
REMARK 500  M RES CSSEQI        PSI       PHI                                   
REMARK 500    VAL A 119      -67.45   -109.81                                   
REMARK 500    THR A 120      160.99     70.92                                   
REMARK 500    ASP A 181      113.32   -170.71                                   
REMARK 500    LYS A 264      112.01   -174.11                                   
REMARK 500    CYS A 274       72.27    -69.95                                   
REMARK 500    LYS A 300      -31.42    -25.99                                   
REMARK 500    ASP A 301      105.96    -46.24                                   
REMARK 500    ASN A 316       54.91     71.87                                   
REMARK 500                                                                      
REMARK 500 REMARK: NULL                                                         
REMARK 525                                                                      
REMARK 525 SOLVENT                                                              
REMARK 525                                                                      
REMARK 525 THE SOLVENT MOLECULES HAVE CHAIN IDENTIFIERS THAT                    
REMARK 525 INDICATE THE POLYMER CHAIN WITH WHICH THEY ARE MOST                  
REMARK 525 CLOSELY ASSOCIATED. THE REMARK LISTS ALL THE SOLVENT                 
REMARK 525 MOLECULES WHICH ARE MORE THAN 5A AWAY FROM THE                       
REMARK 525 NEAREST POLYMER CHAIN (M = MODEL NUMBER;                             
REMARK 525 RES=RESIDUE NAME; C=CHAIN IDENTIFIER; SSEQ=SEQUENCE                  
REMARK 525 NUMBER; I=INSERTION CODE):                                           
REMARK 525                                                                      
REMARK 525  M RES CSSEQI                                                        
REMARK 525    HOH A 671        DISTANCE =  6.19 ANGSTROMS                       
REMARK 525    HOH A 673        DISTANCE =  5.05 ANGSTROMS                       
REMARK 620                                                                      
REMARK 620 METAL COORDINATION                                                   
REMARK 620 (M=MODEL NUMBER; RES=RESIDUE NAME; C=CHAIN IDENTIFIER;               
REMARK 620 SSEQ=SEQUENCE NUMBER; I=INSERTION CODE):                             
REMARK 620                                                                      
REMARK 620 COORDINATION ANGLES FOR:  M RES CSSEQI METAL                         
REMARK 620                              MG A 508  MG                            
REMARK 620 N RES CSSEQI ATOM                                                    
REMARK 620 1 0M7 A 509   O15                                                    
REMARK 620 2 0M7 A 509   O11  92.4                                              
REMARK 620 3 HOH A 606   O    97.2 168.4                                        
REMARK 620 4 HOH A 605   O    90.6  91.6  81.9                                  
REMARK 620 5 HOH A 607   O   161.9  80.1  88.8  73.4                            
REMARK 620 6 ASP A 250   OD2  92.7  92.5  93.5 174.7 104.0                      
REMARK 620 N                    1     2     3     4     5                       
REMARK 620                                                                      
REMARK 620 COORDINATION ANGLES FOR:  M RES CSSEQI METAL                         
REMARK 620                              MG A 507  MG                            
REMARK 620 N RES CSSEQI ATOM                                                    
REMARK 620 1 0M7 A 509   O14                                                    
REMARK 620 2 HOH A 604   O   104.6                                              
REMARK 620 3 0M7 A 509   O13  92.0  83.1                                        
REMARK 620 4 ASP A 102   OD2  94.1 103.3 169.7                                  
REMARK 620 5 HOH A 603   O   165.8  89.1  85.5  86.6                            
REMARK 620 6 ASP A  98   OD2 102.0 153.0  91.3  79.3  64.1                      
REMARK 620 N                    1     2     3     4     5                       
REMARK 620                                                                      
REMARK 620 COORDINATION ANGLES FOR:  M RES CSSEQI METAL                         
REMARK 620                              MG A 506  MG                            
REMARK 620 N RES CSSEQI ATOM                                                    
REMARK 620 1 HOH A 601   O                                                      
REMARK 620 2 ASP A 102   OD2  88.0                                              
REMARK 620 3 ASP A  98   OD1  86.7  75.3                                        
REMARK 620 4 HOH A 623   O   100.0 170.0  99.1                                  
REMARK 620 5 0M7 A 509   O14 162.4  84.6 106.7  89.2                            
REMARK 620 6 HOH A 602   O    83.2  87.4 160.2  99.4  80.5                      
REMARK 620 N                    1     2     3     4     5                       
REMARK 620                                                                      
REMARK 620 COORDINATION ANGLES FOR:  M RES CSSEQI METAL                         
REMARK 620                              NA A 505  NA                            
REMARK 620 N RES CSSEQI ATOM                                                    
REMARK 620 1 ILE A 129   O                                                      
REMARK 620 2 HOH A 625   O   115.7                                              
REMARK 620 N                    1                                               
REMARK 800                                                                      
REMARK 800 SITE                                                                 
REMARK 800 SITE_IDENTIFIER: AC1                                                 
REMARK 800 EVIDENCE_CODE: SOFTWARE                                              
REMARK 800 SITE_DESCRIPTION: BINDING SITE FOR RESIDUE IPE A 501                 
REMARK 800                                                                      
REMARK 800 SITE_IDENTIFIER: AC2                                                 
REMARK 800 EVIDENCE_CODE: SOFTWARE                                              
REMARK 800 SITE_DESCRIPTION: BINDING SITE FOR RESIDUE SO4 A 502                 
REMARK 800                                                                      
REMARK 800 SITE_IDENTIFIER: AC3                                                 
REMARK 800 EVIDENCE_CODE: SOFTWARE                                              
REMARK 800 SITE_DESCRIPTION: BINDING SITE FOR RESIDUE SO4 A 503                 
REMARK 800                                                                      
REMARK 800 SITE_IDENTIFIER: AC4                                                 
REMARK 800 EVIDENCE_CODE: SOFTWARE                                              
REMARK 800 SITE_DESCRIPTION: BINDING SITE FOR RESIDUE ACT A 504                 
REMARK 800                                                                      
REMARK 800 SITE_IDENTIFIER: AC5                                                 
REMARK 800 EVIDENCE_CODE: SOFTWARE                                              
REMARK 800 SITE_DESCRIPTION: BINDING SITE FOR RESIDUE NA A 505                  
REMARK 800                                                                      
REMARK 800 SITE_IDENTIFIER: AC6                                                 
REMARK 800 EVIDENCE_CODE: SOFTWARE                                              
REMARK 800 SITE_DESCRIPTION: BINDING SITE FOR RESIDUE MG A 506                  
REMARK 800                                                                      
REMARK 800 SITE_IDENTIFIER: AC7                                                 
REMARK 800 EVIDENCE_CODE: SOFTWARE                                              
REMARK 800 SITE_DESCRIPTION: BINDING SITE FOR RESIDUE MG A 507                  
REMARK 800                                                                      
REMARK 800 SITE_IDENTIFIER: AC8                                                 
REMARK 800 EVIDENCE_CODE: SOFTWARE                                              
REMARK 800 SITE_DESCRIPTION: BINDING SITE FOR RESIDUE MG A 508                  
REMARK 800                                                                      
REMARK 800 SITE_IDENTIFIER: AC9                                                 
REMARK 800 EVIDENCE_CODE: SOFTWARE                                              
REMARK 800 SITE_DESCRIPTION: BINDING SITE FOR RESIDUE 0M7 A 509                 
REMARK 900                                                                      
REMARK 900 RELATED ENTRIES                                                      
REMARK 900 RELATED ID: 1YHK   RELATED DB: PDB                                   
REMARK 900 RELATED ID: 1YHL   RELATED DB: PDB                                   
REMARK 900 RELATED ID: 1YHM   RELATED DB: PDB                                   
REMARK 900 RELATED ID: 3IBA   RELATED DB: PDB                                   
REMARK 900 RELATED ID: 3ICK   RELATED DB: PDB                                   
REMARK 900 RELATED ID: 3ICM   RELATED DB: PDB                                   
REMARK 900 RELATED ID: 3ICN   RELATED DB: PDB                                   
REMARK 900 RELATED ID: 3ICZ   RELATED DB: PDB                                   
REMARK 900 RELATED ID: 4DWG   RELATED DB: PDB                                   
REMARK 900 RELATED ID: 4DXJ   RELATED DB: PDB                                   
DBREF  4DWB A    1   362  UNP    Q95WL3   Q95WL3_TRYCR     1    362             
SEQRES   1 A  362  MET ALA SER MET GLU ARG PHE LEU SER VAL TYR ASP GLU          
SEQRES   2 A  362  VAL GLN ALA PHE LEU LEU ASP GLN LEU GLN SER LYS TYR          
SEQRES   3 A  362  GLU ILE ASP PRO ASN ARG ALA ARG TYR LEU ARG ILE MET          
SEQRES   4 A  362  MET ASP THR THR CYS LEU GLY GLY LYS TYR PHE ARG GLY          
SEQRES   5 A  362  MET THR VAL VAL ASN VAL ALA GLU GLY PHE LEU ALA VAL          
SEQRES   6 A  362  THR GLN HIS ASP GLU ALA THR LYS GLU ARG ILE LEU HIS          
SEQRES   7 A  362  ASP ALA CYS VAL GLY GLY TRP MET ILE GLU PHE LEU GLN          
SEQRES   8 A  362  ALA HIS TYR LEU VAL GLU ASP ASP ILE MET ASP GLY SER          
SEQRES   9 A  362  VAL MET ARG ARG GLY LYS PRO CYS TRP TYR ARG PHE PRO          
SEQRES  10 A  362  GLY VAL THR THR GLN CYS ALA ILE ASN ASP GLY ILE ILE          
SEQRES  11 A  362  LEU LYS SER TRP THR GLN ILE MET ALA TRP HIS TYR PHE          
SEQRES  12 A  362  ALA ASP ARG PRO PHE LEU LYS ASP LEU LEU CYS LEU PHE          
SEQRES  13 A  362  GLN LYS VAL ASP TYR ALA THR ALA VAL GLY GLN MET TYR          
SEQRES  14 A  362  ASP VAL THR SER MET CYS ASP SER ASN LYS LEU ASP PRO          
SEQRES  15 A  362  GLU VAL ALA GLN PRO MET THR THR ASP PHE ALA GLU PHE          
SEQRES  16 A  362  THR PRO ALA ILE TYR LYS ARG ILE VAL LYS TYR LYS THR          
SEQRES  17 A  362  THR PHE TYR THR TYR LEU LEU PRO LEU VAL MET GLY LEU          
SEQRES  18 A  362  PHE VAL SER GLU ALA ALA ALA SER VAL GLU MET ASN LEU          
SEQRES  19 A  362  VAL GLU ARG VAL ALA HIS LEU ILE GLY GLU TYR PHE GLN          
SEQRES  20 A  362  VAL GLN ASP ASP VAL MET ASP CYS PHE THR PRO PRO GLU          
SEQRES  21 A  362  GLN LEU GLY LYS VAL GLY THR ASP ILE GLU ASP ALA LYS          
SEQRES  22 A  362  CYS SER TRP LEU ALA VAL THR PHE LEU GLY LYS ALA ASN          
SEQRES  23 A  362  ALA ALA GLN VAL ALA GLU PHE LYS ALA ASN TYR GLY ASP          
SEQRES  24 A  362  LYS ASP PRO ALA LYS VAL ALA VAL VAL LYS ARG LEU TYR          
SEQRES  25 A  362  SER GLU ALA ASN LEU GLN ALA ASP PHE ALA ALA TYR GLU          
SEQRES  26 A  362  ALA GLU VAL VAL ARG GLU VAL GLU SER LEU ILE GLU GLN          
SEQRES  27 A  362  LEU LYS VAL LYS SER PRO THR PHE ALA GLU SER VAL ALA          
SEQRES  28 A  362  VAL VAL TRP GLU LYS THR HIS LYS ARG LYS LYS                  
HET    IPE  A 501      14                                                       
HET    SO4  A 502       5                                                       
HET    SO4  A 503       5                                                       
HET    ACT  A 504       4                                                       
HET     NA  A 505       1                                                       
HET     MG  A 506       1                                                       
HET     MG  A 507       1                                                       
HET     MG  A 508       1                                                       
HET    0M7  A 509      16                                                       
HETNAM     IPE 3-METHYLBUT-3-ENYL TRIHYDROGEN DIPHOSPHATE                       
HETNAM     SO4 SULFATE ION                                                      
HETNAM     ACT ACETATE ION                                                      
HETNAM      NA SODIUM ION                                                       
HETNAM      MG MAGNESIUM ION                                                    
HETNAM     0M7 [2-(PENTYLAMINO)ETHANE-1,1-DIYL]BIS(PHOSPHONIC ACID)             
HETSYN     IPE ISOPENTENYL PYROPHOSPHATE                                        
FORMUL   2  IPE    C5 H12 O7 P2                                                 
FORMUL   3  SO4    2(O4 S 2-)                                                   
FORMUL   5  ACT    C2 H3 O2 1-                                                  
FORMUL   6   NA    NA 1+                                                        
FORMUL   7   MG    3(MG 2+)                                                     
FORMUL  10  0M7    C7 H19 N O6 P2                                               
FORMUL  11  HOH   *89(H2 O)                                                     
HELIX    1   1 TYR A   49  ARG A   51  1                                   3
HELIX    2   2 GLU A   88  GLU A   88  1                                   1
HELIX    3   3 GLN A   91  GLN A   91  1                                   1
HELIX    4   4 LEU A   95  LEU A   95  1                                   1
HELIX    5   5 TYR A  211  TYR A  211  1                                   1
HELIX    6   6 PHE A  246  GLN A  247  1                                   2
HELIX    7   7 ASP A  250  ASP A  250  1                                   1
HELIX    8   8 ARG A  360  ARG A  360  1                                   1
SHEET    1   1 1 ARG A 107  ARG A 107  0
LINK        MG    MG A 508                 O15 0M7 A 509     1555   1555  1.82  
LINK        MG    MG A 507                 O14 0M7 A 509     1555   1555  1.97  
LINK        MG    MG A 507                 O   HOH A 604     1555   1555  2.00  
LINK        MG    MG A 507                 O13 0M7 A 509     1555   1555  2.09  
LINK        MG    MG A 508                 O11 0M7 A 509     1555   1555  2.10  
LINK        MG    MG A 508                 O   HOH A 606     1555   1555  2.14  
LINK        MG    MG A 506                 O   HOH A 601     1555   1555  2.16  
LINK         OD2 ASP A 102                MG    MG A 506     1555   1555  2.17  
LINK        MG    MG A 508                 O   HOH A 605     1555   1555  2.20  
LINK        MG    MG A 508                 O   HOH A 607     1555   1555  2.21  
LINK         OD1 ASP A  98                MG    MG A 506     1555   1555  2.25  
LINK        MG    MG A 506                 O   HOH A 623     1555   1555  2.27  
LINK         OD2 ASP A 102                MG    MG A 507     1555   1555  2.30  
LINK         OD2 ASP A 250                MG    MG A 508     1555   1555  2.35  
LINK        MG    MG A 507                 O   HOH A 603     1555   1555  2.46  
LINK        MG    MG A 506                 O14 0M7 A 509     1555   1555  2.47  
LINK         OD2 ASP A  98                MG    MG A 507     1555   1555  2.50  
LINK        MG    MG A 506                 O   HOH A 602     1555   1555  2.58  
LINK         O   ILE A 129                NA    NA A 505     1555   1555  2.80  
LINK        NA    NA A 505                 O   HOH A 625     1555   1555  3.08  
SITE     1 AC1 11 GLY A  47  LYS A  48  TYR A  49  PHE A  50                    
SITE     2 AC1 11 ARG A  51  GLN A  91  PHE A 246  LYS A 264                    
SITE     3 AC1 11 0M7 A 509  HOH A 610  HOH A 612                               
SITE     1 AC2  2 GLN A  21  HIS A 141                                          
SITE     1 AC3  6 ASP A 191  ARG A 237  GLU A 331  SER A 334                    
SITE     2 AC3  6 LEU A 335  HOH A 653                                          
SITE     1 AC4  3 HIS A 141  TYR A 142  HOH A 688                               
SITE     1 AC5  5 ILE A 129  LYS A 132  SER A 133  HOH A 625                    
SITE     2 AC5  5 HOH A 633                                                     
SITE     1 AC6  8 ASP A  98  ASP A 102  ASP A 170   MG A 507                    
SITE     2 AC6  8 0M7 A 509  HOH A 601  HOH A 602  HOH A 623                    
SITE     1 AC7  6 ASP A  98  ASP A 102   MG A 506  0M7 A 509                    
SITE     2 AC7  6 HOH A 603  HOH A 604                                          
SITE     1 AC8  5 ASP A 250  0M7 A 509  HOH A 605  HOH A 606                    
SITE     2 AC8  5 HOH A 607                                                     
SITE     1 AC9 20 TYR A  94  ASP A  98  ASP A 102  ARG A 107                    
SITE     2 AC9 20 THR A 163  GLN A 167  LYS A 207  TYR A 211                    
SITE     3 AC9 20 ASP A 250  LYS A 264  IPE A 501   MG A 506                    
SITE     4 AC9 20  MG A 507   MG A 508  HOH A 603  HOH A 604                    
SITE     5 AC9 20 HOH A 605  HOH A 606  HOH A 607  HOH A 623                    
CRYST1   57.871   57.871  392.442  90.00  90.00 120.00 P 61 2 2     12          
ORIGX1      1.000000  0.000000  0.000000        0.00000                         
ORIGX2      0.000000  1.000000  0.000000        0.00000                         
ORIGX3      0.000000  0.000000  1.000000        0.00000                         
SCALE1      0.017280  0.009977  0.000000        0.00000                         
SCALE2      0.000000  0.019953  0.000000        0.00000                         
SCALE3      0.000000  0.000000  0.002548        0.00000                         
ATOM      1  N   GLY A  47       3.118   8.108 169.566  1.00 30.75           N
ATOM      2  CA  GLY A  47       3.000   8.541 170.978  1.00 30.98           C
ATOM      3  C   GLY A  47       1.676   8.121 171.602  1.00 30.31           C
ATOM      4  O   GLY A  47       0.965   7.323 171.031  1.00 29.42           O
ATOM      5  N   LYS A  48       1.361   8.659 172.781  1.00 30.62           N
ATOM      6  CA  LYS A  48       0.050   8.458 173.437  1.00 30.08           C
ATOM      7  C   LYS A  48      -1.090   9.432 173.026  1.00 29.96           C
ATOM      8  O   LYS A  48      -2.270   9.171 173.303  1.00 28.65           O
ATOM      9  CB  LYS A  48       0.198   8.548 174.943  1.00 30.83           C
ATOM     10  CG  LYS A  48       0.914   7.384 175.639  1.00 32.40           C
ATOM     11  CD  LYS A  48       0.473   7.376 177.103  1.00 34.91           C
ATOM     12  CE  LYS A  48       1.563   6.941 178.071  1.00 40.17           C
ATOM     13  NZ  LYS A  48       0.957   6.047 179.155  1.00 42.03           N
ATOM     14  N   TYR A  49      -0.742  10.539 172.368  1.00 28.78           N
ATOM     15  CA  TYR A  49      -1.691  11.580 171.988  1.00 27.67           C
ATOM     16  C   TYR A  49      -2.343  12.234 173.195  1.00 26.92           C
ATOM     17  O   TYR A  49      -3.406  12.827 173.117  1.00 26.50           O
ATOM     18  CB  TYR A  49      -2.726  11.063 170.985  1.00 28.09           C
ATOM     19  CG  TYR A  49      -2.095  10.239 169.878  1.00 28.00           C
ATOM     20  CD1 TYR A  49      -2.460   8.913 169.688  1.00 32.42           C
ATOM     21  CD2 TYR A  49      -1.120  10.778 169.039  1.00 28.06           C
ATOM     22  CE1 TYR A  49      -1.869   8.140 168.671  1.00 30.58           C
ATOM     23  CE2 TYR A  49      -0.525  10.027 168.019  1.00 25.42           C
ATOM     24  CZ  TYR A  49      -0.924   8.711 167.854  1.00 27.45           C
ATOM     25  OH  TYR A  49      -0.357   7.944 166.890  1.00 29.24           O
ATOM     26  N   PHE A  50      -1.650  12.177 174.315  1.00 26.85           N
ATOM     27  CA  PHE A  50      -2.121  12.770 175.530  1.00 27.30           C
ATOM     28  C   PHE A  50      -2.551  14.260 175.405  1.00 26.36           C
ATOM     29  O   PHE A  50      -3.687  14.645 175.730  1.00 25.26           O
ATOM     30  CB  PHE A  50      -0.944  12.676 176.495  1.00 29.64           C
ATOM     31  CG  PHE A  50      -1.182  13.344 177.767  1.00 31.87           C
ATOM     32  CD1 PHE A  50      -2.200  12.898 178.603  1.00 35.70           C
ATOM     33  CD2 PHE A  50      -0.391  14.407 178.141  1.00 36.70           C
ATOM     34  CE1 PHE A  50      -2.417  13.506 179.819  1.00 40.32           C
ATOM     35  CE2 PHE A  50      -0.604  15.039 179.322  1.00 40.83           C
ATOM     36  CZ  PHE A  50      -1.621  14.597 180.185  1.00 40.94           C
ATOM     37  N   ARG A  51      -1.620  15.097 174.961  1.00 25.53           N
ATOM     38  CA  ARG A  51      -1.919  16.493 174.636  1.00 25.28           C
ATOM     39  C   ARG A  51      -3.107  16.714 173.682  1.00 25.42           C
ATOM     40  O   ARG A  51      -4.072  17.406 174.025  1.00 23.92           O
ATOM     41  CB  ARG A  51      -0.659  17.146 174.079  1.00 26.64           C
ATOM     42  CG  ARG A  51       0.498  16.998 175.057  1.00 26.04           C
ATOM     43  CD  ARG A  51       1.842  17.446 174.437  1.00 26.22           C
ATOM     44  NE  ARG A  51       2.916  17.248 175.394  1.00 18.62           N
ATOM     45  CZ  ARG A  51       3.393  16.079 175.783  1.00 21.75           C
ATOM     46  NH1 ARG A  51       4.380  16.059 176.663  1.00 20.15           N
ATOM     47  NH2 ARG A  51       2.957  14.916 175.238  1.00 26.25           N
TER      48      ARG A  51
ATOM     49  N   GLU A  88      -0.138  18.323 168.851  1.00 15.07           N
ATOM     50  CA  GLU A  88       0.700  17.180 168.530  1.00 17.19           C
ATOM     51  C   GLU A  88       1.780  17.554 167.487  1.00 16.41           C
ATOM     52  O   GLU A  88       2.862  17.118 167.586  1.00 18.53           O
ATOM     53  CB  GLU A  88      -0.144  15.989 168.018  1.00 13.94           C
ATOM     54  CG  GLU A  88      -1.106  15.491 169.060  1.00 16.23           C
ATOM     55  CD  GLU A  88      -0.399  14.778 170.218  1.00 16.94           C
ATOM     56  OE1 GLU A  88       0.589  14.114 169.922  1.00 16.00           O
ATOM     57  OE2 GLU A  88      -0.846  14.881 171.416  1.00 20.72           O
TER      58      GLU A  88
ATOM     59  N   GLN A  91       4.492  19.774 169.173  1.00 17.85           N
ATOM     60  CA  GLN A  91       5.352  18.866 169.926  1.00 19.77           C
ATOM     61  C   GLN A  91       6.313  18.174 168.960  1.00 18.44           C
ATOM     62  O   GLN A  91       7.503  18.125 169.186  1.00 20.24           O
ATOM     63  CB  GLN A  91       4.533  17.744 170.632  1.00 19.27           C
ATOM     64  CG  GLN A  91       5.519  16.769 171.291  1.00 23.83           C
ATOM     65  CD  GLN A  91       4.901  15.785 172.204  1.00 25.44           C
ATOM     66  OE1 GLN A  91       3.946  15.076 171.828  1.00 28.89           O
ATOM     67  NE2 GLN A  91       5.439  15.698 173.402  1.00 22.18           N
TER      68      GLN A  91
ATOM     69  N   LEU A  95      10.458  18.160 169.217  1.00 19.41           N
ATOM     70  CA  LEU A  95      11.143  16.904 169.522  1.00 19.22           C
ATOM     71  C   LEU A  95      12.198  16.510 168.479  1.00 19.63           C
ATOM     72  O   LEU A  95      13.246  15.936 168.794  1.00 21.91           O
ATOM     73  CB  LEU A  95      10.072  15.793 169.634  1.00 20.90           C
ATOM     74  CG  LEU A  95       9.004  15.761 170.802  1.00 18.72           C
ATOM     75  CD1 LEU A  95       8.407  14.310 170.900  1.00 21.69           C
ATOM     76  CD2 LEU A  95       9.592  16.167 172.147  1.00 20.80           C
TER      77      LEU A  95
ATOM     78  N   ARG A 107      13.752   7.424 170.101  1.00 31.37           N
ATOM     79  CA  ARG A 107      12.520   7.918 170.686  1.00 33.97           C
ATOM     80  C   ARG A 107      11.297   7.065 170.237  1.00 35.58           C
ATOM     81  O   ARG A 107      11.208   6.677 169.087  1.00 35.81           O
ATOM     82  CB  ARG A 107      12.296   9.395 170.319  1.00 31.66           C
ATOM     83  CG  ARG A 107      11.060  10.030 171.016  1.00 31.90           C
ATOM     84  CD  ARG A 107      10.874  11.558 170.739  1.00 19.62           C
ATOM     85  NE  ARG A 107      11.955  12.355 171.334  1.00 19.68           N
ATOM     86  CZ  ARG A 107      11.951  12.844 172.597  1.00 23.96           C
ATOM     87  NH1 ARG A 107      10.930  12.589 173.419  1.00 24.01           N
ATOM     88  NH2 ARG A 107      12.980  13.570 173.061  1.00 20.21           N
ATOM     89  N   ARG A 108      10.349   6.824 171.153  1.00 38.05           N
ATOM     90  CA  ARG A 108       9.104   6.088 170.879  1.00 39.35           C
ATOM     91  C   ARG A 108       9.422   4.752 170.181  1.00 39.59           C
ATOM     92  O   ARG A 108       8.683   4.332 169.261  1.00 41.01           O
ATOM     93  CB  ARG A 108       8.092   6.918 170.021  1.00 40.12           C
ATOM     94  CG  ARG A 108       7.612   8.293 170.598  1.00 44.29           C
ATOM     95  CD  ARG A 108       6.426   8.803 169.796  1.00 47.48           C
ATOM     96  NE  ARG A 108       6.161  10.258 169.839  1.00 51.45           N
ATOM     97  CZ  ARG A 108       6.042  11.022 168.738  1.00 52.57           C
ATOM     98  NH1 ARG A 108       6.204  10.468 167.526  1.00 50.75           N
ATOM     99  NH2 ARG A 108       5.769  12.330 168.833  1.00 50.26           N
TER     100      ARG A 108
ATOM    101  N   TYR A 211       3.042  23.932 176.798  1.00 22.96           N
ATOM    102  CA  TYR A 211       2.618  23.253 175.557  1.00 23.02           C
ATOM    103  C   TYR A 211       2.000  21.939 175.929  1.00 23.91           C
ATOM    104  O   TYR A 211       1.157  21.417 175.203  1.00 24.57           O
ATOM    105  CB  TYR A 211       3.780  23.063 174.546  1.00 20.67           C
ATOM    106  CG  TYR A 211       4.557  21.778 174.659  1.00 22.25           C
ATOM    107  CD1 TYR A 211       4.125  20.631 173.991  1.00 20.52           C
ATOM    108  CD2 TYR A 211       5.754  21.713 175.390  1.00 17.23           C
ATOM    109  CE1 TYR A 211       4.820  19.441 174.074  1.00 18.49           C
ATOM    110  CE2 TYR A 211       6.472  20.490 175.500  1.00 20.52           C
ATOM    111  CZ  TYR A 211       5.994  19.368 174.812  1.00 23.51           C
ATOM    112  OH  TYR A 211       6.609  18.126 174.869  1.00 22.85           O
TER     113      TYR A 211
ATOM    114  N   PHE A 246       4.816  16.207 185.846  1.00 25.79           N
ATOM    115  CA  PHE A 246       5.073  15.390 184.658  1.00 27.39           C
ATOM    116  C   PHE A 246       6.570  15.349 184.206  1.00 26.94           C
ATOM    117  O   PHE A 246       7.119  14.292 183.894  1.00 25.26           O
ATOM    118  CB  PHE A 246       4.173  15.908 183.513  1.00 28.40           C
ATOM    119  CG  PHE A 246       4.336  15.171 182.223  1.00 29.51           C
ATOM    120  CD1 PHE A 246       5.300  15.557 181.312  1.00 27.72           C
ATOM    121  CD2 PHE A 246       3.467  14.148 181.892  1.00 32.86           C
ATOM    122  CE1 PHE A 246       5.435  14.900 180.079  1.00 33.38           C
ATOM    123  CE2 PHE A 246       3.594  13.445 180.664  1.00 31.77           C
ATOM    124  CZ  PHE A 246       4.585  13.838 179.755  1.00 32.98           C
ATOM    125  N   GLN A 247       7.218  16.510 184.200  1.00 26.82           N
ATOM    126  CA  GLN A 247       8.691  16.577 183.979  1.00 27.18           C
ATOM    127  C   GLN A 247       9.497  15.867 185.028  1.00 27.69           C
ATOM    128  O   GLN A 247      10.584  15.356 184.752  1.00 29.03           O
ATOM    129  CB  GLN A 247       9.166  18.018 183.902  1.00 26.41           C
ATOM    130  CG  GLN A 247      10.554  18.190 183.281  1.00 27.86           C
ATOM    131  CD  GLN A 247      10.736  17.404 181.962  1.00 28.52           C
ATOM    132  OE1 GLN A 247      10.003  17.609 180.995  1.00 25.65           O
ATOM    133  NE2 GLN A 247      11.744  16.534 181.928  1.00 24.50           N
TER     134      GLN A 247
ATOM    135  N   ASP A 250       9.258  12.344 184.109  1.00 30.18           N
ATOM    136  CA  ASP A 250      10.221  12.245 182.950  1.00 31.40           C
ATOM    137  C   ASP A 250      11.684  12.011 183.430  1.00 30.95           C
ATOM    138  O   ASP A 250      12.283  10.956 183.159  1.00 28.47           O
ATOM    139  CB  ASP A 250      10.141  13.519 182.073  1.00 31.70           C
ATOM    140  CG  ASP A 250      10.791  13.342 180.698  1.00 34.44           C
ATOM    141  OD1 ASP A 250      10.495  12.341 180.027  1.00 36.82           O
ATOM    142  OD2 ASP A 250      11.582  14.217 180.281  1.00 37.85           O
TER     143      ASP A 250
ATOM    144  N   LYS A 264      13.374   5.110 174.504  1.00 54.91           N
ATOM    145  CA  LYS A 264      14.163   6.332 174.300  1.00 54.62           C
ATOM    146  C   LYS A 264      15.295   6.194 175.325  1.00 54.25           C
ATOM    147  O   LYS A 264      15.032   6.190 176.532  1.00 54.47           O
ATOM    148  CB  LYS A 264      13.321   7.654 174.443  1.00 53.72           C
ATOM    149  CG  LYS A 264      13.168   8.314 175.858  1.00 53.12           C
ATOM    150  CD  LYS A 264      12.199   9.559 175.927  1.00 45.76           C
ATOM    151  CE  LYS A 264      12.222  10.214 177.326  1.00 43.91           C
ATOM    152  NZ  LYS A 264      11.311  11.414 177.533  1.00 40.38           N
TER     153      LYS A 264
ATOM    154  N   ARG A 360       0.859   7.496 184.876  1.00 50.75           N
ATOM    155  CA  ARG A 360       1.580   7.141 183.637  1.00 51.11           C
ATOM    156  C   ARG A 360       2.740   6.132 183.830  1.00 52.02           C
ATOM    157  O   ARG A 360       3.369   6.110 184.896  1.00 52.00           O
ATOM    158  CB  ARG A 360       2.009   8.390 182.842  1.00 51.08           C
ATOM    159  CG  ARG A 360       3.296   9.087 183.293  1.00 49.88           C
ATOM    160  CD  ARG A 360       3.400  10.449 182.643  1.00 48.62           C
ATOM    161  NE  ARG A 360       4.692  11.104 182.887  1.00 48.39           N
ATOM    162  CZ  ARG A 360       5.759  10.991 182.099  1.00 45.27           C
ATOM    163  NH1 ARG A 360       5.731  10.243 180.993  1.00 44.84           N
ATOM    164  NH2 ARG A 360       6.857  11.619 182.420  1.00 42.59           N
ATOM    165  N   LYS A 361       2.990   5.329 182.775  1.00 52.70           N
ATOM    166  CA  LYS A 361       3.922   4.154 182.732  1.00 53.05           C
ATOM    167  C   LYS A 361       4.064   3.369 184.049  1.00 53.09           C
ATOM    168  O   LYS A 361       4.992   3.604 184.841  1.00 53.22           O
ATOM    169  CB  LYS A 361       5.304   4.526 182.140  1.00 53.02           C
ATOM    170  CG  LYS A 361       5.251   5.700 181.180  1.00 53.74           C
ATOM    171  CD  LYS A 361       6.255   5.633 180.028  1.00 54.13           C
ATOM    172  CE  LYS A 361       6.348   7.004 179.378  1.00 53.83           C
ATOM    173  NZ  LYS A 361       5.075   7.752 179.659  1.00 53.87           N
TER     174      LYS A 361
HETATM  189  O11 0M7 A 509      13.150  13.248 177.641  1.00 33.27           O
HETATM  190  P3  0M7 A 509      12.800  14.094 176.456  1.00 29.91           P
HETATM  191  O13 0M7 A 509      13.969  14.315 175.487  1.00 30.63           O
HETATM  192  O12 0M7 A 509      11.520  13.649 175.806  1.00 34.73           O
HETATM  193  C2  0M7 A 509      12.327  15.718 177.085  1.00 34.15           C
HETATM  194  P1  0M7 A 509      13.666  16.556 177.990  1.00 33.63           P
HETATM  195  O15 0M7 A 509      14.021  15.550 179.058  1.00 31.35           O
HETATM  196  O14 0M7 A 509      14.709  16.762 176.902  1.00 35.93           O
HETATM  197  O16 0M7 A 509      13.130  17.849 178.486  1.00 35.30           O
HETATM  198  C4  0M7 A 509      11.967  16.508 175.839  1.00 35.80           C
HETATM  199  N5  0M7 A 509      10.757  17.252 176.160  1.00 40.99           N
HETATM  200  C6  0M7 A 509      10.287  18.264 175.240  1.00 38.24           C
HETATM  201  C7  0M7 A 509      11.319  19.385 175.132  1.00 39.01           C
HETATM  202  C8  0M7 A 509      11.251  20.040 173.765  1.00 39.40           C
HETATM  203  C9  0M7 A 509      10.408  21.284 173.849  1.00 40.79           C
HETATM  204  C10 0M7 A 509       8.997  20.952 173.372  1.00 40.31           C
HETATM  205  O   HOH A 610       1.763  11.808 170.944  1.00 21.56           O
HETATM  206  O   HOH A 612       0.785  14.299 173.439  1.00 18.82           O
HETATM  207  O   HOH A 663       2.590  10.890 168.693  1.00 19.42           O
HETATM  208  O   HOH A 664       3.377  14.876 169.056  1.00 28.04           O
CONECT  175  176  177
CONECT  177  175  178
CONECT  178  177  179  180
CONECT  179  178
CONECT  180  178
CONECT  176  175  181
CONECT  182  181
CONECT  186  185
CONECT  183  181
CONECT  187  185
CONECT  184  181  185
CONECT  188  185
CONECT  181  176  182  183  184
CONECT  185  184  186  187  188
CONECT  204  203
CONECT  193  190  194  198
CONECT  198  193  199
CONECT  200  199  201
CONECT  201  200  202
CONECT  202  201  203
CONECT  203  202  204
CONECT  199  198  200
CONECT  189  190
CONECT  192  190
CONECT  191  190
CONECT  196  194
CONECT  195  194
CONECT  197  194
CONECT  194  193  195  196  197
CONECT  190  189  191  192  193
END
