# Supplementary material for: Scaffold repositioning of spiro-acridine derivatives as fungi chitinase inhibitor by target fishing and in vitro studies
Source: Sci Rep. 2023 May 5;13:7320. doi: 10.1038/s41598-023-33279-9 (PMC10163251; doi:10.1038/s41598-023-33279-9)
Supplement: Supplementary file 2 — Supplementary Information 2. [file 41598_2023_33279_MOESM2_ESM.zip › PDBQT_TARGETS_ALL/4dxg_GAL.pdb]

HEADER    SUGAR BINDING PROTEIN                   27-FEB-12   4DXG              
TITLE     CRYSTAL STRUCTURE OF STAPHYLOCOCCAL SUPERANTIGEN-LIKE PROTEIN 4       
TITLE    2 COMPLEXED WITH SIALYL LEWIS X                                        
COMPND    MOL_ID: 1;                                                            
COMPND   2 MOLECULE: STAPHYLOCOCCAL ENTEROTOXIN-LIKE TOXIN;                     
COMPND   3 CHAIN: A;                                                            
COMPND   4 FRAGMENT: UNP RESIDUES 109-308;                                      
COMPND   5 SYNONYM: SUPERANTIGEN-LIKE PROTEIN 4;                                
COMPND   6 ENGINEERED: YES                                                      
SOURCE    MOL_ID: 1;                                                            
SOURCE   2 ORGANISM_SCIENTIFIC: STAPHYLOCOCCUS AUREUS;                          
SOURCE   3 ORGANISM_TAXID: 426430;                                              
SOURCE   4 STRAIN: NEWMAN;                                                      
SOURCE   5 GENE: NWMN_0391, SSL4NM;                                             
SOURCE   6 EXPRESSION_SYSTEM: ESCHERICHIA COLI;                                 
SOURCE   7 EXPRESSION_SYSTEM_TAXID: 562;                                        
SOURCE   8 EXPRESSION_SYSTEM_STRAIN: AD494;                                     
SOURCE   9 EXPRESSION_SYSTEM_VECTOR_TYPE: PLASMID;                              
SOURCE  10 EXPRESSION_SYSTEM_PLASMID: PET-32A.3C                                
KEYWDS    OLIGONUCLEOTIDE/OLIGOSACCHARIDE BINDING FOLD, BETA GRASP FOLD,        
KEYWDS   2 SUPERANTIGEN FOLD, CARBOHYDRATE BINDING, SUGAR BINDING PROTEIN       
EXPDTA    X-RAY DIFFRACTION                                                     
AUTHOR    S.J.HERMANS,H.M.BAKER,R.J.LANGLEY,E.N.BAKER,J.F.FRASER                
REVDAT   2   12-MAR-14 4DXG    1       JRNL                                     
REVDAT   1   19-SEP-12 4DXG    0                                                
JRNL        AUTH   S.J.HERMANS,H.M.BAKER,R.P.SEQUEIRA,R.J.LANGLEY,E.N.BAKER,    
JRNL        AUTH 2 J.D.FRASER                                                   
JRNL        TITL   STRUCTURAL AND FUNCTIONAL PROPERTIES OF STAPHYLOCOCCAL       
JRNL        TITL 2 SUPERANTIGEN-LIKE PROTEIN 4                                  
JRNL        REF    INFECT.IMMUN.                 V.  80  4004 2012              
JRNL        REFN                   ISSN 0019-9567                               
JRNL        PMID   22949551                                                     
JRNL        DOI    10.1128/IAI.00764-12                                         
REMARK   2                                                                      
REMARK   2 RESOLUTION.    2.50 ANGSTROMS.                                       
REMARK   3                                                                      
REMARK   3 REFINEMENT.                                                          
REMARK   3   PROGRAM     : REFMAC 5.5.0109                                      
REMARK   3   AUTHORS     : MURSHUDOV,VAGIN,DODSON                               
REMARK   3                                                                      
REMARK   3    REFINEMENT TARGET : MAXIMUM LIKELIHOOD                            
REMARK   3                                                                      
REMARK   3  DATA USED IN REFINEMENT.                                            
REMARK   3   RESOLUTION RANGE HIGH (ANGSTROMS) : 2.50                           
REMARK   3   RESOLUTION RANGE LOW  (ANGSTROMS) : 24.34                          
REMARK   3   DATA CUTOFF            (SIGMA(F)) : NULL                           
REMARK   3   COMPLETENESS FOR RANGE        (%) : 99.7                           
REMARK   3   NUMBER OF REFLECTIONS             : 8152                           
REMARK   3                                                                      
REMARK   3  FIT TO DATA USED IN REFINEMENT.                                     
REMARK   3   CROSS-VALIDATION METHOD          : THROUGHOUT                      
REMARK   3   FREE R VALUE TEST SET SELECTION  : RANDOM                          
REMARK   3   R VALUE     (WORKING + TEST SET) : 0.188                           
REMARK   3   R VALUE            (WORKING SET) : 0.185                           
REMARK   3   FREE R VALUE                     : 0.254                           
REMARK   3   FREE R VALUE TEST SET SIZE   (%) : 4.700                           
REMARK   3   FREE R VALUE TEST SET COUNT      : 404                             
REMARK   3                                                                      
REMARK   3  FIT IN THE HIGHEST RESOLUTION BIN.                                  
REMARK   3   TOTAL NUMBER OF BINS USED           : 20                           
REMARK   3   BIN RESOLUTION RANGE HIGH       (A) : 2.50                         
REMARK   3   BIN RESOLUTION RANGE LOW        (A) : 2.56                         
REMARK   3   REFLECTION IN BIN     (WORKING SET) : 578                          
REMARK   3   BIN COMPLETENESS (WORKING+TEST) (%) : 100.00                       
REMARK   3   BIN R VALUE           (WORKING SET) : 0.2160                       
REMARK   3   BIN FREE R VALUE SET COUNT          : 31                           
REMARK   3   BIN FREE R VALUE                    : 0.3220                       
REMARK   3                                                                      
REMARK   3  NUMBER OF NON-HYDROGEN ATOMS USED IN REFINEMENT.                    
REMARK   3   PROTEIN ATOMS            : 1577                                    
REMARK   3   NUCLEIC ACID ATOMS       : 0                                       
REMARK   3   HETEROGEN ATOMS          : 76                                      
REMARK   3   SOLVENT ATOMS            : 62                                      
REMARK   3                                                                      
REMARK   3  B VALUES.                                                           
REMARK   3   FROM WILSON PLOT           (A**2) : NULL                           
REMARK   3   MEAN B VALUE      (OVERALL, A**2) : 25.62                          
REMARK   3   OVERALL ANISOTROPIC B VALUE.                                       
REMARK   3    B11 (A**2) : -0.82000                                             
REMARK   3    B22 (A**2) : 1.07000                                              
REMARK   3    B33 (A**2) : -0.25000                                             
REMARK   3    B12 (A**2) : -0.00000                                             
REMARK   3    B13 (A**2) : 0.00000                                              
REMARK   3    B23 (A**2) : -0.00000                                             
REMARK   3                                                                      
REMARK   3  ESTIMATED OVERALL COORDINATE ERROR.                                 
REMARK   3   ESU BASED ON R VALUE                            (A): 0.549         
REMARK   3   ESU BASED ON FREE R VALUE                       (A): 0.297         
REMARK   3   ESU BASED ON MAXIMUM LIKELIHOOD                 (A): 0.216         
REMARK   3   ESU FOR B VALUES BASED ON MAXIMUM LIKELIHOOD (A**2): 9.628         
REMARK   3                                                                      
REMARK   3 CORRELATION COEFFICIENTS.                                            
REMARK   3   CORRELATION COEFFICIENT FO-FC      : 0.940                         
REMARK   3   CORRELATION COEFFICIENT FO-FC FREE : 0.882                         
REMARK   3                                                                      
REMARK   3  RMS DEVIATIONS FROM IDEAL VALUES        COUNT    RMS    WEIGHT      
REMARK   3   BOND LENGTHS REFINED ATOMS        (A):  1688 ; 0.017 ; 0.022       
REMARK   3   BOND LENGTHS OTHERS               (A):  NULL ;  NULL ;  NULL       
REMARK   3   BOND ANGLES REFINED ATOMS   (DEGREES):  2272 ; 1.779 ; 2.015       
REMARK   3   BOND ANGLES OTHERS          (DEGREES):  NULL ;  NULL ;  NULL       
REMARK   3   TORSION ANGLES, PERIOD 1    (DEGREES):   195 ; 6.343 ; 5.000       
REMARK   3   TORSION ANGLES, PERIOD 2    (DEGREES):    75 ;41.469 ;25.467       
REMARK   3   TORSION ANGLES, PERIOD 3    (DEGREES):   330 ;16.318 ;15.000       
REMARK   3   TORSION ANGLES, PERIOD 4    (DEGREES):     6 ;22.773 ;15.000       
REMARK   3   CHIRAL-CENTER RESTRAINTS       (A**3):   261 ; 0.116 ; 0.200       
REMARK   3   GENERAL PLANES REFINED ATOMS      (A):  1198 ; 0.007 ; 0.020       
REMARK   3   GENERAL PLANES OTHERS             (A):  NULL ;  NULL ;  NULL       
REMARK   3   NON-BONDED CONTACTS REFINED ATOMS (A):  NULL ;  NULL ;  NULL       
REMARK   3   NON-BONDED CONTACTS OTHERS        (A):  NULL ;  NULL ;  NULL       
REMARK   3   NON-BONDED TORSION REFINED ATOMS  (A):  NULL ;  NULL ;  NULL       
REMARK   3   NON-BONDED TORSION OTHERS         (A):  NULL ;  NULL ;  NULL       
REMARK   3   H-BOND (X...Y) REFINED ATOMS      (A):  NULL ;  NULL ;  NULL       
REMARK   3   H-BOND (X...Y) OTHERS             (A):  NULL ;  NULL ;  NULL       
REMARK   3   POTENTIAL METAL-ION REFINED ATOMS (A):  NULL ;  NULL ;  NULL       
REMARK   3   POTENTIAL METAL-ION OTHERS        (A):  NULL ;  NULL ;  NULL       
REMARK   3   SYMMETRY VDW REFINED ATOMS        (A):  NULL ;  NULL ;  NULL       
REMARK   3   SYMMETRY VDW OTHERS               (A):  NULL ;  NULL ;  NULL       
REMARK   3   SYMMETRY H-BOND REFINED ATOMS     (A):  NULL ;  NULL ;  NULL       
REMARK   3   SYMMETRY H-BOND OTHERS            (A):  NULL ;  NULL ;  NULL       
REMARK   3   SYMMETRY METAL-ION REFINED ATOMS  (A):  NULL ;  NULL ;  NULL       
REMARK   3   SYMMETRY METAL-ION OTHERS         (A):  NULL ;  NULL ;  NULL       
REMARK   3                                                                      
REMARK   3  ISOTROPIC THERMAL FACTOR RESTRAINTS.     COUNT   RMS    WEIGHT      
REMARK   3   MAIN-CHAIN BOND REFINED ATOMS  (A**2):   965 ; 0.890 ; 1.500       
REMARK   3   MAIN-CHAIN BOND OTHER ATOMS    (A**2):  NULL ;  NULL ;  NULL       
REMARK   3   MAIN-CHAIN ANGLE REFINED ATOMS (A**2):  1568 ; 1.697 ; 2.000       
REMARK   3   MAIN-CHAIN ANGLE OTHER ATOMS   (A**2):  NULL ;  NULL ;  NULL       
REMARK   3   SIDE-CHAIN BOND REFINED ATOMS  (A**2):   723 ; 2.410 ; 3.000       
REMARK   3   SIDE-CHAIN BOND OTHER ATOMS    (A**2):  NULL ;  NULL ;  NULL       
REMARK   3   SIDE-CHAIN ANGLE REFINED ATOMS (A**2):   705 ; 4.041 ; 4.500       
REMARK   3   SIDE-CHAIN ANGLE OTHER ATOMS   (A**2):  NULL ;  NULL ;  NULL       
REMARK   3   LONG RANGE B REFINED ATOMS     (A**2):  NULL ;  NULL ;  NULL       
REMARK   3   LONG RANGE B OTHER ATOMS       (A**2):  NULL ;  NULL ;  NULL       
REMARK   3                                                                      
REMARK   3 ANISOTROPIC THERMAL FACTOR RESTRAINTS.    COUNT   RMS   WEIGHT       
REMARK   3   RIGID-BOND RESTRAINTS          (A**2):  NULL ;  NULL ;  NULL       
REMARK   3   SPHERICITY; FREE ATOMS         (A**2):  NULL ;  NULL ;  NULL       
REMARK   3   SPHERICITY; BONDED ATOMS       (A**2):  NULL ;  NULL ;  NULL       
REMARK   3                                                                      
REMARK   3  NCS RESTRAINTS STATISTICS                                           
REMARK   3   NUMBER OF DIFFERENT NCS GROUPS : NULL                              
REMARK   3                                                                      
REMARK   3  TLS DETAILS                                                         
REMARK   3   NUMBER OF TLS GROUPS  : NULL                                       
REMARK   3                                                                      
REMARK   3  BULK SOLVENT MODELLING.                                             
REMARK   3   METHOD USED : MASK                                                 
REMARK   3   PARAMETERS FOR MASK CALCULATION                                    
REMARK   3   VDW PROBE RADIUS   : 1.40                                          
REMARK   3   ION PROBE RADIUS   : 0.80                                          
REMARK   3   SHRINKAGE RADIUS   : 0.80                                          
REMARK   3                                                                      
REMARK   3  OTHER REFINEMENT REMARKS: HYDROGENS HAVE BEEN ADDED IN THE RIDING   
REMARK   3  POSITIONS                                                           
REMARK   4                                                                      
REMARK   4 4DXG COMPLIES WITH FORMAT V. 3.30, 13-JUL-11                         
REMARK 100                                                                      
REMARK 100 THIS ENTRY HAS BEEN PROCESSED BY PDBJ ON 07-MAR-12.                  
REMARK 100 THE RCSB ID CODE IS RCSB070904.                                      
REMARK 200                                                                      
REMARK 200 EXPERIMENTAL DETAILS                                                 
REMARK 200  EXPERIMENT TYPE                : X-RAY DIFFRACTION                  
REMARK 200  DATE OF DATA COLLECTION        : 20-AUG-10                          
REMARK 200  TEMPERATURE           (KELVIN) : 100                                
REMARK 200  PH                             : 6.7                                
REMARK 200  NUMBER OF CRYSTALS USED        : 1                                  
REMARK 200                                                                      
REMARK 200  SYNCHROTRON              (Y/N) : N                                  
REMARK 200  RADIATION SOURCE               : ROTATING ANODE                     
REMARK 200  BEAMLINE                       : NULL                               
REMARK 200  X-RAY GENERATOR MODEL          : RIGAKU MICROMAX-007 HF             
REMARK 200  MONOCHROMATIC OR LAUE    (M/L) : M                                  
REMARK 200  WAVELENGTH OR RANGE        (A) : 1.5418                             
REMARK 200  MONOCHROMATOR                  : NULL                               
REMARK 200  OPTICS                         : OSMIC MIRRORS                      
REMARK 200                                                                      
REMARK 200  DETECTOR TYPE                  : IMAGE PLATE                        
REMARK 200  DETECTOR MANUFACTURER          : MAR SCANNER 345 MM PLATE           
REMARK 200  INTENSITY-INTEGRATION SOFTWARE : XDS                                
REMARK 200  DATA SCALING SOFTWARE          : SCALA                              
REMARK 200                                                                      
REMARK 200  NUMBER OF UNIQUE REFLECTIONS   : 8563                               
REMARK 200  RESOLUTION RANGE HIGH      (A) : 2.500                              
REMARK 200  RESOLUTION RANGE LOW       (A) : 24.420                             
REMARK 200  REJECTION CRITERIA  (SIGMA(I)) : NULL                               
REMARK 200                                                                      
REMARK 200 OVERALL.                                                             
REMARK 200  COMPLETENESS FOR RANGE     (%) : 99.9                               
REMARK 200  DATA REDUNDANCY                : NULL                               
REMARK 200  R MERGE                    (I) : 0.16900                            
REMARK 200  R SYM                      (I) : NULL                               
REMARK 200  <I/SIGMA(I)> FOR THE DATA SET  : 12.0000                            
REMARK 200                                                                      
REMARK 200 IN THE HIGHEST RESOLUTION SHELL.                                     
REMARK 200  HIGHEST RESOLUTION SHELL, RANGE HIGH (A) : 2.50                     
REMARK 200  HIGHEST RESOLUTION SHELL, RANGE LOW  (A) : 2.64                     
REMARK 200  COMPLETENESS FOR SHELL     (%) : 100.0                              
REMARK 200  DATA REDUNDANCY IN SHELL       : NULL                               
REMARK 200  R MERGE FOR SHELL          (I) : 0.74700                            
REMARK 200  R SYM FOR SHELL            (I) : NULL                               
REMARK 200  <I/SIGMA(I)> FOR SHELL         : 3.100                              
REMARK 200                                                                      
REMARK 200 DIFFRACTION PROTOCOL: SINGLE WAVELENGTH                              
REMARK 200 METHOD USED TO DETERMINE THE STRUCTURE: MOLECULAR REPLACEMENT        
REMARK 200 SOFTWARE USED: PHASER                                                
REMARK 200 STARTING MODEL: PDB ENTRY 4DXF                                       
REMARK 200                                                                      
REMARK 200 REMARK: NULL                                                         
REMARK 280                                                                      
REMARK 280 CRYSTAL                                                              
REMARK 280 SOLVENT CONTENT, VS   (%): 51.72                                     
REMARK 280 MATTHEWS COEFFICIENT, VM (ANGSTROMS**3/DA): 2.55                     
REMARK 280                                                                      
REMARK 280 CRYSTALLIZATION CONDITIONS: 28% MPEG 5000, 0.18M PIPES, PH 6.7,      
REMARK 280  VAPOR DIFFUSION, HANGING DROP, TEMPERATURE 291.15K                  
REMARK 290                                                                      
REMARK 290 CRYSTALLOGRAPHIC SYMMETRY                                            
REMARK 290 SYMMETRY OPERATORS FOR SPACE GROUP: I 2 2 2                          
REMARK 290                                                                      
REMARK 290      SYMOP   SYMMETRY                                                
REMARK 290     NNNMMM   OPERATOR                                                
REMARK 290       1555   X,Y,Z                                                   
REMARK 290       2555   -X,-Y,Z                                                 
REMARK 290       3555   -X,Y,-Z                                                 
REMARK 290       4555   X,-Y,-Z                                                 
REMARK 290       5555   X+1/2,Y+1/2,Z+1/2                                       
REMARK 290       6555   -X+1/2,-Y+1/2,Z+1/2                                     
REMARK 290       7555   -X+1/2,Y+1/2,-Z+1/2                                     
REMARK 290       8555   X+1/2,-Y+1/2,-Z+1/2                                     
REMARK 290                                                                      
REMARK 290     WHERE NNN -> OPERATOR NUMBER                                     
REMARK 290           MMM -> TRANSLATION VECTOR                                  
REMARK 290                                                                      
REMARK 290 CRYSTALLOGRAPHIC SYMMETRY TRANSFORMATIONS                            
REMARK 290 THE FOLLOWING TRANSFORMATIONS OPERATE ON THE ATOM/HETATM             
REMARK 290 RECORDS IN THIS ENTRY TO PRODUCE CRYSTALLOGRAPHICALLY                
REMARK 290 RELATED MOLECULES.                                                   
REMARK 290   SMTRY1   1  1.000000  0.000000  0.000000        0.00000            
REMARK 290   SMTRY2   1  0.000000  1.000000  0.000000        0.00000            
REMARK 290   SMTRY3   1  0.000000  0.000000  1.000000        0.00000            
REMARK 290   SMTRY1   2 -1.000000  0.000000  0.000000        0.00000            
REMARK 290   SMTRY2   2  0.000000 -1.000000  0.000000        0.00000            
REMARK 290   SMTRY3   2  0.000000  0.000000  1.000000        0.00000            
REMARK 290   SMTRY1   3 -1.000000  0.000000  0.000000        0.00000            
REMARK 290   SMTRY2   3  0.000000  1.000000  0.000000        0.00000            
REMARK 290   SMTRY3   3  0.000000  0.000000 -1.000000        0.00000            
REMARK 290   SMTRY1   4  1.000000  0.000000  0.000000        0.00000            
REMARK 290   SMTRY2   4  0.000000 -1.000000  0.000000        0.00000            
REMARK 290   SMTRY3   4  0.000000  0.000000 -1.000000        0.00000            
REMARK 290   SMTRY1   5  1.000000  0.000000  0.000000       30.94000            
REMARK 290   SMTRY2   5  0.000000  1.000000  0.000000       39.44000            
REMARK 290   SMTRY3   5  0.000000  0.000000  1.000000       48.85050            
REMARK 290   SMTRY1   6 -1.000000  0.000000  0.000000       30.94000            
REMARK 290   SMTRY2   6  0.000000 -1.000000  0.000000       39.44000            
REMARK 290   SMTRY3   6  0.000000  0.000000  1.000000       48.85050            
REMARK 290   SMTRY1   7 -1.000000  0.000000  0.000000       30.94000            
REMARK 290   SMTRY2   7  0.000000  1.000000  0.000000       39.44000            
REMARK 290   SMTRY3   7  0.000000  0.000000 -1.000000       48.85050            
REMARK 290   SMTRY1   8  1.000000  0.000000  0.000000       30.94000            
REMARK 290   SMTRY2   8  0.000000 -1.000000  0.000000       39.44000            
REMARK 290   SMTRY3   8  0.000000  0.000000 -1.000000       48.85050            
REMARK 290                                                                      
REMARK 290 REMARK: NULL                                                         
REMARK 300                                                                      
REMARK 300 BIOMOLECULE: 1                                                       
REMARK 300 SEE REMARK 350 FOR THE AUTHOR PROVIDED AND/OR PROGRAM                
REMARK 300 GENERATED ASSEMBLY INFORMATION FOR THE STRUCTURE IN                  
REMARK 300 THIS ENTRY. THE REMARK MAY ALSO PROVIDE INFORMATION ON               
REMARK 300 BURIED SURFACE AREA.                                                 
REMARK 350                                                                      
REMARK 350 COORDINATES FOR A COMPLETE MULTIMER REPRESENTING THE KNOWN           
REMARK 350 BIOLOGICALLY SIGNIFICANT OLIGOMERIZATION STATE OF THE                
REMARK 350 MOLECULE CAN BE GENERATED BY APPLYING BIOMT TRANSFORMATIONS          
REMARK 350 GIVEN BELOW.  BOTH NON-CRYSTALLOGRAPHIC AND                          
REMARK 350 CRYSTALLOGRAPHIC OPERATIONS ARE GIVEN.                               
REMARK 350                                                                      
REMARK 350 BIOMOLECULE: 1                                                       
REMARK 350 AUTHOR DETERMINED BIOLOGICAL UNIT: MONOMERIC                         
REMARK 350 APPLY THE FOLLOWING TO CHAINS: A                                     
REMARK 350   BIOMT1   1  1.000000  0.000000  0.000000        0.00000            
REMARK 350   BIOMT2   1  0.000000  1.000000  0.000000        0.00000            
REMARK 350   BIOMT3   1  0.000000  0.000000  1.000000        0.00000            
REMARK 465                                                                      
REMARK 465 MISSING RESIDUES                                                     
REMARK 465 THE FOLLOWING RESIDUES WERE NOT LOCATED IN THE                       
REMARK 465 EXPERIMENT. (M=MODEL NUMBER; RES=RESIDUE NAME; C=CHAIN               
REMARK 465 IDENTIFIER; SSSEQ=SEQUENCE NUMBER; I=INSERTION CODE.)                
REMARK 465                                                                      
REMARK 465   M RES C SSSEQI                                                     
REMARK 465     GLY A    -3                                                      
REMARK 465     PRO A    -2                                                      
REMARK 465     GLY A    -1                                                      
REMARK 465     SER A     0                                                      
REMARK 465     THR A     1                                                      
REMARK 465     LYS A     2                                                      
REMARK 465     GLN A     3                                                      
REMARK 465     VAL A     4                                                      
REMARK 465     PRO A     5                                                      
REMARK 465     THR A     6                                                      
REMARK 470                                                                      
REMARK 470 MISSING ATOM                                                         
REMARK 470 THE FOLLOWING RESIDUES HAVE MISSING ATOMS (M=MODEL NUMBER;           
REMARK 470 RES=RESIDUE NAME; C=CHAIN IDENTIFIER; SSEQ=SEQUENCE NUMBER;          
REMARK 470 I=INSERTION CODE):                                                   
REMARK 470   M RES CSSEQI  ATOMS                                                
REMARK 470     GLU A   7    CG   CD   OE1  OE2                                  
REMARK 500                                                                      
REMARK 500 GEOMETRY AND STEREOCHEMISTRY                                         
REMARK 500 SUBTOPIC: TORSION ANGLES                                             
REMARK 500                                                                      
REMARK 500 TORSION ANGLES OUTSIDE THE EXPECTED RAMACHANDRAN REGIONS:            
REMARK 500 (M=MODEL NUMBER; RES=RESIDUE NAME; C=CHAIN IDENTIFIER;               
REMARK 500 SSEQ=SEQUENCE NUMBER; I=INSERTION CODE).                             
REMARK 500                                                                      
REMARK 500 STANDARD TABLE:                                                      
REMARK 500 FORMAT:(10X,I3,1X,A3,1X,A1,I4,A1,4X,F7.2,3X,F7.2)                    
REMARK 500                                                                      
REMARK 500 EXPECTED VALUES: GJ KLEYWEGT AND TA JONES (1996). PHI/PSI-           
REMARK 500 CHOLOGY: RAMACHANDRAN REVISITED. STRUCTURE 4, 1395 - 1400            
REMARK 500                                                                      
REMARK 500  M RES CSSEQI        PSI       PHI                                   
REMARK 500    THR A  38     -158.10   -131.01                                   
REMARK 500    ASP A  48     -153.08   -145.22                                   
REMARK 500    ASN A  71       62.06     60.42                                   
REMARK 500    ASN A  84       31.91     71.27                                   
REMARK 500    LYS A  99      174.81    179.45                                   
REMARK 500    ASP A 102       87.47   -153.41                                   
REMARK 500                                                                      
REMARK 500 REMARK: NULL                                                         
REMARK 800                                                                      
REMARK 800 SITE                                                                 
REMARK 800 SITE_IDENTIFIER: AC1                                                 
REMARK 800 EVIDENCE_CODE: SOFTWARE                                              
REMARK 800 SITE_DESCRIPTION: BINDING SITE FOR RESIDUE PIN A 305                 
REMARK 800                                                                      
REMARK 800 SITE_IDENTIFIER: AC2                                                 
REMARK 800 EVIDENCE_CODE: SOFTWARE                                              
REMARK 800 SITE_DESCRIPTION: BINDING SITE FOR RESIDUE CL A 306                  
REMARK 800                                                                      
REMARK 800 SITE_IDENTIFIER: AC3                                                 
REMARK 800 EVIDENCE_CODE: SOFTWARE                                              
REMARK 800 SITE_DESCRIPTION: BINDING SITE FOR LINKED RESIDUES A 301 to 304      
REMARK 900                                                                      
REMARK 900 RELATED ENTRIES                                                      
REMARK 900 RELATED ID: 4DXF   RELATED DB: PDB                                   
REMARK 900 CRYSTAL STRUCTURE OF STAPHYLOCOCCAL SUPERANTIGEN-LIKE                
REMARK 900 PROTEIN 4                                                            
DBREF  4DXG A    1   200  UNP    A6QE81   A6QE81_STAAE   109    308             
SEQADV 4DXG GLY A   -3  UNP  A6QE81              EXPRESSION TAG                 
SEQADV 4DXG PRO A   -2  UNP  A6QE81              EXPRESSION TAG                 
SEQADV 4DXG GLY A   -1  UNP  A6QE81              EXPRESSION TAG                 
SEQADV 4DXG SER A    0  UNP  A6QE81              EXPRESSION TAG                 
SEQRES   1 A  204  GLY PRO GLY SER THR LYS GLN VAL PRO THR GLU ILE ASN          
SEQRES   2 A  204  PRO LYS PHE LYS ASP LEU ARG ALA TYR TYR THR LYS PRO          
SEQRES   3 A  204  SER LEU GLU PHE LYS ASN GLU ILE GLY ILE ILE LEU LYS          
SEQRES   4 A  204  LYS TRP THR THR ILE ARG PHE MET ASN VAL VAL PRO ASP          
SEQRES   5 A  204  TYR PHE ILE TYR LYS ILE ALA LEU VAL GLY LYS ASP ASP          
SEQRES   6 A  204  LYS LYS TYR GLY GLU GLY VAL HIS ARG ASN VAL ASP VAL          
SEQRES   7 A  204  PHE VAL VAL LEU GLU GLU ASN ASN TYR ASN LEU GLU LYS          
SEQRES   8 A  204  TYR SER VAL GLY GLY ILE THR LYS SER ASN SER LYS LYS          
SEQRES   9 A  204  VAL ASP HIS LYS ALA GLY VAL ARG ILE THR LYS GLU ASP          
SEQRES  10 A  204  ASN LYS GLY THR ILE SER HIS ASP VAL SER GLU PHE LYS          
SEQRES  11 A  204  ILE THR LYS GLU GLN ILE SER LEU LYS GLU LEU ASP PHE          
SEQRES  12 A  204  LYS LEU ARG LYS GLN LEU ILE GLU LYS ASN ASN LEU TYR          
SEQRES  13 A  204  GLY ASN VAL GLY SER GLY LYS ILE VAL ILE LYS MET LYS          
SEQRES  14 A  204  ASN GLY GLY LYS TYR THR PHE GLU LEU HIS LYS LYS LEU          
SEQRES  15 A  204  GLN GLU ASN ARG MET ALA ASP VAL ILE ASP GLY THR ASN          
SEQRES  16 A  204  ILE ASP ASN ILE GLU VAL ASN ILE LYS                          
HET    SIA  A 301      20                                                       
HET    NDG  A 302      15                                                       
HET    GAL  A 303      11                                                       
HET    FUC  A 304      10                                                       
HET    PIN  A 305      18                                                       
HET     CL  A 306       1                                                       
HET     CL  A 307       1                                                       
HETNAM     SIA O-SIALIC ACID                                                    
HETNAM     NDG 2-(ACETYLAMINO)-2-DEOXY-A-D-GLUCOPYRANOSE                        
HETNAM     GAL BETA-D-GALACTOSE                                                 
HETNAM     FUC ALPHA-L-FUCOSE                                                   
HETNAM     PIN PIPERAZINE-N,N'-BIS(2-ETHANESULFONIC ACID)                       
HETNAM      CL CHLORIDE ION                                                     
HETSYN     PIN PIPES; 1,4-PIPERAZINEDIETHANESULFONIC ACID                       
FORMUL   2  SIA    C11 H19 N O9                                                 
FORMUL   2  NDG    C8 H15 N O6                                                  
FORMUL   2  GAL    C6 H12 O6                                                    
FORMUL   2  FUC    C6 H12 O5                                                    
FORMUL   3  PIN    C8 H18 N2 O6 S2                                              
FORMUL   4   CL    2(CL 1-)                                                     
FORMUL   6  HOH   *62(H2 O)                                                     
HELIX    1   1 GLN A  179  GLN A  179  1                                   1
HELIX    2   2 ARG A  182  ARG A  182  1                                   1
SHEET    1   1 1 THR A 171  THR A 171  0
SHEET    2   2 1 GLU A 173  GLU A 173  0
LINK         O3  NDG A 302                 C1  FUC A 304     1555   1555  1.43  
LINK         O4  NDG A 302                 C1  GAL A 303     1555   1555  1.45  
LINK         C2  SIA A 301                 O3  GAL A 303     1555   1555  1.46  
SITE     1 AC1 14 PRO A  22  ASP A  48  TYR A  49  PHE A  50                    
SITE     2 AC1 14 LEU A  78  ASN A  97  LYS A  99  LYS A 100                    
SITE     3 AC1 14 VAL A 101  LYS A 126  THR A 128  HOH A 437                    
SITE     4 AC1 14 HOH A 452  HOH A 460                                          
SITE     1 AC2  2 LYS A  21  GLU A  80                                          
SITE     1 AC3 18 ASP A 102  HIS A 103  LYS A 104  GLU A 124                    
SITE     2 AC3 18 LEU A 134  LYS A 169  TYR A 170  THR A 171                    
SITE     3 AC3 18 GLU A 173  LYS A 176  GLN A 179  ASN A 181                    
SITE     4 AC3 18 ARG A 182  ASP A 185  ILE A 192  ASP A 193                    
SITE     5 AC3 18 HOH A 410  HOH A 435                                          
CRYST1   61.880   78.880   97.701  90.00  90.00  90.00 I 2 2 2       8          
ORIGX1      1.000000  0.000000  0.000000        0.00000                         
ORIGX2      0.000000  1.000000  0.000000        0.00000                         
ORIGX3      0.000000  0.000000  1.000000        0.00000                         
SCALE1      0.016160  0.000000  0.000000        0.00000                         
SCALE2      0.000000  0.012677  0.000000        0.00000                         
SCALE3      0.000000  0.000000  0.010235        0.00000                         
ATOM      1  N   THR A 171     -10.032 -20.799  22.047  1.00 17.13           N
ATOM      2  CA  THR A 171     -10.272 -20.301  20.718  1.00 15.88           C
ATOM      3  C   THR A 171     -11.069 -19.029  20.820  1.00 16.10           C
ATOM      4  O   THR A 171     -12.101 -19.007  21.521  1.00 16.18           O
ATOM      5  CB  THR A 171     -11.115 -21.347  19.880  1.00 15.80           C
ATOM      6  OG1 THR A 171     -10.436 -22.602  19.833  1.00 13.30           O
ATOM      7  CG2 THR A 171     -11.303 -20.881  18.447  1.00 16.03           C
TER       8      THR A 171
ATOM      9  N   GLU A 173     -13.125 -16.637  18.235  1.00 15.91           N
ATOM     10  CA  GLU A 173     -13.604 -16.376  16.905  1.00 15.78           C
ATOM     11  C   GLU A 173     -13.646 -14.876  16.619  1.00 16.30           C
ATOM     12  O   GLU A 173     -14.209 -14.087  17.376  1.00 16.66           O
ATOM     13  CB  GLU A 173     -14.965 -17.020  16.709  1.00 16.21           C
ATOM     14  CG  GLU A 173     -15.004 -18.526  17.001  1.00 15.85           C
ATOM     15  CD  GLU A 173     -16.440 -19.032  17.039  1.00 20.90           C
ATOM     16  OE1 GLU A 173     -16.886 -19.538  15.966  1.00 22.37           O
ATOM     17  OE2 GLU A 173     -17.132 -18.878  18.102  1.00 19.06           O
TER      18      GLU A 173
ATOM     19  N   LYS A 176     -16.953 -11.917  15.829  1.00 21.09           N
ATOM     20  CA  LYS A 176     -17.713 -11.303  16.943  1.00 20.77           C
ATOM     21  C   LYS A 176     -16.818 -11.151  18.207  1.00 21.17           C
ATOM     22  O   LYS A 176     -15.720 -11.781  18.291  1.00 20.67           O
ATOM     23  CB  LYS A 176     -18.927 -12.164  17.307  1.00 20.65           C
ATOM     24  CG  LYS A 176     -18.540 -13.552  17.840  1.00 20.40           C
ATOM     25  CD  LYS A 176     -19.724 -14.450  17.966  1.00 20.96           C
ATOM     26  CE  LYS A 176     -19.241 -15.847  18.277  1.00 21.95           C
ATOM     27  NZ  LYS A 176     -20.386 -16.791  18.361  1.00 23.05           N
TER      28      LYS A 176
ATOM     29  N   GLN A 179     -17.303 -13.886  24.025  1.00 17.96           N
ATOM     30  CA  GLN A 179     -18.567 -13.940  24.735  1.00 17.78           C
ATOM     31  C   GLN A 179     -18.276 -13.526  26.166  1.00 18.26           C
ATOM     32  O   GLN A 179     -17.295 -13.948  26.770  1.00 18.55           O
ATOM     33  CB  GLN A 179     -19.239 -15.322  24.644  1.00 17.34           C
ATOM     34  CG  GLN A 179     -19.307 -15.898  23.193  1.00 17.41           C
ATOM     35  CD  GLN A 179     -18.054 -16.714  22.826  1.00 16.32           C
ATOM     36  OE1 GLN A 179     -16.944 -16.351  23.201  1.00 13.34           O
ATOM     37  NE2 GLN A 179     -18.242 -17.826  22.102  1.00 16.73           N
TER      38      GLN A 179
ATOM     39  N   ARG A 182     -16.917 -15.568  29.084  1.00 13.55           N
ATOM     40  CA  ARG A 182     -15.572 -16.058  28.900  1.00 13.67           C
ATOM     41  C   ARG A 182     -14.554 -15.039  29.368  1.00 14.10           C
ATOM     42  O   ARG A 182     -13.419 -15.376  29.679  1.00 14.58           O
ATOM     43  CB  ARG A 182     -15.366 -16.413  27.423  1.00 13.27           C
ATOM     44  CG  ARG A 182     -16.251 -17.565  26.960  1.00 12.81           C
ATOM     45  CD  ARG A 182     -15.907 -17.995  25.582  1.00 15.03           C
ATOM     46  NE  ARG A 182     -14.568 -18.620  25.489  1.00 15.02           N
ATOM     47  CZ  ARG A 182     -13.841 -18.631  24.379  1.00 15.48           C
ATOM     48  NH1 ARG A 182     -14.291 -18.037  23.257  1.00 15.71           N
ATOM     49  NH2 ARG A 182     -12.673 -19.252  24.370  1.00 16.40           N
TER      50      ARG A 182
HETATM   51  C1  SIA A 301     -12.281 -23.690  22.740  1.00 22.17           C
HETATM   52  C2  SIA A 301     -13.316 -24.574  23.470  1.00 20.97           C
HETATM   53  C3  SIA A 301     -12.844 -26.037  23.411  1.00 15.71           C
HETATM   54  C4  SIA A 301     -11.656 -26.320  24.340  1.00 17.65           C
HETATM   55  C5  SIA A 301     -11.865 -25.783  25.767  1.00 18.21           C
HETATM   56  C6  SIA A 301     -12.339 -24.331  25.673  1.00 18.98           C
HETATM   57  C7  SIA A 301     -12.666 -23.671  27.015  1.00 18.11           C
HETATM   58  C8  SIA A 301     -13.241 -22.280  26.796  1.00 17.44           C
HETATM   59  C9  SIA A 301     -13.304 -21.452  28.092  1.00 18.60           C
HETATM   60  C10 SIA A 301     -10.317 -26.569  27.564  1.00 17.38           C
HETATM   61  C11 SIA A 301      -8.907 -26.477  28.037  1.00 15.48           C
HETATM   62  N5  SIA A 301     -10.572 -25.863  26.455  1.00 19.20           N
HETATM   63  O1A SIA A 301     -11.757 -24.140  21.675  1.00 20.62           O
HETATM   64  O1B SIA A 301     -12.017 -22.544  23.205  1.00 21.70           O
HETATM   65  O4  SIA A 301     -11.368 -27.727  24.474  1.00 16.80           O
HETATM   66  O6  SIA A 301     -13.524 -24.272  24.854  1.00 19.64           O
HETATM   67  O7  SIA A 301     -13.680 -24.429  27.639  1.00 17.96           O
HETATM   68  O8  SIA A 301     -12.430 -21.649  25.783  1.00 15.79           O
HETATM   69  O9  SIA A 301     -13.770 -20.124  27.772  1.00 19.09           O
HETATM   70  O10 SIA A 301     -11.152 -27.228  28.177  1.00 15.90           O
HETATM   71  C1  NDG A 302     -21.041 -19.720  26.337  1.00 21.09           C
HETATM   72  C2  NDG A 302     -21.100 -19.477  24.830  1.00 19.34           C
HETATM   73  C3  NDG A 302     -20.402 -20.608  24.020  1.00 18.64           C
HETATM   74  C4  NDG A 302     -19.003 -20.961  24.539  1.00 18.77           C
HETATM   75  C5  NDG A 302     -19.074 -21.200  26.046  1.00 19.54           C
HETATM   76  C6  NDG A 302     -17.674 -21.584  26.552  1.00 18.08           C
HETATM   77  C7  NDG A 302     -22.940 -18.063  23.917  1.00 16.00           C
HETATM   78  C8  NDG A 302     -24.341 -18.027  23.325  1.00 12.68           C
HETATM   79  O   NDG A 302     -19.707 -20.118  26.749  1.00 23.70           O
HETATM   80  O3  NDG A 302     -20.162 -20.210  22.687  1.00 15.83           O
HETATM   81  O4  NDG A 302     -18.496 -22.127  23.857  1.00 18.41           O
HETATM   82  O6  NDG A 302     -17.532 -21.340  27.926  1.00 18.58           O
HETATM   83  O7  NDG A 302     -22.342 -16.996  24.074  1.00 15.08           O
HETATM   84  N2  NDG A 302     -22.438 -19.255  24.283  1.00 16.39           N
HETATM   85  O1L NDG A 302     -21.949 -20.737  26.698  1.00 23.01           O
HETATM   97  C1  FUC A 304     -21.104 -20.710  21.736  1.00 13.44           C
HETATM   98  C2  FUC A 304     -21.007 -19.827  20.500  1.00 11.51           C
HETATM   99  C3  FUC A 304     -19.790 -20.112  19.687  1.00 10.97           C
HETATM  100  C4  FUC A 304     -19.748 -21.570  19.347  1.00 13.24           C
HETATM  101  C5  FUC A 304     -19.780 -22.383  20.655  1.00 12.23           C
HETATM  102  C6  FUC A 304     -19.764 -23.892  20.517  1.00  6.84           C
HETATM  103  O2  FUC A 304     -20.878 -18.467  20.837  1.00 15.86           O
HETATM  104  O3  FUC A 304     -19.949 -19.336  18.520  1.00 11.61           O
HETATM  105  O4  FUC A 304     -20.863 -21.742  18.454  1.00 17.78           O
HETATM  106  O5  FUC A 304     -20.946 -22.085  21.398  1.00 15.55           O
HETATM  107  O   HOH A 410     -14.891 -16.795  20.561  1.00 23.57           O
CONECT   51   52   63   64
CONECT   60   61   62   70
CONECT   61   60
CONECT   52   51   53   66   93
CONECT   53   52   54
CONECT   54   53   55   65
CONECT   55   54   56   62
CONECT   56   55   57   66
CONECT   57   56   58   67
CONECT   58   57   59   68
CONECT   59   58   69
CONECT   62   55   60
CONECT   70   60
CONECT   63   51
CONECT   64   51
CONECT   65   54
CONECT   66   52   56
CONECT   67   57
CONECT   68   58
CONECT   69   59
CONECT   71   72   79   85
CONECT   72   71   73   84
CONECT   73   72   74   80
CONECT   74   73   75   81
CONECT   75   74   76   79
CONECT   76   75   82
CONECT   77   78   83   84
CONECT   78   77
CONECT   84   72   77
CONECT   79   71   75
CONECT   85   71
CONECT   80   73   97
CONECT   81   74   86
CONECT   82   76
CONECT   83   77
CONECT   86   81   87   95
CONECT   87   86   88   92
CONECT   88   87   89   93
CONECT   89   88   90   94
CONECT   90   89   91   95
CONECT   91   90   96
CONECT   92   87
CONECT   93   52   88
CONECT   94   89
CONECT   95   86   90
CONECT   96   91
CONECT   97   80   98  106
CONECT   98   97   99  103
CONECT   99   98  100  104
CONECT  100   99  101  105
CONECT  101  100  102  106
CONECT  102  101
CONECT  103   98
CONECT  104   99
CONECT  105  100
CONECT  106   97  101
END
