# Supplementary material for: Scaffold repositioning of spiro-acridine derivatives as fungi chitinase inhibitor by target fishing and in vitro studies
Source: Sci Rep. 2023 May 5;13:7320. doi: 10.1038/s41598-023-33279-9 (PMC10163251; doi:10.1038/s41598-023-33279-9)
Supplement: Supplementary file 2 — Supplementary Information 2. [file 41598_2023_33279_MOESM2_ESM.zip › PDBQT_TARGETS_ALL/4eb8_IM5.pdb]

HEADER    TRANSFERASE/TRANSFERASE INHIBITOR       23-MAR-12   4EB8              
TITLE     CRYSTAL STRUCTURE OF PURINE NUCLEOSIDE PHOSPHORYLASE (W16Y, W94Y,     
TITLE    2 W178Y, H257W) MUTANT FROM HUMAN COMPLEXED WITH DADME-IMMG AND        
TITLE    3 PHOSPHATE                                                            
COMPND    MOL_ID: 1;                                                            
COMPND   2 MOLECULE: PURINE NUCLEOSIDE PHOSPHORYLASE;                           
COMPND   3 CHAIN: A, B, C;                                                      
COMPND   4 SYNONYM: PNP, INOSINE PHOSPHORYLASE;                                 
COMPND   5 EC: 2.4.2.1;                                                         
COMPND   6 ENGINEERED: YES;                                                     
COMPND   7 MUTATION: YES                                                        
SOURCE    MOL_ID: 1;                                                            
SOURCE   2 ORGANISM_SCIENTIFIC: HOMO SAPIENS;                                   
SOURCE   3 ORGANISM_COMMON: HUMAN;                                              
SOURCE   4 ORGANISM_TAXID: 9606;                                                
SOURCE   5 GENE: NP, PNP, X00737.1;                                             
SOURCE   6 EXPRESSION_SYSTEM: ESCHERICHIA COLI;                                 
SOURCE   7 EXPRESSION_SYSTEM_TAXID: 562;                                        
SOURCE   8 EXPRESSION_SYSTEM_STRAIN: BL21(DE3)PLYSS;                            
SOURCE   9 EXPRESSION_SYSTEM_VECTOR_TYPE: PLASMID;                              
SOURCE  10 EXPRESSION_SYSTEM_PLASMID: PCRT7/NT-TOPO                             
KEYWDS    PNP,IMMUCILLIN, PURINE NUCLEOSIDE PHOSPHORYLASE, NUCLEOSIDE BINDING,  
KEYWDS   2 PURINE BASE BINDING, PURINE-NUCLEOSIDE PHOSPHORYLASE ACTIVITY, DRUG  
KEYWDS   3 BINDING, TRANSFERASE ACTIVITY, TRANSFERRING GLYCOSYL GROUPS,         
KEYWDS   4 PHOSPHATE ION BINDING, INTRACELLULAR, CYTOSOL, TRANSFERASE-          
KEYWDS   5 TRANSFERASE INHIBITOR COMPLEX                                        
EXPDTA    X-RAY DIFFRACTION                                                     
AUTHOR    M.C.HO,A.M.HAAPALAINEN,J.J.SUAREZ,S.C.ALMO,V.L.SCHRAMM                
REVDAT   3   13-MAR-13 4EB8    1       JRNL                                     
REVDAT   2   06-MAR-13 4EB8    1       JRNL                                     
REVDAT   1   06-FEB-13 4EB8    0                                                
JRNL        AUTH   J.SUAREZ,A.M.HAAPALAINEN,S.M.CAHILL,M.C.HO,F.YAN,S.C.ALMO,   
JRNL        AUTH 2 V.L.SCHRAMM                                                  
JRNL        TITL   CATALYTIC SITE CONFORMATIONS IN HUMAN PNP BY (19)F-NMR AND   
JRNL        TITL 2 CRYSTALLOGRAPHY.                                             
JRNL        REF    CHEM.BIOL.                    V.  20   212 2013              
JRNL        REFN                   ISSN 1074-5521                               
JRNL        PMID   23438750                                                     
JRNL        DOI    10.1016/J.CHEMBIOL.2013.01.009                               
REMARK   2                                                                      
REMARK   2 RESOLUTION.    2.30 ANGSTROMS.                                       
REMARK   3                                                                      
REMARK   3 REFINEMENT.                                                          
REMARK   3   PROGRAM     : REFMAC 5.7.0025                                      
REMARK   3   AUTHORS     : MURSHUDOV,VAGIN,DODSON                               
REMARK   3                                                                      
REMARK   3    REFINEMENT TARGET : MAXIMUM LIKELIHOOD                            
REMARK   3                                                                      
REMARK   3  DATA USED IN REFINEMENT.                                            
REMARK   3   RESOLUTION RANGE HIGH (ANGSTROMS) : 2.30                           
REMARK   3   RESOLUTION RANGE LOW  (ANGSTROMS) : 47.48                          
REMARK   3   DATA CUTOFF            (SIGMA(F)) : NULL                           
REMARK   3   COMPLETENESS FOR RANGE        (%) : 99.9                           
REMARK   3   NUMBER OF REFLECTIONS             : 43257                          
REMARK   3                                                                      
REMARK   3  FIT TO DATA USED IN REFINEMENT.                                     
REMARK   3   CROSS-VALIDATION METHOD          : THROUGHOUT                      
REMARK   3   FREE R VALUE TEST SET SELECTION  : RANDOM                          
REMARK   3   R VALUE     (WORKING + TEST SET) : 0.183                           
REMARK   3   R VALUE            (WORKING SET) : 0.181                           
REMARK   3   FREE R VALUE                     : 0.228                           
REMARK   3   FREE R VALUE TEST SET SIZE   (%) : 5.100                           
REMARK   3   FREE R VALUE TEST SET COUNT      : 2301                            
REMARK   3                                                                      
REMARK   3  FIT IN THE HIGHEST RESOLUTION BIN.                                  
REMARK   3   TOTAL NUMBER OF BINS USED           : 20                           
REMARK   3   BIN RESOLUTION RANGE HIGH       (A) : 2.30                         
REMARK   3   BIN RESOLUTION RANGE LOW        (A) : 2.36                         
REMARK   3   REFLECTION IN BIN     (WORKING SET) : 3124                         
REMARK   3   BIN COMPLETENESS (WORKING+TEST) (%) : 100.00                       
REMARK   3   BIN R VALUE           (WORKING SET) : 0.3400                       
REMARK   3   BIN FREE R VALUE SET COUNT          : 166                          
REMARK   3   BIN FREE R VALUE                    : 0.4030                       
REMARK   3                                                                      
REMARK   3  NUMBER OF NON-HYDROGEN ATOMS USED IN REFINEMENT.                    
REMARK   3   PROTEIN ATOMS            : 6713                                    
REMARK   3   NUCLEIC ACID ATOMS       : 0                                       
REMARK   3   HETEROGEN ATOMS          : 83                                      
REMARK   3   SOLVENT ATOMS            : 323                                     
REMARK   3                                                                      
REMARK   3  B VALUES.                                                           
REMARK   3   FROM WILSON PLOT           (A**2) : NULL                           
REMARK   3   MEAN B VALUE      (OVERALL, A**2) : 47.44                          
REMARK   3   OVERALL ANISOTROPIC B VALUE.                                       
REMARK   3    B11 (A**2) : 6.20000                                              
REMARK   3    B22 (A**2) : -2.99000                                             
REMARK   3    B33 (A**2) : -3.21000                                             
REMARK   3    B12 (A**2) : 0.00000                                              
REMARK   3    B13 (A**2) : 0.00000                                              
REMARK   3    B23 (A**2) : 0.00000                                              
REMARK   3                                                                      
REMARK   3  ESTIMATED OVERALL COORDINATE ERROR.                                 
REMARK   3   ESU BASED ON R VALUE                            (A): 0.295         
REMARK   3   ESU BASED ON FREE R VALUE                       (A): 0.216         
REMARK   3   ESU BASED ON MAXIMUM LIKELIHOOD                 (A): 0.176         
REMARK   3   ESU FOR B VALUES BASED ON MAXIMUM LIKELIHOOD (A**2): 7.838         
REMARK   3                                                                      
REMARK   3 CORRELATION COEFFICIENTS.                                            
REMARK   3   CORRELATION COEFFICIENT FO-FC      : 0.965                         
REMARK   3   CORRELATION COEFFICIENT FO-FC FREE : 0.946                         
REMARK   3                                                                      
REMARK   3  RMS DEVIATIONS FROM IDEAL VALUES        COUNT    RMS    WEIGHT      
REMARK   3   BOND LENGTHS REFINED ATOMS        (A):  6957 ; 0.010 ; 0.019       
REMARK   3   BOND LENGTHS OTHERS               (A):  NULL ;  NULL ;  NULL       
REMARK   3   BOND ANGLES REFINED ATOMS   (DEGREES):  9420 ; 1.506 ; 1.977       
REMARK   3   BOND ANGLES OTHERS          (DEGREES):  NULL ;  NULL ;  NULL       
REMARK   3   TORSION ANGLES, PERIOD 1    (DEGREES):   858 ; 6.186 ; 5.000       
REMARK   3   TORSION ANGLES, PERIOD 2    (DEGREES):   320 ;37.265 ;23.531       
REMARK   3   TORSION ANGLES, PERIOD 3    (DEGREES):  1151 ;16.423 ;15.000       
REMARK   3   TORSION ANGLES, PERIOD 4    (DEGREES):    51 ;19.961 ;15.000       
REMARK   3   CHIRAL-CENTER RESTRAINTS       (A**3):  1017 ; 0.096 ; 0.200       
REMARK   3   GENERAL PLANES REFINED ATOMS      (A):  5326 ; 0.006 ; 0.021       
REMARK   3   GENERAL PLANES OTHERS             (A):  NULL ;  NULL ;  NULL       
REMARK   3   NON-BONDED CONTACTS REFINED ATOMS (A):  NULL ;  NULL ;  NULL       
REMARK   3   NON-BONDED CONTACTS OTHERS        (A):  NULL ;  NULL ;  NULL       
REMARK   3   NON-BONDED TORSION REFINED ATOMS  (A):  NULL ;  NULL ;  NULL       
REMARK   3   NON-BONDED TORSION OTHERS         (A):  NULL ;  NULL ;  NULL       
REMARK   3   H-BOND (X...Y) REFINED ATOMS      (A):  NULL ;  NULL ;  NULL       
REMARK   3   H-BOND (X...Y) OTHERS             (A):  NULL ;  NULL ;  NULL       
REMARK   3   POTENTIAL METAL-ION REFINED ATOMS (A):  NULL ;  NULL ;  NULL       
REMARK   3   POTENTIAL METAL-ION OTHERS        (A):  NULL ;  NULL ;  NULL       
REMARK   3   SYMMETRY VDW REFINED ATOMS        (A):  NULL ;  NULL ;  NULL       
REMARK   3   SYMMETRY VDW OTHERS               (A):  NULL ;  NULL ;  NULL       
REMARK   3   SYMMETRY H-BOND REFINED ATOMS     (A):  NULL ;  NULL ;  NULL       
REMARK   3   SYMMETRY H-BOND OTHERS            (A):  NULL ;  NULL ;  NULL       
REMARK   3   SYMMETRY METAL-ION REFINED ATOMS  (A):  NULL ;  NULL ;  NULL       
REMARK   3   SYMMETRY METAL-ION OTHERS         (A):  NULL ;  NULL ;  NULL       
REMARK   3                                                                      
REMARK   3  ISOTROPIC THERMAL FACTOR RESTRAINTS.     COUNT   RMS    WEIGHT      
REMARK   3   MAIN-CHAIN BOND REFINED ATOMS  (A**2):  NULL ;  NULL ;  NULL       
REMARK   3   MAIN-CHAIN BOND OTHER ATOMS    (A**2):  NULL ;  NULL ;  NULL       
REMARK   3   MAIN-CHAIN ANGLE REFINED ATOMS (A**2):  NULL ;  NULL ;  NULL       
REMARK   3   SIDE-CHAIN BOND REFINED ATOMS  (A**2):  NULL ;  NULL ;  NULL       
REMARK   3   SIDE-CHAIN ANGLE REFINED ATOMS (A**2):  NULL ;  NULL ;  NULL       
REMARK   3                                                                      
REMARK   3 ANISOTROPIC THERMAL FACTOR RESTRAINTS.    COUNT   RMS   WEIGHT       
REMARK   3   RIGID-BOND RESTRAINTS          (A**2):  NULL ;  NULL ;  NULL       
REMARK   3   SPHERICITY; FREE ATOMS         (A**2):  NULL ;  NULL ;  NULL       
REMARK   3   SPHERICITY; BONDED ATOMS       (A**2):  NULL ;  NULL ;  NULL       
REMARK   3                                                                      
REMARK   3  NCS RESTRAINTS STATISTICS                                           
REMARK   3   NUMBER OF DIFFERENT NCS GROUPS : NULL                              
REMARK   3                                                                      
REMARK   3  TLS DETAILS                                                         
REMARK   3   NUMBER OF TLS GROUPS  : NULL                                       
REMARK   3                                                                      
REMARK   3  BULK SOLVENT MODELLING.                                             
REMARK   3   METHOD USED : BABINET MODEL WITH MASK                              
REMARK   3   PARAMETERS FOR MASK CALCULATION                                    
REMARK   3   VDW PROBE RADIUS   : 1.20                                          
REMARK   3   ION PROBE RADIUS   : 0.80                                          
REMARK   3   SHRINKAGE RADIUS   : 0.80                                          
REMARK   3                                                                      
REMARK   3  OTHER REFINEMENT REMARKS: HYDROGENS HAVE BEEN USED IF PRESENT IN    
REMARK   3  THE INPUT                                                           
REMARK   4                                                                      
REMARK   4 4EB8 COMPLIES WITH FORMAT V. 3.30, 13-JUL-11                         
REMARK 100                                                                      
REMARK 100 THIS ENTRY HAS BEEN PROCESSED BY RCSB ON 26-MAR-12.                  
REMARK 100 THE RCSB ID CODE IS RCSB071400.                                      
REMARK 200                                                                      
REMARK 200 EXPERIMENTAL DETAILS                                                 
REMARK 200  EXPERIMENT TYPE                : X-RAY DIFFRACTION                  
REMARK 200  DATE OF DATA COLLECTION        : 22-APR-11                          
REMARK 200  TEMPERATURE           (KELVIN) : 100                                
REMARK 200  PH                             : 6.5                                
REMARK 200  NUMBER OF CRYSTALS USED        : 1                                  
REMARK 200                                                                      
REMARK 200  SYNCHROTRON              (Y/N) : Y                                  
REMARK 200  RADIATION SOURCE               : NSLS                               
REMARK 200  BEAMLINE                       : X29A                               
REMARK 200  X-RAY GENERATOR MODEL          : NULL                               
REMARK 200  MONOCHROMATIC OR LAUE    (M/L) : M                                  
REMARK 200  WAVELENGTH OR RANGE        (A) : 1.075                              
REMARK 200  MONOCHROMATOR                  : NULL                               
REMARK 200  OPTICS                         : NULL                               
REMARK 200                                                                      
REMARK 200  DETECTOR TYPE                  : CCD                                
REMARK 200  DETECTOR MANUFACTURER          : ADSC QUANTUM 315R                  
REMARK 200  INTENSITY-INTEGRATION SOFTWARE : HKL-3000                           
REMARK 200  DATA SCALING SOFTWARE          : HKL-3000                           
REMARK 200                                                                      
REMARK 200  NUMBER OF UNIQUE REFLECTIONS   : 45728                              
REMARK 200  RESOLUTION RANGE HIGH      (A) : 2.300                              
REMARK 200  RESOLUTION RANGE LOW       (A) : 50.000                             
REMARK 200  REJECTION CRITERIA  (SIGMA(I)) : 0.000                              
REMARK 200                                                                      
REMARK 200 OVERALL.                                                             
REMARK 200  COMPLETENESS FOR RANGE     (%) : 99.9                               
REMARK 200  DATA REDUNDANCY                : 6.000                              
REMARK 200  R MERGE                    (I) : 0.09700                            
REMARK 200  R SYM                      (I) : 0.09700                            
REMARK 200  <I/SIGMA(I)> FOR THE DATA SET  : 20.8000                            
REMARK 200                                                                      
REMARK 200 IN THE HIGHEST RESOLUTION SHELL.                                     
REMARK 200  HIGHEST RESOLUTION SHELL, RANGE HIGH (A) : 2.30                     
REMARK 200  HIGHEST RESOLUTION SHELL, RANGE LOW  (A) : 2.38                     
REMARK 200  COMPLETENESS FOR SHELL     (%) : 100.0                              
REMARK 200  DATA REDUNDANCY IN SHELL       : 5.90                               
REMARK 200  R MERGE FOR SHELL          (I) : 0.82800                            
REMARK 200  R SYM FOR SHELL            (I) : 0.82800                            
REMARK 200  <I/SIGMA(I)> FOR SHELL         : 2.200                              
REMARK 200                                                                      
REMARK 200 DIFFRACTION PROTOCOL: SINGLE WAVELENGTH                              
REMARK 200 METHOD USED TO DETERMINE THE STRUCTURE: MOLECULAR REPLACEMENT        
REMARK 200 SOFTWARE USED: MOLREP                                                
REMARK 200 STARTING MODEL: NULL                                                 
REMARK 200                                                                      
REMARK 200 REMARK: NULL                                                         
REMARK 280                                                                      
REMARK 280 CRYSTAL                                                              
REMARK 280 SOLVENT CONTENT, VS   (%): 46.92                                     
REMARK 280 MATTHEWS COEFFICIENT, VM (ANGSTROMS**3/DA): 2.32                     
REMARK 280                                                                      
REMARK 280 CRYSTALLIZATION CONDITIONS: 20% PEG 5000 MONOMETHYL ETHER, 0.1M      
REMARK 280  BIS-TRIS, PH 6.5, VAPOR DIFFUSION, SITTING DROP, TEMPERATURE 293K   
REMARK 290                                                                      
REMARK 290 CRYSTALLOGRAPHIC SYMMETRY                                            
REMARK 290 SYMMETRY OPERATORS FOR SPACE GROUP: P 21 21 21                       
REMARK 290                                                                      
REMARK 290      SYMOP   SYMMETRY                                                
REMARK 290     NNNMMM   OPERATOR                                                
REMARK 290       1555   X,Y,Z                                                   
REMARK 290       2555   -X+1/2,-Y,Z+1/2                                         
REMARK 290       3555   -X,Y+1/2,-Z+1/2                                         
REMARK 290       4555   X+1/2,-Y+1/2,-Z                                         
REMARK 290                                                                      
REMARK 290     WHERE NNN -> OPERATOR NUMBER                                     
REMARK 290           MMM -> TRANSLATION VECTOR                                  
REMARK 290                                                                      
REMARK 290 CRYSTALLOGRAPHIC SYMMETRY TRANSFORMATIONS                            
REMARK 290 THE FOLLOWING TRANSFORMATIONS OPERATE ON THE ATOM/HETATM             
REMARK 290 RECORDS IN THIS ENTRY TO PRODUCE CRYSTALLOGRAPHICALLY                
REMARK 290 RELATED MOLECULES.                                                   
REMARK 290   SMTRY1   1  1.000000  0.000000  0.000000        0.00000            
REMARK 290   SMTRY2   1  0.000000  1.000000  0.000000        0.00000            
REMARK 290   SMTRY3   1  0.000000  0.000000  1.000000        0.00000            
REMARK 290   SMTRY1   2 -1.000000  0.000000  0.000000       27.87600            
REMARK 290   SMTRY2   2  0.000000 -1.000000  0.000000        0.00000            
REMARK 290   SMTRY3   2  0.000000  0.000000  1.000000       68.75150            
REMARK 290   SMTRY1   3 -1.000000  0.000000  0.000000        0.00000            
REMARK 290   SMTRY2   3  0.000000  1.000000  0.000000       65.51750            
REMARK 290   SMTRY3   3  0.000000  0.000000 -1.000000       68.75150            
REMARK 290   SMTRY1   4  1.000000  0.000000  0.000000       27.87600            
REMARK 290   SMTRY2   4  0.000000 -1.000000  0.000000       65.51750            
REMARK 290   SMTRY3   4  0.000000  0.000000 -1.000000        0.00000            
REMARK 290                                                                      
REMARK 290 REMARK: NULL                                                         
REMARK 300                                                                      
REMARK 300 BIOMOLECULE: 1                                                       
REMARK 300 SEE REMARK 350 FOR THE AUTHOR PROVIDED AND/OR PROGRAM                
REMARK 300 GENERATED ASSEMBLY INFORMATION FOR THE STRUCTURE IN                  
REMARK 300 THIS ENTRY. THE REMARK MAY ALSO PROVIDE INFORMATION ON               
REMARK 300 BURIED SURFACE AREA.                                                 
REMARK 350                                                                      
REMARK 350 COORDINATES FOR A COMPLETE MULTIMER REPRESENTING THE KNOWN           
REMARK 350 BIOLOGICALLY SIGNIFICANT OLIGOMERIZATION STATE OF THE                
REMARK 350 MOLECULE CAN BE GENERATED BY APPLYING BIOMT TRANSFORMATIONS          
REMARK 350 GIVEN BELOW.  BOTH NON-CRYSTALLOGRAPHIC AND                          
REMARK 350 CRYSTALLOGRAPHIC OPERATIONS ARE GIVEN.                               
REMARK 350                                                                      
REMARK 350 BIOMOLECULE: 1                                                       
REMARK 350 AUTHOR DETERMINED BIOLOGICAL UNIT: TRIMERIC                          
REMARK 350 SOFTWARE DETERMINED QUATERNARY STRUCTURE: TRIMERIC                   
REMARK 350 SOFTWARE USED: PISA                                                  
REMARK 350 TOTAL BURIED SURFACE AREA: 9430 ANGSTROM**2                          
REMARK 350 SURFACE AREA OF THE COMPLEX: 30800 ANGSTROM**2                       
REMARK 350 CHANGE IN SOLVENT FREE ENERGY: -52.0 KCAL/MOL                        
REMARK 350 APPLY THE FOLLOWING TO CHAINS: A, B, C                               
REMARK 350   BIOMT1   1  1.000000  0.000000  0.000000        0.00000            
REMARK 350   BIOMT2   1  0.000000  1.000000  0.000000        0.00000            
REMARK 350   BIOMT3   1  0.000000  0.000000  1.000000        0.00000            
REMARK 465                                                                      
REMARK 465 MISSING RESIDUES                                                     
REMARK 465 THE FOLLOWING RESIDUES WERE NOT LOCATED IN THE                       
REMARK 465 EXPERIMENT. (M=MODEL NUMBER; RES=RESIDUE NAME; C=CHAIN               
REMARK 465 IDENTIFIER; SSSEQ=SEQUENCE NUMBER; I=INSERTION CODE.)                
REMARK 465                                                                      
REMARK 465   M RES C SSSEQI                                                     
REMARK 465     MET A   -34                                                      
REMARK 465     ARG A   -33                                                      
REMARK 465     GLY A   -32                                                      
REMARK 465     SER A   -31                                                      
REMARK 465     HIS A   -30                                                      
REMARK 465     HIS A   -29                                                      
REMARK 465     HIS A   -28                                                      
REMARK 465     HIS A   -27                                                      
REMARK 465     HIS A   -26                                                      
REMARK 465     HIS A   -25                                                      
REMARK 465     GLY A   -24                                                      
REMARK 465     MET A   -23                                                      
REMARK 465     ALA A   -22                                                      
REMARK 465     SER A   -21                                                      
REMARK 465     MET A   -20                                                      
REMARK 465     THR A   -19                                                      
REMARK 465     GLY A   -18                                                      
REMARK 465     GLY A   -17                                                      
REMARK 465     GLN A   -16                                                      
REMARK 465     GLN A   -15                                                      
REMARK 465     MET A   -14                                                      
REMARK 465     GLY A   -13                                                      
REMARK 465     ARG A   -12                                                      
REMARK 465     ASP A   -11                                                      
REMARK 465     LEU A   -10                                                      
REMARK 465     TYR A    -9                                                      
REMARK 465     ASP A    -8                                                      
REMARK 465     ASP A    -7                                                      
REMARK 465     ASP A    -6                                                      
REMARK 465     ASP A    -5                                                      
REMARK 465     LYS A    -4                                                      
REMARK 465     ASP A    -3                                                      
REMARK 465     PRO A    -2                                                      
REMARK 465     LYS A   287                                                      
REMARK 465     ALA A   288                                                      
REMARK 465     SER A   289                                                      
REMARK 465     MET B   -34                                                      
REMARK 465     ARG B   -33                                                      
REMARK 465     GLY B   -32                                                      
REMARK 465     SER B   -31                                                      
REMARK 465     HIS B   -30                                                      
REMARK 465     HIS B   -29                                                      
REMARK 465     HIS B   -28                                                      
REMARK 465     HIS B   -27                                                      
REMARK 465     HIS B   -26                                                      
REMARK 465     HIS B   -25                                                      
REMARK 465     GLY B   -24                                                      
REMARK 465     MET B   -23                                                      
REMARK 465     ALA B   -22                                                      
REMARK 465     SER B   -21                                                      
REMARK 465     MET B   -20                                                      
REMARK 465     THR B   -19                                                      
REMARK 465     GLY B   -18                                                      
REMARK 465     GLY B   -17                                                      
REMARK 465     GLN B   -16                                                      
REMARK 465     GLN B   -15                                                      
REMARK 465     MET B   -14                                                      
REMARK 465     GLY B   -13                                                      
REMARK 465     ARG B   -12                                                      
REMARK 465     ASP B   -11                                                      
REMARK 465     LEU B   -10                                                      
REMARK 465     TYR B    -9                                                      
REMARK 465     ASP B    -8                                                      
REMARK 465     ASP B    -7                                                      
REMARK 465     ASP B    -6                                                      
REMARK 465     ASP B    -5                                                      
REMARK 465     LYS B    -4                                                      
REMARK 465     ASP B    -3                                                      
REMARK 465     PRO B    -2                                                      
REMARK 465     LYS B   287                                                      
REMARK 465     ALA B   288                                                      
REMARK 465     SER B   289                                                      
REMARK 465     MET C   -34                                                      
REMARK 465     ARG C   -33                                                      
REMARK 465     GLY C   -32                                                      
REMARK 465     SER C   -31                                                      
REMARK 465     HIS C   -30                                                      
REMARK 465     HIS C   -29                                                      
REMARK 465     HIS C   -28                                                      
REMARK 465     HIS C   -27                                                      
REMARK 465     HIS C   -26                                                      
REMARK 465     HIS C   -25                                                      
REMARK 465     GLY C   -24                                                      
REMARK 465     MET C   -23                                                      
REMARK 465     ALA C   -22                                                      
REMARK 465     SER C   -21                                                      
REMARK 465     MET C   -20                                                      
REMARK 465     THR C   -19                                                      
REMARK 465     GLY C   -18                                                      
REMARK 465     GLY C   -17                                                      
REMARK 465     GLN C   -16                                                      
REMARK 465     GLN C   -15                                                      
REMARK 465     MET C   -14                                                      
REMARK 465     GLY C   -13                                                      
REMARK 465     ARG C   -12                                                      
REMARK 465     ASP C   -11                                                      
REMARK 465     LEU C   -10                                                      
REMARK 465     TYR C    -9                                                      
REMARK 465     ASP C    -8                                                      
REMARK 465     ASP C    -7                                                      
REMARK 465     ASP C    -6                                                      
REMARK 465     ASP C    -5                                                      
REMARK 465     LYS C    -4                                                      
REMARK 465     ASP C    -3                                                      
REMARK 465     PRO C    -2                                                      
REMARK 465     THR C    -1                                                      
REMARK 465     LEU C     0                                                      
REMARK 465     MET C     1                                                      
REMARK 465     GLU C     2                                                      
REMARK 465     ASN C     3                                                      
REMARK 465     LYS C   287                                                      
REMARK 465     ALA C   288                                                      
REMARK 465     SER C   289                                                      
REMARK 500                                                                      
REMARK 500 GEOMETRY AND STEREOCHEMISTRY                                         
REMARK 500 SUBTOPIC: TORSION ANGLES                                             
REMARK 500                                                                      
REMARK 500 TORSION ANGLES OUTSIDE THE EXPECTED RAMACHANDRAN REGIONS:            
REMARK 500 (M=MODEL NUMBER; RES=RESIDUE NAME; C=CHAIN IDENTIFIER;               
REMARK 500 SSEQ=SEQUENCE NUMBER; I=INSERTION CODE).                             
REMARK 500                                                                      
REMARK 500 STANDARD TABLE:                                                      
REMARK 500 FORMAT:(10X,I3,1X,A3,1X,A1,I4,A1,4X,F7.2,3X,F7.2)                    
REMARK 500                                                                      
REMARK 500 EXPECTED VALUES: GJ KLEYWEGT AND TA JONES (1996). PHI/PSI-           
REMARK 500 CHOLOGY: RAMACHANDRAN REVISITED. STRUCTURE 4, 1395 - 1400            
REMARK 500                                                                      
REMARK 500  M RES CSSEQI        PSI       PHI                                   
REMARK 500    ASN A  55      -15.01     79.92                                   
REMARK 500    LYS A 179       26.01    -77.46                                   
REMARK 500    SER A 220     -157.98   -152.42                                   
REMARK 500    THR A 221      -58.44     72.35                                   
REMARK 500    ILE A 277      -38.38    -37.49                                   
REMARK 500    ASN B  55       -4.37     71.17                                   
REMARK 500    SER B 220     -157.04   -152.86                                   
REMARK 500    THR B 221      -59.72     74.80                                   
REMARK 500    ASN C  55       -0.31     71.11                                   
REMARK 500    THR C 221      -53.79     75.80                                   
REMARK 500                                                                      
REMARK 500 REMARK: NULL                                                         
REMARK 800                                                                      
REMARK 800 SITE                                                                 
REMARK 800 SITE_IDENTIFIER: AC1                                                 
REMARK 800 EVIDENCE_CODE: SOFTWARE                                              
REMARK 800 SITE_DESCRIPTION: BINDING SITE FOR RESIDUE PO4 A 301                 
REMARK 800                                                                      
REMARK 800 SITE_IDENTIFIER: AC2                                                 
REMARK 800 EVIDENCE_CODE: SOFTWARE                                              
REMARK 800 SITE_DESCRIPTION: BINDING SITE FOR RESIDUE IM5 A 302                 
REMARK 800                                                                      
REMARK 800 SITE_IDENTIFIER: AC3                                                 
REMARK 800 EVIDENCE_CODE: SOFTWARE                                              
REMARK 800 SITE_DESCRIPTION: BINDING SITE FOR RESIDUE PO4 B 301                 
REMARK 800                                                                      
REMARK 800 SITE_IDENTIFIER: AC4                                                 
REMARK 800 EVIDENCE_CODE: SOFTWARE                                              
REMARK 800 SITE_DESCRIPTION: BINDING SITE FOR RESIDUE IM5 B 302                 
REMARK 800                                                                      
REMARK 800 SITE_IDENTIFIER: AC5                                                 
REMARK 800 EVIDENCE_CODE: SOFTWARE                                              
REMARK 800 SITE_DESCRIPTION: BINDING SITE FOR RESIDUE EDO B 303                 
REMARK 800                                                                      
REMARK 800 SITE_IDENTIFIER: AC6                                                 
REMARK 800 EVIDENCE_CODE: SOFTWARE                                              
REMARK 800 SITE_DESCRIPTION: BINDING SITE FOR RESIDUE PO4 C 301                 
REMARK 800                                                                      
REMARK 800 SITE_IDENTIFIER: AC7                                                 
REMARK 800 EVIDENCE_CODE: SOFTWARE                                              
REMARK 800 SITE_DESCRIPTION: BINDING SITE FOR RESIDUE IM5 C 302                 
REMARK 800                                                                      
REMARK 800 SITE_IDENTIFIER: AC8                                                 
REMARK 800 EVIDENCE_CODE: SOFTWARE                                              
REMARK 800 SITE_DESCRIPTION: BINDING SITE FOR RESIDUE EDO C 303                 
REMARK 900                                                                      
REMARK 900 RELATED ENTRIES                                                      
REMARK 900 RELATED ID: 4EAR   RELATED DB: PDB                                   
DBREF  4EB8 A    1   289  UNP    P00491   PNPH_HUMAN       1    289             
DBREF  4EB8 B    1   289  UNP    P00491   PNPH_HUMAN       1    289             
DBREF  4EB8 C    1   289  UNP    P00491   PNPH_HUMAN       1    289             
SEQADV 4EB8 MET A  -34  UNP  P00491              INITIATING METHIONINE          
SEQADV 4EB8 ARG A  -33  UNP  P00491              EXPRESSION TAG                 
SEQADV 4EB8 GLY A  -32  UNP  P00491              EXPRESSION TAG                 
SEQADV 4EB8 SER A  -31  UNP  P00491              EXPRESSION TAG                 
SEQADV 4EB8 HIS A  -30  UNP  P00491              EXPRESSION TAG                 
SEQADV 4EB8 HIS A  -29  UNP  P00491              EXPRESSION TAG                 
SEQADV 4EB8 HIS A  -28  UNP  P00491              EXPRESSION TAG                 
SEQADV 4EB8 HIS A  -27  UNP  P00491              EXPRESSION TAG                 
SEQADV 4EB8 HIS A  -26  UNP  P00491              EXPRESSION TAG                 
SEQADV 4EB8 HIS A  -25  UNP  P00491              EXPRESSION TAG                 
SEQADV 4EB8 GLY A  -24  UNP  P00491              EXPRESSION TAG                 
SEQADV 4EB8 MET A  -23  UNP  P00491              EXPRESSION TAG                 
SEQADV 4EB8 ALA A  -22  UNP  P00491              EXPRESSION TAG                 
SEQADV 4EB8 SER A  -21  UNP  P00491              EXPRESSION TAG                 
SEQADV 4EB8 MET A  -20  UNP  P00491              EXPRESSION TAG                 
SEQADV 4EB8 THR A  -19  UNP  P00491              EXPRESSION TAG                 
SEQADV 4EB8 GLY A  -18  UNP  P00491              EXPRESSION TAG                 
SEQADV 4EB8 GLY A  -17  UNP  P00491              EXPRESSION TAG                 
SEQADV 4EB8 GLN A  -16  UNP  P00491              EXPRESSION TAG                 
SEQADV 4EB8 GLN A  -15  UNP  P00491              EXPRESSION TAG                 
SEQADV 4EB8 MET A  -14  UNP  P00491              EXPRESSION TAG                 
SEQADV 4EB8 GLY A  -13  UNP  P00491              EXPRESSION TAG                 
SEQADV 4EB8 ARG A  -12  UNP  P00491              EXPRESSION TAG                 
SEQADV 4EB8 ASP A  -11  UNP  P00491              EXPRESSION TAG                 
SEQADV 4EB8 LEU A  -10  UNP  P00491              EXPRESSION TAG                 
SEQADV 4EB8 TYR A   -9  UNP  P00491              EXPRESSION TAG                 
SEQADV 4EB8 ASP A   -8  UNP  P00491              EXPRESSION TAG                 
SEQADV 4EB8 ASP A   -7  UNP  P00491              EXPRESSION TAG                 
SEQADV 4EB8 ASP A   -6  UNP  P00491              EXPRESSION TAG                 
SEQADV 4EB8 ASP A   -5  UNP  P00491              EXPRESSION TAG                 
SEQADV 4EB8 LYS A   -4  UNP  P00491              EXPRESSION TAG                 
SEQADV 4EB8 ASP A   -3  UNP  P00491              EXPRESSION TAG                 
SEQADV 4EB8 PRO A   -2  UNP  P00491              EXPRESSION TAG                 
SEQADV 4EB8 THR A   -1  UNP  P00491              EXPRESSION TAG                 
SEQADV 4EB8 LEU A    0  UNP  P00491              EXPRESSION TAG                 
SEQADV 4EB8 TYR A   16  UNP  P00491    TRP    16 ENGINEERED MUTATION            
SEQADV 4EB8 SER A   51  UNP  P00491    GLY    51 ENGINEERED MUTATION            
SEQADV 4EB8 TYR A   94  UNP  P00491    TRP    94 ENGINEERED MUTATION            
SEQADV 4EB8 TYR A  178  UNP  P00491    TRP   178 ENGINEERED MUTATION            
SEQADV 4EB8 TRP A  257  UNP  P00491    HIS   257 ENGINEERED MUTATION            
SEQADV 4EB8 MET B  -34  UNP  P00491              INITIATING METHIONINE          
SEQADV 4EB8 ARG B  -33  UNP  P00491              EXPRESSION TAG                 
SEQADV 4EB8 GLY B  -32  UNP  P00491              EXPRESSION TAG                 
SEQADV 4EB8 SER B  -31  UNP  P00491              EXPRESSION TAG                 
SEQADV 4EB8 HIS B  -30  UNP  P00491              EXPRESSION TAG                 
SEQADV 4EB8 HIS B  -29  UNP  P00491              EXPRESSION TAG                 
SEQADV 4EB8 HIS B  -28  UNP  P00491              EXPRESSION TAG                 
SEQADV 4EB8 HIS B  -27  UNP  P00491              EXPRESSION TAG                 
SEQADV 4EB8 HIS B  -26  UNP  P00491              EXPRESSION TAG                 
SEQADV 4EB8 HIS B  -25  UNP  P00491              EXPRESSION TAG                 
SEQADV 4EB8 GLY B  -24  UNP  P00491              EXPRESSION TAG                 
SEQADV 4EB8 MET B  -23  UNP  P00491              EXPRESSION TAG                 
SEQADV 4EB8 ALA B  -22  UNP  P00491              EXPRESSION TAG                 
SEQADV 4EB8 SER B  -21  UNP  P00491              EXPRESSION TAG                 
SEQADV 4EB8 MET B  -20  UNP  P00491              EXPRESSION TAG                 
SEQADV 4EB8 THR B  -19  UNP  P00491              EXPRESSION TAG                 
SEQADV 4EB8 GLY B  -18  UNP  P00491              EXPRESSION TAG                 
SEQADV 4EB8 GLY B  -17  UNP  P00491              EXPRESSION TAG                 
SEQADV 4EB8 GLN B  -16  UNP  P00491              EXPRESSION TAG                 
SEQADV 4EB8 GLN B  -15  UNP  P00491              EXPRESSION TAG                 
SEQADV 4EB8 MET B  -14  UNP  P00491              EXPRESSION TAG                 
SEQADV 4EB8 GLY B  -13  UNP  P00491              EXPRESSION TAG                 
SEQADV 4EB8 ARG B  -12  UNP  P00491              EXPRESSION TAG                 
SEQADV 4EB8 ASP B  -11  UNP  P00491              EXPRESSION TAG                 
SEQADV 4EB8 LEU B  -10  UNP  P00491              EXPRESSION TAG                 
SEQADV 4EB8 TYR B   -9  UNP  P00491              EXPRESSION TAG                 
SEQADV 4EB8 ASP B   -8  UNP  P00491              EXPRESSION TAG                 
SEQADV 4EB8 ASP B   -7  UNP  P00491              EXPRESSION TAG                 
SEQADV 4EB8 ASP B   -6  UNP  P00491              EXPRESSION TAG                 
SEQADV 4EB8 ASP B   -5  UNP  P00491              EXPRESSION TAG                 
SEQADV 4EB8 LYS B   -4  UNP  P00491              EXPRESSION TAG                 
SEQADV 4EB8 ASP B   -3  UNP  P00491              EXPRESSION TAG                 
SEQADV 4EB8 PRO B   -2  UNP  P00491              EXPRESSION TAG                 
SEQADV 4EB8 THR B   -1  UNP  P00491              EXPRESSION TAG                 
SEQADV 4EB8 LEU B    0  UNP  P00491              EXPRESSION TAG                 
SEQADV 4EB8 TYR B   16  UNP  P00491    TRP    16 ENGINEERED MUTATION            
SEQADV 4EB8 SER B   51  UNP  P00491    GLY    51 ENGINEERED MUTATION            
SEQADV 4EB8 TYR B   94  UNP  P00491    TRP    94 ENGINEERED MUTATION            
SEQADV 4EB8 TYR B  178  UNP  P00491    TRP   178 ENGINEERED MUTATION            
SEQADV 4EB8 TRP B  257  UNP  P00491    HIS   257 ENGINEERED MUTATION            
SEQADV 4EB8 MET C  -34  UNP  P00491              INITIATING METHIONINE          
SEQADV 4EB8 ARG C  -33  UNP  P00491              EXPRESSION TAG                 
SEQADV 4EB8 GLY C  -32  UNP  P00491              EXPRESSION TAG                 
SEQADV 4EB8 SER C  -31  UNP  P00491              EXPRESSION TAG                 
SEQADV 4EB8 HIS C  -30  UNP  P00491              EXPRESSION TAG                 
SEQADV 4EB8 HIS C  -29  UNP  P00491              EXPRESSION TAG                 
SEQADV 4EB8 HIS C  -28  UNP  P00491              EXPRESSION TAG                 
SEQADV 4EB8 HIS C  -27  UNP  P00491              EXPRESSION TAG                 
SEQADV 4EB8 HIS C  -26  UNP  P00491              EXPRESSION TAG                 
SEQADV 4EB8 HIS C  -25  UNP  P00491              EXPRESSION TAG                 
SEQADV 4EB8 GLY C  -24  UNP  P00491              EXPRESSION TAG                 
SEQADV 4EB8 MET C  -23  UNP  P00491              EXPRESSION TAG                 
SEQADV 4EB8 ALA C  -22  UNP  P00491              EXPRESSION TAG                 
SEQADV 4EB8 SER C  -21  UNP  P00491              EXPRESSION TAG                 
SEQADV 4EB8 MET C  -20  UNP  P00491              EXPRESSION TAG                 
SEQADV 4EB8 THR C  -19  UNP  P00491              EXPRESSION TAG                 
SEQADV 4EB8 GLY C  -18  UNP  P00491              EXPRESSION TAG                 
SEQADV 4EB8 GLY C  -17  UNP  P00491              EXPRESSION TAG                 
SEQADV 4EB8 GLN C  -16  UNP  P00491              EXPRESSION TAG                 
SEQADV 4EB8 GLN C  -15  UNP  P00491              EXPRESSION TAG                 
SEQADV 4EB8 MET C  -14  UNP  P00491              EXPRESSION TAG                 
SEQADV 4EB8 GLY C  -13  UNP  P00491              EXPRESSION TAG                 
SEQADV 4EB8 ARG C  -12  UNP  P00491              EXPRESSION TAG                 
SEQADV 4EB8 ASP C  -11  UNP  P00491              EXPRESSION TAG                 
SEQADV 4EB8 LEU C  -10  UNP  P00491              EXPRESSION TAG                 
SEQADV 4EB8 TYR C   -9  UNP  P00491              EXPRESSION TAG                 
SEQADV 4EB8 ASP C   -8  UNP  P00491              EXPRESSION TAG                 
SEQADV 4EB8 ASP C   -7  UNP  P00491              EXPRESSION TAG                 
SEQADV 4EB8 ASP C   -6  UNP  P00491              EXPRESSION TAG                 
SEQADV 4EB8 ASP C   -5  UNP  P00491              EXPRESSION TAG                 
SEQADV 4EB8 LYS C   -4  UNP  P00491              EXPRESSION TAG                 
SEQADV 4EB8 ASP C   -3  UNP  P00491              EXPRESSION TAG                 
SEQADV 4EB8 PRO C   -2  UNP  P00491              EXPRESSION TAG                 
SEQADV 4EB8 THR C   -1  UNP  P00491              EXPRESSION TAG                 
SEQADV 4EB8 LEU C    0  UNP  P00491              EXPRESSION TAG                 
SEQADV 4EB8 TYR C   16  UNP  P00491    TRP    16 ENGINEERED MUTATION            
SEQADV 4EB8 SER C   51  UNP  P00491    GLY    51 ENGINEERED MUTATION            
SEQADV 4EB8 TYR C   94  UNP  P00491    TRP    94 ENGINEERED MUTATION            
SEQADV 4EB8 TYR C  178  UNP  P00491    TRP   178 ENGINEERED MUTATION            
SEQADV 4EB8 TRP C  257  UNP  P00491    HIS   257 ENGINEERED MUTATION            
SEQRES   1 A  324  MET ARG GLY SER HIS HIS HIS HIS HIS HIS GLY MET ALA          
SEQRES   2 A  324  SER MET THR GLY GLY GLN GLN MET GLY ARG ASP LEU TYR          
SEQRES   3 A  324  ASP ASP ASP ASP LYS ASP PRO THR LEU MET GLU ASN GLY          
SEQRES   4 A  324  TYR THR TYR GLU ASP TYR LYS ASN THR ALA GLU TYR LEU          
SEQRES   5 A  324  LEU SER HIS THR LYS HIS ARG PRO GLN VAL ALA ILE ILE          
SEQRES   6 A  324  CYS GLY SER GLY LEU GLY GLY LEU THR ASP LYS LEU THR          
SEQRES   7 A  324  GLN ALA GLN ILE PHE ASP TYR SER GLU ILE PRO ASN PHE          
SEQRES   8 A  324  PRO ARG SER THR VAL PRO GLY HIS ALA GLY ARG LEU VAL          
SEQRES   9 A  324  PHE GLY PHE LEU ASN GLY ARG ALA CYS VAL MET MET GLN          
SEQRES  10 A  324  GLY ARG PHE HIS MET TYR GLU GLY TYR PRO LEU TYR LYS          
SEQRES  11 A  324  VAL THR PHE PRO VAL ARG VAL PHE HIS LEU LEU GLY VAL          
SEQRES  12 A  324  ASP THR LEU VAL VAL THR ASN ALA ALA GLY GLY LEU ASN          
SEQRES  13 A  324  PRO LYS PHE GLU VAL GLY ASP ILE MET LEU ILE ARG ASP          
SEQRES  14 A  324  HIS ILE ASN LEU PRO GLY PHE SER GLY GLN ASN PRO LEU          
SEQRES  15 A  324  ARG GLY PRO ASN ASP GLU ARG PHE GLY ASP ARG PHE PRO          
SEQRES  16 A  324  ALA MET SER ASP ALA TYR ASP ARG THR MET ARG GLN ARG          
SEQRES  17 A  324  ALA LEU SER THR TYR LYS GLN MET GLY GLU GLN ARG GLU          
SEQRES  18 A  324  LEU GLN GLU GLY THR TYR VAL MET VAL ALA GLY PRO SER          
SEQRES  19 A  324  PHE GLU THR VAL ALA GLU CYS ARG VAL LEU GLN LYS LEU          
SEQRES  20 A  324  GLY ALA ASP ALA VAL GLY MET SER THR VAL PRO GLU VAL          
SEQRES  21 A  324  ILE VAL ALA ARG HIS CYS GLY LEU ARG VAL PHE GLY PHE          
SEQRES  22 A  324  SER LEU ILE THR ASN LYS VAL ILE MET ASP TYR GLU SER          
SEQRES  23 A  324  LEU GLU LYS ALA ASN TRP GLU GLU VAL LEU ALA ALA GLY          
SEQRES  24 A  324  LYS GLN ALA ALA GLN LYS LEU GLU GLN PHE VAL SER ILE          
SEQRES  25 A  324  LEU MET ALA SER ILE PRO LEU PRO ASP LYS ALA SER              
SEQRES   1 B  324  MET ARG GLY SER HIS HIS HIS HIS HIS HIS GLY MET ALA          
SEQRES   2 B  324  SER MET THR GLY GLY GLN GLN MET GLY ARG ASP LEU TYR          
SEQRES   3 B  324  ASP ASP ASP ASP LYS ASP PRO THR LEU MET GLU ASN GLY          
SEQRES   4 B  324  TYR THR TYR GLU ASP TYR LYS ASN THR ALA GLU TYR LEU          
SEQRES   5 B  324  LEU SER HIS THR LYS HIS ARG PRO GLN VAL ALA ILE ILE          
SEQRES   6 B  324  CYS GLY SER GLY LEU GLY GLY LEU THR ASP LYS LEU THR          
SEQRES   7 B  324  GLN ALA GLN ILE PHE ASP TYR SER GLU ILE PRO ASN PHE          
SEQRES   8 B  324  PRO ARG SER THR VAL PRO GLY HIS ALA GLY ARG LEU VAL          
SEQRES   9 B  324  PHE GLY PHE LEU ASN GLY ARG ALA CYS VAL MET MET GLN          
SEQRES  10 B  324  GLY ARG PHE HIS MET TYR GLU GLY TYR PRO LEU TYR LYS          
SEQRES  11 B  324  VAL THR PHE PRO VAL ARG VAL PHE HIS LEU LEU GLY VAL          
SEQRES  12 B  324  ASP THR LEU VAL VAL THR ASN ALA ALA GLY GLY LEU ASN          
SEQRES  13 B  324  PRO LYS PHE GLU VAL GLY ASP ILE MET LEU ILE ARG ASP          
SEQRES  14 B  324  HIS ILE ASN LEU PRO GLY PHE SER GLY GLN ASN PRO LEU          
SEQRES  15 B  324  ARG GLY PRO ASN ASP GLU ARG PHE GLY ASP ARG PHE PRO          
SEQRES  16 B  324  ALA MET SER ASP ALA TYR ASP ARG THR MET ARG GLN ARG          
SEQRES  17 B  324  ALA LEU SER THR TYR LYS GLN MET GLY GLU GLN ARG GLU          
SEQRES  18 B  324  LEU GLN GLU GLY THR TYR VAL MET VAL ALA GLY PRO SER          
SEQRES  19 B  324  PHE GLU THR VAL ALA GLU CYS ARG VAL LEU GLN LYS LEU          
SEQRES  20 B  324  GLY ALA ASP ALA VAL GLY MET SER THR VAL PRO GLU VAL          
SEQRES  21 B  324  ILE VAL ALA ARG HIS CYS GLY LEU ARG VAL PHE GLY PHE          
SEQRES  22 B  324  SER LEU ILE THR ASN LYS VAL ILE MET ASP TYR GLU SER          
SEQRES  23 B  324  LEU GLU LYS ALA ASN TRP GLU GLU VAL LEU ALA ALA GLY          
SEQRES  24 B  324  LYS GLN ALA ALA GLN LYS LEU GLU GLN PHE VAL SER ILE          
SEQRES  25 B  324  LEU MET ALA SER ILE PRO LEU PRO ASP LYS ALA SER              
SEQRES   1 C  324  MET ARG GLY SER HIS HIS HIS HIS HIS HIS GLY MET ALA          
SEQRES   2 C  324  SER MET THR GLY GLY GLN GLN MET GLY ARG ASP LEU TYR          
SEQRES   3 C  324  ASP ASP ASP ASP LYS ASP PRO THR LEU MET GLU ASN GLY          
SEQRES   4 C  324  TYR THR TYR GLU ASP TYR LYS ASN THR ALA GLU TYR LEU          
SEQRES   5 C  324  LEU SER HIS THR LYS HIS ARG PRO GLN VAL ALA ILE ILE          
SEQRES   6 C  324  CYS GLY SER GLY LEU GLY GLY LEU THR ASP LYS LEU THR          
SEQRES   7 C  324  GLN ALA GLN ILE PHE ASP TYR SER GLU ILE PRO ASN PHE          
SEQRES   8 C  324  PRO ARG SER THR VAL PRO GLY HIS ALA GLY ARG LEU VAL          
SEQRES   9 C  324  PHE GLY PHE LEU ASN GLY ARG ALA CYS VAL MET MET GLN          
SEQRES  10 C  324  GLY ARG PHE HIS MET TYR GLU GLY TYR PRO LEU TYR LYS          
SEQRES  11 C  324  VAL THR PHE PRO VAL ARG VAL PHE HIS LEU LEU GLY VAL          
SEQRES  12 C  324  ASP THR LEU VAL VAL THR ASN ALA ALA GLY GLY LEU ASN          
SEQRES  13 C  324  PRO LYS PHE GLU VAL GLY ASP ILE MET LEU ILE ARG ASP          
SEQRES  14 C  324  HIS ILE ASN LEU PRO GLY PHE SER GLY GLN ASN PRO LEU          
SEQRES  15 C  324  ARG GLY PRO ASN ASP GLU ARG PHE GLY ASP ARG PHE PRO          
SEQRES  16 C  324  ALA MET SER ASP ALA TYR ASP ARG THR MET ARG GLN ARG          
SEQRES  17 C  324  ALA LEU SER THR TYR LYS GLN MET GLY GLU GLN ARG GLU          
SEQRES  18 C  324  LEU GLN GLU GLY THR TYR VAL MET VAL ALA GLY PRO SER          
SEQRES  19 C  324  PHE GLU THR VAL ALA GLU CYS ARG VAL LEU GLN LYS LEU          
SEQRES  20 C  324  GLY ALA ASP ALA VAL GLY MET SER THR VAL PRO GLU VAL          
SEQRES  21 C  324  ILE VAL ALA ARG HIS CYS GLY LEU ARG VAL PHE GLY PHE          
SEQRES  22 C  324  SER LEU ILE THR ASN LYS VAL ILE MET ASP TYR GLU SER          
SEQRES  23 C  324  LEU GLU LYS ALA ASN TRP GLU GLU VAL LEU ALA ALA GLY          
SEQRES  24 C  324  LYS GLN ALA ALA GLN LYS LEU GLU GLN PHE VAL SER ILE          
SEQRES  25 C  324  LEU MET ALA SER ILE PRO LEU PRO ASP LYS ALA SER              
HET    PO4  A 301       5                                                       
HET    IM5  A 302      20                                                       
HET    PO4  B 301       5                                                       
HET    IM5  B 302      20                                                       
HET    EDO  B 303       4                                                       
HET    PO4  C 301       5                                                       
HET    IM5  C 302      20                                                       
HET    EDO  C 303       4                                                       
HETNAM     PO4 PHOSPHATE ION                                                    
HETNAM     IM5 2-AMINO-7-{[(3R,4R)-3-HYDROXY-4-(HYDROXYMETHYL)                  
HETNAM   2 IM5  PYRROLIDIN-1-YL]METHYL}-3,5-DIHYDRO-4H-PYRROLO[3,2-             
HETNAM   3 IM5  D]PYRIMIDIN-4-ONE                                               
HETNAM     EDO 1,2-ETHANEDIOL                                                   
HETSYN     IM5 DADME-IMMG                                                       
HETSYN     EDO ETHYLENE GLYCOL                                                  
FORMUL   4  PO4    3(O4 P 3-)                                                   
FORMUL   5  IM5    3(C12 H17 N5 O3)                                             
FORMUL   8  EDO    2(C2 H6 O2)                                                  
FORMUL  12  HOH   *323(H2 O)                                                    
HELIX    1   1 HIS A   86  HIS A   86  1                                   1
HELIX    2   2 TYR A   88  TYR A   88  1                                   1
HELIX    3   3 TRP A  257  TRP A  257  1                                   1
HELIX    4   4 VAL A  260  VAL A  260  1                                   1
SHEET    1   1 1 ALA A 116  GLY A 118  0
SHEET    2   2 1 VAL A 217  GLY A 218  0
SHEET    3   3 1 THR A 242  ASN A 243  0
CISPEP   1 GLY A  197    PRO A  198          0         7.11                     
CISPEP   2 GLY B  197    PRO B  198          0         2.90                     
CISPEP   3 GLY C  197    PRO C  198          0        13.10                     
SITE     1 AC1 11 GLY A  32  SER A  33  HIS A  64  ARG A  84                    
SITE     2 AC1 11 HIS A  86  ASN A 115  ALA A 116  SER A 220                    
SITE     3 AC1 11 IM5 A 302  HOH A 401  HOH A 509                               
SITE     1 AC2 17 TYR A  88  ALA A 116  GLY A 118  VAL A 195                    
SITE     2 AC2 17 PHE A 200  GLU A 201  VAL A 217  GLY A 218                    
SITE     3 AC2 17 MET A 219  THR A 242  ASN A 243  TRP A 257                    
SITE     4 AC2 17 PO4 A 301  HOH A 479  HOH A 509  HOH A 510                    
SITE     5 AC2 17 PHE C 159                                                     
SITE     1 AC3 10 GLY B  32  SER B  33  HIS B  64  ARG B  84                    
SITE     2 AC3 10 HIS B  86  ASN B 115  ALA B 116  SER B 220                    
SITE     3 AC3 10 IM5 B 302  HOH B 401                                          
SITE     1 AC4 19 PHE A 159  SER B  33  HIS B  86  TYR B  88                    
SITE     2 AC4 19 ALA B 116  ALA B 117  GLY B 118  VAL B 195                    
SITE     3 AC4 19 PHE B 200  GLU B 201  VAL B 217  GLY B 218                    
SITE     4 AC4 19 MET B 219  THR B 242  ASN B 243  TRP B 257                    
SITE     5 AC4 19 PO4 B 301  HOH B 486  HOH B 501                               
SITE     1 AC5  6 TYR B  10  TYR B  94  THR B  97  PHE B  98                    
SITE     2 AC5  6 ARG B 101  PRO B 146                                          
SITE     1 AC6 10 GLY C  32  SER C  33  HIS C  64  ARG C  84                    
SITE     2 AC6 10 HIS C  86  ASN C 115  ALA C 116  SER C 220                    
SITE     3 AC6 10 IM5 C 302  HOH C 401                                          
SITE     1 AC7 16 PHE B 159  TYR C  88  ALA C 116  ALA C 117                    
SITE     2 AC7 16 GLY C 118  PHE C 200  GLU C 201  VAL C 217                    
SITE     3 AC7 16 GLY C 218  MET C 219  THR C 242  ASN C 243                    
SITE     4 AC7 16 TRP C 257  PO4 C 301  HOH C 426  HOH C 512                    
SITE     1 AC8  1 HOH C 493                                                     
CRYST1   55.752  131.035  137.503  90.00  90.00  90.00 P 21 21 21   12          
ORIGX1      1.000000  0.000000  0.000000        0.00000                         
ORIGX2      0.000000  1.000000  0.000000        0.00000                         
ORIGX3      0.000000  0.000000  1.000000        0.00000                         
SCALE1      0.017937  0.000000  0.000000        0.00000                         
SCALE2      0.000000  0.007632  0.000000        0.00000                         
SCALE3      0.000000  0.000000  0.007273        0.00000                         
ATOM      1  N   SER A  33      15.051 -26.033  -9.931  1.00 40.84           N
ATOM      2  CA  SER A  33      15.216 -27.454  -9.677  1.00 40.67           C
ATOM      3  C   SER A  33      16.193 -27.694  -8.535  1.00 45.86           C
ATOM      4  O   SER A  33      17.383 -27.357  -8.628  1.00 44.26           O
ATOM      5  CB  SER A  33      15.683 -28.176 -10.933  1.00 41.73           C
ATOM      6  OG  SER A  33      14.713 -28.130 -11.961  1.00 42.70           O
TER       7      SER A  33
ATOM      8  N   HIS A  86       7.626 -25.199 -16.859  1.00 33.27           N
ATOM      9  CA  HIS A  86       8.537 -25.094 -17.996  1.00 32.10           C
ATOM     10  C   HIS A  86       7.843 -25.333 -19.313  1.00 33.94           C
ATOM     11  O   HIS A  86       6.894 -26.121 -19.379  1.00 34.07           O
ATOM     12  CB  HIS A  86       9.665 -26.113 -17.888  1.00 35.75           C
ATOM     13  CG  HIS A  86      10.319 -26.164 -16.547  1.00 35.22           C
ATOM     14  ND1 HIS A  86       9.745 -26.802 -15.470  1.00 34.11           N
ATOM     15  CD2 HIS A  86      11.505 -25.676 -16.116  1.00 35.47           C
ATOM     16  CE1 HIS A  86      10.545 -26.688 -14.424  1.00 37.61           C
ATOM     17  NE2 HIS A  86      11.630 -26.024 -14.792  1.00 37.65           N
TER      18      HIS A  86
ATOM     19  N   TYR A  88       8.884 -27.087 -21.813  1.00 29.61           N
ATOM     20  CA  TYR A  88       9.022 -28.490 -22.190  1.00 29.22           C
ATOM     21  C   TYR A  88       7.985 -29.405 -21.529  1.00 27.89           C
ATOM     22  O   TYR A  88       7.772 -30.541 -21.952  1.00 25.75           O
ATOM     23  CB  TYR A  88      10.437 -29.007 -21.888  1.00 28.41           C
ATOM     24  CG  TYR A  88      10.811 -29.059 -20.417  1.00 28.59           C
ATOM     25  CD1 TYR A  88      10.166 -29.925 -19.522  1.00 27.55           C
ATOM     26  CD2 TYR A  88      11.872 -28.299 -19.930  1.00 29.79           C
ATOM     27  CE1 TYR A  88      10.537 -29.989 -18.172  1.00 28.22           C
ATOM     28  CE2 TYR A  88      12.238 -28.346 -18.585  1.00 29.88           C
ATOM     29  CZ  TYR A  88      11.579 -29.194 -17.706  1.00 29.27           C
ATOM     30  OH  TYR A  88      11.963 -29.207 -16.364  1.00 30.65           O
TER      31      TYR A  88
ATOM     32  N   ALA A 116      18.662 -23.999 -11.449  1.00 34.16           N
ATOM     33  CA  ALA A 116      19.783 -24.849 -11.696  1.00 35.24           C
ATOM     34  C   ALA A 116      20.155 -24.551 -13.128  1.00 36.73           C
ATOM     35  O   ALA A 116      19.269 -24.196 -13.918  1.00 40.19           O
ATOM     36  CB  ALA A 116      19.375 -26.312 -11.550  1.00 32.62           C
ATOM     37  N   ALA A 117      21.442 -24.686 -13.461  1.00 32.54           N
ATOM     38  CA  ALA A 117      21.901 -24.476 -14.816  1.00 33.49           C
ATOM     39  C   ALA A 117      23.205 -25.227 -15.074  1.00 35.33           C
ATOM     40  O   ALA A 117      23.975 -25.455 -14.163  1.00 35.62           O
ATOM     41  CB  ALA A 117      22.069 -22.994 -15.102  1.00 34.22           C
ATOM     42  N   GLY A 118      23.416 -25.631 -16.322  1.00 36.36           N
ATOM     43  CA  GLY A 118      24.651 -26.250 -16.754  1.00 36.54           C
ATOM     44  C   GLY A 118      25.711 -25.188 -17.021  1.00 38.76           C
ATOM     45  O   GLY A 118      25.463 -24.201 -17.729  1.00 37.10           O
TER      46      GLY A 118
ATOM     47  N   VAL A 195      17.402 -22.473 -23.328  1.00 29.53           N
ATOM     48  CA  VAL A 195      17.012 -23.320 -24.449  1.00 29.39           C
ATOM     49  C   VAL A 195      15.743 -24.083 -24.025  1.00 31.17           C
ATOM     50  O   VAL A 195      15.443 -24.194 -22.824  1.00 29.91           O
ATOM     51  CB  VAL A 195      18.104 -24.351 -24.808  1.00 29.25           C
ATOM     52  CG1 VAL A 195      19.381 -23.665 -25.290  1.00 31.16           C
ATOM     53  CG2 VAL A 195      18.405 -25.249 -23.617  1.00 29.55           C
TER      54      VAL A 195
ATOM     55  N   PHE A 200      18.998 -32.899 -23.013  1.00 33.40           N
ATOM     56  CA  PHE A 200      20.264 -32.212 -22.759  1.00 32.37           C
ATOM     57  C   PHE A 200      21.082 -31.991 -24.048  1.00 31.88           C
ATOM     58  O   PHE A 200      20.876 -32.674 -25.033  1.00 33.33           O
ATOM     59  CB  PHE A 200      21.057 -32.954 -21.681  1.00 32.31           C
ATOM     60  CG  PHE A 200      20.478 -32.815 -20.279  1.00 33.95           C
ATOM     61  CD1 PHE A 200      20.258 -31.551 -19.706  1.00 33.38           C
ATOM     62  CD2 PHE A 200      20.175 -33.948 -19.520  1.00 33.22           C
ATOM     63  CE1 PHE A 200      19.760 -31.427 -18.414  1.00 32.01           C
ATOM     64  CE2 PHE A 200      19.674 -33.827 -18.228  1.00 32.64           C
ATOM     65  CZ  PHE A 200      19.466 -32.564 -17.675  1.00 33.15           C
ATOM     66  N   GLU A 201      21.989 -31.011 -24.017  1.00 32.56           N
ATOM     67  CA  GLU A 201      22.774 -30.561 -25.172  1.00 32.11           C
ATOM     68  C   GLU A 201      23.690 -31.615 -25.736  1.00 30.38           C
ATOM     69  O   GLU A 201      24.272 -32.399 -24.968  1.00 28.99           O
ATOM     70  CB  GLU A 201      23.638 -29.342 -24.792  1.00 31.55           C
ATOM     71  CG  GLU A 201      22.855 -28.064 -24.519  1.00 34.90           C
ATOM     72  CD  GLU A 201      22.062 -28.126 -23.229  1.00 37.13           C
ATOM     73  OE1 GLU A 201      20.856 -27.788 -23.229  1.00 42.65           O
ATOM     74  OE2 GLU A 201      22.638 -28.538 -22.205  1.00 37.69           O
TER      75      GLU A 201
ATOM     76  N   VAL A 217      23.564 -22.481 -19.138  1.00 35.48           N
ATOM     77  CA  VAL A 217      22.386 -22.859 -19.903  1.00 35.64           C
ATOM     78  C   VAL A 217      21.307 -23.504 -19.025  1.00 36.06           C
ATOM     79  O   VAL A 217      21.622 -24.306 -18.142  1.00 34.74           O
ATOM     80  CB  VAL A 217      22.740 -23.784 -21.078  1.00 35.27           C
ATOM     81  CG1 VAL A 217      23.389 -25.070 -20.590  1.00 35.61           C
ATOM     82  CG2 VAL A 217      21.502 -24.093 -21.889  1.00 35.44           C
ATOM     83  N   GLY A 218      20.049 -23.125 -19.257  1.00 31.86           N
ATOM     84  CA  GLY A 218      18.912 -23.774 -18.617  1.00 30.87           C
ATOM     85  C   GLY A 218      17.661 -23.745 -19.498  1.00 32.55           C
ATOM     86  O   GLY A 218      17.703 -23.313 -20.666  1.00 32.25           O
ATOM     87  N   MET A 219      16.546 -24.198 -18.935  1.00 31.49           N
ATOM     88  CA  MET A 219      15.305 -24.333 -19.698  1.00 30.29           C
ATOM     89  C   MET A 219      14.163 -23.505 -19.110  1.00 29.44           C
ATOM     90  O   MET A 219      12.997 -23.827 -19.301  1.00 29.11           O
ATOM     91  CB  MET A 219      14.900 -25.811 -19.808  1.00 30.74           C
ATOM     92  CG  MET A 219      16.013 -26.748 -20.271  1.00 30.08           C
ATOM     93  SD  MET A 219      15.540 -28.469 -20.033  1.00 29.54           S
ATOM     94  CE  MET A 219      17.068 -29.306 -20.568  1.00 28.35           C
TER      95      MET A 219
ATOM     96  N   THR A 242      24.931 -26.761 -11.527  1.00 35.41           N
ATOM     97  CA  THR A 242      24.705 -28.096 -10.992  1.00 32.44           C
ATOM     98  C   THR A 242      25.488 -29.142 -11.737  1.00 32.29           C
ATOM     99  O   THR A 242      25.479 -30.308 -11.351  1.00 34.21           O
ATOM    100  CB  THR A 242      23.215 -28.523 -11.089  1.00 32.41           C
ATOM    101  OG1 THR A 242      22.810 -28.454 -12.455  1.00 30.07           O
ATOM    102  CG2 THR A 242      22.350 -27.637 -10.247  1.00 30.17           C
ATOM    103  N   ASN A 243      26.141 -28.741 -12.816  1.00 34.57           N
ATOM    104  CA  ASN A 243      26.925 -29.661 -13.652  1.00 37.38           C
ATOM    105  C   ASN A 243      27.673 -28.836 -14.680  1.00 39.18           C
ATOM    106  O   ASN A 243      27.237 -27.735 -14.993  1.00 40.19           O
ATOM    107  CB  ASN A 243      26.019 -30.681 -14.372  1.00 37.93           C
ATOM    108  CG  ASN A 243      24.897 -30.007 -15.176  1.00 37.00           C
ATOM    109  OD1 ASN A 243      24.030 -29.336 -14.609  1.00 34.19           O
ATOM    110  ND2 ASN A 243      24.920 -30.181 -16.499  1.00 36.68           N
TER     111      ASN A 243
ATOM    112  N   VAL A 245      28.711 -28.662 -18.571  1.00 43.43           N
ATOM    113  CA  VAL A 245      28.158 -29.231 -19.796  1.00 40.89           C
ATOM    114  C   VAL A 245      29.276 -29.904 -20.577  1.00 41.13           C
ATOM    115  O   VAL A 245      30.389 -29.410 -20.604  1.00 44.49           O
ATOM    116  CB  VAL A 245      27.408 -28.166 -20.631  1.00 39.16           C
ATOM    117  CG1 VAL A 245      26.638 -28.809 -21.769  1.00 38.23           C
ATOM    118  CG2 VAL A 245      26.430 -27.435 -19.753  1.00 36.54           C
TER     119      VAL A 245
ATOM    120  N   ALA A 255      25.158 -35.409 -18.703  1.00 44.32           N
ATOM    121  CA  ALA A 255      24.200 -34.646 -17.906  1.00 40.06           C
ATOM    122  C   ALA A 255      23.082 -35.584 -17.540  1.00 39.67           C
ATOM    123  O   ALA A 255      22.674 -36.413 -18.351  1.00 40.33           O
ATOM    124  CB  ALA A 255      23.648 -33.477 -18.707  1.00 39.98           C
TER     125      ALA A 255
ATOM    126  N   TRP A 257      19.470 -35.725 -14.654  1.00 40.06           N
ATOM    127  CA  TRP A 257      18.684 -34.898 -13.781  1.00 42.88           C
ATOM    128  C   TRP A 257      18.899 -35.230 -12.303  1.00 42.52           C
ATOM    129  O   TRP A 257      18.819 -34.342 -11.454  1.00 42.57           O
ATOM    130  CB  TRP A 257      17.210 -34.948 -14.183  1.00 46.61           C
ATOM    131  CG  TRP A 257      16.582 -36.284 -14.032  1.00 49.32           C
ATOM    132  CD1 TRP A 257      16.491 -37.269 -14.978  1.00 48.95           C
ATOM    133  CD2 TRP A 257      15.944 -36.785 -12.859  1.00 49.83           C
ATOM    134  NE1 TRP A 257      15.828 -38.355 -14.459  1.00 52.83           N
ATOM    135  CE2 TRP A 257      15.490 -38.087 -13.157  1.00 51.52           C
ATOM    136  CE3 TRP A 257      15.711 -36.258 -11.583  1.00 47.96           C
ATOM    137  CZ2 TRP A 257      14.812 -38.871 -12.223  1.00 49.89           C
ATOM    138  CZ3 TRP A 257      15.047 -37.037 -10.654  1.00 47.67           C
ATOM    139  CH2 TRP A 257      14.606 -38.332 -10.977  1.00 47.87           C
TER     140      TRP A 257
ATOM    141  N   VAL A 260      21.789 -33.224 -11.050  1.00 48.85           N
ATOM    142  CA  VAL A 260      21.309 -31.859 -10.930  1.00 43.44           C
ATOM    143  C   VAL A 260      20.650 -31.679  -9.556  1.00 42.84           C
ATOM    144  O   VAL A 260      21.015 -30.771  -8.809  1.00 45.03           O
ATOM    145  CB  VAL A 260      20.334 -31.454 -12.096  1.00 42.64           C
ATOM    146  CG1 VAL A 260      19.715 -30.087 -11.846  1.00 35.94           C
ATOM    147  CG2 VAL A 260      21.056 -31.439 -13.438  1.00 39.01           C
TER     148      VAL A 260
ATOM    149  N   PHE C 159      14.429 -36.320 -19.018  1.00 37.11           N
ATOM    150  CA  PHE C 159      15.565 -35.499 -19.452  1.00 33.35           C
ATOM    151  C   PHE C 159      16.648 -36.346 -20.067  1.00 32.76           C
ATOM    152  O   PHE C 159      17.710 -36.477 -19.495  1.00 33.95           O
ATOM    153  CB  PHE C 159      16.132 -34.737 -18.262  1.00 32.44           C
ATOM    154  CG  PHE C 159      15.135 -33.814 -17.619  1.00 35.27           C
ATOM    155  CD1 PHE C 159      14.678 -32.679 -18.298  1.00 35.27           C
ATOM    156  CD2 PHE C 159      14.638 -34.074 -16.349  1.00 33.35           C
ATOM    157  CE1 PHE C 159      13.759 -31.832 -17.717  1.00 32.87           C
ATOM    158  CE2 PHE C 159      13.717 -33.223 -15.752  1.00 31.15           C
ATOM    159  CZ  PHE C 159      13.275 -32.114 -16.440  1.00 36.09           C
TER     160      PHE C 159
HETATM  161  P   PO4 A 301      15.011 -25.143 -13.441  1.00 33.42           P
HETATM  162  O1  PO4 A 301      15.384 -24.253 -14.615  1.00 32.00           O
HETATM  163  O2  PO4 A 301      13.557 -25.004 -13.020  1.00 32.67           O
HETATM  164  O3  PO4 A 301      15.242 -26.573 -13.889  1.00 31.69           O
HETATM  165  O4  PO4 A 301      15.876 -24.752 -12.271  1.00 35.77           O
HETATM  186  O   HOH A 401      17.602 -23.251 -15.827  1.00 33.94           O
HETATM  187  O   HOH A 426      18.806 -28.817 -24.684  1.00 36.81           O
HETATM  188  O   HOH A 467      14.503 -31.282 -12.018  1.00 39.70           O
HETATM  189  O   HOH A 479      23.783 -30.669 -20.865  1.00 32.09           O
HETATM  190  O   HOH A 509      15.020 -25.523 -16.643  1.00 64.23           O
HETATM  191  O   HOH A 510      16.800 -32.285 -12.201  1.00 53.21           O
CONECT  162  161
CONECT  163  161
CONECT  164  161
CONECT  165  161
CONECT  161  162  163  164  165
CONECT  178  176  177
CONECT  167  166  168  169
CONECT  179  177  180
CONECT  180  179  181  182
CONECT  170  169  171  176
CONECT  182  180  183  185
CONECT  171  170  172  174
CONECT  183  182  184
CONECT  172  166  171  173
CONECT  185  177  182
CONECT  175  174  176
CONECT  176  170  175  178
CONECT  166  167  172
CONECT  177  178  179  185
CONECT  168  167
CONECT  169  167  170
CONECT  174  171  175
CONECT  181  180
CONECT  184  183
CONECT  173  172
END
