# Supplementary material for: Scaffold repositioning of spiro-acridine derivatives as fungi chitinase inhibitor by target fishing and in vitro studies
Source: Sci Rep. 2023 May 5;13:7320. doi: 10.1038/s41598-023-33279-9 (PMC10163251; doi:10.1038/s41598-023-33279-9)
Supplement: Supplementary file 2 — Supplementary Information 2. [file 41598_2023_33279_MOESM2_ESM.zip › PDBQT_TARGETS_ALL/4eg7_MET.pdb]

HEADER    LIGASE/LIGASE INHIBITOR                 30-MAR-12   4EG7              
TITLE     TRYPANOSOMA BRUCEI METHIONYL-TRNA SYNTHETASE IN COMPLEX WITH INHIBITOR
TITLE    2 CHEM 1331                                                            
COMPND    MOL_ID: 1;                                                            
COMPND   2 MOLECULE: METHIONYL-TRNA SYNTHETASE, PUTATIVE;                       
COMPND   3 CHAIN: A, B;                                                         
COMPND   4 FRAGMENT: RESIDUES 235-773;                                          
COMPND   5 EC: 6.1.1.10;                                                        
COMPND   6 ENGINEERED: YES;                                                     
COMPND   7 MUTATION: YES                                                        
SOURCE    MOL_ID: 1;                                                            
SOURCE   2 ORGANISM_SCIENTIFIC: TRYPANOSOMA BRUCEI BRUCEI;                      
SOURCE   3 ORGANISM_TAXID: 999953;                                              
SOURCE   4 STRAIN: 927/4 GUTAT10.1;                                             
SOURCE   5 GENE: TB10.70.6470;                                                  
SOURCE   6 EXPRESSION_SYSTEM: ESCHERICHIA COLI;                                 
SOURCE   7 EXPRESSION_SYSTEM_TAXID: 469008;                                     
SOURCE   8 EXPRESSION_SYSTEM_STRAIN: BL21(DE3);                                 
SOURCE   9 EXPRESSION_SYSTEM_VECTOR_TYPE: PLASMID;                              
SOURCE  10 EXPRESSION_SYSTEM_PLASMID: AVA0421                                   
KEYWDS    AMINOACYL-TRNA SYNTHETASE, AARS, METRS, PARASITE, LIGASE, PROTEIN-    
KEYWDS   2 INHIBITOR COMPLEX, ROSSMANN-FOLD, TRANSLATION, NUCLEOTIDE BINDING,   
KEYWDS   3 ROSSMANN FOLD, TRNA BINDING ATP BINDING, LIGASE-LIGASE INHIBITOR     
KEYWDS   4 COMPLEX                                                              
EXPDTA    X-RAY DIFFRACTION                                                     
AUTHOR    C.Y.KOH,J.E.KIM,S.SHIBATA,E.FAN,C.L.M.J.VERLINDE,W.G.J.HOL            
REVDAT   3   15-NOV-17 4EG7    1       REMARK                                   
REVDAT   2   31-OCT-12 4EG7    1       JRNL                                     
REVDAT   1   12-SEP-12 4EG7    0                                                
JRNL        AUTH   C.Y.KOH,J.E.KIM,S.SHIBATA,R.M.RANADE,M.YU,J.LIU,             
JRNL        AUTH 2 J.R.GILLESPIE,F.S.BUCKNER,C.L.VERLINDE,E.FAN,W.G.HOL         
JRNL        TITL   DISTINCT STATES OF METHIONYL-TRNA SYNTHETASE INDICATE        
JRNL        TITL 2 INHIBITOR BINDING BY CONFORMATIONAL SELECTION.               
JRNL        REF    STRUCTURE                     V.  20  1681 2012              
JRNL        REFN                   ISSN 0969-2126                               
JRNL        PMID   22902861                                                     
JRNL        DOI    10.1016/J.STR.2012.07.011                                    
REMARK   2                                                                      
REMARK   2 RESOLUTION.    2.75 ANGSTROMS.                                       
REMARK   3                                                                      
REMARK   3 REFINEMENT.                                                          
REMARK   3   PROGRAM     : REFMAC REFMAC_5.6.0117                               
REMARK   3   AUTHORS     : MURSHUDOV,VAGIN,DODSON                               
REMARK   3                                                                      
REMARK   3    REFINEMENT TARGET : MAXIMUM LIKELIHOOD                            
REMARK   3                                                                      
REMARK   3  DATA USED IN REFINEMENT.                                            
REMARK   3   RESOLUTION RANGE HIGH (ANGSTROMS) : 2.75                           
REMARK   3   RESOLUTION RANGE LOW  (ANGSTROMS) : 30.00                          
REMARK   3   DATA CUTOFF            (SIGMA(F)) : NULL                           
REMARK   3   COMPLETENESS FOR RANGE        (%) : 96.2                           
REMARK   3   NUMBER OF REFLECTIONS             : 47066                          
REMARK   3                                                                      
REMARK   3  FIT TO DATA USED IN REFINEMENT.                                     
REMARK   3   CROSS-VALIDATION METHOD          : THROUGHOUT                      
REMARK   3   FREE R VALUE TEST SET SELECTION  : RANDOM                          
REMARK   3   R VALUE     (WORKING + TEST SET) : 0.185                           
REMARK   3   R VALUE            (WORKING SET) : 0.182                           
REMARK   3   FREE R VALUE                     : 0.230                           
REMARK   3   FREE R VALUE TEST SET SIZE   (%) : 5.100                           
REMARK   3   FREE R VALUE TEST SET COUNT      : 2520                            
REMARK   3                                                                      
REMARK   3  FIT IN THE HIGHEST RESOLUTION BIN.                                  
REMARK   3   TOTAL NUMBER OF BINS USED           : 20                           
REMARK   3   BIN RESOLUTION RANGE HIGH       (A) : 2.75                         
REMARK   3   BIN RESOLUTION RANGE LOW        (A) : 2.82                         
REMARK   3   REFLECTION IN BIN     (WORKING SET) : 2607                         
REMARK   3   BIN COMPLETENESS (WORKING+TEST) (%) : 77.16                        
REMARK   3   BIN R VALUE           (WORKING SET) : 0.2950                       
REMARK   3   BIN FREE R VALUE SET COUNT          : 136                          
REMARK   3   BIN FREE R VALUE                    : 0.3600                       
REMARK   3                                                                      
REMARK   3  NUMBER OF NON-HYDROGEN ATOMS USED IN REFINEMENT.                    
REMARK   3   PROTEIN ATOMS            : 8533                                    
REMARK   3   NUCLEIC ACID ATOMS       : 0                                       
REMARK   3   HETEROGEN ATOMS          : 162                                     
REMARK   3   SOLVENT ATOMS            : 310                                     
REMARK   3                                                                      
REMARK   3  B VALUES.                                                           
REMARK   3   FROM WILSON PLOT           (A**2) : NULL                           
REMARK   3   MEAN B VALUE      (OVERALL, A**2) : 34.61                          
REMARK   3   OVERALL ANISOTROPIC B VALUE.                                       
REMARK   3    B11 (A**2) : 2.71000                                              
REMARK   3    B22 (A**2) : -0.56000                                             
REMARK   3    B33 (A**2) : -2.15000                                             
REMARK   3    B12 (A**2) : 0.00000                                              
REMARK   3    B13 (A**2) : 0.00000                                              
REMARK   3    B23 (A**2) : 0.00000                                              
REMARK   3                                                                      
REMARK   3  ESTIMATED OVERALL COORDINATE ERROR.                                 
REMARK   3   ESU BASED ON R VALUE                            (A): 0.469         
REMARK   3   ESU BASED ON FREE R VALUE                       (A): 0.286         
REMARK   3   ESU BASED ON MAXIMUM LIKELIHOOD                 (A): 0.212         
REMARK   3   ESU FOR B VALUES BASED ON MAXIMUM LIKELIHOOD (A**2): 20.807        
REMARK   3                                                                      
REMARK   3 CORRELATION COEFFICIENTS.                                            
REMARK   3   CORRELATION COEFFICIENT FO-FC      : 0.945                         
REMARK   3   CORRELATION COEFFICIENT FO-FC FREE : 0.909                         
REMARK   3                                                                      
REMARK   3  RMS DEVIATIONS FROM IDEAL VALUES        COUNT    RMS    WEIGHT      
REMARK   3   BOND LENGTHS REFINED ATOMS        (A):  8927 ; 0.008 ; 0.020       
REMARK   3   BOND LENGTHS OTHERS               (A):  6115 ; 0.001 ; 0.020       
REMARK   3   BOND ANGLES REFINED ATOMS   (DEGREES): 12100 ; 1.174 ; 1.970       
REMARK   3   BOND ANGLES OTHERS          (DEGREES): 14828 ; 0.837 ; 3.001       
REMARK   3   TORSION ANGLES, PERIOD 1    (DEGREES):  1073 ; 5.462 ; 5.000       
REMARK   3   TORSION ANGLES, PERIOD 2    (DEGREES):   406 ;36.477 ;23.498       
REMARK   3   TORSION ANGLES, PERIOD 3    (DEGREES):  1460 ;14.342 ;15.000       
REMARK   3   TORSION ANGLES, PERIOD 4    (DEGREES):    59 ;14.187 ;15.000       
REMARK   3   CHIRAL-CENTER RESTRAINTS       (A**3):  1340 ; 0.063 ; 0.200       
REMARK   3   GENERAL PLANES REFINED ATOMS      (A):  9769 ; 0.004 ; 0.021       
REMARK   3   GENERAL PLANES OTHERS             (A):  1866 ; 0.001 ; 0.020       
REMARK   3   NON-BONDED CONTACTS REFINED ATOMS (A):  NULL ;  NULL ;  NULL       
REMARK   3   NON-BONDED CONTACTS OTHERS        (A):  NULL ;  NULL ;  NULL       
REMARK   3   NON-BONDED TORSION REFINED ATOMS  (A):  NULL ;  NULL ;  NULL       
REMARK   3   NON-BONDED TORSION OTHERS         (A):  NULL ;  NULL ;  NULL       
REMARK   3   H-BOND (X...Y) REFINED ATOMS      (A):  NULL ;  NULL ;  NULL       
REMARK   3   H-BOND (X...Y) OTHERS             (A):  NULL ;  NULL ;  NULL       
REMARK   3   POTENTIAL METAL-ION REFINED ATOMS (A):  NULL ;  NULL ;  NULL       
REMARK   3   POTENTIAL METAL-ION OTHERS        (A):  NULL ;  NULL ;  NULL       
REMARK   3   SYMMETRY VDW REFINED ATOMS        (A):  NULL ;  NULL ;  NULL       
REMARK   3   SYMMETRY VDW OTHERS               (A):  NULL ;  NULL ;  NULL       
REMARK   3   SYMMETRY H-BOND REFINED ATOMS     (A):  NULL ;  NULL ;  NULL       
REMARK   3   SYMMETRY H-BOND OTHERS            (A):  NULL ;  NULL ;  NULL       
REMARK   3   SYMMETRY METAL-ION REFINED ATOMS  (A):  NULL ;  NULL ;  NULL       
REMARK   3   SYMMETRY METAL-ION OTHERS         (A):  NULL ;  NULL ;  NULL       
REMARK   3                                                                      
REMARK   3  ISOTROPIC THERMAL FACTOR RESTRAINTS.     COUNT   RMS    WEIGHT      
REMARK   3   MAIN-CHAIN BOND REFINED ATOMS  (A**2):  NULL ;  NULL ;  NULL       
REMARK   3   MAIN-CHAIN BOND OTHER ATOMS    (A**2):  NULL ;  NULL ;  NULL       
REMARK   3   MAIN-CHAIN ANGLE REFINED ATOMS (A**2):  NULL ;  NULL ;  NULL       
REMARK   3   MAIN-CHAIN ANGLE OTHER ATOMS   (A**2):  NULL ;  NULL ;  NULL       
REMARK   3   SIDE-CHAIN BOND REFINED ATOMS  (A**2):  NULL ;  NULL ;  NULL       
REMARK   3   SIDE-CHAIN BOND OTHER ATOMS    (A**2):  NULL ;  NULL ;  NULL       
REMARK   3   SIDE-CHAIN ANGLE REFINED ATOMS (A**2):  NULL ;  NULL ;  NULL       
REMARK   3   SIDE-CHAIN ANGLE OTHER ATOMS   (A**2):  NULL ;  NULL ;  NULL       
REMARK   3   LONG RANGE B REFINED ATOMS     (A**2):  NULL ;  NULL ;  NULL       
REMARK   3   LONG RANGE B OTHER ATOMS       (A**2):  NULL ;  NULL ;  NULL       
REMARK   3                                                                      
REMARK   3 ANISOTROPIC THERMAL FACTOR RESTRAINTS.    COUNT   RMS   WEIGHT       
REMARK   3   RIGID-BOND RESTRAINTS          (A**2):  NULL ;  NULL ;  NULL       
REMARK   3   SPHERICITY; FREE ATOMS         (A**2):  NULL ;  NULL ;  NULL       
REMARK   3   SPHERICITY; BONDED ATOMS       (A**2):  NULL ;  NULL ;  NULL       
REMARK   3                                                                      
REMARK   3  NCS RESTRAINTS STATISTICS                                           
REMARK   3   NUMBER OF DIFFERENT NCS GROUPS : NULL                              
REMARK   3                                                                      
REMARK   3  TLS DETAILS                                                         
REMARK   3   NUMBER OF TLS GROUPS  : 8                                          
REMARK   3                                                                      
REMARK   3   TLS GROUP : 1                                                      
REMARK   3    NUMBER OF COMPONENTS GROUP : 1                                    
REMARK   3    COMPONENTS        C SSSEQI   TO  C SSSEQI                         
REMARK   3    RESIDUE RANGE :   A   238        A   544                          
REMARK   3    ORIGIN FOR THE GROUP (A):  -2.1980 -13.2150 -53.0670              
REMARK   3    T TENSOR                                                          
REMARK   3      T11:   0.1834 T22:   0.0746                                     
REMARK   3      T33:   0.1276 T12:  -0.0230                                     
REMARK   3      T13:   0.0593 T23:  -0.0045                                     
REMARK   3    L TENSOR                                                          
REMARK   3      L11:   1.0542 L22:   1.4893                                     
REMARK   3      L33:   1.1864 L12:  -0.6406                                     
REMARK   3      L13:  -0.5304 L23:   0.3149                                     
REMARK   3    S TENSOR                                                          
REMARK   3      S11:   0.0037 S12:   0.0696 S13:  -0.0195                       
REMARK   3      S21:  -0.1399 S22:  -0.0272 S23:  -0.0343                       
REMARK   3      S31:   0.0209 S32:  -0.0722 S33:   0.0235                       
REMARK   3                                                                      
REMARK   3   TLS GROUP : 2                                                      
REMARK   3    NUMBER OF COMPONENTS GROUP : 1                                    
REMARK   3    COMPONENTS        C SSSEQI   TO  C SSSEQI                         
REMARK   3    RESIDUE RANGE :   A   545        A   735                          
REMARK   3    ORIGIN FOR THE GROUP (A): -27.5490   4.8310 -35.3740              
REMARK   3    T TENSOR                                                          
REMARK   3      T11:   0.0922 T22:   0.1394                                     
REMARK   3      T33:   0.1345 T12:  -0.0255                                     
REMARK   3      T13:   0.0407 T23:  -0.0164                                     
REMARK   3    L TENSOR                                                          
REMARK   3      L11:   1.2241 L22:   2.0137                                     
REMARK   3      L33:   2.1028 L12:  -0.7284                                     
REMARK   3      L13:  -0.4111 L23:   0.4635                                     
REMARK   3    S TENSOR                                                          
REMARK   3      S11:  -0.0347 S12:   0.0886 S13:  -0.2375                       
REMARK   3      S21:  -0.0479 S22:  -0.0602 S23:   0.1972                       
REMARK   3      S31:   0.0879 S32:  -0.2626 S33:   0.0950                       
REMARK   3                                                                      
REMARK   3   TLS GROUP : 3                                                      
REMARK   3    NUMBER OF COMPONENTS GROUP : 1                                    
REMARK   3    COMPONENTS        C SSSEQI   TO  C SSSEQI                         
REMARK   3    RESIDUE RANGE :   A   736        A   768                          
REMARK   3    ORIGIN FOR THE GROUP (A): -30.3480  12.7160 -39.8140              
REMARK   3    T TENSOR                                                          
REMARK   3      T11:   0.1295 T22:   0.1680                                     
REMARK   3      T33:   0.3724 T12:   0.0530                                     
REMARK   3      T13:  -0.0114 T23:   0.1303                                     
REMARK   3    L TENSOR                                                          
REMARK   3      L11:   1.3575 L22:  14.7419                                     
REMARK   3      L33:   1.7539 L12:  -1.2224                                     
REMARK   3      L13:  -1.2780 L23:   0.0150                                     
REMARK   3    S TENSOR                                                          
REMARK   3      S11:   0.1409 S12:   0.4467 S13:   0.1514                       
REMARK   3      S21:  -0.4741 S22:  -0.1457 S23:   1.4603                       
REMARK   3      S31:  -0.0955 S32:  -0.3599 S33:   0.0049                       
REMARK   3                                                                      
REMARK   3   TLS GROUP : 4                                                      
REMARK   3    NUMBER OF COMPONENTS GROUP : 1                                    
REMARK   3    COMPONENTS        C SSSEQI   TO  C SSSEQI                         
REMARK   3    RESIDUE RANGE :   B    -4        B   367                          
REMARK   3    ORIGIN FOR THE GROUP (A): -34.6540  13.8870  10.9360              
REMARK   3    T TENSOR                                                          
REMARK   3      T11:   0.1556 T22:   0.1141                                     
REMARK   3      T33:   0.0957 T12:   0.0011                                     
REMARK   3      T13:   0.0121 T23:   0.0046                                     
REMARK   3    L TENSOR                                                          
REMARK   3      L11:   1.0899 L22:   0.6026                                     
REMARK   3      L33:   1.2887 L12:  -0.4232                                     
REMARK   3      L13:  -0.4731 L23:   0.1914                                     
REMARK   3    S TENSOR                                                          
REMARK   3      S11:  -0.0693 S12:  -0.0902 S13:  -0.0626                       
REMARK   3      S21:   0.1195 S22:   0.0456 S23:   0.0663                       
REMARK   3      S31:   0.0917 S32:  -0.0229 S33:   0.0237                       
REMARK   3                                                                      
REMARK   3   TLS GROUP : 5                                                      
REMARK   3    NUMBER OF COMPONENTS GROUP : 1                                    
REMARK   3    COMPONENTS        C SSSEQI   TO  C SSSEQI                         
REMARK   3    RESIDUE RANGE :   B   368        B   405                          
REMARK   3    ORIGIN FOR THE GROUP (A): -64.0300  15.4690  10.5010              
REMARK   3    T TENSOR                                                          
REMARK   3      T11:   0.1495 T22:   0.2739                                     
REMARK   3      T33:   0.5071 T12:  -0.0583                                     
REMARK   3      T13:  -0.0209 T23:   0.1081                                     
REMARK   3    L TENSOR                                                          
REMARK   3      L11:   4.0114 L22:  12.5525                                     
REMARK   3      L33:   3.5385 L12:   0.4337                                     
REMARK   3      L13:   1.6046 L23:   0.0263                                     
REMARK   3    S TENSOR                                                          
REMARK   3      S11:   0.1674 S12:   0.1530 S13:  -0.7614                       
REMARK   3      S21:   0.0351 S22:   0.2730 S23:   1.7720                       
REMARK   3      S31:   0.6766 S32:  -0.3424 S33:  -0.4404                       
REMARK   3                                                                      
REMARK   3   TLS GROUP : 6                                                      
REMARK   3    NUMBER OF COMPONENTS GROUP : 1                                    
REMARK   3    COMPONENTS        C SSSEQI   TO  C SSSEQI                         
REMARK   3    RESIDUE RANGE :   B   406        B   545                          
REMARK   3    ORIGIN FOR THE GROUP (A): -38.0700  22.4630   4.2270              
REMARK   3    T TENSOR                                                          
REMARK   3      T11:   0.1279 T22:   0.1095                                     
REMARK   3      T33:   0.1306 T12:   0.0075                                     
REMARK   3      T13:   0.0075 T23:  -0.0033                                     
REMARK   3    L TENSOR                                                          
REMARK   3      L11:   1.5999 L22:   1.3269                                     
REMARK   3      L33:   2.0013 L12:  -0.7216                                     
REMARK   3      L13:  -0.4965 L23:   0.1028                                     
REMARK   3    S TENSOR                                                          
REMARK   3      S11:  -0.0383 S12:   0.0212 S13:   0.1021                       
REMARK   3      S21:   0.0464 S22:   0.0058 S23:  -0.0381                       
REMARK   3      S31:  -0.0598 S32:  -0.0611 S33:   0.0325                       
REMARK   3                                                                      
REMARK   3   TLS GROUP : 7                                                      
REMARK   3    NUMBER OF COMPONENTS GROUP : 1                                    
REMARK   3    COMPONENTS        C SSSEQI   TO  C SSSEQI                         
REMARK   3    RESIDUE RANGE :   B   546        B   735                          
REMARK   3    ORIGIN FOR THE GROUP (A): -17.0640  -4.3690 -10.3580              
REMARK   3    T TENSOR                                                          
REMARK   3      T11:   0.1978 T22:   0.0847                                     
REMARK   3      T33:   0.1223 T12:   0.0183                                     
REMARK   3      T13:   0.0066 T23:  -0.0261                                     
REMARK   3    L TENSOR                                                          
REMARK   3      L11:   2.0981 L22:   1.2452                                     
REMARK   3      L33:   1.6479 L12:  -0.0471                                     
REMARK   3      L13:  -0.8820 L23:   0.1787                                     
REMARK   3    S TENSOR                                                          
REMARK   3      S11:  -0.0509 S12:  -0.0476 S13:  -0.1750                       
REMARK   3      S21:   0.0397 S22:  -0.0028 S23:   0.0921                       
REMARK   3      S31:   0.2790 S32:   0.0492 S33:   0.0537                       
REMARK   3                                                                      
REMARK   3   TLS GROUP : 8                                                      
REMARK   3    NUMBER OF COMPONENTS GROUP : 1                                    
REMARK   3    COMPONENTS        C SSSEQI   TO  C SSSEQI                         
REMARK   3    RESIDUE RANGE :   B   736        B   767                          
REMARK   3    ORIGIN FOR THE GROUP (A):  -7.7140  -4.7440  -6.1220              
REMARK   3    T TENSOR                                                          
REMARK   3      T11:   0.2462 T22:   0.1313                                     
REMARK   3      T33:   0.1782 T12:   0.0744                                     
REMARK   3      T13:  -0.1465 T23:  -0.0415                                     
REMARK   3    L TENSOR                                                          
REMARK   3      L11:  10.5930 L22:   1.3569                                     
REMARK   3      L33:   1.6520 L12:   1.0262                                     
REMARK   3      L13:   0.1870 L23:   0.3990                                     
REMARK   3    S TENSOR                                                          
REMARK   3      S11:   0.1316 S12:  -0.4120 S13:  -0.9256                       
REMARK   3      S21:   0.4621 S22:   0.1305 S23:  -0.4130                       
REMARK   3      S31:   0.3591 S32:   0.3828 S33:  -0.2621                       
REMARK   3                                                                      
REMARK   3  BULK SOLVENT MODELLING.                                             
REMARK   3   METHOD USED : BABINET MODEL WITH MASK                              
REMARK   3   PARAMETERS FOR MASK CALCULATION                                    
REMARK   3   VDW PROBE RADIUS   : 1.20                                          
REMARK   3   ION PROBE RADIUS   : 0.80                                          
REMARK   3   SHRINKAGE RADIUS   : 0.80                                          
REMARK   3                                                                      
REMARK   3  OTHER REFINEMENT REMARKS: HYDROGENS HAVE BEEN ADDED IN THE RIDING   
REMARK   3  POSITIONS                                                           
REMARK   4                                                                      
REMARK   4 4EG7 COMPLIES WITH FORMAT V. 3.30, 13-JUL-11                         
REMARK 100                                                                      
REMARK 100 THIS ENTRY HAS BEEN PROCESSED BY RCSB ON 05-APR-12.                  
REMARK 100 THE DEPOSITION ID IS D_1000071577.                                   
REMARK 200                                                                      
REMARK 200 EXPERIMENTAL DETAILS                                                 
REMARK 200  EXPERIMENT TYPE                : X-RAY DIFFRACTION                  
REMARK 200  DATE OF DATA COLLECTION        : 17-MAR-11                          
REMARK 200  TEMPERATURE           (KELVIN) : 100                                
REMARK 200  PH                             : 6.0 TO 6.6                         
REMARK 200  NUMBER OF CRYSTALS USED        : 1                                  
REMARK 200                                                                      
REMARK 200  SYNCHROTRON              (Y/N) : Y                                  
REMARK 200  RADIATION SOURCE               : SSRL                               
REMARK 200  BEAMLINE                       : BL11-1                             
REMARK 200  X-RAY GENERATOR MODEL          : NULL                               
REMARK 200  MONOCHROMATIC OR LAUE    (M/L) : NULL                               
REMARK 200  WAVELENGTH OR RANGE        (A) : 0.979                              
REMARK 200  MONOCHROMATOR                  : SI(111)                            
REMARK 200  OPTICS                         : NULL                               
REMARK 200                                                                      
REMARK 200  DETECTOR TYPE                  : CCD                                
REMARK 200  DETECTOR MANUFACTURER          : MARMOSAIC 325 MM CCD               
REMARK 200  INTENSITY-INTEGRATION SOFTWARE : DENZO                              
REMARK 200  DATA SCALING SOFTWARE          : SCALEPACK                          
REMARK 200                                                                      
REMARK 200  NUMBER OF UNIQUE REFLECTIONS   : 49810                              
REMARK 200  RESOLUTION RANGE HIGH      (A) : 2.747                              
REMARK 200  RESOLUTION RANGE LOW       (A) : 50.000                             
REMARK 200  REJECTION CRITERIA  (SIGMA(I)) : -3.000                             
REMARK 200                                                                      
REMARK 200 OVERALL.                                                             
REMARK 200  COMPLETENESS FOR RANGE     (%) : 97.8                               
REMARK 200  DATA REDUNDANCY                : 3.900                              
REMARK 200  R MERGE                    (I) : 0.13800                            
REMARK 200  R SYM                      (I) : NULL                               
REMARK 200  <I/SIGMA(I)> FOR THE DATA SET  : 6.1000                             
REMARK 200                                                                      
REMARK 200 IN THE HIGHEST RESOLUTION SHELL.                                     
REMARK 200  HIGHEST RESOLUTION SHELL, RANGE HIGH (A) : 2.75                     
REMARK 200  HIGHEST RESOLUTION SHELL, RANGE LOW  (A) : 2.80                     
REMARK 200  COMPLETENESS FOR SHELL     (%) : 97.0                               
REMARK 200  DATA REDUNDANCY IN SHELL       : 3.80                               
REMARK 200  R MERGE FOR SHELL          (I) : 0.75500                            
REMARK 200  R SYM FOR SHELL            (I) : NULL                               
REMARK 200  <I/SIGMA(I)> FOR SHELL         : NULL                               
REMARK 200                                                                      
REMARK 200 DIFFRACTION PROTOCOL: SINGLE WAVELENGTH                              
REMARK 200 METHOD USED TO DETERMINE THE STRUCTURE: MOLECULAR REPLACEMENT        
REMARK 200 SOFTWARE USED: PHASER 2.1.4                                          
REMARK 200 STARTING MODEL: PDB ENTRY 3U1Z                                       
REMARK 200                                                                      
REMARK 200 REMARK: NULL                                                         
REMARK 280                                                                      
REMARK 280 CRYSTAL                                                              
REMARK 280 SOLVENT CONTENT, VS   (%): 68.79                                     
REMARK 280 MATTHEWS COEFFICIENT, VM (ANGSTROMS**3/DA): 3.94                     
REMARK 280                                                                      
REMARK 280 CRYSTALLIZATION CONDITIONS: 2.0 TO 2.3M AMMONIUM SULFATE, 0.2M       
REMARK 280  SODIUM CHLORIDE AND 0.1M SODIUM CACODYLATE PH 6.0 TO 6.6, VAPOR     
REMARK 280  DIFFUSION, SITTING DROP, TEMPERATURE 298K                           
REMARK 290                                                                      
REMARK 290 CRYSTALLOGRAPHIC SYMMETRY                                            
REMARK 290 SYMMETRY OPERATORS FOR SPACE GROUP: P 21 21 21                       
REMARK 290                                                                      
REMARK 290      SYMOP   SYMMETRY                                                
REMARK 290     NNNMMM   OPERATOR                                                
REMARK 290       1555   X,Y,Z                                                   
REMARK 290       2555   -X+1/2,-Y,Z+1/2                                         
REMARK 290       3555   -X,Y+1/2,-Z+1/2                                         
REMARK 290       4555   X+1/2,-Y+1/2,-Z                                         
REMARK 290                                                                      
REMARK 290     WHERE NNN -> OPERATOR NUMBER                                     
REMARK 290           MMM -> TRANSLATION VECTOR                                  
REMARK 290                                                                      
REMARK 290 CRYSTALLOGRAPHIC SYMMETRY TRANSFORMATIONS                            
REMARK 290 THE FOLLOWING TRANSFORMATIONS OPERATE ON THE ATOM/HETATM             
REMARK 290 RECORDS IN THIS ENTRY TO PRODUCE CRYSTALLOGRAPHICALLY                
REMARK 290 RELATED MOLECULES.                                                   
REMARK 290   SMTRY1   1  1.000000  0.000000  0.000000        0.00000            
REMARK 290   SMTRY2   1  0.000000  1.000000  0.000000        0.00000            
REMARK 290   SMTRY3   1  0.000000  0.000000  1.000000        0.00000            
REMARK 290   SMTRY1   2 -1.000000  0.000000  0.000000       44.58500            
REMARK 290   SMTRY2   2  0.000000 -1.000000  0.000000        0.00000            
REMARK 290   SMTRY3   2  0.000000  0.000000  1.000000      102.95650            
REMARK 290   SMTRY1   3 -1.000000  0.000000  0.000000        0.00000            
REMARK 290   SMTRY2   3  0.000000  1.000000  0.000000       52.84350            
REMARK 290   SMTRY3   3  0.000000  0.000000 -1.000000      102.95650            
REMARK 290   SMTRY1   4  1.000000  0.000000  0.000000       44.58500            
REMARK 290   SMTRY2   4  0.000000 -1.000000  0.000000       52.84350            
REMARK 290   SMTRY3   4  0.000000  0.000000 -1.000000        0.00000            
REMARK 290                                                                      
REMARK 290 REMARK: NULL                                                         
REMARK 300                                                                      
REMARK 300 BIOMOLECULE: 1, 2                                                    
REMARK 300 SEE REMARK 350 FOR THE AUTHOR PROVIDED AND/OR PROGRAM                
REMARK 300 GENERATED ASSEMBLY INFORMATION FOR THE STRUCTURE IN                  
REMARK 300 THIS ENTRY. THE REMARK MAY ALSO PROVIDE INFORMATION ON               
REMARK 300 BURIED SURFACE AREA.                                                 
REMARK 350                                                                      
REMARK 350 COORDINATES FOR A COMPLETE MULTIMER REPRESENTING THE KNOWN           
REMARK 350 BIOLOGICALLY SIGNIFICANT OLIGOMERIZATION STATE OF THE                
REMARK 350 MOLECULE CAN BE GENERATED BY APPLYING BIOMT TRANSFORMATIONS          
REMARK 350 GIVEN BELOW.  BOTH NON-CRYSTALLOGRAPHIC AND                          
REMARK 350 CRYSTALLOGRAPHIC OPERATIONS ARE GIVEN.                               
REMARK 350                                                                      
REMARK 350 BIOMOLECULE: 1                                                       
REMARK 350 AUTHOR DETERMINED BIOLOGICAL UNIT: MONOMERIC                         
REMARK 350 SOFTWARE DETERMINED QUATERNARY STRUCTURE: MONOMERIC                  
REMARK 350 SOFTWARE USED: PISA                                                  
REMARK 350 APPLY THE FOLLOWING TO CHAINS: A                                     
REMARK 350   BIOMT1   1  1.000000  0.000000  0.000000        0.00000            
REMARK 350   BIOMT2   1  0.000000  1.000000  0.000000        0.00000            
REMARK 350   BIOMT3   1  0.000000  0.000000  1.000000        0.00000            
REMARK 350                                                                      
REMARK 350 BIOMOLECULE: 2                                                       
REMARK 350 AUTHOR DETERMINED BIOLOGICAL UNIT: MONOMERIC                         
REMARK 350 SOFTWARE DETERMINED QUATERNARY STRUCTURE: MONOMERIC                  
REMARK 350 SOFTWARE USED: PISA                                                  
REMARK 350 APPLY THE FOLLOWING TO CHAINS: B                                     
REMARK 350   BIOMT1   1  1.000000  0.000000  0.000000        0.00000            
REMARK 350   BIOMT2   1  0.000000  1.000000  0.000000        0.00000            
REMARK 350   BIOMT3   1  0.000000  0.000000  1.000000        0.00000            
REMARK 465                                                                      
REMARK 465 MISSING RESIDUES                                                     
REMARK 465 THE FOLLOWING RESIDUES WERE NOT LOCATED IN THE                       
REMARK 465 EXPERIMENT. (M=MODEL NUMBER; RES=RESIDUE NAME; C=CHAIN               
REMARK 465 IDENTIFIER; SSSEQ=SEQUENCE NUMBER; I=INSERTION CODE.)                
REMARK 465                                                                      
REMARK 465   M RES C SSSEQI                                                     
REMARK 465     GLY A    -4                                                      
REMARK 465     PRO A    -3                                                      
REMARK 465     GLY A    -2                                                      
REMARK 465     SER A    -1                                                      
REMARK 465     MET A     0                                                      
REMARK 465     LYS A   237                                                      
REMARK 465     ASN A   769                                                      
REMARK 465     THR A   770                                                      
REMARK 465     LYS A   771                                                      
REMARK 465     SER A   772                                                      
REMARK 465     THR A   773                                                      
REMARK 465     GLU B   768                                                      
REMARK 465     ASN B   769                                                      
REMARK 465     THR B   770                                                      
REMARK 465     LYS B   771                                                      
REMARK 465     SER B   772                                                      
REMARK 465     THR B   773                                                      
REMARK 470                                                                      
REMARK 470 MISSING ATOM                                                         
REMARK 470 THE FOLLOWING RESIDUES HAVE MISSING ATOMS (M=MODEL NUMBER;           
REMARK 470 RES=RESIDUE NAME; C=CHAIN IDENTIFIER; SSEQ=SEQUENCE NUMBER;          
REMARK 470 I=INSERTION CODE):                                                   
REMARK 470   M RES CSSEQI  ATOMS                                                
REMARK 470     LYS A 689    CG   CD   CE   NZ                                   
REMARK 470     LYS B 382    CG   CD   CE   NZ                                   
REMARK 470     LYS B 689    CG   CD   CE   NZ                                   
REMARK 470     GLU B 757    CG   CD   OE1  OE2                                  
REMARK 500                                                                      
REMARK 500 GEOMETRY AND STEREOCHEMISTRY                                         
REMARK 500 SUBTOPIC: TORSION ANGLES                                             
REMARK 500                                                                      
REMARK 500 TORSION ANGLES OUTSIDE THE EXPECTED RAMACHANDRAN REGIONS:            
REMARK 500 (M=MODEL NUMBER; RES=RESIDUE NAME; C=CHAIN IDENTIFIER;               
REMARK 500 SSEQ=SEQUENCE NUMBER; I=INSERTION CODE).                             
REMARK 500                                                                      
REMARK 500 STANDARD TABLE:                                                      
REMARK 500 FORMAT:(10X,I3,1X,A3,1X,A1,I4,A1,4X,F7.2,3X,F7.2)                    
REMARK 500                                                                      
REMARK 500 EXPECTED VALUES: GJ KLEYWEGT AND TA JONES (1996). PHI/PSI-           
REMARK 500 CHOLOGY: RAMACHANDRAN REVISITED. STRUCTURE 4, 1395 - 1400            
REMARK 500                                                                      
REMARK 500  M RES CSSEQI        PSI       PHI                                   
REMARK 500    ALA A 460     -178.08   -177.25                                   
REMARK 500    TYR A 472      129.63    -33.94                                   
REMARK 500    SER A 556      128.26   -174.10                                   
REMARK 500    ASN A 561       95.56   -164.36                                   
REMARK 500    ASP A 660       86.54   -150.52                                   
REMARK 500    GLU A 757       97.42    -58.68                                   
REMARK 500    SER B 497      136.34   -174.41                                   
REMARK 500    SER B 556      117.73   -161.38                                   
REMARK 500    ASP B 691       88.39   -156.59                                   
REMARK 500    GLU B 757       99.81    -55.74                                   
REMARK 500                                                                      
REMARK 500 REMARK: NULL                                                         
REMARK 800                                                                      
REMARK 800 SITE                                                                 
REMARK 800 SITE_IDENTIFIER: AC1                                                 
REMARK 800 EVIDENCE_CODE: SOFTWARE                                              
REMARK 800 SITE_DESCRIPTION: BINDING SITE FOR RESIDUE GOL A 801                 
REMARK 800                                                                      
REMARK 800 SITE_IDENTIFIER: AC2                                                 
REMARK 800 EVIDENCE_CODE: SOFTWARE                                              
REMARK 800 SITE_DESCRIPTION: BINDING SITE FOR RESIDUE GOL A 802                 
REMARK 800                                                                      
REMARK 800 SITE_IDENTIFIER: AC3                                                 
REMARK 800 EVIDENCE_CODE: SOFTWARE                                              
REMARK 800 SITE_DESCRIPTION: BINDING SITE FOR RESIDUE GOL A 803                 
REMARK 800                                                                      
REMARK 800 SITE_IDENTIFIER: AC4                                                 
REMARK 800 EVIDENCE_CODE: SOFTWARE                                              
REMARK 800 SITE_DESCRIPTION: BINDING SITE FOR RESIDUE GOL A 804                 
REMARK 800                                                                      
REMARK 800 SITE_IDENTIFIER: AC5                                                 
REMARK 800 EVIDENCE_CODE: SOFTWARE                                              
REMARK 800 SITE_DESCRIPTION: BINDING SITE FOR RESIDUE GOL A 805                 
REMARK 800                                                                      
REMARK 800 SITE_IDENTIFIER: AC6                                                 
REMARK 800 EVIDENCE_CODE: SOFTWARE                                              
REMARK 800 SITE_DESCRIPTION: BINDING SITE FOR RESIDUE GOL A 806                 
REMARK 800                                                                      
REMARK 800 SITE_IDENTIFIER: AC7                                                 
REMARK 800 EVIDENCE_CODE: SOFTWARE                                              
REMARK 800 SITE_DESCRIPTION: BINDING SITE FOR RESIDUE DMS A 807                 
REMARK 800                                                                      
REMARK 800 SITE_IDENTIFIER: AC8                                                 
REMARK 800 EVIDENCE_CODE: SOFTWARE                                              
REMARK 800 SITE_DESCRIPTION: BINDING SITE FOR RESIDUE DMS A 808                 
REMARK 800                                                                      
REMARK 800 SITE_IDENTIFIER: AC9                                                 
REMARK 800 EVIDENCE_CODE: SOFTWARE                                              
REMARK 800 SITE_DESCRIPTION: BINDING SITE FOR RESIDUE DMS A 809                 
REMARK 800                                                                      
REMARK 800 SITE_IDENTIFIER: BC1                                                 
REMARK 800 EVIDENCE_CODE: SOFTWARE                                              
REMARK 800 SITE_DESCRIPTION: BINDING SITE FOR RESIDUE DMS A 810                 
REMARK 800                                                                      
REMARK 800 SITE_IDENTIFIER: BC2                                                 
REMARK 800 EVIDENCE_CODE: SOFTWARE                                              
REMARK 800 SITE_DESCRIPTION: BINDING SITE FOR RESIDUE DMS A 811                 
REMARK 800                                                                      
REMARK 800 SITE_IDENTIFIER: BC3                                                 
REMARK 800 EVIDENCE_CODE: SOFTWARE                                              
REMARK 800 SITE_DESCRIPTION: BINDING SITE FOR RESIDUE MET A 812                 
REMARK 800                                                                      
REMARK 800 SITE_IDENTIFIER: BC4                                                 
REMARK 800 EVIDENCE_CODE: SOFTWARE                                              
REMARK 800 SITE_DESCRIPTION: BINDING SITE FOR RESIDUE GOL B 801                 
REMARK 800                                                                      
REMARK 800 SITE_IDENTIFIER: BC5                                                 
REMARK 800 EVIDENCE_CODE: SOFTWARE                                              
REMARK 800 SITE_DESCRIPTION: BINDING SITE FOR RESIDUE GOL B 802                 
REMARK 800                                                                      
REMARK 800 SITE_IDENTIFIER: BC6                                                 
REMARK 800 EVIDENCE_CODE: SOFTWARE                                              
REMARK 800 SITE_DESCRIPTION: BINDING SITE FOR RESIDUE GOL B 803                 
REMARK 800                                                                      
REMARK 800 SITE_IDENTIFIER: BC7                                                 
REMARK 800 EVIDENCE_CODE: SOFTWARE                                              
REMARK 800 SITE_DESCRIPTION: BINDING SITE FOR RESIDUE GOL B 804                 
REMARK 800                                                                      
REMARK 800 SITE_IDENTIFIER: BC8                                                 
REMARK 800 EVIDENCE_CODE: SOFTWARE                                              
REMARK 800 SITE_DESCRIPTION: BINDING SITE FOR RESIDUE GOL B 805                 
REMARK 800                                                                      
REMARK 800 SITE_IDENTIFIER: BC9                                                 
REMARK 800 EVIDENCE_CODE: SOFTWARE                                              
REMARK 800 SITE_DESCRIPTION: BINDING SITE FOR RESIDUE GOL B 806                 
REMARK 800                                                                      
REMARK 800 SITE_IDENTIFIER: CC1                                                 
REMARK 800 EVIDENCE_CODE: SOFTWARE                                              
REMARK 800 SITE_DESCRIPTION: BINDING SITE FOR RESIDUE GOL B 807                 
REMARK 800                                                                      
REMARK 800 SITE_IDENTIFIER: CC2                                                 
REMARK 800 EVIDENCE_CODE: SOFTWARE                                              
REMARK 800 SITE_DESCRIPTION: BINDING SITE FOR RESIDUE GOL B 808                 
REMARK 800                                                                      
REMARK 800 SITE_IDENTIFIER: CC3                                                 
REMARK 800 EVIDENCE_CODE: SOFTWARE                                              
REMARK 800 SITE_DESCRIPTION: BINDING SITE FOR RESIDUE GOL B 809                 
REMARK 800                                                                      
REMARK 800 SITE_IDENTIFIER: CC4                                                 
REMARK 800 EVIDENCE_CODE: SOFTWARE                                              
REMARK 800 SITE_DESCRIPTION: BINDING SITE FOR RESIDUE GOL B 810                 
REMARK 800                                                                      
REMARK 800 SITE_IDENTIFIER: CC5                                                 
REMARK 800 EVIDENCE_CODE: SOFTWARE                                              
REMARK 800 SITE_DESCRIPTION: BINDING SITE FOR RESIDUE GOL B 811                 
REMARK 800                                                                      
REMARK 800 SITE_IDENTIFIER: CC6                                                 
REMARK 800 EVIDENCE_CODE: SOFTWARE                                              
REMARK 800 SITE_DESCRIPTION: BINDING SITE FOR RESIDUE DMS B 812                 
REMARK 800                                                                      
REMARK 800 SITE_IDENTIFIER: CC7                                                 
REMARK 800 EVIDENCE_CODE: SOFTWARE                                              
REMARK 800 SITE_DESCRIPTION: BINDING SITE FOR RESIDUE DMS B 813                 
REMARK 800                                                                      
REMARK 800 SITE_IDENTIFIER: CC8                                                 
REMARK 800 EVIDENCE_CODE: SOFTWARE                                              
REMARK 800 SITE_DESCRIPTION: BINDING SITE FOR RESIDUE 0P4 B 814                 
REMARK 900                                                                      
REMARK 900 RELATED ENTRIES                                                      
REMARK 900 RELATED ID: 4EG1   RELATED DB: PDB                                   
REMARK 900 THE SAME PROTEIN IN COMPLEX WITH SUBSTRATE METHIONINE                
REMARK 900 RELATED ID: 4EG3   RELATED DB: PDB                                   
REMARK 900 THE SAME PROTEIN IN COMPLEX WITH PRODUCT METHIONYL-ADENYLATE         
REMARK 900 RELATED ID: 4EG4   RELATED DB: PDB                                   
REMARK 900 THE SAME PROTEIN IN COMPLEX WITH INHIBITOR CHEM 1289                 
REMARK 900 RELATED ID: 4EG5   RELATED DB: PDB                                   
REMARK 900 THE SAME PROTEIN IN COMPLEX WITH INHIBITOR CHEM 1312                 
REMARK 900 RELATED ID: 4EG6   RELATED DB: PDB                                   
REMARK 900 THE SAME PROTEIN IN COMPLEX WITH INHIBITOR CHEM 1325                 
REMARK 900 RELATED ID: 4EG8   RELATED DB: PDB                                   
REMARK 900 THE SAME PROTEIN IN COMPLEX WITH LOW MOLECULAR WEIGHT FRAGMENT 89    
REMARK 900 RELATED ID: 4EGA   RELATED DB: PDB                                   
REMARK 900 THE SAME PROTEIN IN COMPLEX WITH INHIBITOR CHEM 1320                 
DBREF  4EG7 A  237   773  UNP    Q38C91   Q38C91_TRYB2   237    773             
DBREF  4EG7 B  237   773  UNP    Q38C91   Q38C91_TRYB2   237    773             
SEQADV 4EG7 GLY A   -4  UNP  Q38C91              EXPRESSION TAG                 
SEQADV 4EG7 PRO A   -3  UNP  Q38C91              EXPRESSION TAG                 
SEQADV 4EG7 GLY A   -2  UNP  Q38C91              EXPRESSION TAG                 
SEQADV 4EG7 SER A   -1  UNP  Q38C91              EXPRESSION TAG                 
SEQADV 4EG7 MET A    0  UNP  Q38C91              EXPRESSION TAG                 
SEQADV 4EG7 THR A  309  UNP  Q38C91    ALA   309 CONFLICT                       
SEQADV 4EG7 ALA A  452  UNP  Q38C91    LYS   452 ENGINEERED MUTATION            
SEQADV 4EG7 ARG A  453  UNP  Q38C91    LYS   453 ENGINEERED MUTATION            
SEQADV 4EG7 ALA A  454  UNP  Q38C91    GLU   454 ENGINEERED MUTATION            
SEQADV 4EG7 VAL A  499  UNP  Q38C91    ALA   499 CONFLICT                       
SEQADV 4EG7 ASN A  503  UNP  Q38C91    SER   503 CONFLICT                       
SEQADV 4EG7 GLY B   -4  UNP  Q38C91              EXPRESSION TAG                 
SEQADV 4EG7 PRO B   -3  UNP  Q38C91              EXPRESSION TAG                 
SEQADV 4EG7 GLY B   -2  UNP  Q38C91              EXPRESSION TAG                 
SEQADV 4EG7 SER B   -1  UNP  Q38C91              EXPRESSION TAG                 
SEQADV 4EG7 MET B    0  UNP  Q38C91              EXPRESSION TAG                 
SEQADV 4EG7 THR B  309  UNP  Q38C91    ALA   309 CONFLICT                       
SEQADV 4EG7 ALA B  452  UNP  Q38C91    LYS   452 ENGINEERED MUTATION            
SEQADV 4EG7 ARG B  453  UNP  Q38C91    LYS   453 ENGINEERED MUTATION            
SEQADV 4EG7 ALA B  454  UNP  Q38C91    GLU   454 ENGINEERED MUTATION            
SEQADV 4EG7 VAL B  499  UNP  Q38C91    ALA   499 CONFLICT                       
SEQADV 4EG7 ASN B  503  UNP  Q38C91    SER   503 CONFLICT                       
SEQRES   1 A  542  GLY PRO GLY SER MET LYS VAL GLU LYS VAL PHE PHE VAL          
SEQRES   2 A  542  THR SER PRO ILE TYR TYR VAL ASN ALA ALA PRO HIS ILE          
SEQRES   3 A  542  GLY HIS VAL TYR SER THR LEU ILE THR ASP VAL ILE GLY          
SEQRES   4 A  542  ARG TYR HIS ARG VAL LYS GLY GLU ARG VAL PHE ALA LEU          
SEQRES   5 A  542  THR GLY THR ASP GLU HIS GLY GLN LYS VAL ALA GLU ALA          
SEQRES   6 A  542  ALA LYS GLN LYS GLN VAL SER PRO TYR ASP PHE THR THR          
SEQRES   7 A  542  ALA VAL ALA GLY GLU PHE LYS LYS CAS PHE GLU GLN MET          
SEQRES   8 A  542  ASP TYR SER ILE ASP TYR PHE ILE ARG THR THR ASN GLU          
SEQRES   9 A  542  GLN HIS LYS ALA VAL VAL LYS GLU LEU TRP THR LYS LEU          
SEQRES  10 A  542  GLU GLN LYS GLY ASP ILE TYR LEU GLY ARG TYR GLU GLY          
SEQRES  11 A  542  TRP TYR SER ILE SER ASP GLU SER PHE LEU THR PRO GLN          
SEQRES  12 A  542  ASN ILE THR ASP GLY VAL ASP LYS ASP GLY ASN PRO CYS          
SEQRES  13 A  542  LYS VAL SER LEU GLU SER GLY HIS VAL VAL THR TRP VAL          
SEQRES  14 A  542  SER GLU GLU ASN TYR MET PHE ARG LEU SER ALA PHE ARG          
SEQRES  15 A  542  GLU ARG LEU LEU GLU TRP TYR HIS ALA ASN PRO GLY CYS          
SEQRES  16 A  542  ILE VAL PRO GLU PHE ARG ARG ARG GLU VAL ILE ARG ALA          
SEQRES  17 A  542  VAL GLU LYS GLY LEU PRO ASP LEU SER VAL SER ARG ALA          
SEQRES  18 A  542  ARG ALA THR LEU HIS ASN TRP ALA ILE PRO VAL PRO GLY          
SEQRES  19 A  542  ASN PRO ASP HIS CAS VAL TYR VAL TRP LEU ASP ALA LEU          
SEQRES  20 A  542  THR ASN TYR LEU THR GLY SER ARG LEU ARG VAL ASP GLU          
SEQRES  21 A  542  SER GLY LYS GLU VAL SER LEU VAL ASP ASP PHE ASN GLU          
SEQRES  22 A  542  LEU GLU ARG PHE PRO ALA ASP VAL HIS VAL ILE GLY LYS          
SEQRES  23 A  542  ASP ILE LEU LYS PHE HIS ALA ILE TYR TRP PRO ALA PHE          
SEQRES  24 A  542  LEU LEU SER ALA GLY LEU PRO LEU PRO LYS LYS ILE VAL          
SEQRES  25 A  542  ALA HIS GLY TRP TRP THR LYS ASP ARG LYS LYS ILE SER          
SEQRES  26 A  542  LYS SER LEU GLY ASN VAL PHE ASP PRO VAL GLU LYS ALA          
SEQRES  27 A  542  GLU GLU PHE GLY TYR ASP ALA LEU LYS TYR PHE LEU LEU          
SEQRES  28 A  542  ARG GLU SER GLY PHE SER ASP ASP GLY ASP TYR SER ASP          
SEQRES  29 A  542  LYS ASN MET ILE ALA ARG LEU ASN GLY GLU LEU ALA ASP          
SEQRES  30 A  542  THR LEU GLY ASN LEU VAL MET ARG CYS THR SER ALA LYS          
SEQRES  31 A  542  ILE ASN VAL ASN GLY GLU TRP PRO SER PRO ALA ALA TYR          
SEQRES  32 A  542  THR GLU GLU ASP GLU SER LEU ILE GLN LEU ILE LYS ASP          
SEQRES  33 A  542  LEU PRO GLY THR ALA ASP HIS TYR TYR LEU ILE PRO ASP          
SEQRES  34 A  542  ILE GLN LYS ALA ILE ILE ALA VAL PHE ASP VAL LEU ARG          
SEQRES  35 A  542  ALA ILE ASN ALA TYR VAL THR ASP MET ALA PRO TRP LYS          
SEQRES  36 A  542  LEU VAL LYS THR ASP PRO GLU ARG LEU ARG THR VAL LEU          
SEQRES  37 A  542  TYR ILE THR LEU GLU GLY VAL ARG VAL THR THR LEU LEU          
SEQRES  38 A  542  LEU SER PRO ILE LEU PRO ARG LYS SER VAL VAL ILE PHE          
SEQRES  39 A  542  ASP MET LEU GLY VAL PRO GLU VAL HIS ARG LYS GLY ILE          
SEQRES  40 A  542  GLU ASN PHE GLU PHE GLY ALA VAL PRO PRO GLY THR ARG          
SEQRES  41 A  542  LEU GLY PRO ALA VAL GLU GLY GLU VAL LEU PHE SER LYS          
SEQRES  42 A  542  ARG SER THR GLU ASN THR LYS SER THR                          
SEQRES   1 B  542  GLY PRO GLY SER MET LYS VAL GLU LYS VAL PHE PHE VAL          
SEQRES   2 B  542  THR SER PRO ILE TYR TYR VAL ASN ALA ALA PRO HIS ILE          
SEQRES   3 B  542  GLY HIS VAL TYR SER THR LEU ILE THR ASP VAL ILE GLY          
SEQRES   4 B  542  ARG TYR HIS ARG VAL LYS GLY GLU ARG VAL PHE ALA LEU          
SEQRES   5 B  542  THR GLY THR ASP GLU HIS GLY GLN LYS VAL ALA GLU ALA          
SEQRES   6 B  542  ALA LYS GLN LYS GLN VAL SER PRO TYR ASP PHE THR THR          
SEQRES   7 B  542  ALA VAL ALA GLY GLU PHE LYS LYS CAS PHE GLU GLN MET          
SEQRES   8 B  542  ASP TYR SER ILE ASP TYR PHE ILE ARG THR THR ASN GLU          
SEQRES   9 B  542  GLN HIS LYS ALA VAL VAL LYS GLU LEU TRP THR LYS LEU          
SEQRES  10 B  542  GLU GLN LYS GLY ASP ILE TYR LEU GLY ARG TYR GLU GLY          
SEQRES  11 B  542  TRP TYR SER ILE SER ASP GLU SER PHE LEU THR PRO GLN          
SEQRES  12 B  542  ASN ILE THR ASP GLY VAL ASP LYS ASP GLY ASN PRO CYS          
SEQRES  13 B  542  LYS VAL SER LEU GLU SER GLY HIS VAL VAL THR TRP VAL          
SEQRES  14 B  542  SER GLU GLU ASN TYR MET PHE ARG LEU SER ALA PHE ARG          
SEQRES  15 B  542  GLU ARG LEU LEU GLU TRP TYR HIS ALA ASN PRO GLY CYS          
SEQRES  16 B  542  ILE VAL PRO GLU PHE ARG ARG ARG GLU VAL ILE ARG ALA          
SEQRES  17 B  542  VAL GLU LYS GLY LEU PRO ASP LEU SER VAL SER ARG ALA          
SEQRES  18 B  542  ARG ALA THR LEU HIS ASN TRP ALA ILE PRO VAL PRO GLY          
SEQRES  19 B  542  ASN PRO ASP HIS CAS VAL TYR VAL TRP LEU ASP ALA LEU          
SEQRES  20 B  542  THR ASN TYR LEU THR GLY SER ARG LEU ARG VAL ASP GLU          
SEQRES  21 B  542  SER GLY LYS GLU VAL SER LEU VAL ASP ASP PHE ASN GLU          
SEQRES  22 B  542  LEU GLU ARG PHE PRO ALA ASP VAL HIS VAL ILE GLY LYS          
SEQRES  23 B  542  ASP ILE LEU LYS PHE HIS ALA ILE TYR TRP PRO ALA PHE          
SEQRES  24 B  542  LEU LEU SER ALA GLY LEU PRO LEU PRO LYS LYS ILE VAL          
SEQRES  25 B  542  ALA HIS GLY TRP TRP THR LYS ASP ARG LYS LYS ILE SER          
SEQRES  26 B  542  LYS SER LEU GLY ASN VAL PHE ASP PRO VAL GLU LYS ALA          
SEQRES  27 B  542  GLU GLU PHE GLY TYR ASP ALA LEU LYS TYR PHE LEU LEU          
SEQRES  28 B  542  ARG GLU SER GLY PHE SER ASP ASP GLY ASP TYR SER ASP          
SEQRES  29 B  542  LYS ASN MET ILE ALA ARG LEU ASN GLY GLU LEU ALA ASP          
SEQRES  30 B  542  THR LEU GLY ASN LEU VAL MET ARG CYS THR SER ALA LYS          
SEQRES  31 B  542  ILE ASN VAL ASN GLY GLU TRP PRO SER PRO ALA ALA TYR          
SEQRES  32 B  542  THR GLU GLU ASP GLU SER LEU ILE GLN LEU ILE LYS ASP          
SEQRES  33 B  542  LEU PRO GLY THR ALA ASP HIS TYR TYR LEU ILE PRO ASP          
SEQRES  34 B  542  ILE GLN LYS ALA ILE ILE ALA VAL PHE ASP VAL LEU ARG          
SEQRES  35 B  542  ALA ILE ASN ALA TYR VAL THR ASP MET ALA PRO TRP LYS          
SEQRES  36 B  542  LEU VAL LYS THR ASP PRO GLU ARG LEU ARG THR VAL LEU          
SEQRES  37 B  542  TYR ILE THR LEU GLU GLY VAL ARG VAL THR THR LEU LEU          
SEQRES  38 B  542  LEU SER PRO ILE LEU PRO ARG LYS SER VAL VAL ILE PHE          
SEQRES  39 B  542  ASP MET LEU GLY VAL PRO GLU VAL HIS ARG LYS GLY ILE          
SEQRES  40 B  542  GLU ASN PHE GLU PHE GLY ALA VAL PRO PRO GLY THR ARG          
SEQRES  41 B  542  LEU GLY PRO ALA VAL GLU GLY GLU VAL LEU PHE SER LYS          
SEQRES  42 B  542  ARG SER THR GLU ASN THR LYS SER THR                          
MODRES 4EG7 CAS A  318  CYS  S-(DIMETHYLARSENIC)CYSTEINE                        
MODRES 4EG7 CAS A  470  CYS  S-(DIMETHYLARSENIC)CYSTEINE                        
MODRES 4EG7 CAS B  318  CYS  S-(DIMETHYLARSENIC)CYSTEINE                        
MODRES 4EG7 CAS B  470  CYS  S-(DIMETHYLARSENIC)CYSTEINE                        
HET    CAS  A 318       9                                                       
HET    CAS  A 470       9                                                       
HET    CAS  B 318       9                                                       
HET    CAS  B 470       9                                                       
HET    GOL  A 801       6                                                       
HET    GOL  A 802       6                                                       
HET    GOL  A 803       6                                                       
HET    GOL  A 804       6                                                       
HET    GOL  A 805       6                                                       
HET    GOL  A 806       6                                                       
HET    DMS  A 807       4                                                       
HET    DMS  A 808       4                                                       
HET    DMS  A 809       4                                                       
HET    DMS  A 810       4                                                       
HET    DMS  A 811       4                                                       
HET    MET  A 812       9                                                       
HET    GOL  B 801       6                                                       
HET    GOL  B 802       6                                                       
HET    GOL  B 803       6                                                       
HET    GOL  B 804       6                                                       
HET    GOL  B 805       6                                                       
HET    GOL  B 806       6                                                       
HET    GOL  B 807       6                                                       
HET    GOL  B 808       6                                                       
HET    GOL  B 809       6                                                       
HET    GOL  B 810       6                                                       
HET    GOL  B 811       6                                                       
HET    DMS  B 812       4                                                       
HET    DMS  B 813       4                                                       
HET    0P4  B 814      23                                                       
HETNAM     CAS S-(DIMETHYLARSENIC)CYSTEINE                                      
HETNAM     GOL GLYCEROL                                                         
HETNAM     DMS DIMETHYL SULFOXIDE                                               
HETNAM     MET METHIONINE                                                       
HETNAM     0P4 N-(1H-BENZIMIDAZOL-2-YL)-N'-(3,5-DICHLOROBENZYL)                 
HETNAM   2 0P4  PROPANE-1,3-DIAMINE                                             
HETSYN     GOL GLYCERIN; PROPANE-1,2,3-TRIOL                                    
FORMUL   1  CAS    4(C5 H12 AS N O2 S)                                          
FORMUL   3  GOL    17(C3 H8 O3)                                                 
FORMUL   9  DMS    7(C2 H6 O S)                                                 
FORMUL  14  MET    C5 H11 N O2 S                                                
FORMUL  28  0P4    C17 H18 CL2 N4                                               
FORMUL  29  HOH   *310(H2 O)                                                    
HELIX    1   1 TRP A  474  TRP A  474  1                                   1
HELIX    2   2 ALA A  477  LEU A  478  1                                   2
HELIX    3   3 ASN A  480  TYR A  481  1                                   2
HELIX    4   4 ILE A  519  ILE A  519  1                                   1
HELIX    5   5 HIS A  523  HIS A  523  1                                   1
SHEET    1   1 1 PRO A 247  TYR A 250  0
SHEET    2   2 1 ASP A 287  ASP A 287  0
LINK         C   LYS A 317                 N   CAS A 318     1555   1555  1.33  
LINK         C   CAS A 318                 N   PHE A 319     1555   1555  1.33  
LINK         C   HIS A 469                 N   CAS A 470     1555   1555  1.33  
LINK         C   CAS A 470                 N   VAL A 471     1555   1555  1.33  
LINK         C   LYS B 317                 N   CAS B 318     1555   1555  1.33  
LINK         C   CAS B 318                 N   PHE B 319     1555   1555  1.33  
LINK         C   HIS B 469                 N   CAS B 470     1555   1555  1.33  
LINK         C   CAS B 470                 N   VAL B 471     1555   1555  1.33  
CISPEP   1 VAL A  428    PRO A  429          0        -7.40                     
CISPEP   2 PHE A  508    PRO A  509          0        -2.39                     
CISPEP   3 ILE A  658    PRO A  659          0        -6.45                     
CISPEP   4 VAL B  428    PRO B  429          0        -5.40                     
CISPEP   5 PHE B  508    PRO B  509          0        -1.16                     
CISPEP   6 ILE B  658    PRO B  659          0        -7.67                     
SITE     1 AC1  5 TRP A 345  GLU A 349  TYR A 405  PRO A 464                    
SITE     2 AC1  5 GLY A 465                                                     
SITE     1 AC2  5 ASP A 726  GLY A 729  VAL A 730  ARG A 735                    
SITE     2 AC2  5 HOH A 913                                                     
SITE     1 AC3  2 ARG A 583  ARG A 601                                          
SITE     1 AC4  1 PHE A 741                                                     
SITE     1 AC5  5 HIS A 289  LYS A 338  ASN A 458  ALA A 460                    
SITE     2 AC5  5 TYR B 305                                                     
SITE     1 AC6  5 GLY A 573  TYR A 574  ASP A 575  ALA A 576                    
SITE     2 AC6  5 LYS A 720                                                     
SITE     1 AC7  4 GLU A 435  ALA A 439  DMS A 808  DMS A 809                    
SITE     1 AC8  6 GLU A 392  LYS A 517  ASP A 518  LEU A 520                    
SITE     2 AC8  6 LYS A 521  DMS A 807                                          
SITE     1 AC9  3 LYS A 521  ILE A 525  DMS A 807                               
SITE     1 BC1  4 PHE A 319  GLU A 320  TYR A 324  ILE A 326                    
SITE     1 BC2  4 ARG A 271  VAL A 275  SER A 714  PRO A 718                    
SITE     1 BC3  8 ILE A 248  TYR A 250  ASP A 287  TRP A 474                    
SITE     2 BC3  8 ALA A 477  ILE A 519  HIS A 523  HOH A1023                    
SITE     1 BC4  3 ARG B 271  SER B 714  HOH B1017                               
SITE     1 BC5  4 GLU B 343  LEU B 344  ARG B 486  HOH B1046                    
SITE     1 BC6  4 ARG B 408  ALA B 411  HOH B 955  HOH B 956                    
SITE     1 BC7  6 HIS B 289  THR B 333  LYS B 338  ASN B 458                    
SITE     2 BC7  6 TRP B 459  ALA B 460                                          
SITE     1 BC8  2 ARG B 583  ARG B 601                                          
SITE     1 BC9  1 ARG B 719                                                     
SITE     1 CC1  5 GLU B 239  TYR B 359  PHE B 370  MET B 406                    
SITE     2 CC1  5 ASP B 446                                                     
SITE     1 CC2  3 LYS B 342  GLY B 465  HOH B1057                               
SITE     1 CC3  3 SER B 556  LYS B 557  SER B 558                               
SITE     1 CC4  3 ARG B 358  SER B 401  GLU B 403                               
SITE     1 CC5  5 LYS B 720  PHE B 762  SER B 763  ARG B 765                    
SITE     2 CC5  5 HOH B 971                                                     
SITE     1 CC6  4 GLU B 320  TYR B 324  ILE B 326  HOH B1010                    
SITE     1 CC7  1 TYR B 472                                                     
SITE     1 CC8 14 ILE B 248  TYR B 250  ASP B 287  HIS B 289                    
SITE     2 CC8 14 GLY B 290  TYR B 472  VAL B 473  TRP B 474                    
SITE     3 CC8 14 ASP B 476  LEU B 478  TYR B 481  ILE B 519                    
SITE     4 CC8 14 HOH B1001  HOH B1015                                          
CRYST1   89.170  105.687  205.913  90.00  90.00  90.00 P 21 21 21    8          
ORIGX1      1.000000  0.000000  0.000000        0.00000                         
ORIGX2      0.000000  1.000000  0.000000        0.00000                         
ORIGX3      0.000000  0.000000  1.000000        0.00000                         
SCALE1      0.011215  0.000000  0.000000        0.00000                         
SCALE2      0.000000  0.009462  0.000000        0.00000                         
SCALE3      0.000000  0.000000  0.004856        0.00000                         
ATOM      1  N   PRO A 247      -8.905  -8.793 -50.629  1.00 28.71           N
ANISOU    1  N   PRO A 247     4042   3266   3599   -126    455    -39       N
ATOM      2  CA  PRO A 247      -8.250  -9.807 -51.430  1.00 28.58           C
ANISOU    2  CA  PRO A 247     4044   3239   3575   -156    456    -51       C
ATOM      3  C   PRO A 247      -8.687  -9.632 -52.864  1.00 28.81           C
ANISOU    3  C   PRO A 247     4087   3296   3560   -128    423    -60       C
ATOM      4  O   PRO A 247      -9.760  -9.079 -53.107  1.00 29.01           O
ANISOU    4  O   PRO A 247     4087   3364   3569    -91    390    -65       O
ATOM      5  CB  PRO A 247      -8.811 -11.127 -50.873  1.00 28.59           C
ANISOU    5  CB  PRO A 247     4005   3250   3606   -201    461    -76       C
ATOM      6  CG  PRO A 247      -9.527 -10.761 -49.623  1.00 28.71           C
ANISOU    6  CG  PRO A 247     3987   3277   3644   -194    475    -68       C
ATOM      7  CD  PRO A 247     -10.014  -9.370 -49.862  1.00 28.82           C
ANISOU    7  CD  PRO A 247     4000   3312   3638   -142    454    -56       C
ATOM      8  N   ILE A 248      -7.861 -10.076 -53.803  1.00 28.66           N
ANISOU    8  N   ILE A 248     4111   3259   3517   -134    432    -61       N
ATOM      9  CA  ILE A 248      -8.307 -10.181 -55.186  1.00 29.06           C
ANISOU    9  CA  ILE A 248     4184   3345   3512   -104    396    -79       C
ATOM     10  C   ILE A 248      -8.866 -11.595 -55.354  1.00 28.89           C
ANISOU   10  C   ILE A 248     4125   3347   3504   -151    369   -134       C
ATOM     11  O   ILE A 248      -8.250 -12.562 -54.928  1.00 29.13           O
ANISOU   11  O   ILE A 248     4157   3341   3569   -200    402   -143       O
ATOM     12  CB  ILE A 248      -7.203  -9.798 -56.209  1.00 29.49           C
ANISOU   12  CB  ILE A 248     4315   3366   3523    -74    429    -50       C
ATOM     13  CG1 ILE A 248      -5.918 -10.628 -56.040  1.00 29.01           C
ANISOU   13  CG1 ILE A 248     4271   3258   3493   -119    477    -50       C
ATOM     14  CG2 ILE A 248      -6.878  -8.305 -56.093  1.00 29.17           C
ANISOU   14  CG2 ILE A 248     4307   3296   3478    -30    461      0       C
ATOM     15  CD1 ILE A 248      -4.930 -10.418 -57.166  1.00 28.83           C
ANISOU   15  CD1 ILE A 248     4316   3207   3429    -93    517    -28       C
ATOM     16  N   TYR A 249     -10.061 -11.697 -55.924  1.00 29.05           N
ANISOU   16  N   TYR A 249     4106   3425   3503   -136    311   -175       N
ATOM     17  CA  TYR A 249     -10.864 -12.917 -55.840  1.00 29.09           C
ANISOU   17  CA  TYR A 249     4050   3451   3548   -194    287   -239       C
ATOM     18  C   TYR A 249     -10.717 -13.800 -57.076  1.00 29.38           C
ANISOU   18  C   TYR A 249     4120   3498   3545   -204    256   -292       C
ATOM     19  O   TYR A 249     -10.688 -13.289 -58.189  1.00 29.32           O
ANISOU   19  O   TYR A 249     4157   3523   3459   -144    219   -294       O
ATOM     20  CB  TYR A 249     -12.342 -12.546 -55.623  1.00 29.42           C
ANISOU   20  CB  TYR A 249     4007   3559   3611   -180    238   -267       C
ATOM     21  CG  TYR A 249     -12.550 -11.544 -54.505  1.00 28.68           C
ANISOU   21  CG  TYR A 249     3892   3460   3545   -154    267   -217       C
ATOM     22  CD1 TYR A 249     -12.414 -11.918 -53.174  1.00 28.08           C
ANISOU   22  CD1 TYR A 249     3794   3344   3530   -201    324   -200       C
ATOM     23  CD2 TYR A 249     -12.856 -10.211 -54.777  1.00 28.72           C
ANISOU   23  CD2 TYR A 249     3910   3494   3507    -74    243   -184       C
ATOM     24  CE1 TYR A 249     -12.579 -10.996 -52.144  1.00 27.58           C
ANISOU   24  CE1 TYR A 249     3720   3276   3482   -172    351   -160       C
ATOM     25  CE2 TYR A 249     -13.025  -9.287 -53.749  1.00 28.19           C
ANISOU   25  CE2 TYR A 249     3831   3413   3465    -50    274   -144       C
ATOM     26  CZ  TYR A 249     -12.880  -9.688 -52.436  1.00 27.47           C
ANISOU   26  CZ  TYR A 249     3716   3288   3431   -101    326   -136       C
ATOM     27  OH  TYR A 249     -13.036  -8.788 -51.417  1.00 27.00           O
ANISOU   27  OH  TYR A 249     3652   3216   3387    -73    355   -104       O
ATOM     28  N   TYR A 250     -10.614 -15.118 -56.874  1.00 29.51           N
ANISOU   28  N   TYR A 250     4122   3480   3608   -274    278   -334       N
ATOM     29  CA  TYR A 250     -10.660 -16.065 -57.986  1.00 30.49           C
ANISOU   29  CA  TYR A 250     4269   3612   3702   -293    245   -404       C
ATOM     30  C   TYR A 250     -11.937 -15.847 -58.765  1.00 32.06           C
ANISOU   30  C   TYR A 250     4414   3895   3870   -268    153   -471       C
ATOM     31  O   TYR A 250     -12.991 -15.565 -58.205  1.00 32.05           O
ANISOU   31  O   TYR A 250     4326   3935   3916   -277    126   -485       O
ATOM     32  CB  TYR A 250     -10.585 -17.539 -57.542  1.00 30.47           C
ANISOU   32  CB  TYR A 250     4252   3552   3773   -378    286   -447       C
ATOM     33  CG  TYR A 250      -9.259 -17.924 -56.946  1.00 29.72           C
ANISOU   33  CG  TYR A 250     4215   3379   3696   -388    367   -391       C
ATOM     34  CD1 TYR A 250      -8.073 -17.724 -57.648  1.00 29.35           C
ANISOU   34  CD1 TYR A 250     4247   3312   3590   -345    388   -361       C
ATOM     35  CD2 TYR A 250      -9.182 -18.482 -55.677  1.00 29.61           C
ANISOU   35  CD2 TYR A 250     4178   3315   3756   -432    426   -365       C
ATOM     36  CE1 TYR A 250      -6.850 -18.057 -57.097  1.00 28.78           C
ANISOU   36  CE1 TYR A 250     4213   3178   3541   -349    456   -314       C
ATOM     37  CE2 TYR A 250      -7.958 -18.812 -55.111  1.00 28.93           C
ANISOU   37  CE2 TYR A 250     4143   3170   3680   -426    489   -314       C
ATOM     38  CZ  TYR A 250      -6.797 -18.597 -55.823  1.00 28.45           C
ANISOU   38  CZ  TYR A 250     4144   3095   3569   -386    499   -292       C
ATOM     39  OH  TYR A 250      -5.583 -18.913 -55.258  1.00 28.09           O
ANISOU   39  OH  TYR A 250     4132   2999   3540   -375    556   -247       O
TER      40      TYR A 250
ATOM     41  N   ASP A 287      -8.228 -12.270 -59.071  1.00 30.51           N
ANISOU   41  N   ASP A 287     4478   3588   3524    -73    321   -185       N
ATOM     42  CA  ASP A 287      -7.077 -13.142 -59.249  1.00 30.25           C
ANISOU   42  CA  ASP A 287     4487   3502   3502   -108    374   -187       C
ATOM     43  C   ASP A 287      -7.446 -14.066 -60.407  1.00 30.88           C
ANISOU   43  C   ASP A 287     4594   3614   3525   -104    330   -255       C
ATOM     44  O   ASP A 287      -8.302 -14.937 -60.259  1.00 30.93           O
ANISOU   44  O   ASP A 287     4545   3643   3561   -150    284   -322       O
ATOM     45  CB  ASP A 287      -6.855 -13.943 -57.953  1.00 29.72           C
ANISOU   45  CB  ASP A 287     4368   3397   3526   -179    404   -193       C
ATOM     46  CG  ASP A 287      -5.520 -14.621 -57.904  1.00 29.66           C
ANISOU   46  CG  ASP A 287     4398   3332   3539   -200    467   -178       C
ATOM     47  OD1 ASP A 287      -4.773 -14.541 -58.917  1.00 31.13           O
ANISOU   47  OD1 ASP A 287     4646   3505   3674   -168    492   -169       O
ATOM     48  OD2 ASP A 287      -5.215 -15.242 -56.857  1.00 29.10           O
ANISOU   48  OD2 ASP A 287     4296   3227   3530   -241    494   -174       O
TER      49      ASP A 287
ATOM     50  N   TRP A 474       0.006 -17.615 -56.506  1.00 27.24           N
ANISOU   50  N   TRP A 474     4140   2817   3391   -232    709   -112       N
ATOM     51  CA  TRP A 474      -0.015 -16.827 -55.266  1.00 27.20           C
ANISOU   51  CA  TRP A 474     4085   2825   3423   -235    691    -84       C
ATOM     52  C   TRP A 474       1.022 -15.751 -55.195  1.00 27.32           C
ANISOU   52  C   TRP A 474     4081   2838   3459   -215    715    -54       C
ATOM     53  O   TRP A 474       0.752 -14.678 -54.656  1.00 27.63           O
ANISOU   53  O   TRP A 474     4095   2892   3509   -216    695    -41       O
ATOM     54  CB  TRP A 474       0.103 -17.728 -54.041  1.00 27.32           C
ANISOU   54  CB  TRP A 474     4079   2821   3478   -242    694    -80       C
ATOM     55  CG  TRP A 474      -1.236 -18.183 -53.546  1.00 27.51           C
ANISOU   55  CG  TRP A 474     4095   2852   3502   -272    669    -97       C
ATOM     56  CD1 TRP A 474      -1.829 -19.422 -53.721  1.00 28.03           C
ANISOU   56  CD1 TRP A 474     4181   2890   3575   -300    680   -127       C
ATOM     57  CD2 TRP A 474      -2.214 -17.393 -52.804  1.00 27.56           C
ANISOU   57  CD2 TRP A 474     4067   2890   3511   -282    635    -91       C
ATOM     58  NE1 TRP A 474      -3.072 -19.456 -53.143  1.00 28.38           N
ANISOU   58  NE1 TRP A 474     4200   2949   3635   -331    660   -139       N
ATOM     59  CE2 TRP A 474      -3.361 -18.269 -52.576  1.00 28.06           C
ANISOU   59  CE2 TRP A 474     4126   2948   3589   -317    633   -116       C
ATOM     60  CE3 TRP A 474      -2.251 -16.096 -52.321  1.00 27.48           C
ANISOU   60  CE3 TRP A 474     4032   2908   3499   -266    614    -70       C
ATOM     61  CZ2 TRP A 474      -4.480 -17.844 -51.885  1.00 28.27           C
ANISOU   61  CZ2 TRP A 474     4115   3000   3625   -332    613   -116       C
ATOM     62  CZ3 TRP A 474      -3.389 -15.672 -51.635  1.00 27.64           C
ANISOU   62  CZ3 TRP A 474     4026   2953   3522   -275    590    -71       C
ATOM     63  CH2 TRP A 474      -4.476 -16.528 -51.421  1.00 28.12           C
ANISOU   63  CH2 TRP A 474     4075   3014   3595   -305    591    -91       C
TER      64      TRP A 474
ATOM     65  N   ALA A 477      -0.569 -13.382 -57.418  1.00 27.39           N
ANISOU   65  N   ALA A 477     4168   2894   3344   -172    689    -37       N
ATOM     66  CA  ALA A 477      -1.711 -12.704 -56.792  1.00 26.96           C
ANISOU   66  CA  ALA A 477     4085   2869   3287   -174    637    -37       C
ATOM     67  C   ALA A 477      -1.302 -11.718 -55.688  1.00 26.59           C
ANISOU   67  C   ALA A 477     4000   2806   3295   -181    648    -13       C
ATOM     68  O   ALA A 477      -1.810 -10.600 -55.645  1.00 26.96           O
ANISOU   68  O   ALA A 477     4050   2859   3332   -162    638      3       O
ATOM     69  CB  ALA A 477      -2.710 -13.711 -56.266  1.00 26.65           C
ANISOU   69  CB  ALA A 477     4016   2854   3255   -202    591    -75       C
ATOM     70  N   LEU A 478      -0.373 -12.099 -54.813  1.00 25.94           N
ANISOU   70  N   LEU A 478     3883   2704   3268   -201    666    -14       N
ATOM     71  CA  LEU A 478       0.015 -11.209 -53.704  1.00 25.34           C
ANISOU   71  CA  LEU A 478     3768   2619   3240   -207    663     -7       C
ATOM     72  C   LEU A 478       0.652  -9.935 -54.217  1.00 25.50           C
ANISOU   72  C   LEU A 478     3801   2608   3279   -200    706     12       C
ATOM     73  O   LEU A 478       0.594  -8.886 -53.586  1.00 25.17           O
ANISOU   73  O   LEU A 478     3742   2554   3264   -203    701     13       O
ATOM     74  CB  LEU A 478       0.993 -11.894 -52.753  1.00 25.01           C
ANISOU   74  CB  LEU A 478     3686   2570   3245   -218    665    -19       C
ATOM     75  CG  LEU A 478       0.443 -12.990 -51.856  1.00 24.58           C
ANISOU   75  CG  LEU A 478     3622   2532   3183   -220    634    -29       C
ATOM     76  CD1 LEU A 478       1.633 -13.757 -51.316  1.00 24.55           C
ANISOU   76  CD1 LEU A 478     3596   2519   3213   -210    647    -32       C
ATOM     77  CD2 LEU A 478      -0.430 -12.402 -50.752  1.00 24.02           C
ANISOU   77  CD2 LEU A 478     3533   2482   3109   -219    599    -30       C
TER      78      LEU A 478
ATOM     79  N   ASN A 480      -0.387  -8.165 -56.440  1.00 26.39           N
ANISOU   79  N   ASN A 480     4031   2704   3289   -130    750     69       N
ATOM     80  CA  ASN A 480      -1.372  -7.146 -56.829  1.00 26.60           C
ANISOU   80  CA  ASN A 480     4098   2738   3270    -86    737     94       C
ATOM     81  C   ASN A 480      -1.240  -5.923 -55.921  1.00 26.34           C
ANISOU   81  C   ASN A 480     4044   2667   3295    -97    753    102       C
ATOM     82  O   ASN A 480      -1.409  -4.787 -56.362  1.00 26.70           O
ANISOU   82  O   ASN A 480     4135   2678   3328    -63    789    136       O
ATOM     83  CB  ASN A 480      -2.821  -7.668 -56.807  1.00 26.74           C
ANISOU   83  CB  ASN A 480     4105   2821   3233    -66    656     71       C
ATOM     84  CG  ASN A 480      -3.522  -7.419 -55.471  1.00 26.66           C
ANISOU   84  CG  ASN A 480     4038   2827   3262    -84    614     55       C
ATOM     85  OD1 ASN A 480      -4.244  -6.433 -55.310  1.00 26.65           O
ANISOU   85  OD1 ASN A 480     4044   2830   3250    -51    602     70       O
ATOM     86  ND2 ASN A 480      -3.283  -8.298 -54.496  1.00 26.35           N
ANISOU   86  ND2 ASN A 480     3950   2796   3264   -128    598     27       N
ATOM     87  N   TYR A 481      -0.917  -6.169 -54.657  1.00 25.47           N
ANISOU   87  N   TYR A 481     3872   2559   3246   -139    728     70       N
ATOM     88  CA  TYR A 481      -0.832  -5.105 -53.690  1.00 25.38           C
ANISOU   88  CA  TYR A 481     3839   2517   3286   -151    732     61       C
ATOM     89  C   TYR A 481       0.285  -4.130 -54.071  1.00 25.79           C
ANISOU   89  C   TYR A 481     3907   2495   3395   -168    811     75       C
ATOM     90  O   TYR A 481       0.088  -2.902 -54.018  1.00 25.68           O
ANISOU   90  O   TYR A 481     3921   2435   3400   -156    841     90       O
ATOM     91  CB  TYR A 481      -0.644  -5.682 -52.279  1.00 25.03           C
ANISOU   91  CB  TYR A 481     3732   2498   3278   -183    685     20       C
ATOM     92  CG  TYR A 481      -1.762  -6.619 -51.822  1.00 24.92           C
ANISOU   92  CG  TYR A 481     3704   2543   3219   -172    627     11       C
ATOM     93  CD1 TYR A 481      -3.113  -6.327 -52.069  1.00 25.17           C
ANISOU   93  CD1 TYR A 481     3753   2604   3206   -139    601     23       C
ATOM     94  CD2 TYR A 481      -1.476  -7.781 -51.126  1.00 24.66           C
ANISOU   94  CD2 TYR A 481     3639   2535   3196   -191    604     -9       C
ATOM     95  CE1 TYR A 481      -4.127  -7.170 -51.643  1.00 24.86           C
ANISOU   95  CE1 TYR A 481     3687   2613   3143   -139    559      9       C
ATOM     96  CE2 TYR A 481      -2.486  -8.636 -50.707  1.00 24.54           C
ANISOU   96  CE2 TYR A 481     3613   2559   3152   -188    570    -14       C
ATOM     97  CZ  TYR A 481      -3.812  -8.329 -50.961  1.00 24.80           C
ANISOU   97  CZ  TYR A 481     3652   2618   3151   -168    550     -8       C
ATOM     98  OH  TYR A 481      -4.820  -9.179 -50.516  1.00 25.15           O
ANISOU   98  OH  TYR A 481     3672   2698   3184   -174    525    -19       O
TER      99      TYR A 481
ATOM    100  N   ASP A 518      -9.352 -18.027 -44.409  1.00 32.71           N
ANISOU  100  N   ASP A 518     4574   3565   4288   -333    815     13       N
ATOM    101  CA  ASP A 518      -8.865 -19.062 -45.317  1.00 33.79           C
ANISOU  101  CA  ASP A 518     4730   3660   4448   -369    819     -7       C
ATOM    102  C   ASP A 518      -7.542 -18.732 -46.010  1.00 32.23           C
ANISOU  102  C   ASP A 518     4561   3471   4213   -339    763    -11       C
ATOM    103  O   ASP A 518      -6.879 -19.647 -46.504  1.00 33.04           O
ANISOU  103  O   ASP A 518     4697   3533   4324   -349    779    -15       O
ATOM    104  CB  ASP A 518      -9.938 -19.473 -46.353  1.00 35.59           C
ANISOU  104  CB  ASP A 518     4898   3891   4733   -442    812    -65       C
ATOM    105  CG  ASP A 518     -10.474 -18.298 -47.189  1.00 36.67           C
ANISOU  105  CG  ASP A 518     4977   4098   4855   -438    734   -102       C
ATOM    106  OD1 ASP A 518     -10.997 -17.302 -46.608  1.00 36.68           O
ANISOU  106  OD1 ASP A 518     4950   4141   4845   -408    724    -86       O
ATOM    107  OD2 ASP A 518     -10.396 -18.401 -48.437  1.00 36.84           O
ANISOU  107  OD2 ASP A 518     4989   4132   4874   -459    686   -146       O
ATOM    108  N   ILE A 519      -7.145 -17.457 -46.041  1.00 30.56           N
ANISOU  108  N   ILE A 519     4338   3305   3967   -303    709     -9       N
ATOM    109  CA  ILE A 519      -5.927 -17.069 -46.765  1.00 29.32           C
ANISOU  109  CA  ILE A 519     4198   3152   3788   -283    669    -15       C
ATOM    110  C   ILE A 519      -4.917 -16.347 -45.876  1.00 28.40           C
ANISOU  110  C   ILE A 519     4098   3049   3643   -230    650      7       C
ATOM    111  O   ILE A 519      -4.141 -15.524 -46.352  1.00 27.95           O
ANISOU  111  O   ILE A 519     4034   3006   3578   -217    615     -2       O
ATOM    112  CB  ILE A 519      -6.256 -16.253 -48.053  1.00 29.12           C
ANISOU  112  CB  ILE A 519     4146   3158   3758   -300    622    -47       C
ATOM    113  CG1 ILE A 519      -7.174 -15.055 -47.760  1.00 28.69           C
ANISOU  113  CG1 ILE A 519     4056   3146   3697   -287    599    -48       C
ATOM    114  CG2 ILE A 519      -6.932 -17.148 -49.083  1.00 29.21           C
ANISOU  114  CG2 ILE A 519     4146   3159   3791   -347    626    -85       C
ATOM    115  CD1 ILE A 519      -7.339 -14.110 -48.935  1.00 27.94           C
ANISOU  115  CD1 ILE A 519     3950   3080   3585   -279    554    -66       C
TER     116      ILE A 519
ATOM    117  N   HIS A 523      -0.789 -14.288 -46.577  1.00 26.39           N
ANISOU  117  N   HIS A 523     3820   2811   3394   -165    564    -17       N
ATOM    118  CA  HIS A 523      -0.578 -12.881 -46.226  1.00 26.49           C
ANISOU  118  CA  HIS A 523     3811   2840   3413   -160    536    -35       C
ATOM    119  C   HIS A 523       0.312 -12.642 -45.021  1.00 26.62           C
ANISOU  119  C   HIS A 523     3813   2873   3428   -123    505    -50       C
ATOM    120  O   HIS A 523       0.996 -11.624 -44.949  1.00 26.51           O
ANISOU  120  O   HIS A 523     3770   2861   3439   -127    482    -79       O
ATOM    121  CB  HIS A 523      -1.930 -12.197 -46.026  1.00 26.40           C
ANISOU  121  CB  HIS A 523     3805   2841   3384   -168    532    -33       C
ATOM    122  CG  HIS A 523      -2.712 -12.031 -47.306  1.00 26.45           C
ANISOU  122  CG  HIS A 523     3813   2843   3392   -194    543    -30       C
ATOM    123  ND1 HIS A 523      -3.473 -13.007 -47.816  1.00 26.64           N
ANISOU  123  ND1 HIS A 523     3843   2867   3410   -213    557    -27       N
ATOM    124  CD2 HIS A 523      -2.810 -10.953 -48.187  1.00 26.33           C
ANISOU  124  CD2 HIS A 523     3798   2825   3380   -199    539    -33       C
ATOM    125  CE1 HIS A 523      -4.033 -12.580 -48.968  1.00 26.84           C
ANISOU  125  CE1 HIS A 523     3868   2901   3428   -225    549    -34       C
ATOM    126  NE2 HIS A 523      -3.624 -11.325 -49.193  1.00 26.31           N
ANISOU  126  NE2 HIS A 523     3803   2830   3361   -210    542    -31       N
TER     127      HIS A 523
TER     137      MET A 812
HETATM  138  O   HOH A1023     -12.650 -16.067 -53.840  1.00 20.74           O
HETATM  139  O   HOH A1024      -7.273 -20.272 -51.251  1.00 25.71           O
CONECT  130  129  131  136
CONECT  129  128  130  132
CONECT  132  129  133
CONECT  135  134
CONECT  133  132  134
CONECT  128  129
CONECT  131  130
CONECT  136  130
CONECT  134  133  135
END
