# Supplementary material for: Scaffold repositioning of spiro-acridine derivatives as fungi chitinase inhibitor by target fishing and in vitro studies
Source: Sci Rep. 2023 May 5;13:7320. doi: 10.1038/s41598-023-33279-9 (PMC10163251; doi:10.1038/s41598-023-33279-9)
Supplement: Supplementary file 2 — Supplementary Information 2. [file 41598_2023_33279_MOESM2_ESM.zip › PDBQT_TARGETS_ALL/4ei4_0Q2.pdb]

HEADER    TRANSFERASE/TRANSFERASE INHIBITOR       04-APR-12   4EI4              
TITLE     JAK1 KINASE (JH1 DOMAIN) IN COMPLEX WITH COMPOUND 20                  
COMPND    MOL_ID: 1;                                                            
COMPND   2 MOLECULE: TYROSINE-PROTEIN KINASE JAK1;                              
COMPND   3 CHAIN: A, B;                                                         
COMPND   4 FRAGMENT: JH1 (KINASE) DOMAIN (UNP RESIDUES 854-1154);               
COMPND   5 SYNONYM: JANUS KINASE 1, JAK-1;                                      
COMPND   6 EC: 2.7.10.2;                                                        
COMPND   7 ENGINEERED: YES                                                      
SOURCE    MOL_ID: 1;                                                            
SOURCE   2 ORGANISM_SCIENTIFIC: HOMO SAPIENS;                                   
SOURCE   3 ORGANISM_COMMON: HUMAN;                                              
SOURCE   4 ORGANISM_TAXID: 9606;                                                
SOURCE   5 GENE: JAK1, JAK1A, JAK1B;                                            
SOURCE   6 EXPRESSION_SYSTEM: SPODOPTERA FRUGIPERDA;                            
SOURCE   7 EXPRESSION_SYSTEM_TAXID: 7108                                        
KEYWDS    PROTEIN KINASE, PHOSPHO-TRANSFER CATALYST, TRANSFERASE-TRANSFERASE    
KEYWDS   2 INHIBITOR COMPLEX                                                    
EXPDTA    X-RAY DIFFRACTION                                                     
AUTHOR    C.EIGENBROT,M.STEFFEK                                                 
REVDAT   4   15-NOV-17 4EI4    1       REMARK                                   
REVDAT   3   23-JAN-13 4EI4    1       JRNL                                     
REVDAT   2   02-JAN-13 4EI4    1       JRNL                                     
REVDAT   1   04-JUL-12 4EI4    0                                                
JRNL        AUTH   M.ZAK,R.MENDONCA,M.BALAZS,K.BARRETT,P.BERGERON,W.S.BLAIR,    
JRNL        AUTH 2 C.CHANG,G.DESHMUKH,J.DEVOSS,P.S.DRAGOVICH,C.EIGENBROT,       
JRNL        AUTH 3 N.GHILARDI,P.GIBBONS,S.GRADL,C.HAMMAN,E.J.HANAN,E.HARSTAD,   
JRNL        AUTH 4 P.R.HEWITT,C.A.HURLEY,T.JIN,A.JOHNSON,T.JOHNSON,J.R.KENNY,   
JRNL        AUTH 5 M.F.KOEHLER,P.BIR KOHLI,J.J.KULAGOWSKI,S.LABADIE,J.LIAO,     
JRNL        AUTH 6 M.LIIMATTA,Z.LIN,P.J.LUPARDUS,R.J.MAXEY,J.M.MURRAY,R.PULK,   
JRNL        AUTH 7 M.RODRIGUEZ,S.SAVAGE,S.SHIA,M.STEFFEK,S.UBHAYAKAR,M.ULTSCH,  
JRNL        AUTH 8 A.VAN ABBEMA,S.I.WARD,L.XIAO,Y.XIAO                          
JRNL        TITL   DISCOVERY AND OPTIMIZATION OF C-2 METHYL                     
JRNL        TITL 2 IMIDAZOPYRROLOPYRIDINES AS POTENT AND ORALLY BIOAVAILABLE    
JRNL        TITL 3 JAK1 INHIBITORS WITH SELECTIVITY OVER JAK2.                  
JRNL        REF    J.MED.CHEM.                   V.  55  6176 2012              
JRNL        REFN                   ISSN 0022-2623                               
JRNL        PMID   22698084                                                     
JRNL        DOI    10.1021/JM300628C                                            
REMARK   2                                                                      
REMARK   2 RESOLUTION.    2.22 ANGSTROMS.                                       
REMARK   3                                                                      
REMARK   3 REFINEMENT.                                                          
REMARK   3   PROGRAM     : REFMAC 5.2.0019                                      
REMARK   3   AUTHORS     : MURSHUDOV,VAGIN,DODSON                               
REMARK   3                                                                      
REMARK   3    REFINEMENT TARGET : MAXIMUM LIKELIHOOD                            
REMARK   3                                                                      
REMARK   3  DATA USED IN REFINEMENT.                                            
REMARK   3   RESOLUTION RANGE HIGH (ANGSTROMS) : 2.22                           
REMARK   3   RESOLUTION RANGE LOW  (ANGSTROMS) : 50.00                          
REMARK   3   DATA CUTOFF            (SIGMA(F)) : NULL                           
REMARK   3   COMPLETENESS FOR RANGE        (%) : 99.7                           
REMARK   3   NUMBER OF REFLECTIONS             : 30234                          
REMARK   3                                                                      
REMARK   3  FIT TO DATA USED IN REFINEMENT.                                     
REMARK   3   CROSS-VALIDATION METHOD          : THROUGHOUT                      
REMARK   3   FREE R VALUE TEST SET SELECTION  : RANDOM                          
REMARK   3   R VALUE     (WORKING + TEST SET) : 0.202                           
REMARK   3   R VALUE            (WORKING SET) : 0.200                           
REMARK   3   FREE R VALUE                     : 0.239                           
REMARK   3   FREE R VALUE TEST SET SIZE   (%) : 4.800                           
REMARK   3   FREE R VALUE TEST SET COUNT      : 1513                            
REMARK   3                                                                      
REMARK   3  FIT IN THE HIGHEST RESOLUTION BIN.                                  
REMARK   3   TOTAL NUMBER OF BINS USED           : 10                           
REMARK   3   BIN RESOLUTION RANGE HIGH       (A) : 2.22                         
REMARK   3   BIN RESOLUTION RANGE LOW        (A) : 2.34                         
REMARK   3   REFLECTION IN BIN     (WORKING SET) : 4394                         
REMARK   3   BIN COMPLETENESS (WORKING+TEST) (%) : 99.91                        
REMARK   3   BIN R VALUE           (WORKING SET) : 0.2430                       
REMARK   3   BIN FREE R VALUE SET COUNT          : 233                          
REMARK   3   BIN FREE R VALUE                    : 0.2670                       
REMARK   3                                                                      
REMARK   3  NUMBER OF NON-HYDROGEN ATOMS USED IN REFINEMENT.                    
REMARK   3   PROTEIN ATOMS            : 4661                                    
REMARK   3   NUCLEIC ACID ATOMS       : 0                                       
REMARK   3   HETEROGEN ATOMS          : 40                                      
REMARK   3   SOLVENT ATOMS            : 116                                     
REMARK   3                                                                      
REMARK   3  B VALUES.                                                           
REMARK   3   FROM WILSON PLOT           (A**2) : 40.00                          
REMARK   3   MEAN B VALUE      (OVERALL, A**2) : 40.27                          
REMARK   3   OVERALL ANISOTROPIC B VALUE.                                       
REMARK   3    B11 (A**2) : -0.96000                                             
REMARK   3    B22 (A**2) : 0.74000                                              
REMARK   3    B33 (A**2) : 0.13000                                              
REMARK   3    B12 (A**2) : 0.00000                                              
REMARK   3    B13 (A**2) : -0.53000                                             
REMARK   3    B23 (A**2) : 0.00000                                              
REMARK   3                                                                      
REMARK   3  ESTIMATED OVERALL COORDINATE ERROR.                                 
REMARK   3   ESU BASED ON R VALUE                            (A): 0.300         
REMARK   3   ESU BASED ON FREE R VALUE                       (A): 0.216         
REMARK   3   ESU BASED ON MAXIMUM LIKELIHOOD                 (A): 0.167         
REMARK   3   ESU FOR B VALUES BASED ON MAXIMUM LIKELIHOOD (A**2): 13.363        
REMARK   3                                                                      
REMARK   3 CORRELATION COEFFICIENTS.                                            
REMARK   3   CORRELATION COEFFICIENT FO-FC      : 0.947                         
REMARK   3   CORRELATION COEFFICIENT FO-FC FREE : 0.931                         
REMARK   3                                                                      
REMARK   3  RMS DEVIATIONS FROM IDEAL VALUES        COUNT    RMS    WEIGHT      
REMARK   3   BOND LENGTHS REFINED ATOMS        (A):  4807 ; 0.010 ; 0.022       
REMARK   3   BOND LENGTHS OTHERS               (A):  3354 ; 0.006 ; 0.020       
REMARK   3   BOND ANGLES REFINED ATOMS   (DEGREES):  6486 ; 1.135 ; 1.990       
REMARK   3   BOND ANGLES OTHERS          (DEGREES):  8193 ; 0.829 ; 3.000       
REMARK   3   TORSION ANGLES, PERIOD 1    (DEGREES):   567 ; 5.693 ; 5.000       
REMARK   3   TORSION ANGLES, PERIOD 2    (DEGREES):   221 ;37.659 ;24.389       
REMARK   3   TORSION ANGLES, PERIOD 3    (DEGREES):   894 ;12.443 ;15.000       
REMARK   3   TORSION ANGLES, PERIOD 4    (DEGREES):    26 ;15.769 ;15.000       
REMARK   3   CHIRAL-CENTER RESTRAINTS       (A**3):   691 ; 0.061 ; 0.200       
REMARK   3   GENERAL PLANES REFINED ATOMS      (A):  5203 ; 0.004 ; 0.020       
REMARK   3   GENERAL PLANES OTHERS             (A):   931 ; 0.001 ; 0.020       
REMARK   3   NON-BONDED CONTACTS REFINED ATOMS (A):   914 ; 0.195 ; 0.200       
REMARK   3   NON-BONDED CONTACTS OTHERS        (A):  3360 ; 0.189 ; 0.200       
REMARK   3   NON-BONDED TORSION REFINED ATOMS  (A):  2290 ; 0.175 ; 0.200       
REMARK   3   NON-BONDED TORSION OTHERS         (A):  2355 ; 0.081 ; 0.200       
REMARK   3   H-BOND (X...Y) REFINED ATOMS      (A):   128 ; 0.155 ; 0.200       
REMARK   3   H-BOND (X...Y) OTHERS             (A):  NULL ;  NULL ;  NULL       
REMARK   3   POTENTIAL METAL-ION REFINED ATOMS (A):  NULL ;  NULL ;  NULL       
REMARK   3   POTENTIAL METAL-ION OTHERS        (A):  NULL ;  NULL ;  NULL       
REMARK   3   SYMMETRY VDW REFINED ATOMS        (A):    12 ; 0.184 ; 0.200       
REMARK   3   SYMMETRY VDW OTHERS               (A):    43 ; 0.222 ; 0.200       
REMARK   3   SYMMETRY H-BOND REFINED ATOMS     (A):    11 ; 0.208 ; 0.200       
REMARK   3   SYMMETRY H-BOND OTHERS            (A):  NULL ;  NULL ;  NULL       
REMARK   3   SYMMETRY METAL-ION REFINED ATOMS  (A):  NULL ;  NULL ;  NULL       
REMARK   3   SYMMETRY METAL-ION OTHERS         (A):  NULL ;  NULL ;  NULL       
REMARK   3                                                                      
REMARK   3  ISOTROPIC THERMAL FACTOR RESTRAINTS.     COUNT   RMS    WEIGHT      
REMARK   3   MAIN-CHAIN BOND REFINED ATOMS  (A**2):  2997 ; 3.109 ; 2.500       
REMARK   3   MAIN-CHAIN BOND OTHER ATOMS    (A**2):  1151 ; 0.785 ; 2.500       
REMARK   3   MAIN-CHAIN ANGLE REFINED ATOMS (A**2):  4617 ; 3.947 ; 5.000       
REMARK   3   MAIN-CHAIN ANGLE OTHER ATOMS   (A**2):  NULL ;  NULL ;  NULL       
REMARK   3   SIDE-CHAIN BOND REFINED ATOMS  (A**2):  2141 ; 3.197 ; 2.500       
REMARK   3   SIDE-CHAIN BOND OTHER ATOMS    (A**2):  NULL ;  NULL ;  NULL       
REMARK   3   SIDE-CHAIN ANGLE REFINED ATOMS (A**2):  1869 ; 4.481 ; 5.000       
REMARK   3   SIDE-CHAIN ANGLE OTHER ATOMS   (A**2):  NULL ;  NULL ;  NULL       
REMARK   3   LONG RANGE B REFINED ATOMS     (A**2):  NULL ;  NULL ;  NULL       
REMARK   3   LONG RANGE B OTHER ATOMS       (A**2):  NULL ;  NULL ;  NULL       
REMARK   3                                                                      
REMARK   3 ANISOTROPIC THERMAL FACTOR RESTRAINTS.    COUNT   RMS   WEIGHT       
REMARK   3   RIGID-BOND RESTRAINTS          (A**2):  NULL ;  NULL ;  NULL       
REMARK   3   SPHERICITY; FREE ATOMS         (A**2):  NULL ;  NULL ;  NULL       
REMARK   3   SPHERICITY; BONDED ATOMS       (A**2):  NULL ;  NULL ;  NULL       
REMARK   3                                                                      
REMARK   3  NCS RESTRAINTS STATISTICS                                           
REMARK   3   NUMBER OF DIFFERENT NCS GROUPS : 1                                 
REMARK   3                                                                      
REMARK   3  NCS GROUP NUMBER               : 1                                  
REMARK   3     CHAIN NAMES                    : A B                             
REMARK   3     NUMBER OF COMPONENTS NCS GROUP : 1                               
REMARK   3       COMPONENT C  SSSEQI  TO  C   SSSEQI   CODE                     
REMARK   3           1     A    850       A    1160      4                      
REMARK   3           1     B    850       B    1160      4                      
REMARK   3                   GROUP CHAIN        COUNT   RMS     WEIGHT          
REMARK   3   MEDIUM POSITIONAL  1    A    (A):   3910 ;  0.35 ;  0.50           
REMARK   3   MEDIUM THERMAL     1    A (A**2):   3910 ;  0.70 ;  2.00           
REMARK   3                                                                      
REMARK   3  TLS DETAILS                                                         
REMARK   3   NUMBER OF TLS GROUPS  : 4                                          
REMARK   3                                                                      
REMARK   3   TLS GROUP : 1                                                      
REMARK   3    NUMBER OF COMPONENTS GROUP : 1                                    
REMARK   3    COMPONENTS        C SSSEQI   TO  C SSSEQI                         
REMARK   3    RESIDUE RANGE :   A   853        A   959                          
REMARK   3    ORIGIN FOR THE GROUP (A):  -6.4283  60.5524  -3.4399              
REMARK   3    T TENSOR                                                          
REMARK   3      T11:  -0.0451 T22:  -0.0224                                     
REMARK   3      T33:   0.0373 T12:  -0.0337                                     
REMARK   3      T13:  -0.0103 T23:  -0.0563                                     
REMARK   3    L TENSOR                                                          
REMARK   3      L11:   1.4564 L22:   0.4368                                     
REMARK   3      L33:   2.1202 L12:  -0.0616                                     
REMARK   3      L13:   0.8141 L23:  -0.7439                                     
REMARK   3    S TENSOR                                                          
REMARK   3      S11:  -0.0001 S12:   0.0653 S13:  -0.2324                       
REMARK   3      S21:  -0.0642 S22:   0.0599 S23:   0.1263                       
REMARK   3      S31:   0.1249 S32:  -0.0025 S33:  -0.0598                       
REMARK   3                                                                      
REMARK   3   TLS GROUP : 2                                                      
REMARK   3    NUMBER OF COMPONENTS GROUP : 1                                    
REMARK   3    COMPONENTS        C SSSEQI   TO  C SSSEQI                         
REMARK   3    RESIDUE RANGE :   A   960        A  2000                          
REMARK   3    ORIGIN FOR THE GROUP (A):  12.8804  51.1830  16.0977              
REMARK   3    T TENSOR                                                          
REMARK   3      T11:  -0.0351 T22:  -0.0505                                     
REMARK   3      T33:   0.0051 T12:  -0.0192                                     
REMARK   3      T13:   0.0119 T23:  -0.0102                                     
REMARK   3    L TENSOR                                                          
REMARK   3      L11:   1.3540 L22:   0.9536                                     
REMARK   3      L33:   0.5502 L12:  -0.0337                                     
REMARK   3      L13:   0.1487 L23:  -0.1986                                     
REMARK   3    S TENSOR                                                          
REMARK   3      S11:  -0.0008 S12:  -0.0513 S13:  -0.1797                       
REMARK   3      S21:   0.0825 S22:   0.0535 S23:   0.0429                       
REMARK   3      S31:  -0.0151 S32:  -0.0049 S33:  -0.0528                       
REMARK   3                                                                      
REMARK   3   TLS GROUP : 3                                                      
REMARK   3    NUMBER OF COMPONENTS GROUP : 1                                    
REMARK   3    COMPONENTS        C SSSEQI   TO  C SSSEQI                         
REMARK   3    RESIDUE RANGE :   B   853        B   959                          
REMARK   3    ORIGIN FOR THE GROUP (A):  24.6403   2.8254  -3.0362              
REMARK   3    T TENSOR                                                          
REMARK   3      T11:  -0.0390 T22:  -0.0358                                     
REMARK   3      T33:  -0.0568 T12:   0.0064                                     
REMARK   3      T13:   0.0043 T23:   0.0004                                     
REMARK   3    L TENSOR                                                          
REMARK   3      L11:   1.9928 L22:   1.0047                                     
REMARK   3      L33:   1.4683 L12:  -0.0943                                     
REMARK   3      L13:  -0.1206 L23:   0.1447                                     
REMARK   3    S TENSOR                                                          
REMARK   3      S11:   0.0618 S12:   0.0754 S13:   0.0154                       
REMARK   3      S21:  -0.1586 S22:   0.0050 S23:  -0.1440                       
REMARK   3      S31:   0.0226 S32:   0.0513 S33:  -0.0668                       
REMARK   3                                                                      
REMARK   3   TLS GROUP : 4                                                      
REMARK   3    NUMBER OF COMPONENTS GROUP : 1                                    
REMARK   3    COMPONENTS        C SSSEQI   TO  C SSSEQI                         
REMARK   3    RESIDUE RANGE :   B   960        B  2000                          
REMARK   3    ORIGIN FOR THE GROUP (A):   8.3815  10.3688  15.5699              
REMARK   3    T TENSOR                                                          
REMARK   3      T11:  -0.0504 T22:  -0.0072                                     
REMARK   3      T33:  -0.0622 T12:  -0.0150                                     
REMARK   3      T13:  -0.0032 T23:  -0.0414                                     
REMARK   3    L TENSOR                                                          
REMARK   3      L11:   1.5914 L22:   1.2563                                     
REMARK   3      L33:   0.6509 L12:   0.1585                                     
REMARK   3      L13:  -0.1137 L23:   0.1753                                     
REMARK   3    S TENSOR                                                          
REMARK   3      S11:   0.0316 S12:  -0.2237 S13:   0.1996                       
REMARK   3      S21:   0.0450 S22:   0.0342 S23:   0.1032                       
REMARK   3      S31:  -0.0116 S32:   0.0218 S33:  -0.0658                       
REMARK   3                                                                      
REMARK   3  BULK SOLVENT MODELLING.                                             
REMARK   3   METHOD USED : MASK                                                 
REMARK   3   PARAMETERS FOR MASK CALCULATION                                    
REMARK   3   VDW PROBE RADIUS   : 1.40                                          
REMARK   3   ION PROBE RADIUS   : 0.80                                          
REMARK   3   SHRINKAGE RADIUS   : 0.80                                          
REMARK   3                                                                      
REMARK   3  OTHER REFINEMENT REMARKS: HYDROGENS HAVE BEEN ADDED IN THE RIDING   
REMARK   3  POSITIONS                                                           
REMARK   4                                                                      
REMARK   4 4EI4 COMPLIES WITH FORMAT V. 3.30, 13-JUL-11                         
REMARK 100                                                                      
REMARK 100 THIS ENTRY HAS BEEN PROCESSED BY RCSB ON 25-APR-12.                  
REMARK 100 THE DEPOSITION ID IS D_1000071646.                                   
REMARK 200                                                                      
REMARK 200 EXPERIMENTAL DETAILS                                                 
REMARK 200  EXPERIMENT TYPE                : X-RAY DIFFRACTION                  
REMARK 200  DATE OF DATA COLLECTION        : 30-JUN-10                          
REMARK 200  TEMPERATURE           (KELVIN) : 110                                
REMARK 200  PH                             : 5.5                                
REMARK 200  NUMBER OF CRYSTALS USED        : 1                                  
REMARK 200                                                                      
REMARK 200  SYNCHROTRON              (Y/N) : Y                                  
REMARK 200  RADIATION SOURCE               : ALS                                
REMARK 200  BEAMLINE                       : 5.0.2                              
REMARK 200  X-RAY GENERATOR MODEL          : NULL                               
REMARK 200  MONOCHROMATIC OR LAUE    (M/L) : M                                  
REMARK 200  WAVELENGTH OR RANGE        (A) : 1.0                                
REMARK 200  MONOCHROMATOR                  : SI(111)                            
REMARK 200  OPTICS                         : NULL                               
REMARK 200                                                                      
REMARK 200  DETECTOR TYPE                  : CCD                                
REMARK 200  DETECTOR MANUFACTURER          : ADSC QUANTUM 315R                  
REMARK 200  INTENSITY-INTEGRATION SOFTWARE : HKL-2000                           
REMARK 200  DATA SCALING SOFTWARE          : SCALEPACK                          
REMARK 200                                                                      
REMARK 200  NUMBER OF UNIQUE REFLECTIONS   : 32187                              
REMARK 200  RESOLUTION RANGE HIGH      (A) : 2.220                              
REMARK 200  RESOLUTION RANGE LOW       (A) : 50.000                             
REMARK 200  REJECTION CRITERIA  (SIGMA(I)) : -2.000                             
REMARK 200                                                                      
REMARK 200 OVERALL.                                                             
REMARK 200  COMPLETENESS FOR RANGE     (%) : 99.8                               
REMARK 200  DATA REDUNDANCY                : 3.200                              
REMARK 200  R MERGE                    (I) : NULL                               
REMARK 200  R SYM                      (I) : 0.06900                            
REMARK 200  <I/SIGMA(I)> FOR THE DATA SET  : 15.0000                            
REMARK 200                                                                      
REMARK 200 IN THE HIGHEST RESOLUTION SHELL.                                     
REMARK 200  HIGHEST RESOLUTION SHELL, RANGE HIGH (A) : 2.22                     
REMARK 200  HIGHEST RESOLUTION SHELL, RANGE LOW  (A) : 2.30                     
REMARK 200  COMPLETENESS FOR SHELL     (%) : 99.8                               
REMARK 200  DATA REDUNDANCY IN SHELL       : 3.10                               
REMARK 200  R MERGE FOR SHELL          (I) : NULL                               
REMARK 200  R SYM FOR SHELL            (I) : 0.38300                            
REMARK 200  <I/SIGMA(I)> FOR SHELL         : 2.700                              
REMARK 200                                                                      
REMARK 200 DIFFRACTION PROTOCOL: SINGLE WAVELENGTH                              
REMARK 200 METHOD USED TO DETERMINE THE STRUCTURE: MOLECULAR REPLACEMENT        
REMARK 200 SOFTWARE USED: PHASER                                                
REMARK 200 STARTING MODEL: PDB ENTRY 2B7A                                       
REMARK 200                                                                      
REMARK 200 REMARK: NULL                                                         
REMARK 280                                                                      
REMARK 280 CRYSTAL                                                              
REMARK 280 SOLVENT CONTENT, VS   (%): 48.12                                     
REMARK 280 MATTHEWS COEFFICIENT, VM (ANGSTROMS**3/DA): 2.37                     
REMARK 280                                                                      
REMARK 280 CRYSTALLIZATION CONDITIONS: PEG 6000, PH 5.5, VAPOR DIFFUSION,       
REMARK 280  SITTING DROP, TEMPERATURE 300K                                      
REMARK 290                                                                      
REMARK 290 CRYSTALLOGRAPHIC SYMMETRY                                            
REMARK 290 SYMMETRY OPERATORS FOR SPACE GROUP: P 1 21 1                         
REMARK 290                                                                      
REMARK 290      SYMOP   SYMMETRY                                                
REMARK 290     NNNMMM   OPERATOR                                                
REMARK 290       1555   X,Y,Z                                                   
REMARK 290       2555   -X,Y+1/2,-Z                                             
REMARK 290                                                                      
REMARK 290     WHERE NNN -> OPERATOR NUMBER                                     
REMARK 290           MMM -> TRANSLATION VECTOR                                  
REMARK 290                                                                      
REMARK 290 CRYSTALLOGRAPHIC SYMMETRY TRANSFORMATIONS                            
REMARK 290 THE FOLLOWING TRANSFORMATIONS OPERATE ON THE ATOM/HETATM             
REMARK 290 RECORDS IN THIS ENTRY TO PRODUCE CRYSTALLOGRAPHICALLY                
REMARK 290 RELATED MOLECULES.                                                   
REMARK 290   SMTRY1   1  1.000000  0.000000  0.000000        0.00000            
REMARK 290   SMTRY2   1  0.000000  1.000000  0.000000        0.00000            
REMARK 290   SMTRY3   1  0.000000  0.000000  1.000000        0.00000            
REMARK 290   SMTRY1   2 -1.000000  0.000000  0.000000        0.00000            
REMARK 290   SMTRY2   2  0.000000  1.000000  0.000000       86.66100            
REMARK 290   SMTRY3   2  0.000000  0.000000 -1.000000        0.00000            
REMARK 290                                                                      
REMARK 290 REMARK: NULL                                                         
REMARK 300                                                                      
REMARK 300 BIOMOLECULE: 1, 2                                                    
REMARK 300 SEE REMARK 350 FOR THE AUTHOR PROVIDED AND/OR PROGRAM                
REMARK 300 GENERATED ASSEMBLY INFORMATION FOR THE STRUCTURE IN                  
REMARK 300 THIS ENTRY. THE REMARK MAY ALSO PROVIDE INFORMATION ON               
REMARK 300 BURIED SURFACE AREA.                                                 
REMARK 350                                                                      
REMARK 350 COORDINATES FOR A COMPLETE MULTIMER REPRESENTING THE KNOWN           
REMARK 350 BIOLOGICALLY SIGNIFICANT OLIGOMERIZATION STATE OF THE                
REMARK 350 MOLECULE CAN BE GENERATED BY APPLYING BIOMT TRANSFORMATIONS          
REMARK 350 GIVEN BELOW.  BOTH NON-CRYSTALLOGRAPHIC AND                          
REMARK 350 CRYSTALLOGRAPHIC OPERATIONS ARE GIVEN.                               
REMARK 350                                                                      
REMARK 350 BIOMOLECULE: 1                                                       
REMARK 350 AUTHOR DETERMINED BIOLOGICAL UNIT: MONOMERIC                         
REMARK 350 SOFTWARE DETERMINED QUATERNARY STRUCTURE: MONOMERIC                  
REMARK 350 SOFTWARE USED: PISA                                                  
REMARK 350 APPLY THE FOLLOWING TO CHAINS: A                                     
REMARK 350   BIOMT1   1  1.000000  0.000000  0.000000        0.00000            
REMARK 350   BIOMT2   1  0.000000  1.000000  0.000000        0.00000            
REMARK 350   BIOMT3   1  0.000000  0.000000  1.000000        0.00000            
REMARK 350                                                                      
REMARK 350 BIOMOLECULE: 2                                                       
REMARK 350 AUTHOR DETERMINED BIOLOGICAL UNIT: MONOMERIC                         
REMARK 350 SOFTWARE DETERMINED QUATERNARY STRUCTURE: MONOMERIC                  
REMARK 350 SOFTWARE USED: PISA                                                  
REMARK 350 APPLY THE FOLLOWING TO CHAINS: B                                     
REMARK 350   BIOMT1   1  1.000000  0.000000  0.000000        0.00000            
REMARK 350   BIOMT2   1  0.000000  1.000000  0.000000        0.00000            
REMARK 350   BIOMT3   1  0.000000  0.000000  1.000000        0.00000            
REMARK 465                                                                      
REMARK 465 MISSING RESIDUES                                                     
REMARK 465 THE FOLLOWING RESIDUES WERE NOT LOCATED IN THE                       
REMARK 465 EXPERIMENT. (M=MODEL NUMBER; RES=RESIDUE NAME; C=CHAIN               
REMARK 465 IDENTIFIER; SSSEQ=SEQUENCE NUMBER; I=INSERTION CODE.)                
REMARK 465                                                                      
REMARK 465   M RES C SSSEQI                                                     
REMARK 465     PRO A   912                                                      
REMARK 465     GLU A   913                                                      
REMARK 465     SER A   914                                                      
REMARK 465     GLY A   915                                                      
REMARK 465     GLY A   916                                                      
REMARK 465     ASN A   917                                                      
REMARK 465     GLU A   946                                                      
REMARK 465     ASP A   947                                                      
REMARK 465     GLY A   948                                                      
REMARK 465     GLY A   949                                                      
REMARK 465     ASN A   950                                                      
REMARK 465     GLY B   853                                                      
REMARK 465     ASP B   854                                                      
REMARK 465     ILE B   855                                                      
REMARK 465     VAL B   856                                                      
REMARK 465     SER B   857                                                      
REMARK 465     GLU B   858                                                      
REMARK 465     LYS B   859                                                      
REMARK 465     LYS B   860                                                      
REMARK 465     PRO B   861                                                      
REMARK 465     ALA B   862                                                      
REMARK 465     THR B   863                                                      
REMARK 465     GLU B   864                                                      
REMARK 465     GLU B   913                                                      
REMARK 465     SER B   914                                                      
REMARK 465     GLY B   915                                                      
REMARK 465     GLY B   916                                                      
REMARK 465     GLU B   946                                                      
REMARK 465     ASP B   947                                                      
REMARK 465     GLY B   948                                                      
REMARK 465     GLY B   949                                                      
REMARK 500                                                                      
REMARK 500 GEOMETRY AND STEREOCHEMISTRY                                         
REMARK 500 SUBTOPIC: CLOSE CONTACTS IN SAME ASYMMETRIC UNIT                     
REMARK 500                                                                      
REMARK 500 THE FOLLOWING ATOMS ARE IN CLOSE CONTACT.                            
REMARK 500                                                                      
REMARK 500  ATM1  RES C  SSEQI   ATM2  RES C  SSEQI           DISTANCE          
REMARK 500   O    GLY A   884     O    HOH A  1326              2.15            
REMARK 500                                                                      
REMARK 500 REMARK: NULL                                                         
REMARK 500                                                                      
REMARK 500 GEOMETRY AND STEREOCHEMISTRY                                         
REMARK 500 SUBTOPIC: TORSION ANGLES                                             
REMARK 500                                                                      
REMARK 500 TORSION ANGLES OUTSIDE THE EXPECTED RAMACHANDRAN REGIONS:            
REMARK 500 (M=MODEL NUMBER; RES=RESIDUE NAME; C=CHAIN IDENTIFIER;               
REMARK 500 SSEQ=SEQUENCE NUMBER; I=INSERTION CODE).                             
REMARK 500                                                                      
REMARK 500 STANDARD TABLE:                                                      
REMARK 500 FORMAT:(10X,I3,1X,A3,1X,A1,I4,A1,4X,F7.2,3X,F7.2)                    
REMARK 500                                                                      
REMARK 500 EXPECTED VALUES: GJ KLEYWEGT AND TA JONES (1996). PHI/PSI-           
REMARK 500 CHOLOGY: RAMACHANDRAN REVISITED. STRUCTURE 4, 1395 - 1400            
REMARK 500                                                                      
REMARK 500  M RES CSSEQI        PSI       PHI                                   
REMARK 500    GLU A 883     -177.38   -172.75                                   
REMARK 500    HIS A 885      -77.17     83.34                                   
REMARK 500    ASP A1003       31.87   -152.81                                   
REMARK 500    ASP A1042       42.94   -105.53                                   
REMARK 500    ILE B 878      -64.02   -104.94                                   
REMARK 500    GLN B 998       39.72     70.47                                   
REMARK 500    ASP B1003       31.16   -148.94                                   
REMARK 500                                                                      
REMARK 500 REMARK: NULL                                                         
REMARK 800                                                                      
REMARK 800 SITE                                                                 
REMARK 800 SITE_IDENTIFIER: AC1                                                 
REMARK 800 EVIDENCE_CODE: SOFTWARE                                              
REMARK 800 SITE_DESCRIPTION: BINDING SITE FOR RESIDUE 0Q2 A 1201                
REMARK 800                                                                      
REMARK 800 SITE_IDENTIFIER: AC2                                                 
REMARK 800 EVIDENCE_CODE: SOFTWARE                                              
REMARK 800 SITE_DESCRIPTION: BINDING SITE FOR RESIDUE 0Q2 B 1201                
REMARK 900                                                                      
REMARK 900 RELATED ENTRIES                                                      
REMARK 900 RELATED ID: 4EHZ   RELATED DB: PDB                                   
REMARK 900 RELATED ID: 4F08   RELATED DB: PDB                                   
REMARK 900 RELATED ID: 4F09   RELATED DB: PDB                                   
DBREF  4EI4 A  854  1154  UNP    P23458   JAK1_HUMAN     854   1154             
DBREF  4EI4 B  854  1154  UNP    P23458   JAK1_HUMAN     854   1154             
SEQADV 4EI4 GLY A  853  UNP  P23458              EXPRESSION TAG                 
SEQADV 4EI4 GLY B  853  UNP  P23458              EXPRESSION TAG                 
SEQRES   1 A  302  GLY ASP ILE VAL SER GLU LYS LYS PRO ALA THR GLU VAL          
SEQRES   2 A  302  ASP PRO THR HIS PHE GLU LYS ARG PHE LEU LYS ARG ILE          
SEQRES   3 A  302  ARG ASP LEU GLY GLU GLY HIS PHE GLY LYS VAL GLU LEU          
SEQRES   4 A  302  CYS ARG TYR ASP PRO GLU GLY ASP ASN THR GLY GLU GLN          
SEQRES   5 A  302  VAL ALA VAL LYS SER LEU LYS PRO GLU SER GLY GLY ASN          
SEQRES   6 A  302  HIS ILE ALA ASP LEU LYS LYS GLU ILE GLU ILE LEU ARG          
SEQRES   7 A  302  ASN LEU TYR HIS GLU ASN ILE VAL LYS TYR LYS GLY ILE          
SEQRES   8 A  302  CYS THR GLU ASP GLY GLY ASN GLY ILE LYS LEU ILE MET          
SEQRES   9 A  302  GLU PHE LEU PRO SER GLY SER LEU LYS GLU TYR LEU PRO          
SEQRES  10 A  302  LYS ASN LYS ASN LYS ILE ASN LEU LYS GLN GLN LEU LYS          
SEQRES  11 A  302  TYR ALA VAL GLN ILE CYS LYS GLY MET ASP TYR LEU GLY          
SEQRES  12 A  302  SER ARG GLN TYR VAL HIS ARG ASP LEU ALA ALA ARG ASN          
SEQRES  13 A  302  VAL LEU VAL GLU SER GLU HIS GLN VAL LYS ILE GLY ASP          
SEQRES  14 A  302  PHE GLY LEU THR LYS ALA ILE GLU THR ASP LYS GLU PTR          
SEQRES  15 A  302  PTR THR VAL LYS ASP ASP ARG ASP SER PRO VAL PHE TRP          
SEQRES  16 A  302  TYR ALA PRO GLU CYS LEU MET GLN SER LYS PHE TYR ILE          
SEQRES  17 A  302  ALA SER ASP VAL TRP SER PHE GLY VAL THR LEU HIS GLU          
SEQRES  18 A  302  LEU LEU THR TYR CYS ASP SER ASP SER SER PRO MET ALA          
SEQRES  19 A  302  LEU PHE LEU LYS MET ILE GLY PRO THR HIS GLY GLN MET          
SEQRES  20 A  302  THR VAL THR ARG LEU VAL ASN THR LEU LYS GLU GLY LYS          
SEQRES  21 A  302  ARG LEU PRO CYS PRO PRO ASN CYS PRO ASP GLU VAL TYR          
SEQRES  22 A  302  GLN LEU MET ARG LYS CYS TRP GLU PHE GLN PRO SER ASN          
SEQRES  23 A  302  ARG THR SER PHE GLN ASN LEU ILE GLU GLY PHE GLU ALA          
SEQRES  24 A  302  LEU LEU LYS                                                  
SEQRES   1 B  302  GLY ASP ILE VAL SER GLU LYS LYS PRO ALA THR GLU VAL          
SEQRES   2 B  302  ASP PRO THR HIS PHE GLU LYS ARG PHE LEU LYS ARG ILE          
SEQRES   3 B  302  ARG ASP LEU GLY GLU GLY HIS PHE GLY LYS VAL GLU LEU          
SEQRES   4 B  302  CYS ARG TYR ASP PRO GLU GLY ASP ASN THR GLY GLU GLN          
SEQRES   5 B  302  VAL ALA VAL LYS SER LEU LYS PRO GLU SER GLY GLY ASN          
SEQRES   6 B  302  HIS ILE ALA ASP LEU LYS LYS GLU ILE GLU ILE LEU ARG          
SEQRES   7 B  302  ASN LEU TYR HIS GLU ASN ILE VAL LYS TYR LYS GLY ILE          
SEQRES   8 B  302  CYS THR GLU ASP GLY GLY ASN GLY ILE LYS LEU ILE MET          
SEQRES   9 B  302  GLU PHE LEU PRO SER GLY SER LEU LYS GLU TYR LEU PRO          
SEQRES  10 B  302  LYS ASN LYS ASN LYS ILE ASN LEU LYS GLN GLN LEU LYS          
SEQRES  11 B  302  TYR ALA VAL GLN ILE CYS LYS GLY MET ASP TYR LEU GLY          
SEQRES  12 B  302  SER ARG GLN TYR VAL HIS ARG ASP LEU ALA ALA ARG ASN          
SEQRES  13 B  302  VAL LEU VAL GLU SER GLU HIS GLN VAL LYS ILE GLY ASP          
SEQRES  14 B  302  PHE GLY LEU THR LYS ALA ILE GLU THR ASP LYS GLU PTR          
SEQRES  15 B  302  PTR THR VAL LYS ASP ASP ARG ASP SER PRO VAL PHE TRP          
SEQRES  16 B  302  TYR ALA PRO GLU CYS LEU MET GLN SER LYS PHE TYR ILE          
SEQRES  17 B  302  ALA SER ASP VAL TRP SER PHE GLY VAL THR LEU HIS GLU          
SEQRES  18 B  302  LEU LEU THR TYR CYS ASP SER ASP SER SER PRO MET ALA          
SEQRES  19 B  302  LEU PHE LEU LYS MET ILE GLY PRO THR HIS GLY GLN MET          
SEQRES  20 B  302  THR VAL THR ARG LEU VAL ASN THR LEU LYS GLU GLY LYS          
SEQRES  21 B  302  ARG LEU PRO CYS PRO PRO ASN CYS PRO ASP GLU VAL TYR          
SEQRES  22 B  302  GLN LEU MET ARG LYS CYS TRP GLU PHE GLN PRO SER ASN          
SEQRES  23 B  302  ARG THR SER PHE GLN ASN LEU ILE GLU GLY PHE GLU ALA          
SEQRES  24 B  302  LEU LEU LYS                                                  
MODRES 4EI4 PTR A 1034  TYR  O-PHOSPHOTYROSINE                                  
MODRES 4EI4 PTR A 1035  TYR  O-PHOSPHOTYROSINE                                  
MODRES 4EI4 PTR B 1034  TYR  O-PHOSPHOTYROSINE                                  
MODRES 4EI4 PTR B 1035  TYR  O-PHOSPHOTYROSINE                                  
HET    PTR  A1034      16                                                       
HET    PTR  A1035      16                                                       
HET    PTR  B1034      16                                                       
HET    PTR  B1035      16                                                       
HET    0Q2  A1201      20                                                       
HET    0Q2  B1201      20                                                       
HETNAM     PTR O-PHOSPHOTYROSINE                                                
HETNAM     0Q2 (1R,3R)-3-(2-METHYLIMIDAZO[4,5-D]PYRROLO[2,3-B]PYRIDIN-          
HETNAM   2 0Q2  1(8H)-YL)CYCLOHEXANOL                                           
HETSYN     PTR PHOSPHONOTYROSINE                                                
FORMUL   1  PTR    4(C9 H12 N O6 P)                                             
FORMUL   3  0Q2    2(C15 H18 N4 O)                                              
FORMUL   5  HOH   *116(H2 O)                                                    
HELIX    1   1 SER A  963  SER A  963  1                                   1
HELIX    2   2 GLU A  966  GLU A  966  1                                   1
HELIX    3   3 ARG A 1007  ARG A 1007  1                                   1
SHEET    1   1 1 LEU A 881  GLU A 883  0
SHEET    2   2 1 VAL A 889  VAL A 889  0
SHEET    3   3 1 ALA A 906  ALA A 906  0
SHEET    4   4 1 MET A 956  GLU A 957  0
SHEET    5   5 1 LEU A1010  LEU A1010  0
LINK         C   GLU A1033                 N   PTR A1034     1555   1555  1.33  
LINK         C   PTR A1034                 N   PTR A1035     1555   1555  1.33  
LINK         C   PTR A1035                 N   THR A1036     1555   1555  1.33  
LINK         C   GLU B1033                 N   PTR B1034     1555   1555  1.33  
LINK         C   PTR B1034                 N   PTR B1035     1555   1555  1.33  
LINK         C   PTR B1035                 N   THR B1036     1555   1555  1.33  
SITE     1 AC1 12 LEU A 881  VAL A 889  ALA A 906  GLU A 957                    
SITE     2 AC1 12 PHE A 958  LEU A 959  GLY A 962  GLU A 966                    
SITE     3 AC1 12 ARG A1007  ASN A1008  LEU A1010  GLY A1020                    
SITE     1 AC2 12 LEU B 881  VAL B 889  ALA B 906  GLU B 957                    
SITE     2 AC2 12 PHE B 958  LEU B 959  GLY B 962  GLU B 966                    
SITE     3 AC2 12 ARG B1007  ASN B1008  LEU B1010  HOH B1313                    
CRYST1   42.755  173.322   44.595  90.00  94.27  90.00 P 1 21 1      4          
ORIGX1      1.000000  0.000000  0.000000        0.00000                         
ORIGX2      0.000000  1.000000  0.000000        0.00000                         
ORIGX3      0.000000  0.000000  1.000000        0.00000                         
SCALE1      0.023389  0.000000  0.001748        0.00000                         
SCALE2      0.000000  0.005770  0.000000        0.00000                         
SCALE3      0.000000  0.000000  0.022487        0.00000                         
ATOM      1  N   LEU A 881       7.129  55.094  -5.574  1.00 40.33           N
ANISOU    1  N   LEU A 881     4588   5666   5069    507     75   -808       N
ATOM      2  CA  LEU A 881       7.851  55.578  -4.387  1.00 38.08           C
ANISOU    2  CA  LEU A 881     4244   5447   4776    463    101   -689       C
ATOM      3  C   LEU A 881       8.251  54.432  -3.447  1.00 37.13           C
ANISOU    3  C   LEU A 881     4143   5240   4726    561    108   -674       C
ATOM      4  O   LEU A 881       9.302  54.483  -2.798  1.00 39.37           O
ANISOU    4  O   LEU A 881     4358   5635   4966    594    136   -595       O
ATOM      5  CB  LEU A 881       7.008  56.629  -3.645  1.00 34.81           C
ANISOU    5  CB  LEU A 881     3849   4970   4409    301     87   -621       C
ATOM      6  CG  LEU A 881       6.765  57.966  -4.363  1.00 30.36           C
ANISOU    6  CG  LEU A 881     3262   4499   3774    194     74   -604       C
ATOM      7  CD1 LEU A 881       5.891  58.888  -3.522  1.00 29.24           C
ANISOU    7  CD1 LEU A 881     3156   4267   3686     65     57   -550       C
ATOM      8  CD2 LEU A 881       8.073  58.652  -4.715  1.00 31.75           C
ANISOU    8  CD2 LEU A 881     3344   4897   3821    191     89   -538       C
ATOM      9  N   GLY A 882       7.420  53.396  -3.396  1.00 35.10           N
ANISOU    9  N   GLY A 882     3976   4785   4575    600     75   -742       N
ATOM     10  CA  GLY A 882       7.702  52.221  -2.592  1.00 36.88           C
ANISOU   10  CA  GLY A 882     4234   4901   4879    692     67   -729       C
ATOM     11  C   GLY A 882       6.549  51.247  -2.603  1.00 41.62           C
ANISOU   11  C   GLY A 882     4944   5266   5602    687     10   -792       C
ATOM     12  O   GLY A 882       5.452  51.566  -3.053  1.00 41.25           O
ANISOU   12  O   GLY A 882     4939   5147   5585    593    -19   -828       O
ATOM     13  N   GLU A 883       6.793  50.048  -2.101  1.00 49.52           N
ANISOU   13  N   GLU A 883     5992   6147   6676    783    -15   -794       N
ATOM     14  CA  GLU A 883       5.752  49.054  -2.073  1.00 54.98           C
ANISOU   14  CA  GLU A 883     6794   6607   7489    766    -86   -838       C
ATOM     15  C   GLU A 883       6.167  47.835  -1.317  1.00 57.04           C
ANISOU   15  C   GLU A 883     7097   6742   7831    862   -116   -808       C
ATOM     16  O   GLU A 883       7.264  47.748  -0.762  1.00 60.46           O
ANISOU   16  O   GLU A 883     7470   7274   8229    949    -76   -751       O
ATOM     17  CB  GLU A 883       5.392  48.635  -3.504  1.00 60.91           C
ANISOU   17  CB  GLU A 883     7623   7306   8214    828   -128   -984       C
ATOM     18  CG  GLU A 883       6.279  47.566  -4.101  1.00 64.48           C
ANISOU   18  CG  GLU A 883     8128   7736   8637   1034   -145  -1083       C
ATOM     19  CD  GLU A 883       6.249  47.582  -5.616  1.00 68.61           C
ANISOU   19  CD  GLU A 883     8687   8313   9067   1106   -157  -1228       C
ATOM     20  OE1 GLU A 883       5.139  47.619  -6.197  1.00 69.93           O
ANISOU   20  OE1 GLU A 883     8921   8379   9270   1009   -209  -1284       O
ATOM     21  OE2 GLU A 883       7.338  47.556  -6.231  1.00 70.56           O
ANISOU   21  OE2 GLU A 883     8888   8721   9199   1262   -115  -1280       O
TER      22      GLU A 883
ATOM     23  N   VAL A 889       2.965  52.703  -3.156  1.00 34.19           N
ANISOU   23  N   VAL A 889     4086   4132   4772    332    -62   -811       N
ATOM     24  CA  VAL A 889       2.808  54.148  -3.175  1.00 29.69           C
ANISOU   24  CA  VAL A 889     3460   3681   4139    237    -31   -764       C
ATOM     25  C   VAL A 889       3.496  54.686  -4.425  1.00 31.87           C
ANISOU   25  C   VAL A 889     3704   4106   4300    279    -16   -822       C
ATOM     26  O   VAL A 889       4.654  54.342  -4.711  1.00 30.36           O
ANISOU   26  O   VAL A 889     3481   4012   4043    385      6   -842       O
ATOM     27  CB  VAL A 889       3.396  54.814  -1.935  1.00 26.53           C
ANISOU   27  CB  VAL A 889     3004   3356   3721    200      9   -658       C
ATOM     28  CG1 VAL A 889       3.114  56.342  -1.940  1.00 23.03           C
ANISOU   28  CG1 VAL A 889     2529   3001   3219     97     22   -617       C
ATOM     29  CG2 VAL A 889       2.866  54.152  -0.673  1.00 27.67           C
ANISOU   29  CG2 VAL A 889     3170   3378   3966    175     -2   -596       C
TER      30      VAL A 889
ATOM     31  N   ALA A 906       1.394  61.886  -3.127  1.00 21.92           N
ANISOU   31  N   ALA A 906     2389   3037   2905   -235    -26   -536       N
ATOM     32  CA  ALA A 906       1.711  60.468  -2.952  1.00 22.21           C
ANISOU   32  CA  ALA A 906     2416   3041   2983   -159     -6   -566       C
ATOM     33  C   ALA A 906       0.411  59.681  -2.897  1.00 26.01           C
ANISOU   33  C   ALA A 906     2930   3395   3558   -154    -17   -601       C
ATOM     34  O   ALA A 906      -0.486  59.982  -2.101  1.00 27.01           O
ANISOU   34  O   ALA A 906     3071   3463   3730   -191    -16   -566       O
ATOM     35  CB  ALA A 906       2.542  60.226  -1.702  1.00 21.16           C
ANISOU   35  CB  ALA A 906     2266   2924   2850   -141     18   -509       C
TER      36      ALA A 906
ATOM     37  N   VAL A 938       2.753  62.495   8.517  1.00 25.57           N
ANISOU   37  N   VAL A 938     2890   3504   3320   -290     83   -136       N
ATOM     38  CA  VAL A 938       2.488  62.856   7.097  1.00 24.89           C
ANISOU   38  CA  VAL A 938     2823   3386   3248   -296     64   -190       C
ATOM     39  C   VAL A 938       1.022  63.270   6.902  1.00 26.33           C
ANISOU   39  C   VAL A 938     3038   3507   3460   -281     65   -231       C
ATOM     40  O   VAL A 938       0.133  62.674   7.495  1.00 29.69           O
ANISOU   40  O   VAL A 938     3441   3910   3930   -251     91   -217       O
ATOM     41  CB  VAL A 938       2.826  61.694   6.114  1.00 26.15           C
ANISOU   41  CB  VAL A 938     2933   3539   3465   -259     76   -201       C
ATOM     42  CG1 VAL A 938       1.832  60.509   6.273  1.00 20.95           C
ANISOU   42  CG1 VAL A 938     2255   2806   2901   -218     97   -202       C
ATOM     43  CG2 VAL A 938       2.860  62.186   4.658  1.00 24.21           C
ANISOU   43  CG2 VAL A 938     2699   3297   3202   -272     53   -250       C
TER      44      VAL A 938
ATOM     45  N   MET A 956      -1.814  61.327  -0.162  1.00 22.99           N
ANISOU   45  N   MET A 956     2577   2913   3245   -251     -1   -475       N
ATOM     46  CA  MET A 956      -1.016  61.989   0.858  1.00 23.76           C
ANISOU   46  CA  MET A 956     2680   3054   3293   -258     13   -431       C
ATOM     47  C   MET A 956      -0.122  63.080   0.269  1.00 24.55           C
ANISOU   47  C   MET A 956     2792   3223   3312   -290     -9   -432       C
ATOM     48  O   MET A 956       0.157  63.104  -0.932  1.00 24.85           O
ANISOU   48  O   MET A 956     2819   3297   3326   -295    -25   -461       O
ATOM     49  CB  MET A 956      -0.110  60.971   1.535  1.00 26.31           C
ANISOU   49  CB  MET A 956     2980   3386   3632   -226     33   -407       C
ATOM     50  CG  MET A 956      -0.807  59.921   2.371  1.00 28.48           C
ANISOU   50  CG  MET A 956     3243   3596   3984   -208     46   -379       C
ATOM     51  SD  MET A 956       0.342  58.567   2.760  1.00 31.74           S
ANISOU   51  SD  MET A 956     3632   4002   4424   -157     56   -358       S
ATOM     52  CE  MET A 956       0.345  57.688   1.202  1.00 22.05           C
ANISOU   52  CE  MET A 956     2421   2730   3226   -117     30   -440       C
ATOM     53  N   GLU A 957       0.373  63.966   1.125  1.00 23.68           N
ANISOU   53  N   GLU A 957     2706   3138   3153   -317    -16   -394       N
ATOM     54  CA  GLU A 957       1.391  64.908   0.693  1.00 23.55           C
ANISOU   54  CA  GLU A 957     2699   3191   3059   -367    -50   -372       C
ATOM     55  C   GLU A 957       2.665  64.183   0.231  1.00 25.91           C
ANISOU   55  C   GLU A 957     2940   3580   3326   -352    -37   -359       C
ATOM     56  O   GLU A 957       3.032  63.119   0.759  1.00 26.04           O
ANISOU   56  O   GLU A 957     2924   3598   3372   -302     -4   -353       O
ATOM     57  CB  GLU A 957       1.713  65.904   1.801  1.00 28.13           C
ANISOU   57  CB  GLU A 957     3327   3768   3592   -406    -72   -334       C
ATOM     58  CG  GLU A 957       2.380  65.296   3.020  1.00 31.26           C
ANISOU   58  CG  GLU A 957     3703   4191   3984   -390    -44   -298       C
ATOM     59  CD  GLU A 957       2.818  66.338   4.034  1.00 30.05           C
ANISOU   59  CD  GLU A 957     3605   4044   3768   -439    -79   -265       C
ATOM     60  OE1 GLU A 957       2.931  67.526   3.673  1.00 38.69           O
ANISOU   60  OE1 GLU A 957     4755   5129   4815   -495   -135   -263       O
ATOM     61  OE2 GLU A 957       3.045  65.973   5.197  1.00 30.44           O
ANISOU   61  OE2 GLU A 957     3649   4104   3813   -425    -57   -241       O
ATOM     62  N   PHE A 958       3.320  64.760  -0.773  1.00 26.27           N
ANISOU   62  N   PHE A 958     2966   3708   3308   -389    -65   -348       N
ATOM     63  CA  PHE A 958       4.581  64.224  -1.304  1.00 28.56           C
ANISOU   63  CA  PHE A 958     3187   4121   3543   -367    -52   -329       C
ATOM     64  C   PHE A 958       5.744  65.020  -0.708  1.00 26.62           C
ANISOU   64  C   PHE A 958     2927   3968   3220   -436    -79   -245       C
ATOM     65  O   PHE A 958       5.712  66.240  -0.713  1.00 26.05           O
ANISOU   65  O   PHE A 958     2897   3892   3110   -522   -131   -211       O
ATOM     66  CB  PHE A 958       4.581  64.284  -2.842  1.00 27.60           C
ANISOU   66  CB  PHE A 958     3035   4066   3385   -364    -64   -361       C
ATOM     67  CG  PHE A 958       5.890  63.908  -3.467  1.00 28.93           C
ANISOU   67  CG  PHE A 958     3123   4395   3473   -334    -52   -336       C
ATOM     68  CD1 PHE A 958       6.469  62.675  -3.212  1.00 28.90           C
ANISOU   68  CD1 PHE A 958     3081   4418   3482   -235     -9   -357       C
ATOM     69  CD2 PHE A 958       6.547  64.786  -4.315  1.00 29.10           C
ANISOU   69  CD2 PHE A 958     3104   4551   3401   -400    -86   -285       C
ATOM     70  CE1 PHE A 958       7.697  62.328  -3.791  1.00 28.50           C
ANISOU   70  CE1 PHE A 958     2947   4535   3345   -184      8   -334       C
ATOM     71  CE2 PHE A 958       7.774  64.441  -4.897  1.00 29.25           C
ANISOU   71  CE2 PHE A 958     3029   4754   3330   -364    -70   -251       C
ATOM     72  CZ  PHE A 958       8.342  63.214  -4.628  1.00 26.99           C
ANISOU   72  CZ  PHE A 958     2702   4502   3052   -248    -19   -280       C
ATOM     73  N   LEU A 959       6.721  64.323  -0.135  1.00 26.43           N
ANISOU   73  N   LEU A 959     2850   4015   3176   -400    -51   -209       N
ATOM     74  CA  LEU A 959       7.901  64.961   0.435  1.00 27.22           C
ANISOU   74  CA  LEU A 959     2923   4222   3196   -471    -80   -119       C
ATOM     75  C   LEU A 959       9.100  64.611  -0.476  1.00 27.50           C
ANISOU   75  C   LEU A 959     2855   4439   3153   -446    -69    -80       C
ATOM     76  O   LEU A 959       9.624  63.496  -0.429  1.00 24.50           O
ANISOU   76  O   LEU A 959     2416   4113   2780   -345    -21    -90       O
ATOM     77  CB  LEU A 959       8.119  64.527   1.887  1.00 25.71           C
ANISOU   77  CB  LEU A 959     2739   3997   3030   -454    -58    -91       C
ATOM     78  CG  LEU A 959       7.313  65.290   2.951  1.00 28.47           C
ANISOU   78  CG  LEU A 959     3182   4230   3404   -505    -85    -98       C
ATOM     79  CD1 LEU A 959       5.822  65.118   2.710  1.00 30.17           C
ANISOU   79  CD1 LEU A 959     3449   4313   3701   -459    -67   -177       C
ATOM     80  CD2 LEU A 959       7.668  64.866   4.413  1.00 25.81           C
ANISOU   80  CD2 LEU A 959     2841   3893   3072   -494    -65    -60       C
TER      81      LEU A 959
ATOM     82  N   GLY A 962      12.178  62.344   0.231  1.00 27.32           N
ANISOU   82  N   GLY A 962     3406   3671   3305   -379     46     39       N
ATOM     83  CA  GLY A 962      11.973  60.928   0.455  1.00 22.03           C
ANISOU   83  CA  GLY A 962     2727   3006   2637   -367     40    -39       C
ATOM     84  C   GLY A 962      12.091  60.540   1.913  1.00 23.08           C
ANISOU   84  C   GLY A 962     2863   3066   2840   -350     55    -73       C
ATOM     85  O   GLY A 962      11.926  61.366   2.807  1.00 21.34           O
ANISOU   85  O   GLY A 962     2653   2788   2665   -341     62    -39       O
ATOM     86  N   SER A 963      12.368  59.265   2.149  1.00 25.78           N
ANISOU   86  N   SER A 963     3196   3410   3189   -344     59   -140       N
ATOM     87  CA  SER A 963      12.583  58.772   3.499  1.00 25.76           C
ANISOU   87  CA  SER A 963     3195   3349   3244   -330     72   -167       C
ATOM     88  C   SER A 963      14.051  58.884   3.918  1.00 24.48           C
ANISOU   88  C   SER A 963     3037   3184   3082   -338    100   -181       C
ATOM     89  O   SER A 963      14.932  59.197   3.100  1.00 19.85           O
ANISOU   89  O   SER A 963     2445   2643   2454   -355    114   -177       O
ATOM     90  CB  SER A 963      12.126  57.314   3.613  1.00 26.41           C
ANISOU   90  CB  SER A 963     3261   3424   3349   -320     58   -221       C
ATOM     91  OG  SER A 963      12.944  56.462   2.845  1.00 25.82           O
ANISOU   91  OG  SER A 963     3176   3391   3242   -327     64   -277       O
TER      92      SER A 963
ATOM     93  N   GLU A 966      16.625  57.107   1.712  1.00 30.30           N
ANISOU   93  N   GLU A 966     3729   4063   3719   -355    147   -300       N
ATOM     94  CA  GLU A 966      17.112  57.790   0.518  1.00 34.19           C
ANISOU   94  CA  GLU A 966     4219   4630   4141   -374    167   -273       C
ATOM     95  C   GLU A 966      17.970  59.002   0.887  1.00 33.16           C
ANISOU   95  C   GLU A 966     4088   4487   4025   -393    188   -211       C
ATOM     96  O   GLU A 966      18.999  59.260   0.289  1.00 31.53           O
ANISOU   96  O   GLU A 966     3864   4329   3787   -408    220   -202       O
ATOM     97  CB  GLU A 966      15.935  58.296  -0.329  1.00 36.84           C
ANISOU   97  CB  GLU A 966     4570   4999   4428   -381    138   -235       C
ATOM     98  CG  GLU A 966      15.143  57.219  -1.040  1.00 43.23           C
ANISOU   98  CG  GLU A 966     5378   5841   5208   -371    111   -296       C
ATOM     99  CD  GLU A 966      14.226  56.444  -0.119  1.00 44.49           C
ANISOU   99  CD  GLU A 966     5535   5928   5440   -355     81   -324       C
ATOM    100  OE1 GLU A 966      13.579  57.069   0.745  1.00 46.88           O
ANISOU  100  OE1 GLU A 966     5845   6176   5791   -351     70   -273       O
ATOM    101  OE2 GLU A 966      14.147  55.207  -0.259  1.00 48.62           O
ANISOU  101  OE2 GLU A 966     6047   6449   5976   -345     71   -398       O
TER     102      GLU A 966
ATOM    103  N   ARG A1007      12.818  53.664   6.767  1.00 24.50           N
ANISOU  103  N   ARG A1007     2986   3044   3279   -280     71   -320       N
ATOM    104  CA  ARG A1007      12.168  53.769   5.465  1.00 25.68           C
ANISOU  104  CA  ARG A1007     3129   3233   3395   -291     52   -333       C
ATOM    105  C   ARG A1007      10.747  54.326   5.568  1.00 24.40           C
ANISOU  105  C   ARG A1007     2967   3060   3244   -289     37   -287       C
ATOM    106  O   ARG A1007      10.198  54.784   4.576  1.00 22.66           O
ANISOU  106  O   ARG A1007     2744   2876   2989   -299     18   -278       O
ATOM    107  CB  ARG A1007      12.132  52.410   4.772  1.00 31.10           C
ANISOU  107  CB  ARG A1007     3795   3923   4100   -293     33   -398       C
ATOM    108  CG  ARG A1007      11.202  51.426   5.414  1.00 35.40           C
ANISOU  108  CG  ARG A1007     4319   4414   4717   -288     14   -398       C
ATOM    109  CD  ARG A1007      11.286  50.034   4.747  1.00 39.81           C
ANISOU  109  CD  ARG A1007     4857   4962   5309   -291     -9   -471       C
ATOM    110  NE  ARG A1007      10.791  49.035   5.684  1.00 43.04           N
ANISOU  110  NE  ARG A1007     5244   5303   5806   -286    -19   -460       N
ATOM    111  CZ  ARG A1007       9.508  48.791   5.943  1.00 46.38           C
ANISOU  111  CZ  ARG A1007     5648   5698   6275   -294    -40   -430       C
ATOM    112  NH1 ARG A1007       8.539  49.437   5.308  1.00 50.45           N
ANISOU  112  NH1 ARG A1007     6162   6245   6761   -305    -59   -412       N
ATOM    113  NH2 ARG A1007       9.185  47.877   6.848  1.00 47.95           N
ANISOU  113  NH2 ARG A1007     5826   5837   6557   -291    -42   -410       N
ATOM    114  N   ASN A1008      10.162  54.285   6.767  1.00 20.60           N
ANISOU  114  N   ASN A1008     2484   2535   2810   -276     46   -255       N
ATOM    115  CA  ASN A1008       8.847  54.883   6.994  1.00 23.87           C
ANISOU  115  CA  ASN A1008     2891   2936   3241   -268     42   -208       C
ATOM    116  C   ASN A1008       8.913  56.271   7.640  1.00 25.43           C
ANISOU  116  C   ASN A1008     3114   3124   3423   -256     66   -165       C
ATOM    117  O   ASN A1008       7.891  56.802   8.066  1.00 24.24           O
ANISOU  117  O   ASN A1008     2959   2957   3296   -241     73   -127       O
ATOM    118  CB  ASN A1008       7.973  53.948   7.829  1.00 24.00           C
ANISOU  118  CB  ASN A1008     2882   2914   3322   -260     42   -197       C
ATOM    119  CG  ASN A1008       7.592  52.692   7.075  1.00 26.89           C
ANISOU  119  CG  ASN A1008     3218   3279   3721   -276      8   -236       C
ATOM    120  OD1 ASN A1008       7.465  52.712   5.857  1.00 32.23           O
ANISOU  120  OD1 ASN A1008     3890   3990   4367   -289    -21   -264       O
ATOM    121  ND2 ASN A1008       7.406  51.592   7.797  1.00 21.77           N
ANISOU  121  ND2 ASN A1008     2548   2589   3134   -274      9   -238       N
TER     122      ASN A1008
ATOM    123  N   LEU A1010       9.816  60.018   6.792  1.00 24.23           N
ANISOU  123  N   LEU A1010     3020   2990   3196   -265     80    -87       N
ATOM    124  CA  LEU A1010       9.984  60.931   5.673  1.00 20.81           C
ANISOU  124  CA  LEU A1010     2590   2586   2732   -281     68    -54       C
ATOM    125  C   LEU A1010      10.667  62.242   6.068  1.00 25.32           C
ANISOU  125  C   LEU A1010     3186   3127   3308   -284     82    -27       C
ATOM    126  O   LEU A1010      10.448  62.741   7.157  1.00 23.62           O
ANISOU  126  O   LEU A1010     2987   2862   3128   -265     96    -26       O
ATOM    127  CB  LEU A1010       8.618  61.263   5.079  1.00 21.74           C
ANISOU  127  CB  LEU A1010     2689   2709   2861   -271     44    -14       C
ATOM    128  CG  LEU A1010       7.776  60.150   4.464  1.00 23.60           C
ANISOU  128  CG  LEU A1010     2895   2976   3095   -274     16    -33       C
ATOM    129  CD1 LEU A1010       6.461  60.772   3.960  1.00 17.40           C
ANISOU  129  CD1 LEU A1010     2089   2192   2329   -263    -11     20       C
ATOM    130  CD2 LEU A1010       8.514  59.425   3.345  1.00 15.94           C
ANISOU  130  CD2 LEU A1010     1923   2066   2067   -299      1    -72       C
TER     131      LEU A1010
ATOM    132  N   GLY A1020       5.617  58.452   7.944  1.00 26.36           N
ANISOU  132  N   GLY A1020     3202   3210   3604   -211     71    -42       N
ATOM    133  CA  GLY A1020       4.980  58.521   6.636  1.00 29.64           C
ANISOU  133  CA  GLY A1020     3592   3656   4011   -225     29    -28       C
ATOM    134  C   GLY A1020       4.307  57.273   6.089  1.00 30.39           C
ANISOU  134  C   GLY A1020     3649   3766   4130   -241     -5    -48       C
ATOM    135  O   GLY A1020       4.117  57.172   4.893  1.00 28.47           O
ANISOU  135  O   GLY A1020     3396   3561   3861   -259    -47    -55       O
ATOM    136  N   ASP A1021       3.940  56.331   6.949  1.00 31.57           N
ANISOU  136  N   ASP A1021     3778   3887   4329   -236      9    -56       N
ATOM    137  CA  ASP A1021       3.158  55.152   6.505  1.00 32.63           C
ANISOU  137  CA  ASP A1021     3869   4021   4507   -253    -28    -71       C
ATOM    138  C   ASP A1021       2.549  54.512   7.722  1.00 28.29           C
ANISOU  138  C   ASP A1021     3293   3432   4025   -241      3    -48       C
ATOM    139  O   ASP A1021       3.227  54.390   8.744  1.00 31.39           O
ANISOU  139  O   ASP A1021     3710   3805   4411   -230     42    -50       O
ATOM    140  CB  ASP A1021       4.013  54.129   5.762  1.00 33.83           C
ANISOU  140  CB  ASP A1021     4031   4190   4634   -279    -55   -136       C
ATOM    141  CG  ASP A1021       3.180  52.980   5.188  1.00 41.53           C
ANISOU  141  CG  ASP A1021     4962   5159   5657   -300   -103   -161       C
ATOM    142  OD1 ASP A1021       2.380  53.219   4.254  1.00 45.14           O
ANISOU  142  OD1 ASP A1021     5398   5646   6108   -311   -148   -153       O
ATOM    143  OD2 ASP A1021       3.319  51.837   5.670  1.00 42.65           O
ANISOU  143  OD2 ASP A1021     5090   5266   5849   -307   -101   -187       O
TER     144      ASP A1021
HETATM  165  O   HOH A1312      11.421  59.942  -2.557  1.00 38.50           O
CONECT  145  146
CONECT  155  154  156  160
CONECT  156  155  157
CONECT  157  156  158
CONECT  158  157  159
CONECT  159  158  160  161
CONECT  160  155  159
CONECT  146  145  147  154
CONECT  162  152  163
CONECT  163  162  164
CONECT  148  147  149  153
CONECT  149  148  150
CONECT  151  150  152  164
CONECT  152  151  153  162
CONECT  153  148  152  154
CONECT  154  146  153  155
CONECT  164  151  163
CONECT  147  146  148
CONECT  150  149  151
CONECT  161  159
END
