# Supplementary material for: Scaffold repositioning of spiro-acridine derivatives as fungi chitinase inhibitor by target fishing and in vitro studies
Source: Sci Rep. 2023 May 5;13:7320. doi: 10.1038/s41598-023-33279-9 (PMC10163251; doi:10.1038/s41598-023-33279-9)
Supplement: Supplementary file 2 — Supplementary Information 2. [file 41598_2023_33279_MOESM2_ESM.zip › PDBQT_TARGETS_ALL/4ek9_EP4.pdb]

HEADER    TRANSFERASE/TRANSFERASE INHIBITOR       09-APR-12   4EK9              
TITLE     CRYSTAL STRUCTURE OF DOT1L IN COMPLEX WITH EPZ000004                  
COMPND    MOL_ID: 1;                                                            
COMPND   2 MOLECULE: HISTONE-LYSINE N-METHYLTRANSFERASE, H3 LYSINE-79 SPECIFIC; 
COMPND   3 CHAIN: A;                                                            
COMPND   4 FRAGMENT: UNP RESIDUES 1-416;                                        
COMPND   5 SYNONYM: DOT1-LIKE PROTEIN, HISTONE H3-K79 METHYLTRANSFERASE, H3-K79-
COMPND   6 HMTASE, LYSINE N-METHYLTRANSFERASE 4;                                
COMPND   7 EC: 2.1.1.43;                                                        
COMPND   8 ENGINEERED: YES                                                      
SOURCE    MOL_ID: 1;                                                            
SOURCE   2 ORGANISM_SCIENTIFIC: HOMO SAPIENS;                                   
SOURCE   3 ORGANISM_COMMON: HUMAN;                                              
SOURCE   4 ORGANISM_TAXID: 9606;                                                
SOURCE   5 GENE: DOT1L, KIAA1814, KMT4;                                         
SOURCE   6 EXPRESSION_SYSTEM: ESCHERICHIA COLI;                                 
SOURCE   7 EXPRESSION_SYSTEM_TAXID: 562                                         
KEYWDS    METHYLTRANSFERASE, TRANSFERASE, TRANSFERASE-TRANSFERASE INHIBITOR     
KEYWDS   2 COMPLEX                                                              
EXPDTA    X-RAY DIFFRACTION                                                     
AUTHOR    L.JIN                                                                 
REVDAT   2   09-JAN-13 4EK9    1       JRNL                                     
REVDAT   1   17-OCT-12 4EK9    0                                                
JRNL        AUTH   A.BASAVAPATHRUNI,L.JIN,S.R.DAIGLE,C.R.MAJER,C.A.THERKELSEN,  
JRNL        AUTH 2 T.J.WIGLE,K.W.KUNTZ,R.CHESWORTH,R.M.POLLOCK,M.P.SCOTT,       
JRNL        AUTH 3 M.P.MOYER,V.M.RICHON,R.A.COPELAND,E.J.OLHAVA                 
JRNL        TITL   CONFORMATIONAL ADAPTATION DRIVES POTENT, SELECTIVE AND       
JRNL        TITL 2 DURABLE INHIBITION OF THE HUMAN PROTEIN METHYLTRANSFERASE    
JRNL        TITL 3 DOT1L.                                                       
JRNL        REF    CHEM.BIOL.DRUG DES.           V.  80   971 2012              
JRNL        REFN                   ISSN 1747-0277                               
JRNL        PMID   22978415                                                     
JRNL        DOI    10.1111/CBDD.12050                                           
REMARK   2                                                                      
REMARK   2 RESOLUTION.    2.50 ANGSTROMS.                                       
REMARK   3                                                                      
REMARK   3 REFINEMENT.                                                          
REMARK   3   PROGRAM     : REFMAC 5.6.0117                                      
REMARK   3   AUTHORS     : MURSHUDOV,VAGIN,DODSON                               
REMARK   3                                                                      
REMARK   3    REFINEMENT TARGET : MAXIMUM LIKELIHOOD                            
REMARK   3                                                                      
REMARK   3  DATA USED IN REFINEMENT.                                            
REMARK   3   RESOLUTION RANGE HIGH (ANGSTROMS) : 2.50                           
REMARK   3   RESOLUTION RANGE LOW  (ANGSTROMS) : 23.94                          
REMARK   3   DATA CUTOFF            (SIGMA(F)) : NULL                           
REMARK   3   COMPLETENESS FOR RANGE        (%) : 96.5                           
REMARK   3   NUMBER OF REFLECTIONS             : 22063                          
REMARK   3                                                                      
REMARK   3  FIT TO DATA USED IN REFINEMENT.                                     
REMARK   3   CROSS-VALIDATION METHOD          : THROUGHOUT                      
REMARK   3   FREE R VALUE TEST SET SELECTION  : RANDOM                          
REMARK   3   R VALUE     (WORKING + TEST SET) : 0.211                           
REMARK   3   R VALUE            (WORKING SET) : 0.208                           
REMARK   3   FREE R VALUE                     : 0.263                           
REMARK   3   FREE R VALUE TEST SET SIZE   (%) : 5.100                           
REMARK   3   FREE R VALUE TEST SET COUNT      : 1189                            
REMARK   3                                                                      
REMARK   3  FIT IN THE HIGHEST RESOLUTION BIN.                                  
REMARK   3   TOTAL NUMBER OF BINS USED           : 20                           
REMARK   3   BIN RESOLUTION RANGE HIGH       (A) : 2.50                         
REMARK   3   BIN RESOLUTION RANGE LOW        (A) : 2.56                         
REMARK   3   REFLECTION IN BIN     (WORKING SET) : 1274                         
REMARK   3   BIN COMPLETENESS (WORKING+TEST) (%) : 77.49                        
REMARK   3   BIN R VALUE           (WORKING SET) : 0.4000                       
REMARK   3   BIN FREE R VALUE SET COUNT          : 58                           
REMARK   3   BIN FREE R VALUE                    : 0.3780                       
REMARK   3                                                                      
REMARK   3  NUMBER OF NON-HYDROGEN ATOMS USED IN REFINEMENT.                    
REMARK   3   PROTEIN ATOMS            : 2648                                    
REMARK   3   NUCLEIC ACID ATOMS       : 0                                       
REMARK   3   HETEROGEN ATOMS          : 37                                      
REMARK   3   SOLVENT ATOMS            : 42                                      
REMARK   3                                                                      
REMARK   3  B VALUES.                                                           
REMARK   3   FROM WILSON PLOT           (A**2) : NULL                           
REMARK   3   MEAN B VALUE      (OVERALL, A**2) : 58.98                          
REMARK   3   OVERALL ANISOTROPIC B VALUE.                                       
REMARK   3    B11 (A**2) : 0.04000                                              
REMARK   3    B22 (A**2) : 0.04000                                              
REMARK   3    B33 (A**2) : -0.06000                                             
REMARK   3    B12 (A**2) : 0.02000                                              
REMARK   3    B13 (A**2) : 0.00000                                              
REMARK   3    B23 (A**2) : 0.00000                                              
REMARK   3                                                                      
REMARK   3  ESTIMATED OVERALL COORDINATE ERROR.                                 
REMARK   3   ESU BASED ON R VALUE                            (A): 0.265         
REMARK   3   ESU BASED ON FREE R VALUE                       (A): 0.238         
REMARK   3   ESU BASED ON MAXIMUM LIKELIHOOD                 (A): 0.201         
REMARK   3   ESU FOR B VALUES BASED ON MAXIMUM LIKELIHOOD (A**2): 9.572         
REMARK   3                                                                      
REMARK   3 CORRELATION COEFFICIENTS.                                            
REMARK   3   CORRELATION COEFFICIENT FO-FC      : 0.947                         
REMARK   3   CORRELATION COEFFICIENT FO-FC FREE : 0.922                         
REMARK   3                                                                      
REMARK   3  RMS DEVIATIONS FROM IDEAL VALUES        COUNT    RMS    WEIGHT      
REMARK   3   BOND LENGTHS REFINED ATOMS        (A):  2753 ; 0.010 ; 0.020       
REMARK   3   BOND LENGTHS OTHERS               (A):  NULL ;  NULL ;  NULL       
REMARK   3   BOND ANGLES REFINED ATOMS   (DEGREES):  3734 ; 1.334 ; 1.965       
REMARK   3   BOND ANGLES OTHERS          (DEGREES):  NULL ;  NULL ;  NULL       
REMARK   3   TORSION ANGLES, PERIOD 1    (DEGREES):   323 ; 5.930 ; 5.000       
REMARK   3   TORSION ANGLES, PERIOD 2    (DEGREES):   134 ;35.793 ;24.030       
REMARK   3   TORSION ANGLES, PERIOD 3    (DEGREES):   471 ;19.305 ;15.000       
REMARK   3   TORSION ANGLES, PERIOD 4    (DEGREES):    17 ;17.829 ;15.000       
REMARK   3   CHIRAL-CENTER RESTRAINTS       (A**3):   400 ; 0.082 ; 0.200       
REMARK   3   GENERAL PLANES REFINED ATOMS      (A):  2091 ; 0.007 ; 0.021       
REMARK   3   GENERAL PLANES OTHERS             (A):  NULL ;  NULL ;  NULL       
REMARK   3   NON-BONDED CONTACTS REFINED ATOMS (A):  NULL ;  NULL ;  NULL       
REMARK   3   NON-BONDED CONTACTS OTHERS        (A):  NULL ;  NULL ;  NULL       
REMARK   3   NON-BONDED TORSION REFINED ATOMS  (A):  NULL ;  NULL ;  NULL       
REMARK   3   NON-BONDED TORSION OTHERS         (A):  NULL ;  NULL ;  NULL       
REMARK   3   H-BOND (X...Y) REFINED ATOMS      (A):  NULL ;  NULL ;  NULL       
REMARK   3   H-BOND (X...Y) OTHERS             (A):  NULL ;  NULL ;  NULL       
REMARK   3   POTENTIAL METAL-ION REFINED ATOMS (A):  NULL ;  NULL ;  NULL       
REMARK   3   POTENTIAL METAL-ION OTHERS        (A):  NULL ;  NULL ;  NULL       
REMARK   3   SYMMETRY VDW REFINED ATOMS        (A):  NULL ;  NULL ;  NULL       
REMARK   3   SYMMETRY VDW OTHERS               (A):  NULL ;  NULL ;  NULL       
REMARK   3   SYMMETRY H-BOND REFINED ATOMS     (A):  NULL ;  NULL ;  NULL       
REMARK   3   SYMMETRY H-BOND OTHERS            (A):  NULL ;  NULL ;  NULL       
REMARK   3   SYMMETRY METAL-ION REFINED ATOMS  (A):  NULL ;  NULL ;  NULL       
REMARK   3   SYMMETRY METAL-ION OTHERS         (A):  NULL ;  NULL ;  NULL       
REMARK   3                                                                      
REMARK   3  ISOTROPIC THERMAL FACTOR RESTRAINTS.     COUNT   RMS    WEIGHT      
REMARK   3   MAIN-CHAIN BOND REFINED ATOMS  (A**2):  NULL ;  NULL ;  NULL       
REMARK   3   MAIN-CHAIN BOND OTHER ATOMS    (A**2):  NULL ;  NULL ;  NULL       
REMARK   3   MAIN-CHAIN ANGLE REFINED ATOMS (A**2):  NULL ;  NULL ;  NULL       
REMARK   3   SIDE-CHAIN BOND REFINED ATOMS  (A**2):  NULL ;  NULL ;  NULL       
REMARK   3   SIDE-CHAIN ANGLE REFINED ATOMS (A**2):  NULL ;  NULL ;  NULL       
REMARK   3                                                                      
REMARK   3 ANISOTROPIC THERMAL FACTOR RESTRAINTS.    COUNT   RMS   WEIGHT       
REMARK   3   RIGID-BOND RESTRAINTS          (A**2):  NULL ;  NULL ;  NULL       
REMARK   3   SPHERICITY; FREE ATOMS         (A**2):  NULL ;  NULL ;  NULL       
REMARK   3   SPHERICITY; BONDED ATOMS       (A**2):  NULL ;  NULL ;  NULL       
REMARK   3                                                                      
REMARK   3  NCS RESTRAINTS STATISTICS                                           
REMARK   3   NUMBER OF DIFFERENT NCS GROUPS : NULL                              
REMARK   3                                                                      
REMARK   3  TLS DETAILS                                                         
REMARK   3   NUMBER OF TLS GROUPS  : NULL                                       
REMARK   3                                                                      
REMARK   3  BULK SOLVENT MODELLING.                                             
REMARK   3   METHOD USED : MASK                                                 
REMARK   3   PARAMETERS FOR MASK CALCULATION                                    
REMARK   3   VDW PROBE RADIUS   : 1.20                                          
REMARK   3   ION PROBE RADIUS   : 0.80                                          
REMARK   3   SHRINKAGE RADIUS   : 0.80                                          
REMARK   3                                                                      
REMARK   3  OTHER REFINEMENT REMARKS: HYDROGENS HAVE BEEN USED IF PRESENT IN    
REMARK   3  THE INPUT                                                           
REMARK   4                                                                      
REMARK   4 4EK9 COMPLIES WITH FORMAT V. 3.30, 13-JUL-11                         
REMARK 100                                                                      
REMARK 100 THIS ENTRY HAS BEEN PROCESSED BY RCSB ON 12-APR-12.                  
REMARK 100 THE RCSB ID CODE IS RCSB071723.                                      
REMARK 200                                                                      
REMARK 200 EXPERIMENTAL DETAILS                                                 
REMARK 200  EXPERIMENT TYPE                : X-RAY DIFFRACTION                  
REMARK 200  DATE OF DATA COLLECTION        : 04-MAR-09                          
REMARK 200  TEMPERATURE           (KELVIN) : 103                                
REMARK 200  PH                             : 5.5                                
REMARK 200  NUMBER OF CRYSTALS USED        : 1                                  
REMARK 200                                                                      
REMARK 200  SYNCHROTRON              (Y/N) : Y                                  
REMARK 200  RADIATION SOURCE               : NSLS                               
REMARK 200  BEAMLINE                       : X12B                               
REMARK 200  X-RAY GENERATOR MODEL          : NULL                               
REMARK 200  MONOCHROMATIC OR LAUE    (M/L) : M                                  
REMARK 200  WAVELENGTH OR RANGE        (A) : 0.90                               
REMARK 200  MONOCHROMATOR                  : CHANNEL-CUT SI(111)CRYSTAL         
REMARK 200                                   MONOCHROMATOR                      
REMARK 200  OPTICS                         : NULL                               
REMARK 200                                                                      
REMARK 200  DETECTOR TYPE                  : CCD                                
REMARK 200  DETECTOR MANUFACTURER          : ADSC QUANTUM 4                     
REMARK 200  INTENSITY-INTEGRATION SOFTWARE : HKL-2000                           
REMARK 200  DATA SCALING SOFTWARE          : HKL-2000                           
REMARK 200                                                                      
REMARK 200  NUMBER OF UNIQUE REFLECTIONS   : 23264                              
REMARK 200  RESOLUTION RANGE HIGH      (A) : 2.500                              
REMARK 200  RESOLUTION RANGE LOW       (A) : 25.000                             
REMARK 200  REJECTION CRITERIA  (SIGMA(I)) : 1.000                              
REMARK 200                                                                      
REMARK 200 OVERALL.                                                             
REMARK 200  COMPLETENESS FOR RANGE     (%) : 96.7                               
REMARK 200  DATA REDUNDANCY                : 11.500                             
REMARK 200  R MERGE                    (I) : 0.09500                            
REMARK 200  R SYM                      (I) : NULL                               
REMARK 200  <I/SIGMA(I)> FOR THE DATA SET  : 20.5000                            
REMARK 200                                                                      
REMARK 200 IN THE HIGHEST RESOLUTION SHELL.                                     
REMARK 200  HIGHEST RESOLUTION SHELL, RANGE HIGH (A) : 2.50                     
REMARK 200  HIGHEST RESOLUTION SHELL, RANGE LOW  (A) : 2.59                     
REMARK 200  COMPLETENESS FOR SHELL     (%) : 81.3                               
REMARK 200  DATA REDUNDANCY IN SHELL       : 3.10                               
REMARK 200  R MERGE FOR SHELL          (I) : 0.39000                            
REMARK 200  R SYM FOR SHELL            (I) : NULL                               
REMARK 200  <I/SIGMA(I)> FOR SHELL         : 2.400                              
REMARK 200                                                                      
REMARK 200 DIFFRACTION PROTOCOL: SINGLE WAVELENGTH                              
REMARK 200 METHOD USED TO DETERMINE THE STRUCTURE: MOLECULAR REPLACEMENT        
REMARK 200 SOFTWARE USED: PHASER                                                
REMARK 200 STARTING MODEL: PDB ENTRY 1NW3                                       
REMARK 200                                                                      
REMARK 200 REMARK: NULL                                                         
REMARK 280                                                                      
REMARK 280 CRYSTAL                                                              
REMARK 280 SOLVENT CONTENT, VS   (%): 65.50                                     
REMARK 280 MATTHEWS COEFFICIENT, VM (ANGSTROMS**3/DA): 3.56                     
REMARK 280                                                                      
REMARK 280 CRYSTALLIZATION CONDITIONS: 100 MM SODIUM ACETATE, 1.8-2.0 M         
REMARK 280  AMMONIUM SULFATE, 5 MM TCEP, PH 5.5, VAPOR DIFFUSION, HANGING       
REMARK 280  DROP, TEMPERATURE 293K                                              
REMARK 290                                                                      
REMARK 290 CRYSTALLOGRAPHIC SYMMETRY                                            
REMARK 290 SYMMETRY OPERATORS FOR SPACE GROUP: P 65                             
REMARK 290                                                                      
REMARK 290      SYMOP   SYMMETRY                                                
REMARK 290     NNNMMM   OPERATOR                                                
REMARK 290       1555   X,Y,Z                                                   
REMARK 290       2555   -Y,X-Y,Z+2/3                                            
REMARK 290       3555   -X+Y,-X,Z+1/3                                           
REMARK 290       4555   -X,-Y,Z+1/2                                             
REMARK 290       5555   Y,-X+Y,Z+1/6                                            
REMARK 290       6555   X-Y,X,Z+5/6                                             
REMARK 290                                                                      
REMARK 290     WHERE NNN -> OPERATOR NUMBER                                     
REMARK 290           MMM -> TRANSLATION VECTOR                                  
REMARK 290                                                                      
REMARK 290 CRYSTALLOGRAPHIC SYMMETRY TRANSFORMATIONS                            
REMARK 290 THE FOLLOWING TRANSFORMATIONS OPERATE ON THE ATOM/HETATM             
REMARK 290 RECORDS IN THIS ENTRY TO PRODUCE CRYSTALLOGRAPHICALLY                
REMARK 290 RELATED MOLECULES.                                                   
REMARK 290   SMTRY1   1  1.000000  0.000000  0.000000        0.00000            
REMARK 290   SMTRY2   1  0.000000  1.000000  0.000000        0.00000            
REMARK 290   SMTRY3   1  0.000000  0.000000  1.000000        0.00000            
REMARK 290   SMTRY1   2 -0.500000 -0.866025  0.000000        0.00000            
REMARK 290   SMTRY2   2  0.866025 -0.500000  0.000000        0.00000            
REMARK 290   SMTRY3   2  0.000000  0.000000  1.000000       34.24667            
REMARK 290   SMTRY1   3 -0.500000  0.866025  0.000000        0.00000            
REMARK 290   SMTRY2   3 -0.866025 -0.500000  0.000000        0.00000            
REMARK 290   SMTRY3   3  0.000000  0.000000  1.000000       17.12333            
REMARK 290   SMTRY1   4 -1.000000  0.000000  0.000000        0.00000            
REMARK 290   SMTRY2   4  0.000000 -1.000000  0.000000        0.00000            
REMARK 290   SMTRY3   4  0.000000  0.000000  1.000000       25.68500            
REMARK 290   SMTRY1   5  0.500000  0.866025  0.000000        0.00000            
REMARK 290   SMTRY2   5 -0.866025  0.500000  0.000000        0.00000            
REMARK 290   SMTRY3   5  0.000000  0.000000  1.000000        8.56167            
REMARK 290   SMTRY1   6  0.500000 -0.866025  0.000000        0.00000            
REMARK 290   SMTRY2   6  0.866025  0.500000  0.000000        0.00000            
REMARK 290   SMTRY3   6  0.000000  0.000000  1.000000       42.80833            
REMARK 290                                                                      
REMARK 290 REMARK: NULL                                                         
REMARK 300                                                                      
REMARK 300 BIOMOLECULE: 1                                                       
REMARK 300 SEE REMARK 350 FOR THE AUTHOR PROVIDED AND/OR PROGRAM                
REMARK 300 GENERATED ASSEMBLY INFORMATION FOR THE STRUCTURE IN                  
REMARK 300 THIS ENTRY. THE REMARK MAY ALSO PROVIDE INFORMATION ON               
REMARK 300 BURIED SURFACE AREA.                                                 
REMARK 350                                                                      
REMARK 350 COORDINATES FOR A COMPLETE MULTIMER REPRESENTING THE KNOWN           
REMARK 350 BIOLOGICALLY SIGNIFICANT OLIGOMERIZATION STATE OF THE                
REMARK 350 MOLECULE CAN BE GENERATED BY APPLYING BIOMT TRANSFORMATIONS          
REMARK 350 GIVEN BELOW.  BOTH NON-CRYSTALLOGRAPHIC AND                          
REMARK 350 CRYSTALLOGRAPHIC OPERATIONS ARE GIVEN.                               
REMARK 350                                                                      
REMARK 350 BIOMOLECULE: 1                                                       
REMARK 350 AUTHOR DETERMINED BIOLOGICAL UNIT: MONOMERIC                         
REMARK 350 SOFTWARE DETERMINED QUATERNARY STRUCTURE: MONOMERIC                  
REMARK 350 SOFTWARE USED: PISA                                                  
REMARK 350 APPLY THE FOLLOWING TO CHAINS: A                                     
REMARK 350   BIOMT1   1  1.000000  0.000000  0.000000        0.00000            
REMARK 350   BIOMT2   1  0.000000  1.000000  0.000000        0.00000            
REMARK 350   BIOMT3   1  0.000000  0.000000  1.000000        0.00000            
REMARK 465                                                                      
REMARK 465 MISSING RESIDUES                                                     
REMARK 465 THE FOLLOWING RESIDUES WERE NOT LOCATED IN THE                       
REMARK 465 EXPERIMENT. (M=MODEL NUMBER; RES=RESIDUE NAME; C=CHAIN               
REMARK 465 IDENTIFIER; SSSEQ=SEQUENCE NUMBER; I=INSERTION CODE.)                
REMARK 465                                                                      
REMARK 465   M RES C SSSEQI                                                     
REMARK 465     HIS A    -8                                                      
REMARK 465     HIS A    -7                                                      
REMARK 465     HIS A    -6                                                      
REMARK 465     HIS A    -5                                                      
REMARK 465     HIS A    -4                                                      
REMARK 465     HIS A    -3                                                      
REMARK 465     SER A    -2                                                      
REMARK 465     SER A    -1                                                      
REMARK 465     GLY A     0                                                      
REMARK 465     MET A     1                                                      
REMARK 465     GLY A     2                                                      
REMARK 465     GLU A     3                                                      
REMARK 465     LYS A     4                                                      
REMARK 465     VAL A    59                                                      
REMARK 465     LEU A    60                                                      
REMARK 465     ILE A    61                                                      
REMARK 465     LYS A   333                                                      
REMARK 465     LEU A   334                                                      
REMARK 465     ARG A   335                                                      
REMARK 465     GLU A   336                                                      
REMARK 465     GLU A   337                                                      
REMARK 465     GLN A   338                                                      
REMARK 465     GLU A   339                                                      
REMARK 465     ALA A   340                                                      
REMARK 465     ALA A   341                                                      
REMARK 465     ARG A   342                                                      
REMARK 465     ARG A   343                                                      
REMARK 465     ARG A   344                                                      
REMARK 465     GLN A   345                                                      
REMARK 465     GLN A   346                                                      
REMARK 465     ARG A   347                                                      
REMARK 465     GLU A   348                                                      
REMARK 465     SER A   349                                                      
REMARK 465     LYS A   350                                                      
REMARK 465     SER A   351                                                      
REMARK 465     ASN A   352                                                      
REMARK 465     ALA A   353                                                      
REMARK 465     ALA A   354                                                      
REMARK 465     THR A   355                                                      
REMARK 465     PRO A   356                                                      
REMARK 465     THR A   357                                                      
REMARK 465     LYS A   358                                                      
REMARK 465     GLY A   359                                                      
REMARK 465     PRO A   360                                                      
REMARK 465     GLU A   361                                                      
REMARK 465     GLY A   362                                                      
REMARK 465     LYS A   363                                                      
REMARK 465     VAL A   364                                                      
REMARK 465     ALA A   365                                                      
REMARK 465     GLY A   366                                                      
REMARK 465     PRO A   367                                                      
REMARK 465     ALA A   368                                                      
REMARK 465     ASP A   369                                                      
REMARK 465     ALA A   370                                                      
REMARK 465     PRO A   371                                                      
REMARK 465     MET A   372                                                      
REMARK 465     ASP A   373                                                      
REMARK 465     SER A   374                                                      
REMARK 465     GLY A   375                                                      
REMARK 465     ALA A   376                                                      
REMARK 465     GLU A   377                                                      
REMARK 465     GLU A   378                                                      
REMARK 465     GLU A   379                                                      
REMARK 465     LYS A   380                                                      
REMARK 465     ALA A   381                                                      
REMARK 465     GLY A   382                                                      
REMARK 465     ALA A   383                                                      
REMARK 465     ALA A   384                                                      
REMARK 465     THR A   385                                                      
REMARK 465     VAL A   386                                                      
REMARK 465     LYS A   387                                                      
REMARK 465     LYS A   388                                                      
REMARK 465     PRO A   389                                                      
REMARK 465     SER A   390                                                      
REMARK 465     PRO A   391                                                      
REMARK 465     SER A   392                                                      
REMARK 465     LYS A   393                                                      
REMARK 465     ALA A   394                                                      
REMARK 465     ARG A   395                                                      
REMARK 465     LYS A   396                                                      
REMARK 465     LYS A   397                                                      
REMARK 465     LYS A   398                                                      
REMARK 465     LEU A   399                                                      
REMARK 465     ASN A   400                                                      
REMARK 465     LYS A   401                                                      
REMARK 465     LYS A   402                                                      
REMARK 465     GLY A   403                                                      
REMARK 465     ARG A   404                                                      
REMARK 465     LYS A   405                                                      
REMARK 465     MET A   406                                                      
REMARK 465     ALA A   407                                                      
REMARK 465     GLY A   408                                                      
REMARK 465     ARG A   409                                                      
REMARK 465     LYS A   410                                                      
REMARK 465     ARG A   411                                                      
REMARK 465     GLY A   412                                                      
REMARK 465     ARG A   413                                                      
REMARK 465     PRO A   414                                                      
REMARK 465     LYS A   415                                                      
REMARK 465     LYS A   416                                                      
REMARK 500                                                                      
REMARK 500 GEOMETRY AND STEREOCHEMISTRY                                         
REMARK 500 SUBTOPIC: TORSION ANGLES                                             
REMARK 500                                                                      
REMARK 500 TORSION ANGLES OUTSIDE THE EXPECTED RAMACHANDRAN REGIONS:            
REMARK 500 (M=MODEL NUMBER; RES=RESIDUE NAME; C=CHAIN IDENTIFIER;               
REMARK 500 SSEQ=SEQUENCE NUMBER; I=INSERTION CODE).                             
REMARK 500                                                                      
REMARK 500 STANDARD TABLE:                                                      
REMARK 500 FORMAT:(10X,I3,1X,A3,1X,A1,I4,A1,4X,F7.2,3X,F7.2)                    
REMARK 500                                                                      
REMARK 500 EXPECTED VALUES: GJ KLEYWEGT AND TA JONES (1996). PHI/PSI-           
REMARK 500 CHOLOGY: RAMACHANDRAN REVISITED. STRUCTURE 4, 1395 - 1400            
REMARK 500                                                                      
REMARK 500  M RES CSSEQI        PSI       PHI                                   
REMARK 500    ASN A  99       83.70   -150.65                                   
REMARK 500    SER A 103      156.83    -49.12                                   
REMARK 500    ILE A 151       42.91   -107.25                                   
REMARK 500    LYS A 152      123.92    -25.24                                   
REMARK 500    SER A 302      102.75   -164.73                                   
REMARK 500    SER A 304     -159.80    -80.92                                   
REMARK 500                                                                      
REMARK 500 REMARK: NULL                                                         
REMARK 525                                                                      
REMARK 525 SOLVENT                                                              
REMARK 525                                                                      
REMARK 525 THE SOLVENT MOLECULES HAVE CHAIN IDENTIFIERS THAT                    
REMARK 525 INDICATE THE POLYMER CHAIN WITH WHICH THEY ARE MOST                  
REMARK 525 CLOSELY ASSOCIATED. THE REMARK LISTS ALL THE SOLVENT                 
REMARK 525 MOLECULES WHICH ARE MORE THAN 5A AWAY FROM THE                       
REMARK 525 NEAREST POLYMER CHAIN (M = MODEL NUMBER;                             
REMARK 525 RES=RESIDUE NAME; C=CHAIN IDENTIFIER; SSEQ=SEQUENCE                  
REMARK 525 NUMBER; I=INSERTION CODE):                                           
REMARK 525                                                                      
REMARK 525  M RES CSSEQI                                                        
REMARK 525    HOH A 624        DISTANCE =  5.05 ANGSTROMS                       
REMARK 800                                                                      
REMARK 800 SITE                                                                 
REMARK 800 SITE_IDENTIFIER: AC1                                                 
REMARK 800 EVIDENCE_CODE: SOFTWARE                                              
REMARK 800 SITE_DESCRIPTION: BINDING SITE FOR RESIDUE EP4 A 501                 
REMARK 800                                                                      
REMARK 800 SITE_IDENTIFIER: AC2                                                 
REMARK 800 EVIDENCE_CODE: SOFTWARE                                              
REMARK 800 SITE_DESCRIPTION: BINDING SITE FOR RESIDUE SO4 A 502                 
REMARK 800                                                                      
REMARK 800 SITE_IDENTIFIER: AC3                                                 
REMARK 800 EVIDENCE_CODE: SOFTWARE                                              
REMARK 800 SITE_DESCRIPTION: BINDING SITE FOR RESIDUE SO4 A 503                 
REMARK 800                                                                      
REMARK 800 SITE_IDENTIFIER: AC4                                                 
REMARK 800 EVIDENCE_CODE: SOFTWARE                                              
REMARK 800 SITE_DESCRIPTION: BINDING SITE FOR RESIDUE GOL A 504                 
REMARK 900                                                                      
REMARK 900 RELATED ENTRIES                                                      
REMARK 900 RELATED ID: 3QOW   RELATED DB: PDB                                   
REMARK 900 DOT1L STRCUTRE IN COMPLEX WITH SAM                                   
REMARK 900 RELATED ID: 4EKG   RELATED DB: PDB                                   
REMARK 900 RELATED ID: 4EKI   RELATED DB: PDB                                   
DBREF  4EK9 A    1   416  UNP    Q8TEK3   DOT1L_HUMAN      1    416             
SEQADV 4EK9 HIS A   -8  UNP  Q8TEK3              EXPRESSION TAG                 
SEQADV 4EK9 HIS A   -7  UNP  Q8TEK3              EXPRESSION TAG                 
SEQADV 4EK9 HIS A   -6  UNP  Q8TEK3              EXPRESSION TAG                 
SEQADV 4EK9 HIS A   -5  UNP  Q8TEK3              EXPRESSION TAG                 
SEQADV 4EK9 HIS A   -4  UNP  Q8TEK3              EXPRESSION TAG                 
SEQADV 4EK9 HIS A   -3  UNP  Q8TEK3              EXPRESSION TAG                 
SEQADV 4EK9 SER A   -2  UNP  Q8TEK3              EXPRESSION TAG                 
SEQADV 4EK9 SER A   -1  UNP  Q8TEK3              EXPRESSION TAG                 
SEQADV 4EK9 GLY A    0  UNP  Q8TEK3              EXPRESSION TAG                 
SEQRES   1 A  425  HIS HIS HIS HIS HIS HIS SER SER GLY MET GLY GLU LYS          
SEQRES   2 A  425  LEU GLU LEU ARG LEU LYS SER PRO VAL GLY ALA GLU PRO          
SEQRES   3 A  425  ALA VAL TYR PRO TRP PRO LEU PRO VAL TYR ASP LYS HIS          
SEQRES   4 A  425  HIS ASP ALA ALA HIS GLU ILE ILE GLU THR ILE ARG TRP          
SEQRES   5 A  425  VAL CYS GLU GLU ILE PRO ASP LEU LYS LEU ALA MET GLU          
SEQRES   6 A  425  ASN TYR VAL LEU ILE ASP TYR ASP THR LYS SER PHE GLU          
SEQRES   7 A  425  SER MET GLN ARG LEU CYS ASP LYS TYR ASN ARG ALA ILE          
SEQRES   8 A  425  ASP SER ILE HIS GLN LEU TRP LYS GLY THR THR GLN PRO          
SEQRES   9 A  425  MET LYS LEU ASN THR ARG PRO SER THR GLY LEU LEU ARG          
SEQRES  10 A  425  HIS ILE LEU GLN GLN VAL TYR ASN HIS SER VAL THR ASP          
SEQRES  11 A  425  PRO GLU LYS LEU ASN ASN TYR GLU PRO PHE SER PRO GLU          
SEQRES  12 A  425  VAL TYR GLY GLU THR SER PHE ASP LEU VAL ALA GLN MET          
SEQRES  13 A  425  ILE ASP GLU ILE LYS MET THR ASP ASP ASP LEU PHE VAL          
SEQRES  14 A  425  ASP LEU GLY SER GLY VAL GLY GLN VAL VAL LEU GLN VAL          
SEQRES  15 A  425  ALA ALA ALA THR ASN CYS LYS HIS HIS TYR GLY VAL GLU          
SEQRES  16 A  425  LYS ALA ASP ILE PRO ALA LYS TYR ALA GLU THR MET ASP          
SEQRES  17 A  425  ARG GLU PHE ARG LYS TRP MET LYS TRP TYR GLY LYS LYS          
SEQRES  18 A  425  HIS ALA GLU TYR THR LEU GLU ARG GLY ASP PHE LEU SER          
SEQRES  19 A  425  GLU GLU TRP ARG GLU ARG ILE ALA ASN THR SER VAL ILE          
SEQRES  20 A  425  PHE VAL ASN ASN PHE ALA PHE GLY PRO GLU VAL ASP HIS          
SEQRES  21 A  425  GLN LEU LYS GLU ARG PHE ALA ASN MET LYS GLU GLY GLY          
SEQRES  22 A  425  ARG ILE VAL SER SER LYS PRO PHE ALA PRO LEU ASN PHE          
SEQRES  23 A  425  ARG ILE ASN SER ARG ASN LEU SER ASP ILE GLY THR ILE          
SEQRES  24 A  425  MET ARG VAL VAL GLU LEU SER PRO LEU LYS GLY SER VAL          
SEQRES  25 A  425  SER TRP THR GLY LYS PRO VAL SER TYR TYR LEU HIS THR          
SEQRES  26 A  425  ILE ASP ARG THR ILE LEU GLU ASN TYR PHE SER SER LEU          
SEQRES  27 A  425  LYS ASN PRO LYS LEU ARG GLU GLU GLN GLU ALA ALA ARG          
SEQRES  28 A  425  ARG ARG GLN GLN ARG GLU SER LYS SER ASN ALA ALA THR          
SEQRES  29 A  425  PRO THR LYS GLY PRO GLU GLY LYS VAL ALA GLY PRO ALA          
SEQRES  30 A  425  ASP ALA PRO MET ASP SER GLY ALA GLU GLU GLU LYS ALA          
SEQRES  31 A  425  GLY ALA ALA THR VAL LYS LYS PRO SER PRO SER LYS ALA          
SEQRES  32 A  425  ARG LYS LYS LYS LEU ASN LYS LYS GLY ARG LYS MET ALA          
SEQRES  33 A  425  GLY ARG LYS ARG GLY ARG PRO LYS LYS                          
HET    EP4  A 501      21                                                       
HET    SO4  A 502       5                                                       
HET    SO4  A 503       5                                                       
HET    GOL  A 504       6                                                       
HETNAM     EP4 5'-DEOXY-5'-(DIMETHYLAMINO)ADENOSINE                             
HETNAM     SO4 SULFATE ION                                                      
HETNAM     GOL GLYCEROL                                                         
HETSYN     GOL GLYCERIN; PROPANE-1,2,3-TRIOL                                    
FORMUL   2  EP4    C12 H18 N6 O3                                                
FORMUL   3  SO4    2(O4 S 2-)                                                   
FORMUL   5  GOL    C3 H8 O3                                                     
FORMUL   6  HOH   *42(H2 O)                                                     
HELIX    1   1 ALA A  188  ALA A  188  1                                   1
HELIX    2   2 PRO A  191  PRO A  191  1                                   1
SHEET    1   1 1 LEU A 162  LEU A 162  0
SHEET    2   2 1 VAL A 185  GLU A 186  0
CISPEP   1 TRP A   22    PRO A   23          0        -5.97                     
SITE     1 AC1 12 PRO A 133  GLU A 134  VAL A 135  GLY A 137                    
SITE     2 AC1 12 GLY A 163  GLU A 186  LYS A 187  GLY A 221                    
SITE     3 AC1 12 ASP A 222  PHE A 223  ASN A 241  HOH A 641                    
SITE     1 AC2  3 SER A 140  PHE A 141  ASP A 142                               
SITE     1 AC3  1 THR A 104                                                     
SITE     1 AC4  5 VAL A 160  TYR A 183  ARG A 231  ASN A 234                    
SITE     2 AC4  5 THR A 235                                                     
CRYST1  152.810  152.810   51.370  90.00  90.00 120.00 P 65          6          
ORIGX1      1.000000  0.000000  0.000000        0.00000                         
ORIGX2      0.000000  1.000000  0.000000        0.00000                         
ORIGX3      0.000000  0.000000  1.000000        0.00000                         
SCALE1      0.006544  0.003778  0.000000        0.00000                         
SCALE2      0.000000  0.007556  0.000000        0.00000                         
SCALE3      0.000000  0.000000  0.019467        0.00000                         
ATOM      1  N   PRO A 133      50.970  49.778  16.346  1.00 79.39           N
ATOM      2  CA  PRO A 133      50.159  49.464  15.147  1.00 76.81           C
ATOM      3  C   PRO A 133      48.714  50.013  15.150  1.00 75.73           C
ATOM      4  O   PRO A 133      48.011  49.864  14.155  1.00 69.92           O
ATOM      5  CB  PRO A 133      50.157  47.931  15.121  1.00 69.86           C
ATOM      6  CG  PRO A 133      51.409  47.550  15.829  1.00 69.37           C
ATOM      7  CD  PRO A 133      51.541  48.552  16.939  1.00 74.08           C
ATOM      8  N   GLU A 134      48.289  50.636  16.253  1.00 81.80           N
ATOM      9  CA  GLU A 134      46.946  51.230  16.378  1.00 78.71           C
ATOM     10  C   GLU A 134      46.762  52.565  15.629  1.00 72.57           C
ATOM     11  O   GLU A 134      45.625  52.976  15.380  1.00 71.94           O
ATOM     12  CB  GLU A 134      46.576  51.423  17.854  1.00 84.03           C
ATOM     13  CG  GLU A 134      45.832  50.258  18.491  1.00 96.42           C
ATOM     14  CD  GLU A 134      45.176  50.626  19.822  1.00106.01           C
ATOM     15  OE1 GLU A 134      44.364  49.818  20.323  1.00108.66           O
ATOM     16  OE2 GLU A 134      45.464  51.717  20.374  1.00106.46           O
ATOM     17  N   VAL A 135      47.868  53.230  15.281  1.00 64.34           N
ATOM     18  CA  VAL A 135      47.839  54.551  14.620  1.00 66.12           C
ATOM     19  C   VAL A 135      46.775  54.667  13.514  1.00 66.28           C
ATOM     20  O   VAL A 135      46.767  53.885  12.549  1.00 63.47           O
ATOM     21  CB  VAL A 135      49.233  54.984  14.075  1.00 64.46           C
ATOM     22  CG1 VAL A 135      49.123  56.277  13.266  1.00 54.00           C
ATOM     23  CG2 VAL A 135      50.243  55.136  15.214  1.00 60.02           C
ATOM     24  N   TYR A 136      45.886  55.649  13.674  1.00 62.47           N
ATOM     25  CA  TYR A 136      44.793  55.855  12.734  1.00 62.03           C
ATOM     26  C   TYR A 136      45.153  56.879  11.661  1.00 60.63           C
ATOM     27  O   TYR A 136      45.636  57.968  11.957  1.00 63.20           O
ATOM     28  CB  TYR A 136      43.526  56.257  13.487  1.00 61.00           C
ATOM     29  CG  TYR A 136      42.321  56.492  12.612  1.00 62.45           C
ATOM     30  CD1 TYR A 136      42.026  57.779  12.121  1.00 63.72           C
ATOM     31  CD2 TYR A 136      41.463  55.439  12.272  1.00 64.40           C
ATOM     32  CE1 TYR A 136      40.914  58.008  11.318  1.00 63.55           C
ATOM     33  CE2 TYR A 136      40.343  55.654  11.467  1.00 62.88           C
ATOM     34  CZ  TYR A 136      40.072  56.936  10.997  1.00 65.18           C
ATOM     35  OH  TYR A 136      38.969  57.149  10.202  1.00 67.25           O
ATOM     36  N   GLY A 137      44.935  56.498  10.411  1.00 62.08           N
ATOM     37  CA  GLY A 137      45.060  57.398   9.266  1.00 62.34           C
ATOM     38  C   GLY A 137      44.006  57.014   8.240  1.00 60.87           C
ATOM     39  O   GLY A 137      43.593  55.858   8.177  1.00 62.38           O
TER      40      GLY A 137
ATOM     41  N   LEU A 162      42.391  45.128   5.459  1.00 42.29           N
ATOM     42  CA  LEU A 162      42.918  44.732   6.756  1.00 43.95           C
ATOM     43  C   LEU A 162      43.192  45.961   7.624  1.00 43.88           C
ATOM     44  O   LEU A 162      44.037  46.783   7.282  1.00 46.20           O
ATOM     45  CB  LEU A 162      44.214  43.922   6.576  1.00 46.29           C
ATOM     46  CG  LEU A 162      44.217  42.656   5.706  1.00 43.81           C
ATOM     47  CD1 LEU A 162      45.644  42.194   5.470  1.00 42.48           C
ATOM     48  CD2 LEU A 162      43.390  41.554   6.347  1.00 42.38           C
ATOM     49  N   GLY A 163      42.500  46.074   8.757  1.00 44.25           N
ATOM     50  CA  GLY A 163      42.546  47.304   9.543  1.00 42.68           C
ATOM     51  C   GLY A 163      41.731  48.358   8.803  1.00 42.16           C
ATOM     52  O   GLY A 163      42.285  49.302   8.243  1.00 40.05           O
ATOM     53  N   SER A 164      40.412  48.171   8.801  1.00 39.55           N
ATOM     54  CA  SER A 164      39.494  48.935   7.953  1.00 40.41           C
ATOM     55  C   SER A 164      39.055  50.301   8.488  1.00 41.09           C
ATOM     56  O   SER A 164      38.363  51.059   7.780  1.00 39.86           O
ATOM     57  CB  SER A 164      38.263  48.096   7.631  1.00 39.36           C
ATOM     58  OG  SER A 164      37.840  47.376   8.768  1.00 38.33           O
ATOM     59  N   GLY A 165      39.463  50.608   9.719  1.00 39.99           N
ATOM     60  CA  GLY A 165      39.153  51.887  10.355  1.00 40.48           C
ATOM     61  C   GLY A 165      37.679  51.999  10.672  1.00 42.32           C
ATOM     62  O   GLY A 165      37.089  51.107  11.300  1.00 43.28           O
TER      63      GLY A 165
ATOM     64  N   VAL A 185      38.135  44.481   8.403  1.00 41.31           N
ATOM     65  CA  VAL A 185      38.369  44.031   9.762  1.00 48.37           C
ATOM     66  C   VAL A 185      39.249  45.030  10.510  1.00 49.07           C
ATOM     67  O   VAL A 185      40.334  45.417  10.038  1.00 49.38           O
ATOM     68  CB  VAL A 185      38.973  42.609   9.804  1.00 48.65           C
ATOM     69  CG1 VAL A 185      40.327  42.577   9.105  1.00 47.73           C
ATOM     70  CG2 VAL A 185      39.095  42.127  11.238  1.00 48.45           C
ATOM     71  N   GLU A 186      38.766  45.441  11.676  1.00 47.70           N
ATOM     72  CA  GLU A 186      39.433  46.459  12.491  1.00 49.47           C
ATOM     73  C   GLU A 186      39.447  46.010  13.943  1.00 48.40           C
ATOM     74  O   GLU A 186      38.484  45.410  14.425  1.00 49.72           O
ATOM     75  CB  GLU A 186      38.723  47.800  12.308  1.00 48.19           C
ATOM     76  CG  GLU A 186      39.070  48.892  13.294  1.00 48.91           C
ATOM     77  CD  GLU A 186      40.532  49.237  13.316  1.00 49.14           C
ATOM     78  OE1 GLU A 186      41.087  49.660  12.280  1.00 49.85           O
ATOM     79  OE2 GLU A 186      41.121  49.090  14.398  1.00 52.59           O
ATOM     80  N   LYS A 187      40.548  46.279  14.628  1.00 50.76           N
ATOM     81  CA  LYS A 187      40.787  45.720  15.968  1.00 55.21           C
ATOM     82  C   LYS A 187      40.397  46.653  17.124  1.00 51.26           C
ATOM     83  O   LYS A 187      39.872  46.192  18.130  1.00 47.32           O
ATOM     84  CB  LYS A 187      42.254  45.306  16.096  1.00 60.67           C
ATOM     85  CG  LYS A 187      42.611  44.448  17.300  1.00 64.34           C
ATOM     86  CD  LYS A 187      44.097  44.095  17.243  1.00 67.93           C
ATOM     87  CE  LYS A 187      44.634  43.662  18.599  1.00 69.91           C
ATOM     88  NZ  LYS A 187      44.762  44.816  19.535  1.00 65.69           N
ATOM     89  N   ALA A 188      40.652  47.951  16.964  1.00 50.97           N
ATOM     90  CA  ALA A 188      40.428  48.952  18.021  1.00 53.69           C
ATOM     91  C   ALA A 188      38.953  49.293  18.179  1.00 57.46           C
ATOM     92  O   ALA A 188      38.250  49.431  17.173  1.00 60.01           O
ATOM     93  CB  ALA A 188      41.230  50.212  17.729  1.00 49.95           C
TER      94      ALA A 188
ATOM     95  N   PRO A 191      37.205  53.004  16.378  1.00 53.15           N
ATOM     96  CA  PRO A 191      36.840  52.900  14.961  1.00 49.82           C
ATOM     97  C   PRO A 191      35.854  51.781  14.637  1.00 50.31           C
ATOM     98  O   PRO A 191      34.984  51.963  13.781  1.00 55.95           O
ATOM     99  CB  PRO A 191      38.184  52.640  14.268  1.00 50.36           C
ATOM    100  CG  PRO A 191      39.104  52.206  15.354  1.00 49.84           C
ATOM    101  CD  PRO A 191      38.672  52.978  16.541  1.00 48.66           C
TER     102      PRO A 191
ATOM    103  N   GLY A 221      37.763  42.458  14.809  1.00 55.64           N
ATOM    104  CA  GLY A 221      38.603  41.270  14.894  1.00 53.15           C
ATOM    105  C   GLY A 221      40.078  41.543  14.751  1.00 56.71           C
ATOM    106  O   GLY A 221      40.490  42.688  14.562  1.00 59.46           O
ATOM    107  N   ASP A 222      40.876  40.483  14.846  1.00 58.16           N
ATOM    108  CA  ASP A 222      42.329  40.582  14.705  1.00 61.59           C
ATOM    109  C   ASP A 222      42.804  39.868  13.435  1.00 60.99           C
ATOM    110  O   ASP A 222      42.685  38.645  13.333  1.00 61.40           O
ATOM    111  CB  ASP A 222      43.014  39.978  15.931  1.00 62.17           C
ATOM    112  CG  ASP A 222      44.464  40.380  16.047  1.00 66.86           C
ATOM    113  OD1 ASP A 222      45.167  40.492  15.008  1.00 65.19           O
ATOM    114  OD2 ASP A 222      44.898  40.596  17.198  1.00 70.13           O
ATOM    115  N   PHE A 223      43.357  40.611  12.474  1.00 57.45           N
ATOM    116  CA  PHE A 223      43.722  39.978  11.205  1.00 54.16           C
ATOM    117  C   PHE A 223      44.933  39.043  11.312  1.00 54.69           C
ATOM    118  O   PHE A 223      45.296  38.376  10.340  1.00 58.98           O
ATOM    119  CB  PHE A 223      43.847  40.979  10.048  1.00 48.89           C
ATOM    120  CG  PHE A 223      44.873  42.058  10.260  1.00 50.43           C
ATOM    121  CD1 PHE A 223      46.231  41.762  10.315  1.00 48.45           C
ATOM    122  CD2 PHE A 223      44.480  43.394  10.355  1.00 50.45           C
ATOM    123  CE1 PHE A 223      47.173  42.769  10.494  1.00 47.10           C
ATOM    124  CE2 PHE A 223      45.416  44.403  10.537  1.00 48.35           C
ATOM    125  CZ  PHE A 223      46.764  44.092  10.606  1.00 48.55           C
ATOM    126  N   LEU A 224      45.534  38.991  12.498  1.00 54.50           N
ATOM    127  CA  LEU A 224      46.606  38.034  12.792  1.00 53.99           C
ATOM    128  C   LEU A 224      46.127  36.728  13.466  1.00 57.13           C
ATOM    129  O   LEU A 224      46.856  35.738  13.484  1.00 56.28           O
ATOM    130  CB  LEU A 224      47.734  38.687  13.595  1.00 46.71           C
ATOM    131  CG  LEU A 224      48.464  39.850  12.911  1.00 46.56           C
ATOM    132  CD1 LEU A 224      49.429  40.503  13.893  1.00 45.07           C
ATOM    133  CD2 LEU A 224      49.172  39.456  11.615  1.00 42.19           C
TER     134      LEU A 224
ATOM    135  N   ASN A 241      46.585  49.429   4.651  1.00 40.96           N
ATOM    136  CA  ASN A 241      47.290  50.667   4.839  1.00 42.52           C
ATOM    137  C   ASN A 241      48.227  50.489   6.011  1.00 46.40           C
ATOM    138  O   ASN A 241      47.897  50.800   7.163  1.00 44.54           O
ATOM    139  CB  ASN A 241      46.300  51.800   5.066  1.00 45.37           C
ATOM    140  CG  ASN A 241      46.976  53.123   5.356  1.00 44.77           C
ATOM    141  OD1 ASN A 241      48.174  53.288   5.122  1.00 47.26           O
ATOM    142  ND2 ASN A 241      46.206  54.077   5.870  1.00 43.55           N
TER     143      ASN A 241
ATOM    144  N   PHE A 245      52.532  50.192  10.587  1.00 58.29           N
ATOM    145  CA  PHE A 245      52.527  48.874  11.211  1.00 57.13           C
ATOM    146  C   PHE A 245      53.836  48.516  11.905  1.00 58.02           C
ATOM    147  O   PHE A 245      53.802  48.070  13.046  1.00 61.18           O
ATOM    148  CB  PHE A 245      52.093  47.772  10.234  1.00 56.61           C
ATOM    149  CG  PHE A 245      50.621  47.782   9.923  1.00 54.44           C
ATOM    150  CD1 PHE A 245      49.766  48.716  10.519  1.00 53.50           C
ATOM    151  CD2 PHE A 245      50.079  46.835   9.062  1.00 52.54           C
ATOM    152  CE1 PHE A 245      48.409  48.726  10.228  1.00 53.90           C
ATOM    153  CE2 PHE A 245      48.721  46.835   8.771  1.00 51.59           C
ATOM    154  CZ  PHE A 245      47.887  47.781   9.353  1.00 54.24           C
TER     155      PHE A 245
HETATM  177  O   HOH A 608      49.266  51.843   9.341  1.00 42.11           O
HETATM  178  O   HOH A 617      42.277  53.833   5.250  1.00 40.76           O
HETATM  179  O   HOH A 620      41.591  51.349   6.306  1.00 47.07           O
HETATM  180  O   HOH A 629      48.510  51.623  11.987  1.00 48.71           O
HETATM  181  O   HOH A 641      41.227  53.624   7.806  1.00 53.97           O
CONECT  162  161  163  173
CONECT  166  165  167
CONECT  173  162  174  175
CONECT  175  160  173  176
CONECT  164  163  165  170
CONECT  160  159  161  175
CONECT  170  164  168  171
CONECT  159  157  160
CONECT  168  167  169  170
CONECT  172  163  171
CONECT  158  157
CONECT  156  157
CONECT  167  166  168
CONECT  157  156  158  159
CONECT  165  164  166
CONECT  169  168
CONECT  171  170  172
CONECT  163  162  164  172
CONECT  174  173
CONECT  176  175
CONECT  161  160  162
END
