# Supplementary material for: Scaffold repositioning of spiro-acridine derivatives as fungi chitinase inhibitor by target fishing and in vitro studies
Source: Sci Rep. 2023 May 5;13:7320. doi: 10.1038/s41598-023-33279-9 (PMC10163251; doi:10.1038/s41598-023-33279-9)
Supplement: Supplementary file 2 — Supplementary Information 2. [file 41598_2023_33279_MOESM2_ESM.zip › PDBQT_TARGETS_ALL/4esi_0RB.pdb]

HEADER    HYDROLASE/HYDROLASE INHIBITOR           23-APR-12   4ESI              
TITLE     STRUCTURE OF RICIN A CHAIN BOUND WITH N-((1H-1,2,3-TRIAZOL-4-YL)      
TITLE    2 METHYL-2-AMINO-4-OXO-3,4-DIHYDROPTERIDINE-7-CARBOXAMIDE              
COMPND    MOL_ID: 1;                                                            
COMPND   2 MOLECULE: RICIN;                                                     
COMPND   3 CHAIN: A;                                                            
COMPND   4 SYNONYM: RICIN A CHAIN, RRNA N-GLYCOSIDASE, LINKER PEPTIDE;          
COMPND   5 EC: 3.2.2.22;                                                        
COMPND   6 ENGINEERED: YES                                                      
SOURCE    MOL_ID: 1;                                                            
SOURCE   2 ORGANISM_SCIENTIFIC: RICINUS COMMUNIS;                               
SOURCE   3 ORGANISM_COMMON: CASTOR BEAN;                                        
SOURCE   4 ORGANISM_TAXID: 3988;                                                
SOURCE   5 EXPRESSION_SYSTEM: ESCHERICHIA COLI;                                 
SOURCE   6 EXPRESSION_SYSTEM_TAXID: 562;                                        
SOURCE   7 EXPRESSION_SYSTEM_STRAIN: JM101;                                     
SOURCE   8 EXPRESSION_SYSTEM_VECTOR_TYPE: PLASMID;                              
SOURCE   9 EXPRESSION_SYSTEM_PLASMID: PUTA                                      
KEYWDS    RICIN, TOXIN, PROTEIN-LIGAND COMPLEX, HYDROLASE, RIBOSOME             
KEYWDS   2 INACTIVATING PROTEIN, N-GLYCOSIDASE, PTERIN, HYDROLASE-INHIBITOR,    
KEYWDS   3 HYDROLASE-HYDROLASE INHIBITOR COMPLEX                                
EXPDTA    X-RAY DIFFRACTION                                                     
AUTHOR    K.R.JASHEWAY,J.M.PRUET,S.RYOTO,L.A.MANZANO,P.A.WIGET,I.KAMAT,         
AUTHOR   2 E.V.ANSLYN,A.F.MONZINGO,J.D.ROBERTUS                                 
REVDAT   2   15-NOV-17 4ESI    1       REMARK                                   
REVDAT   1   31-OCT-12 4ESI    0                                                
JRNL        AUTH   J.M.PRUET,R.SAITO,L.A.MANZANO,K.R.JASHEWAY,P.A.WIGET,        
JRNL        AUTH 2 I.KAMAT,E.V.ANSLYN,J.D.ROBERTUS                              
JRNL        TITL   OPTIMIZED 5-MEMBERED HETEROCYCLE-LINKED PTERINS FOR THE      
JRNL        TITL 2 INHIBITION OF RICIN TOXIN A.                                 
JRNL        REF    ACS MED CHEM LETT             V.   3   588 2012              
JRNL        REFN                   ISSN 1948-5875                               
JRNL        PMID   23050058                                                     
JRNL        DOI    10.1021/ML300099T                                            
REMARK   2                                                                      
REMARK   2 RESOLUTION.    1.87 ANGSTROMS.                                       
REMARK   3                                                                      
REMARK   3 REFINEMENT.                                                          
REMARK   3   PROGRAM     : REFMAC 5.6.0117                                      
REMARK   3   AUTHORS     : MURSHUDOV,VAGIN,DODSON                               
REMARK   3                                                                      
REMARK   3    REFINEMENT TARGET : MAXIMUM LIKELIHOOD                            
REMARK   3                                                                      
REMARK   3  DATA USED IN REFINEMENT.                                            
REMARK   3   RESOLUTION RANGE HIGH (ANGSTROMS) : 1.87                           
REMARK   3   RESOLUTION RANGE LOW  (ANGSTROMS) : 61.52                          
REMARK   3   DATA CUTOFF            (SIGMA(F)) : 0.000                          
REMARK   3   COMPLETENESS FOR RANGE        (%) : 87.2                           
REMARK   3   NUMBER OF REFLECTIONS             : 24833                          
REMARK   3                                                                      
REMARK   3  FIT TO DATA USED IN REFINEMENT.                                     
REMARK   3   CROSS-VALIDATION METHOD          : THROUGHOUT                      
REMARK   3   FREE R VALUE TEST SET SELECTION  : RANDOM                          
REMARK   3   R VALUE     (WORKING + TEST SET) : 0.232                           
REMARK   3   R VALUE            (WORKING SET) : 0.229                           
REMARK   3   FREE R VALUE                     : 0.285                           
REMARK   3   FREE R VALUE TEST SET SIZE   (%) : 5.000                           
REMARK   3   FREE R VALUE TEST SET COUNT      : 1251                            
REMARK   3                                                                      
REMARK   3  FIT IN THE HIGHEST RESOLUTION BIN.                                  
REMARK   3   TOTAL NUMBER OF BINS USED           : 20                           
REMARK   3   BIN RESOLUTION RANGE HIGH       (A) : 1.87                         
REMARK   3   BIN RESOLUTION RANGE LOW        (A) : 1.92                         
REMARK   3   REFLECTION IN BIN     (WORKING SET) : 1350                         
REMARK   3   BIN COMPLETENESS (WORKING+TEST) (%) : 74.35                        
REMARK   3   BIN R VALUE           (WORKING SET) : 0.3900                       
REMARK   3   BIN FREE R VALUE SET COUNT          : 70                           
REMARK   3   BIN FREE R VALUE                    : 0.4650                       
REMARK   3                                                                      
REMARK   3  NUMBER OF NON-HYDROGEN ATOMS USED IN REFINEMENT.                    
REMARK   3   PROTEIN ATOMS            : 2058                                    
REMARK   3   NUCLEIC ACID ATOMS       : 0                                       
REMARK   3   HETEROGEN ATOMS          : 21                                      
REMARK   3   SOLVENT ATOMS            : 169                                     
REMARK   3                                                                      
REMARK   3  B VALUES.                                                           
REMARK   3   FROM WILSON PLOT           (A**2) : NULL                           
REMARK   3   MEAN B VALUE      (OVERALL, A**2) : 37.39                          
REMARK   3   OVERALL ANISOTROPIC B VALUE.                                       
REMARK   3    B11 (A**2) : 1.34000                                              
REMARK   3    B22 (A**2) : 1.34000                                              
REMARK   3    B33 (A**2) : -2.69000                                             
REMARK   3    B12 (A**2) : 0.00000                                              
REMARK   3    B13 (A**2) : 0.00000                                              
REMARK   3    B23 (A**2) : 0.00000                                              
REMARK   3                                                                      
REMARK   3  ESTIMATED OVERALL COORDINATE ERROR.                                 
REMARK   3   ESU BASED ON R VALUE                            (A): 0.179         
REMARK   3   ESU BASED ON FREE R VALUE                       (A): 0.175         
REMARK   3   ESU BASED ON MAXIMUM LIKELIHOOD                 (A): 0.120         
REMARK   3   ESU FOR B VALUES BASED ON MAXIMUM LIKELIHOOD (A**2): 4.195         
REMARK   3                                                                      
REMARK   3 CORRELATION COEFFICIENTS.                                            
REMARK   3   CORRELATION COEFFICIENT FO-FC      : 0.946                         
REMARK   3   CORRELATION COEFFICIENT FO-FC FREE : 0.918                         
REMARK   3                                                                      
REMARK   3  RMS DEVIATIONS FROM IDEAL VALUES        COUNT    RMS    WEIGHT      
REMARK   3   BOND LENGTHS REFINED ATOMS        (A):  2126 ; 0.020 ; 0.020       
REMARK   3   BOND LENGTHS OTHERS               (A):  NULL ;  NULL ;  NULL       
REMARK   3   BOND ANGLES REFINED ATOMS   (DEGREES):  2895 ; 2.051 ; 1.962       
REMARK   3   BOND ANGLES OTHERS          (DEGREES):  NULL ;  NULL ;  NULL       
REMARK   3   TORSION ANGLES, PERIOD 1    (DEGREES):   260 ; 6.934 ; 5.000       
REMARK   3   TORSION ANGLES, PERIOD 2    (DEGREES):   105 ;35.480 ;23.048       
REMARK   3   TORSION ANGLES, PERIOD 3    (DEGREES):   329 ;15.635 ;15.000       
REMARK   3   TORSION ANGLES, PERIOD 4    (DEGREES):    21 ;19.472 ;15.000       
REMARK   3   CHIRAL-CENTER RESTRAINTS       (A**3):   320 ; 0.167 ; 0.200       
REMARK   3   GENERAL PLANES REFINED ATOMS      (A):  1666 ; 0.012 ; 0.021       
REMARK   3   GENERAL PLANES OTHERS             (A):  NULL ;  NULL ;  NULL       
REMARK   3   NON-BONDED CONTACTS REFINED ATOMS (A):  NULL ;  NULL ;  NULL       
REMARK   3   NON-BONDED CONTACTS OTHERS        (A):  NULL ;  NULL ;  NULL       
REMARK   3   NON-BONDED TORSION REFINED ATOMS  (A):  NULL ;  NULL ;  NULL       
REMARK   3   NON-BONDED TORSION OTHERS         (A):  NULL ;  NULL ;  NULL       
REMARK   3   H-BOND (X...Y) REFINED ATOMS      (A):  NULL ;  NULL ;  NULL       
REMARK   3   H-BOND (X...Y) OTHERS             (A):  NULL ;  NULL ;  NULL       
REMARK   3   POTENTIAL METAL-ION REFINED ATOMS (A):  NULL ;  NULL ;  NULL       
REMARK   3   POTENTIAL METAL-ION OTHERS        (A):  NULL ;  NULL ;  NULL       
REMARK   3   SYMMETRY VDW REFINED ATOMS        (A):  NULL ;  NULL ;  NULL       
REMARK   3   SYMMETRY VDW OTHERS               (A):  NULL ;  NULL ;  NULL       
REMARK   3   SYMMETRY H-BOND REFINED ATOMS     (A):  NULL ;  NULL ;  NULL       
REMARK   3   SYMMETRY H-BOND OTHERS            (A):  NULL ;  NULL ;  NULL       
REMARK   3   SYMMETRY METAL-ION REFINED ATOMS  (A):  NULL ;  NULL ;  NULL       
REMARK   3   SYMMETRY METAL-ION OTHERS         (A):  NULL ;  NULL ;  NULL       
REMARK   3                                                                      
REMARK   3  ISOTROPIC THERMAL FACTOR RESTRAINTS.     COUNT   RMS    WEIGHT      
REMARK   3   MAIN-CHAIN BOND REFINED ATOMS  (A**2):  NULL ;  NULL ;  NULL       
REMARK   3   MAIN-CHAIN BOND OTHER ATOMS    (A**2):  NULL ;  NULL ;  NULL       
REMARK   3   MAIN-CHAIN ANGLE REFINED ATOMS (A**2):  NULL ;  NULL ;  NULL       
REMARK   3   MAIN-CHAIN ANGLE OTHER ATOMS   (A**2):  NULL ;  NULL ;  NULL       
REMARK   3   SIDE-CHAIN BOND REFINED ATOMS  (A**2):  NULL ;  NULL ;  NULL       
REMARK   3   SIDE-CHAIN BOND OTHER ATOMS    (A**2):  NULL ;  NULL ;  NULL       
REMARK   3   SIDE-CHAIN ANGLE REFINED ATOMS (A**2):  NULL ;  NULL ;  NULL       
REMARK   3   SIDE-CHAIN ANGLE OTHER ATOMS   (A**2):  NULL ;  NULL ;  NULL       
REMARK   3   LONG RANGE B REFINED ATOMS     (A**2):  NULL ;  NULL ;  NULL       
REMARK   3   LONG RANGE B OTHER ATOMS       (A**2):  NULL ;  NULL ;  NULL       
REMARK   3                                                                      
REMARK   3 ANISOTROPIC THERMAL FACTOR RESTRAINTS.    COUNT   RMS   WEIGHT       
REMARK   3   RIGID-BOND RESTRAINTS          (A**2):  NULL ;  NULL ;  NULL       
REMARK   3   SPHERICITY; FREE ATOMS         (A**2):  NULL ;  NULL ;  NULL       
REMARK   3   SPHERICITY; BONDED ATOMS       (A**2):  NULL ;  NULL ;  NULL       
REMARK   3                                                                      
REMARK   3  NCS RESTRAINTS STATISTICS                                           
REMARK   3   NUMBER OF DIFFERENT NCS GROUPS : NULL                              
REMARK   3                                                                      
REMARK   3  TLS DETAILS                                                         
REMARK   3   NUMBER OF TLS GROUPS  : NULL                                       
REMARK   3                                                                      
REMARK   3  BULK SOLVENT MODELLING.                                             
REMARK   3   METHOD USED : MASK                                                 
REMARK   3   PARAMETERS FOR MASK CALCULATION                                    
REMARK   3   VDW PROBE RADIUS   : 1.20                                          
REMARK   3   ION PROBE RADIUS   : 0.80                                          
REMARK   3   SHRINKAGE RADIUS   : 0.80                                          
REMARK   3                                                                      
REMARK   3  OTHER REFINEMENT REMARKS: NULL                                      
REMARK   4                                                                      
REMARK   4 4ESI COMPLIES WITH FORMAT V. 3.30, 13-JUL-11                         
REMARK 100                                                                      
REMARK 100 THIS ENTRY HAS BEEN PROCESSED BY RCSB ON 27-APR-12.                  
REMARK 100 THE DEPOSITION ID IS D_1000072014.                                   
REMARK 200                                                                      
REMARK 200 EXPERIMENTAL DETAILS                                                 
REMARK 200  EXPERIMENT TYPE                : X-RAY DIFFRACTION                  
REMARK 200  DATE OF DATA COLLECTION        : 29-MAR-11                          
REMARK 200  TEMPERATURE           (KELVIN) : 100                                
REMARK 200  PH                             : 5.0                                
REMARK 200  NUMBER OF CRYSTALS USED        : 1                                  
REMARK 200                                                                      
REMARK 200  SYNCHROTRON              (Y/N) : N                                  
REMARK 200  RADIATION SOURCE               : ROTATING ANODE                     
REMARK 200  BEAMLINE                       : NULL                               
REMARK 200  X-RAY GENERATOR MODEL          : RIGAKU MICROMAX-007 HF             
REMARK 200  MONOCHROMATIC OR LAUE    (M/L) : M                                  
REMARK 200  WAVELENGTH OR RANGE        (A) : 1.5418                             
REMARK 200  MONOCHROMATOR                  : VARIMAX HF OPTICS                  
REMARK 200  OPTICS                         : VARIMAX HF                         
REMARK 200                                                                      
REMARK 200  DETECTOR TYPE                  : IMAGE PLATE                        
REMARK 200  DETECTOR MANUFACTURER          : RIGAKU RAXIS IV++                  
REMARK 200  INTENSITY-INTEGRATION SOFTWARE : DENZO                              
REMARK 200  DATA SCALING SOFTWARE          : SCALEPACK                          
REMARK 200                                                                      
REMARK 200  NUMBER OF UNIQUE REFLECTIONS   : 25119                              
REMARK 200  RESOLUTION RANGE HIGH      (A) : 1.870                              
REMARK 200  RESOLUTION RANGE LOW       (A) : 61.520                             
REMARK 200  REJECTION CRITERIA  (SIGMA(I)) : 0.000                              
REMARK 200                                                                      
REMARK 200 OVERALL.                                                             
REMARK 200  COMPLETENESS FOR RANGE     (%) : 88.0                               
REMARK 200  DATA REDUNDANCY                : 6.100                              
REMARK 200  R MERGE                    (I) : 0.08300                            
REMARK 200  R SYM                      (I) : NULL                               
REMARK 200  <I/SIGMA(I)> FOR THE DATA SET  : 15.9000                            
REMARK 200                                                                      
REMARK 200 IN THE HIGHEST RESOLUTION SHELL.                                     
REMARK 200  HIGHEST RESOLUTION SHELL, RANGE HIGH (A) : 1.87                     
REMARK 200  HIGHEST RESOLUTION SHELL, RANGE LOW  (A) : 1.90                     
REMARK 200  COMPLETENESS FOR SHELL     (%) : 94.5                               
REMARK 200  DATA REDUNDANCY IN SHELL       : 5.90                               
REMARK 200  R MERGE FOR SHELL          (I) : 0.83500                            
REMARK 200  R SYM FOR SHELL            (I) : NULL                               
REMARK 200  <I/SIGMA(I)> FOR SHELL         : NULL                               
REMARK 200                                                                      
REMARK 200 DIFFRACTION PROTOCOL: SINGLE WAVELENGTH                              
REMARK 200 METHOD USED TO DETERMINE THE STRUCTURE: MOLECULAR REPLACEMENT        
REMARK 200 SOFTWARE USED: PHASER                                                
REMARK 200 STARTING MODEL: 1RTC                                                 
REMARK 200                                                                      
REMARK 200 REMARK: NULL                                                         
REMARK 280                                                                      
REMARK 280 CRYSTAL                                                              
REMARK 280 SOLVENT CONTENT, VS   (%): 55.32                                     
REMARK 280 MATTHEWS COEFFICIENT, VM (ANGSTROMS**3/DA): 2.75                     
REMARK 280                                                                      
REMARK 280 CRYSTALLIZATION CONDITIONS: 1.3 M AMMONIUM SULFATE, 0.1 M SODIUM     
REMARK 280  MALONATE, PH 5.0, VAPOR DIFFUSION, SITTING DROP, TEMPERATURE 277K   
REMARK 290                                                                      
REMARK 290 CRYSTALLOGRAPHIC SYMMETRY                                            
REMARK 290 SYMMETRY OPERATORS FOR SPACE GROUP: P 41 21 2                        
REMARK 290                                                                      
REMARK 290      SYMOP   SYMMETRY                                                
REMARK 290     NNNMMM   OPERATOR                                                
REMARK 290       1555   X,Y,Z                                                   
REMARK 290       2555   -X,-Y,Z+1/2                                             
REMARK 290       3555   -Y+1/2,X+1/2,Z+1/4                                      
REMARK 290       4555   Y+1/2,-X+1/2,Z+3/4                                      
REMARK 290       5555   -X+1/2,Y+1/2,-Z+1/4                                     
REMARK 290       6555   X+1/2,-Y+1/2,-Z+3/4                                     
REMARK 290       7555   Y,X,-Z                                                  
REMARK 290       8555   -Y,-X,-Z+1/2                                            
REMARK 290                                                                      
REMARK 290     WHERE NNN -> OPERATOR NUMBER                                     
REMARK 290           MMM -> TRANSLATION VECTOR                                  
REMARK 290                                                                      
REMARK 290 CRYSTALLOGRAPHIC SYMMETRY TRANSFORMATIONS                            
REMARK 290 THE FOLLOWING TRANSFORMATIONS OPERATE ON THE ATOM/HETATM             
REMARK 290 RECORDS IN THIS ENTRY TO PRODUCE CRYSTALLOGRAPHICALLY                
REMARK 290 RELATED MOLECULES.                                                   
REMARK 290   SMTRY1   1  1.000000  0.000000  0.000000        0.00000            
REMARK 290   SMTRY2   1  0.000000  1.000000  0.000000        0.00000            
REMARK 290   SMTRY3   1  0.000000  0.000000  1.000000        0.00000            
REMARK 290   SMTRY1   2 -1.000000  0.000000  0.000000        0.00000            
REMARK 290   SMTRY2   2  0.000000 -1.000000  0.000000        0.00000            
REMARK 290   SMTRY3   2  0.000000  0.000000  1.000000       70.54400            
REMARK 290   SMTRY1   3  0.000000 -1.000000  0.000000       34.17950            
REMARK 290   SMTRY2   3  1.000000  0.000000  0.000000       34.17950            
REMARK 290   SMTRY3   3  0.000000  0.000000  1.000000       35.27200            
REMARK 290   SMTRY1   4  0.000000  1.000000  0.000000       34.17950            
REMARK 290   SMTRY2   4 -1.000000  0.000000  0.000000       34.17950            
REMARK 290   SMTRY3   4  0.000000  0.000000  1.000000      105.81600            
REMARK 290   SMTRY1   5 -1.000000  0.000000  0.000000       34.17950            
REMARK 290   SMTRY2   5  0.000000  1.000000  0.000000       34.17950            
REMARK 290   SMTRY3   5  0.000000  0.000000 -1.000000       35.27200            
REMARK 290   SMTRY1   6  1.000000  0.000000  0.000000       34.17950            
REMARK 290   SMTRY2   6  0.000000 -1.000000  0.000000       34.17950            
REMARK 290   SMTRY3   6  0.000000  0.000000 -1.000000      105.81600            
REMARK 290   SMTRY1   7  0.000000  1.000000  0.000000        0.00000            
REMARK 290   SMTRY2   7  1.000000  0.000000  0.000000        0.00000            
REMARK 290   SMTRY3   7  0.000000  0.000000 -1.000000        0.00000            
REMARK 290   SMTRY1   8  0.000000 -1.000000  0.000000        0.00000            
REMARK 290   SMTRY2   8 -1.000000  0.000000  0.000000        0.00000            
REMARK 290   SMTRY3   8  0.000000  0.000000 -1.000000       70.54400            
REMARK 290                                                                      
REMARK 290 REMARK: NULL                                                         
REMARK 300                                                                      
REMARK 300 BIOMOLECULE: 1                                                       
REMARK 300 SEE REMARK 350 FOR THE AUTHOR PROVIDED AND/OR PROGRAM                
REMARK 300 GENERATED ASSEMBLY INFORMATION FOR THE STRUCTURE IN                  
REMARK 300 THIS ENTRY. THE REMARK MAY ALSO PROVIDE INFORMATION ON               
REMARK 300 BURIED SURFACE AREA.                                                 
REMARK 350                                                                      
REMARK 350 COORDINATES FOR A COMPLETE MULTIMER REPRESENTING THE KNOWN           
REMARK 350 BIOLOGICALLY SIGNIFICANT OLIGOMERIZATION STATE OF THE                
REMARK 350 MOLECULE CAN BE GENERATED BY APPLYING BIOMT TRANSFORMATIONS          
REMARK 350 GIVEN BELOW.  BOTH NON-CRYSTALLOGRAPHIC AND                          
REMARK 350 CRYSTALLOGRAPHIC OPERATIONS ARE GIVEN.                               
REMARK 350                                                                      
REMARK 350 BIOMOLECULE: 1                                                       
REMARK 350 AUTHOR DETERMINED BIOLOGICAL UNIT: MONOMERIC                         
REMARK 350 SOFTWARE DETERMINED QUATERNARY STRUCTURE: MONOMERIC                  
REMARK 350 SOFTWARE USED: PISA                                                  
REMARK 350 APPLY THE FOLLOWING TO CHAINS: A                                     
REMARK 350   BIOMT1   1  1.000000  0.000000  0.000000        0.00000            
REMARK 350   BIOMT2   1  0.000000  1.000000  0.000000        0.00000            
REMARK 350   BIOMT3   1  0.000000  0.000000  1.000000        0.00000            
REMARK 465                                                                      
REMARK 465 MISSING RESIDUES                                                     
REMARK 465 THE FOLLOWING RESIDUES WERE NOT LOCATED IN THE                       
REMARK 465 EXPERIMENT. (M=MODEL NUMBER; RES=RESIDUE NAME; C=CHAIN               
REMARK 465 IDENTIFIER; SSSEQ=SEQUENCE NUMBER; I=INSERTION CODE.)                
REMARK 465                                                                      
REMARK 465   M RES C SSSEQI                                                     
REMARK 465     ILE A     1                                                      
REMARK 465     PHE A     2                                                      
REMARK 465     PRO A     3                                                      
REMARK 465     LYS A     4                                                      
REMARK 465     GLN A   266                                                      
REMARK 465     PHE A   267                                                      
REMARK 500                                                                      
REMARK 500 GEOMETRY AND STEREOCHEMISTRY                                         
REMARK 500 SUBTOPIC: CLOSE CONTACTS IN SAME ASYMMETRIC UNIT                     
REMARK 500                                                                      
REMARK 500 THE FOLLOWING ATOMS ARE IN CLOSE CONTACT.                            
REMARK 500                                                                      
REMARK 500  ATM1  RES C  SSEQI   ATM2  RES C  SSEQI           DISTANCE          
REMARK 500   O    ASN A    88     O    GLN A   112              1.88            
REMARK 500   NH1  ARG A    56     OD2  ASP A    75              2.05            
REMARK 500   CD2  HIS A   106     O    HOH A   493              2.13            
REMARK 500                                                                      
REMARK 500 REMARK: NULL                                                         
REMARK 500                                                                      
REMARK 500 GEOMETRY AND STEREOCHEMISTRY                                         
REMARK 500 SUBTOPIC: COVALENT BOND LENGTHS                                      
REMARK 500                                                                      
REMARK 500 THE STEREOCHEMICAL PARAMETERS OF THE FOLLOWING RESIDUES              
REMARK 500 HAVE VALUES WHICH DEVIATE FROM EXPECTED VALUES BY MORE               
REMARK 500 THAN 6*RMSD (M=MODEL NUMBER; RES=RESIDUE NAME; C=CHAIN               
REMARK 500 IDENTIFIER; SSEQ=SEQUENCE NUMBER; I=INSERTION CODE).                 
REMARK 500                                                                      
REMARK 500 STANDARD TABLE:                                                      
REMARK 500 FORMAT: (10X,I3,1X,2(A3,1X,A1,I4,A1,1X,A4,3X),1X,F6.3)               
REMARK 500                                                                      
REMARK 500 EXPECTED VALUES PROTEIN: ENGH AND HUBER, 1999                        
REMARK 500 EXPECTED VALUES NUCLEIC ACID: CLOWNEY ET AL 1996                     
REMARK 500                                                                      
REMARK 500  M RES CSSEQI ATM1   RES CSSEQI ATM2   DEVIATION                     
REMARK 500    HIS A  65   CG    HIS A  65   CD2     0.065                       
REMARK 500    GLU A 145   CD    GLU A 145   OE1     0.076                       
REMARK 500                                                                      
REMARK 500 REMARK: NULL                                                         
REMARK 500                                                                      
REMARK 500 GEOMETRY AND STEREOCHEMISTRY                                         
REMARK 500 SUBTOPIC: COVALENT BOND ANGLES                                       
REMARK 500                                                                      
REMARK 500 THE STEREOCHEMICAL PARAMETERS OF THE FOLLOWING RESIDUES              
REMARK 500 HAVE VALUES WHICH DEVIATE FROM EXPECTED VALUES BY MORE               
REMARK 500 THAN 6*RMSD (M=MODEL NUMBER; RES=RESIDUE NAME; C=CHAIN               
REMARK 500 IDENTIFIER; SSEQ=SEQUENCE NUMBER; I=INSERTION CODE).                 
REMARK 500                                                                      
REMARK 500 STANDARD TABLE:                                                      
REMARK 500 FORMAT: (10X,I3,1X,A3,1X,A1,I4,A1,3(1X,A4,2X),12X,F5.1)              
REMARK 500                                                                      
REMARK 500 EXPECTED VALUES PROTEIN: ENGH AND HUBER, 1999                        
REMARK 500 EXPECTED VALUES NUCLEIC ACID: CLOWNEY ET AL 1996                     
REMARK 500                                                                      
REMARK 500  M RES CSSEQI ATM1   ATM2   ATM3                                     
REMARK 500    LEU A 107   CB  -  CG  -  CD1 ANGL. DEV. =  10.2 DEGREES          
REMARK 500    ASP A 124   CB  -  CG  -  OD2 ANGL. DEV. =   5.7 DEGREES          
REMARK 500                                                                      
REMARK 500 REMARK: NULL                                                         
REMARK 500                                                                      
REMARK 500 GEOMETRY AND STEREOCHEMISTRY                                         
REMARK 500 SUBTOPIC: TORSION ANGLES                                             
REMARK 500                                                                      
REMARK 500 TORSION ANGLES OUTSIDE THE EXPECTED RAMACHANDRAN REGIONS:            
REMARK 500 (M=MODEL NUMBER; RES=RESIDUE NAME; C=CHAIN IDENTIFIER;               
REMARK 500 SSEQ=SEQUENCE NUMBER; I=INSERTION CODE).                             
REMARK 500                                                                      
REMARK 500 STANDARD TABLE:                                                      
REMARK 500 FORMAT:(10X,I3,1X,A3,1X,A1,I4,A1,4X,F7.2,3X,F7.2)                    
REMARK 500                                                                      
REMARK 500 EXPECTED VALUES: GJ KLEYWEGT AND TA JONES (1996). PHI/PSI-           
REMARK 500 CHOLOGY: RAMACHANDRAN REVISITED. STRUCTURE 4, 1395 - 1400            
REMARK 500                                                                      
REMARK 500  M RES CSSEQI        PSI       PHI                                   
REMARK 500    ALA A  66        7.04    -69.18                                   
REMARK 500    ASN A 113       97.32     77.89                                   
REMARK 500                                                                      
REMARK 500 REMARK: NULL                                                         
REMARK 500                                                                      
REMARK 500 GEOMETRY AND STEREOCHEMISTRY                                         
REMARK 500 SUBTOPIC: NON-CIS, NON-TRANS                                         
REMARK 500                                                                      
REMARK 500 THE FOLLOWING PEPTIDE BONDS DEVIATE SIGNIFICANTLY FROM BOTH          
REMARK 500 CIS AND TRANS CONFORMATION.  CIS BONDS, IF ANY, ARE LISTED           
REMARK 500 ON CISPEP RECORDS.  TRANS IS DEFINED AS 180 +/- 30 AND               
REMARK 500 CIS IS DEFINED AS 0 +/- 30 DEGREES.                                  
REMARK 500                                 MODEL     OMEGA                      
REMARK 500 GLY A   15     ALA A   16                 -130.16                    
REMARK 500                                                                      
REMARK 500 REMARK: NULL                                                         
REMARK 800                                                                      
REMARK 800 SITE                                                                 
REMARK 800 SITE_IDENTIFIER: AC1                                                 
REMARK 800 EVIDENCE_CODE: SOFTWARE                                              
REMARK 800 SITE_DESCRIPTION: BINDING SITE FOR RESIDUE 0RB A 301                 
REMARK 900                                                                      
REMARK 900 RELATED ENTRIES                                                      
REMARK 900 RELATED ID: 1RTC   RELATED DB: PDB                                   
REMARK 900 RICIN A CHAIN (RECOMBINANT)                                          
REMARK 900 RELATED ID: 1IFT   RELATED DB: PDB                                   
REMARK 900 RICIN A CHAIN (RECOMBINANT)                                          
REMARK 900 RELATED ID: 1BR6   RELATED DB: PDB                                   
REMARK 900 RICIN A CHAIN BOUND WITH PTEROIC ACID                                
REMARK 900 RELATED ID: 1BR5   RELATED DB: PDB                                   
REMARK 900 RICIN A CHAIN BOUND WITH NEOPTERIN                                   
REMARK 900 RELATED ID: 3PX8   RELATED DB: PDB                                   
REMARK 900 RICIN A CHAIN BOUND WITH 7-CARBOXY-PTERIN                            
REMARK 900 RELATED ID: 3PX9   RELATED DB: PDB                                   
REMARK 900 RICIN A CHAIN BOUND WITH N-(FURANYLMETHYL)-7-CARBAMOYL-PTERIN        
DBREF  4ESI A    1   267  UNP    P02879   RICI_RICCO      36    302             
SEQRES   1 A  267  ILE PHE PRO LYS GLN TYR PRO ILE ILE ASN PHE THR THR          
SEQRES   2 A  267  ALA GLY ALA THR VAL GLN SER TYR THR ASN PHE ILE ARG          
SEQRES   3 A  267  ALA VAL ARG GLY ARG LEU THR THR GLY ALA ASP VAL ARG          
SEQRES   4 A  267  HIS GLU ILE PRO VAL LEU PRO ASN ARG VAL GLY LEU PRO          
SEQRES   5 A  267  ILE ASN GLN ARG PHE ILE LEU VAL GLU LEU SER ASN HIS          
SEQRES   6 A  267  ALA GLU LEU SER VAL THR LEU ALA LEU ASP VAL THR ASN          
SEQRES   7 A  267  ALA TYR VAL VAL GLY TYR ARG ALA GLY ASN SER ALA TYR          
SEQRES   8 A  267  PHE PHE HIS PRO ASP ASN GLN GLU ASP ALA GLU ALA ILE          
SEQRES   9 A  267  THR HIS LEU PHE THR ASP VAL GLN ASN ARG TYR THR PHE          
SEQRES  10 A  267  ALA PHE GLY GLY ASN TYR ASP ARG LEU GLU GLN LEU ALA          
SEQRES  11 A  267  GLY ASN LEU ARG GLU ASN ILE GLU LEU GLY ASN GLY PRO          
SEQRES  12 A  267  LEU GLU GLU ALA ILE SER ALA LEU TYR TYR TYR SER THR          
SEQRES  13 A  267  GLY GLY THR GLN LEU PRO THR LEU ALA ARG SER PHE ILE          
SEQRES  14 A  267  ILE CYS ILE GLN MET ILE SER GLU ALA ALA ARG PHE GLN          
SEQRES  15 A  267  TYR ILE GLU GLY GLU MET ARG THR ARG ILE ARG TYR ASN          
SEQRES  16 A  267  ARG ARG SER ALA PRO ASP PRO SER VAL ILE THR LEU GLU          
SEQRES  17 A  267  ASN SER TRP GLY ARG LEU SER THR ALA ILE GLN GLU SER          
SEQRES  18 A  267  ASN GLN GLY ALA PHE ALA SER PRO ILE GLN LEU GLN ARG          
SEQRES  19 A  267  ARG ASN GLY SER LYS PHE SER VAL TYR ASP VAL SER ILE          
SEQRES  20 A  267  LEU ILE PRO ILE ILE ALA LEU MET VAL TYR ARG CYS ALA          
SEQRES  21 A  267  PRO PRO PRO SER SER GLN PHE                                  
HET    0RB  A 301      21                                                       
HETNAM     0RB 2-AMINO-4-OXO-N-(1H-1,2,3-TRIAZOL-5-YLMETHYL)-1,4-               
HETNAM   2 0RB  DIHYDROPTERIDINE-7-CARBOXAMIDE                                  
FORMUL   2  0RB    C10 H9 N9 O2                                                 
FORMUL   3  HOH   *169(H2 O)                                                    
HELIX    1   1 ASN A  122  ASP A  124  1                                   3
HELIX    2   2 ILE A  172  ILE A  172  1                                   1
HELIX    3   3 SER A  176  GLU A  177  1                                   2
HELIX    4   4 ARG A  180  ARG A  180  1                                   1
HELIX    5   5 GLU A  208  GLU A  208  1                                   1
SHEET    1   1 1 VAL A  81  VAL A  81  0
SITE     1 AC1 15 ALA A  79  TYR A  80  VAL A  81  PHE A  93                    
SITE     2 AC1 15 GLY A 121  ASN A 122  TYR A 123  ILE A 172                    
SITE     3 AC1 15 SER A 176  GLU A 177  ARG A 180  HOH A 431                    
SITE     4 AC1 15 HOH A 452  HOH A 517  HOH A 559                               
CRYST1   68.359   68.359  141.088  90.00  90.00  90.00 P 41 21 2     8          
ORIGX1      1.000000  0.000000  0.000000        0.00000                         
ORIGX2      0.000000  1.000000  0.000000        0.00000                         
ORIGX3      0.000000  0.000000  1.000000        0.00000                         
SCALE1      0.014629  0.000000  0.000000        0.00000                         
SCALE2      0.000000  0.014629  0.000000        0.00000                         
SCALE3      0.000000  0.000000  0.007088        0.00000                         
ATOM      1  N   ALA A  79     -23.396   4.662 -13.944  1.00 29.23           N
ATOM      2  CA  ALA A  79     -22.207   4.572 -13.074  1.00 32.05           C
ATOM      3  C   ALA A  79     -22.436   5.101 -11.612  1.00 29.47           C
ATOM      4  O   ALA A  79     -21.476   5.381 -10.869  1.00 29.05           O
ATOM      5  CB  ALA A  79     -20.955   5.185 -13.712  1.00 33.90           C
ATOM      6  N   TYR A  80     -23.680   5.246 -11.199  1.00 30.21           N
ATOM      7  CA  TYR A  80     -23.945   5.886  -9.834  1.00 28.80           C
ATOM      8  C   TYR A  80     -23.651   4.864  -8.737  1.00 28.94           C
ATOM      9  O   TYR A  80     -23.926   3.654  -8.884  1.00 31.64           O
ATOM     10  CB  TYR A  80     -25.427   6.218  -9.714  1.00 31.86           C
ATOM     11  CG  TYR A  80     -25.796   7.623 -10.060  1.00 33.08           C
ATOM     12  CD1 TYR A  80     -25.464   8.171 -11.322  1.00 36.35           C
ATOM     13  CD2 TYR A  80     -26.527   8.404  -9.163  1.00 34.67           C
ATOM     14  CE1 TYR A  80     -25.830   9.480 -11.677  1.00 38.83           C
ATOM     15  CE2 TYR A  80     -26.943   9.716  -9.521  1.00 37.73           C
ATOM     16  CZ  TYR A  80     -26.584  10.245 -10.771  1.00 44.17           C
ATOM     17  OH  TYR A  80     -26.946  11.533 -11.115  1.00 47.56           O
ATOM     18  N   VAL A  81     -23.016   5.335  -7.670  1.00 31.62           N
ATOM     19  CA  VAL A  81     -22.896   4.562  -6.457  1.00 29.14           C
ATOM     20  C   VAL A  81     -24.301   4.451  -5.873  1.00 30.63           C
ATOM     21  O   VAL A  81     -24.894   5.485  -5.503  1.00 32.05           O
ATOM     22  CB  VAL A  81     -21.918   5.271  -5.508  1.00 29.19           C
ATOM     23  CG1 VAL A  81     -21.855   4.486  -4.175  1.00 31.99           C
ATOM     24  CG2 VAL A  81     -20.535   5.259  -6.140  1.00 26.39           C
TER      25      VAL A  81
ATOM     26  N   PHE A  93     -28.864   4.200  -0.986  1.00 33.10           N
ATOM     27  CA  PHE A  93     -29.517   5.529  -1.127  1.00 30.73           C
ATOM     28  C   PHE A  93     -30.989   5.323  -1.427  1.00 35.25           C
ATOM     29  O   PHE A  93     -31.375   4.244  -1.908  1.00 34.36           O
ATOM     30  CB  PHE A  93     -28.847   6.399  -2.190  1.00 29.90           C
ATOM     31  CG  PHE A  93     -27.439   6.783  -1.836  1.00 31.50           C
ATOM     32  CD1 PHE A  93     -27.172   7.528  -0.700  1.00 27.44           C
ATOM     33  CD2 PHE A  93     -26.380   6.404  -2.656  1.00 30.67           C
ATOM     34  CE1 PHE A  93     -25.884   7.845  -0.341  1.00 31.80           C
ATOM     35  CE2 PHE A  93     -25.086   6.760  -2.333  1.00 29.10           C
ATOM     36  CZ  PHE A  93     -24.819   7.461  -1.152  1.00 32.12           C
TER      37      PHE A  93
ATOM     38  N   GLY A 121     -28.898   9.737  -3.080  1.00 32.18           N
ATOM     39  CA  GLY A 121     -27.420  10.014  -3.147  1.00 32.00           C
ATOM     40  C   GLY A 121     -26.935  11.021  -4.181  1.00 35.76           C
ATOM     41  O   GLY A 121     -25.769  10.967  -4.589  1.00 34.21           O
ATOM     42  N   ASN A 122     -27.771  11.979  -4.574  1.00 31.34           N
ATOM     43  CA  ASN A 122     -27.327  12.955  -5.543  1.00 33.56           C
ATOM     44  C   ASN A 122     -26.434  13.947  -4.854  1.00 34.32           C
ATOM     45  O   ASN A 122     -26.546  14.113  -3.643  1.00 33.82           O
ATOM     46  CB  ASN A 122     -28.492  13.654  -6.233  1.00 39.43           C
ATOM     47  CG  ASN A 122     -29.194  12.783  -7.286  1.00 54.51           C
ATOM     48  OD1 ASN A 122     -29.875  13.333  -8.163  1.00 64.39           O
ATOM     49  ND2 ASN A 122     -29.062  11.426  -7.202  1.00 55.51           N
ATOM     50  N   TYR A 123     -25.513  14.596  -5.580  1.00 31.42           N
ATOM     51  CA  TYR A 123     -24.610  15.573  -4.888  1.00 31.61           C
ATOM     52  C   TYR A 123     -25.342  16.637  -4.026  1.00 36.05           C
ATOM     53  O   TYR A 123     -24.842  16.995  -2.950  1.00 32.78           O
ATOM     54  CB  TYR A 123     -23.750  16.317  -5.888  1.00 33.43           C
ATOM     55  CG  TYR A 123     -22.665  15.462  -6.570  1.00 31.01           C
ATOM     56  CD1 TYR A 123     -21.853  14.585  -5.843  1.00 36.30           C
ATOM     57  CD2 TYR A 123     -22.422  15.604  -7.917  1.00 34.18           C
ATOM     58  CE1 TYR A 123     -20.832  13.833  -6.473  1.00 34.43           C
ATOM     59  CE2 TYR A 123     -21.404  14.919  -8.543  1.00 32.20           C
ATOM     60  CZ  TYR A 123     -20.653  13.986  -7.839  1.00 34.05           C
ATOM     61  OH  TYR A 123     -19.648  13.302  -8.499  1.00 34.85           O
ATOM     62  N   ASP A 124     -26.432  17.222  -4.540  1.00 33.23           N
ATOM     63  CA  ASP A 124     -27.088  18.317  -3.823  1.00 40.16           C
ATOM     64  C   ASP A 124     -27.460  17.880  -2.380  1.00 38.26           C
ATOM     65  O   ASP A 124     -27.170  18.594  -1.419  1.00 35.20           O
ATOM     66  CB  ASP A 124     -28.309  18.875  -4.586  1.00 41.57           C
ATOM     67  CG  ASP A 124     -29.333  17.798  -5.000  1.00 51.45           C
ATOM     68  OD1 ASP A 124     -30.258  18.218  -5.719  1.00 63.96           O
ATOM     69  OD2 ASP A 124     -29.270  16.571  -4.636  1.00 52.69           O
TER      70      ASP A 124
ATOM     71  N   ILE A 172     -17.626   8.898  -4.743  1.00 29.68           N
ATOM     72  CA  ILE A 172     -18.278   9.099  -6.011  1.00 27.40           C
ATOM     73  C   ILE A 172     -17.322   9.758  -7.008  1.00 28.07           C
ATOM     74  O   ILE A 172     -17.162   9.295  -8.142  1.00 29.46           O
ATOM     75  CB  ILE A 172     -19.548   9.924  -5.877  1.00 28.42           C
ATOM     76  CG1 ILE A 172     -20.568   9.104  -5.112  1.00 29.85           C
ATOM     77  CG2 ILE A 172     -20.076  10.247  -7.295  1.00 28.94           C
ATOM     78  CD1 ILE A 172     -21.576   9.979  -4.370  1.00 32.30           C
TER      79      ILE A 172
ATOM     80  N   SER A 176     -16.690   6.987  -9.719  1.00 27.31           N
ATOM     81  CA  SER A 176     -17.662   7.150 -10.796  1.00 30.85           C
ATOM     82  C   SER A 176     -17.322   8.340 -11.732  1.00 29.83           C
ATOM     83  O   SER A 176     -17.321   8.208 -12.964  1.00 26.43           O
ATOM     84  CB  SER A 176     -19.039   7.387 -10.159  1.00 33.36           C
ATOM     85  OG  SER A 176     -19.354   6.319  -9.301  1.00 33.49           O
ATOM     86  N   GLU A 177     -16.999   9.490 -11.170  1.00 25.84           N
ATOM     87  CA  GLU A 177     -16.652  10.644 -12.036  1.00 28.02           C
ATOM     88  C   GLU A 177     -15.352  10.377 -12.831  1.00 27.01           C
ATOM     89  O   GLU A 177     -15.229  10.718 -14.028  1.00 25.04           O
ATOM     90  CB  GLU A 177     -16.539  11.964 -11.233  1.00 25.96           C
ATOM     91  CG  GLU A 177     -17.848  12.331 -10.493  1.00 27.16           C
ATOM     92  CD  GLU A 177     -18.969  12.786 -11.440  1.00 31.11           C
ATOM     93  OE1 GLU A 177     -18.833  12.595 -12.665  1.00 26.51           O
ATOM     94  OE2 GLU A 177     -20.058  13.169 -10.954  1.00 28.80           O
TER      95      GLU A 177
ATOM     96  N   ARG A 180     -16.223   8.204 -15.643  1.00 29.29           N
ATOM     97  CA  ARG A 180     -16.905   9.069 -16.670  1.00 30.88           C
ATOM     98  C   ARG A 180     -15.986   9.971 -17.494  1.00 31.15           C
ATOM     99  O   ARG A 180     -16.285  10.192 -18.699  1.00 27.08           O
ATOM    100  CB  ARG A 180     -17.979   9.936 -16.062  1.00 28.30           C
ATOM    101  CG  ARG A 180     -19.052   9.172 -15.306  1.00 29.40           C
ATOM    102  CD  ARG A 180     -20.024  10.135 -14.661  1.00 26.75           C
ATOM    103  NE  ARG A 180     -21.104   9.329 -14.045  1.00 27.61           N
ATOM    104  CZ  ARG A 180     -21.438   9.431 -12.771  1.00 29.71           C
ATOM    105  NH1 ARG A 180     -20.858  10.376 -12.005  1.00 33.62           N
ATOM    106  NH2 ARG A 180     -22.404   8.666 -12.281  1.00 32.26           N
TER     107      ARG A 180
ATOM    108  N   GLU A 208     -18.560  17.513 -13.950  1.00 25.41           N
ATOM    109  CA  GLU A 208     -19.479  16.620 -13.188  1.00 27.38           C
ATOM    110  C   GLU A 208     -20.936  17.057 -13.370  1.00 26.30           C
ATOM    111  O   GLU A 208     -21.804  16.240 -13.577  1.00 26.97           O
ATOM    112  CB  GLU A 208     -19.153  16.699 -11.685  1.00 25.83           C
ATOM    113  CG  GLU A 208     -17.756  16.108 -11.422  1.00 30.31           C
ATOM    114  CD  GLU A 208     -17.341  16.258  -9.982  1.00 35.08           C
ATOM    115  OE1 GLU A 208     -18.070  16.901  -9.240  1.00 34.16           O
ATOM    116  OE2 GLU A 208     -16.273  15.725  -9.597  1.00 34.92           O
TER     117      GLU A 208
HETATM  139  O   HOH A 415     -21.681  13.686 -13.178  1.00 42.15           O
HETATM  140  O   HOH A 416     -27.988   9.073  -6.267  1.00 48.39           O
HETATM  141  O   HOH A 423     -25.973  18.865 -12.611  1.00 44.82           O
HETATM  142  O   HOH A 431     -27.133  16.978  -7.375  1.00 34.45           O
HETATM  143  O   HOH A 452     -24.447  13.546 -13.037  1.00 42.94           O
HETATM  144  O   HOH A 517     -29.220  19.174 -10.884  1.00 66.47           O
HETATM  145  O   HOH A 521     -26.361  12.287 -13.540  1.00 42.47           O
HETATM  146  O   HOH A 559     -25.058  18.343 -10.106  1.00 56.73           O
CONECT  118  128  130  131
CONECT  138  134  137
CONECT  119  120  127  128
CONECT  120  119  121  126
CONECT  121  120  129  130
CONECT  122  123  125  129
CONECT  123  122  126
CONECT  125  122  124  132
CONECT  133  132  134
CONECT  134  133  135  138
CONECT  131  118
CONECT  128  118  119
CONECT  130  118  121
CONECT  129  121  122
CONECT  126  120  123
CONECT  132  125  133
CONECT  137  136  138
CONECT  136  135  137
CONECT  135  134  136
CONECT  127  119
CONECT  124  125
END
