# Supplementary material for: Scaffold repositioning of spiro-acridine derivatives as fungi chitinase inhibitor by target fishing and in vitro studies
Source: Sci Rep. 2023 May 5;13:7320. doi: 10.1038/s41598-023-33279-9 (PMC10163251; doi:10.1038/s41598-023-33279-9)
Supplement: Supplementary file 2 — Supplementary Information 2. [file 41598_2023_33279_MOESM2_ESM.zip › PDBQT_TARGETS_ALL/4exh_STA.pdb]

HEADER    HYDROLASE/HYDROLASE INHIBITOR           30-APR-12   4EXH              
TITLE     THE CRYSTAL STRUCTURE OF XMRV PROTEASE COMPLEXED WITH ACETYL-PEPSTATIN
COMPND    MOL_ID: 1;                                                            
COMPND   2 MOLECULE: PUTATIVE GAG-PRO-POL POLYPROTEIN;                          
COMPND   3 CHAIN: A, B;                                                         
COMPND   4 FRAGMENT: UNP RESIDUES 533-657;                                      
COMPND   5 ENGINEERED: YES;                                                     
COMPND   6 MOL_ID: 2;                                                           
COMPND   7 MOLECULE: ACETYL-PEPSTATIN;                                          
COMPND   8 CHAIN: J, M, P;                                                      
COMPND   9 ENGINEERED: YES                                                      
SOURCE    MOL_ID: 1;                                                            
SOURCE   2 ORGANISM_SCIENTIFIC: DG-75 MURINE LEUKEMIA VIRUS;                    
SOURCE   3 ORGANISM_TAXID: 114654;                                              
SOURCE   4 STRAIN: PCDNA3.1-XMRV-VP63;                                          
SOURCE   5 GENE: GAG-POL;                                                       
SOURCE   6 EXPRESSION_SYSTEM: ESCHERICHIA COLI;                                 
SOURCE   7 EXPRESSION_SYSTEM_TAXID: 469008;                                     
SOURCE   8 EXPRESSION_SYSTEM_STRAIN: BL21(DE3)TONA PRARE;                       
SOURCE   9 EXPRESSION_SYSTEM_VECTOR_TYPE: PLASMID;                              
SOURCE  10 EXPRESSION_SYSTEM_PLASMID: PDEST-521;                                
SOURCE  11 MOL_ID: 2;                                                           
SOURCE  12 SYNTHETIC: YES;                                                      
SOURCE  13 ORGANISM_SCIENTIFIC: STREPTOMYCES;                                   
SOURCE  14 ORGANISM_COMMON: CHAINIA;                                            
SOURCE  15 ORGANISM_TAXID: 1883                                                 
KEYWDS    BETA SHEET, DIMER, PROTEASE, ACETYL-PEPSTAIN, VIRUS, HYDROLASE-HYDROL 
KEYWDS   2 INHIBITOR COMPLEX, HYDROLASE-HYDROLASE INHIBITOR COMPLEX             
EXPDTA    X-RAY DIFFRACTION                                                     
AUTHOR    M.LI,A.WLODAWER                                                       
REVDAT   3   15-NOV-17 4EXH    1       REMARK                                   
REVDAT   2   14-NOV-12 4EXH    1       JRNL                                     
REVDAT   1   01-AUG-12 4EXH    0                                                
JRNL        AUTH   K.MATUZ,J.MOTYAN,M.LI,A.WLODAWER                             
JRNL        TITL   INHIBITION OF XMRV AND HIV-1 PROTEASES BY PEPSTATIN A AND    
JRNL        TITL 2 ACETYL-PEPSTATIN.                                            
JRNL        REF    FEBS J.                       V. 279  3276 2012              
JRNL        REFN                   ISSN 1742-464X                               
JRNL        PMID   22804908                                                     
JRNL        DOI    10.1111/J.1742-4658.2012.08714.X                             
REMARK   2                                                                      
REMARK   2 RESOLUTION.    2.00 ANGSTROMS.                                       
REMARK   3                                                                      
REMARK   3 REFINEMENT.                                                          
REMARK   3   PROGRAM     : REFMAC 5.5.0109                                      
REMARK   3   AUTHORS     : MURSHUDOV,VAGIN,DODSON                               
REMARK   3                                                                      
REMARK   3    REFINEMENT TARGET : MAXIMUM LIKELIHOOD                            
REMARK   3                                                                      
REMARK   3  DATA USED IN REFINEMENT.                                            
REMARK   3   RESOLUTION RANGE HIGH (ANGSTROMS) : 2.00                           
REMARK   3   RESOLUTION RANGE LOW  (ANGSTROMS) : 47.54                          
REMARK   3   DATA CUTOFF            (SIGMA(F)) : NULL                           
REMARK   3   COMPLETENESS FOR RANGE        (%) : 93.8                           
REMARK   3   NUMBER OF REFLECTIONS             : 13292                          
REMARK   3                                                                      
REMARK   3  FIT TO DATA USED IN REFINEMENT.                                     
REMARK   3   CROSS-VALIDATION METHOD          : THROUGHOUT                      
REMARK   3   FREE R VALUE TEST SET SELECTION  : RANDOM                          
REMARK   3   R VALUE     (WORKING + TEST SET) : 0.198                           
REMARK   3   R VALUE            (WORKING SET) : 0.196                           
REMARK   3   FREE R VALUE                     : 0.238                           
REMARK   3   FREE R VALUE TEST SET SIZE   (%) : 5.100                           
REMARK   3   FREE R VALUE TEST SET COUNT      : 719                             
REMARK   3                                                                      
REMARK   3  FIT IN THE HIGHEST RESOLUTION BIN.                                  
REMARK   3   TOTAL NUMBER OF BINS USED           : 20                           
REMARK   3   BIN RESOLUTION RANGE HIGH       (A) : 1.99                         
REMARK   3   BIN RESOLUTION RANGE LOW        (A) : 2.04                         
REMARK   3   REFLECTION IN BIN     (WORKING SET) : 660                          
REMARK   3   BIN COMPLETENESS (WORKING+TEST) (%) : 64.95                        
REMARK   3   BIN R VALUE           (WORKING SET) : 0.2620                       
REMARK   3   BIN FREE R VALUE SET COUNT          : 33                           
REMARK   3   BIN FREE R VALUE                    : 0.2640                       
REMARK   3                                                                      
REMARK   3  NUMBER OF NON-HYDROGEN ATOMS USED IN REFINEMENT.                    
REMARK   3   PROTEIN ATOMS            : 1809                                    
REMARK   3   NUCLEIC ACID ATOMS       : 0                                       
REMARK   3   HETEROGEN ATOMS          : 3                                       
REMARK   3   SOLVENT ATOMS            : 47                                      
REMARK   3                                                                      
REMARK   3  B VALUES.                                                           
REMARK   3   FROM WILSON PLOT           (A**2) : NULL                           
REMARK   3   MEAN B VALUE      (OVERALL, A**2) : 48.97                          
REMARK   3   OVERALL ANISOTROPIC B VALUE.                                       
REMARK   3    B11 (A**2) : 1.75000                                              
REMARK   3    B22 (A**2) : -2.50000                                             
REMARK   3    B33 (A**2) : 0.75000                                              
REMARK   3    B12 (A**2) : 0.00000                                              
REMARK   3    B13 (A**2) : 0.00000                                              
REMARK   3    B23 (A**2) : 0.00000                                              
REMARK   3                                                                      
REMARK   3  ESTIMATED OVERALL COORDINATE ERROR.                                 
REMARK   3   ESU BASED ON R VALUE                            (A): 0.230         
REMARK   3   ESU BASED ON FREE R VALUE                       (A): 0.185         
REMARK   3   ESU BASED ON MAXIMUM LIKELIHOOD                 (A): 0.121         
REMARK   3   ESU FOR B VALUES BASED ON MAXIMUM LIKELIHOOD (A**2): 9.779         
REMARK   3                                                                      
REMARK   3 CORRELATION COEFFICIENTS.                                            
REMARK   3   CORRELATION COEFFICIENT FO-FC      : 0.962                         
REMARK   3   CORRELATION COEFFICIENT FO-FC FREE : 0.951                         
REMARK   3                                                                      
REMARK   3  RMS DEVIATIONS FROM IDEAL VALUES        COUNT    RMS    WEIGHT      
REMARK   3   BOND LENGTHS REFINED ATOMS        (A):  1869 ; 0.010 ; 0.022       
REMARK   3   BOND LENGTHS OTHERS               (A):  NULL ;  NULL ;  NULL       
REMARK   3   BOND ANGLES REFINED ATOMS   (DEGREES):  2542 ; 1.330 ; 1.997       
REMARK   3   BOND ANGLES OTHERS          (DEGREES):  NULL ;  NULL ;  NULL       
REMARK   3   TORSION ANGLES, PERIOD 1    (DEGREES):   227 ; 6.863 ; 5.000       
REMARK   3   TORSION ANGLES, PERIOD 2    (DEGREES):    67 ;27.960 ;23.284       
REMARK   3   TORSION ANGLES, PERIOD 3    (DEGREES):   284 ;14.955 ;15.000       
REMARK   3   TORSION ANGLES, PERIOD 4    (DEGREES):    10 ;11.166 ;15.000       
REMARK   3   CHIRAL-CENTER RESTRAINTS       (A**3):   287 ; 0.076 ; 0.200       
REMARK   3   GENERAL PLANES REFINED ATOMS      (A):  1370 ; 0.005 ; 0.022       
REMARK   3   GENERAL PLANES OTHERS             (A):  NULL ;  NULL ;  NULL       
REMARK   3   NON-BONDED CONTACTS REFINED ATOMS (A):  NULL ;  NULL ;  NULL       
REMARK   3   NON-BONDED CONTACTS OTHERS        (A):  NULL ;  NULL ;  NULL       
REMARK   3   NON-BONDED TORSION REFINED ATOMS  (A):  NULL ;  NULL ;  NULL       
REMARK   3   NON-BONDED TORSION OTHERS         (A):  NULL ;  NULL ;  NULL       
REMARK   3   H-BOND (X...Y) REFINED ATOMS      (A):  NULL ;  NULL ;  NULL       
REMARK   3   H-BOND (X...Y) OTHERS             (A):  NULL ;  NULL ;  NULL       
REMARK   3   POTENTIAL METAL-ION REFINED ATOMS (A):  NULL ;  NULL ;  NULL       
REMARK   3   POTENTIAL METAL-ION OTHERS        (A):  NULL ;  NULL ;  NULL       
REMARK   3   SYMMETRY VDW REFINED ATOMS        (A):  NULL ;  NULL ;  NULL       
REMARK   3   SYMMETRY VDW OTHERS               (A):  NULL ;  NULL ;  NULL       
REMARK   3   SYMMETRY H-BOND REFINED ATOMS     (A):  NULL ;  NULL ;  NULL       
REMARK   3   SYMMETRY H-BOND OTHERS            (A):  NULL ;  NULL ;  NULL       
REMARK   3   SYMMETRY METAL-ION REFINED ATOMS  (A):  NULL ;  NULL ;  NULL       
REMARK   3   SYMMETRY METAL-ION OTHERS         (A):  NULL ;  NULL ;  NULL       
REMARK   3                                                                      
REMARK   3  ISOTROPIC THERMAL FACTOR RESTRAINTS.     COUNT   RMS    WEIGHT      
REMARK   3   MAIN-CHAIN BOND REFINED ATOMS  (A**2):  1190 ; 0.896 ; 1.500       
REMARK   3   MAIN-CHAIN BOND OTHER ATOMS    (A**2):  NULL ;  NULL ;  NULL       
REMARK   3   MAIN-CHAIN ANGLE REFINED ATOMS (A**2):  1927 ; 1.689 ; 2.000       
REMARK   3   MAIN-CHAIN ANGLE OTHER ATOMS   (A**2):  NULL ;  NULL ;  NULL       
REMARK   3   SIDE-CHAIN BOND REFINED ATOMS  (A**2):   679 ; 2.405 ; 3.000       
REMARK   3   SIDE-CHAIN BOND OTHER ATOMS    (A**2):  NULL ;  NULL ;  NULL       
REMARK   3   SIDE-CHAIN ANGLE REFINED ATOMS (A**2):   617 ; 4.117 ; 4.500       
REMARK   3   SIDE-CHAIN ANGLE OTHER ATOMS   (A**2):  NULL ;  NULL ;  NULL       
REMARK   3   LONG RANGE B REFINED ATOMS     (A**2):  NULL ;  NULL ;  NULL       
REMARK   3   LONG RANGE B OTHER ATOMS       (A**2):  NULL ;  NULL ;  NULL       
REMARK   3                                                                      
REMARK   3 ANISOTROPIC THERMAL FACTOR RESTRAINTS.    COUNT   RMS   WEIGHT       
REMARK   3   RIGID-BOND RESTRAINTS          (A**2):  NULL ;  NULL ;  NULL       
REMARK   3   SPHERICITY; FREE ATOMS         (A**2):  NULL ;  NULL ;  NULL       
REMARK   3   SPHERICITY; BONDED ATOMS       (A**2):  NULL ;  NULL ;  NULL       
REMARK   3                                                                      
REMARK   3  NCS RESTRAINTS STATISTICS                                           
REMARK   3   NUMBER OF DIFFERENT NCS GROUPS : NULL                              
REMARK   3                                                                      
REMARK   3  TLS DETAILS                                                         
REMARK   3   NUMBER OF TLS GROUPS  : 5                                          
REMARK   3                                                                      
REMARK   3   TLS GROUP : 1                                                      
REMARK   3    NUMBER OF COMPONENTS GROUP : 1                                    
REMARK   3    COMPONENTS        C SSSEQI   TO  C SSSEQI                         
REMARK   3    RESIDUE RANGE :   A     1        A   122                          
REMARK   3    ORIGIN FOR THE GROUP (A):  -7.2641  -7.6494  13.9801              
REMARK   3    T TENSOR                                                          
REMARK   3      T11:   0.0345 T22:   0.0226                                     
REMARK   3      T33:   0.0454 T12:  -0.0007                                     
REMARK   3      T13:  -0.0005 T23:   0.0096                                     
REMARK   3    L TENSOR                                                          
REMARK   3      L11:   0.3032 L22:   1.1202                                     
REMARK   3      L33:   1.1455 L12:   0.2456                                     
REMARK   3      L13:  -0.3559 L23:  -0.0482                                     
REMARK   3    S TENSOR                                                          
REMARK   3      S11:  -0.0159 S12:  -0.0189 S13:  -0.0206                       
REMARK   3      S21:  -0.0564 S22:   0.0027 S23:   0.0189                       
REMARK   3      S31:   0.0325 S32:  -0.0400 S33:   0.0132                       
REMARK   3                                                                      
REMARK   3   TLS GROUP : 2                                                      
REMARK   3    NUMBER OF COMPONENTS GROUP : 1                                    
REMARK   3    COMPONENTS        C SSSEQI   TO  C SSSEQI                         
REMARK   3    RESIDUE RANGE :   B     1        B   122                          
REMARK   3    ORIGIN FOR THE GROUP (A):   3.5516   4.8583   0.3054              
REMARK   3    T TENSOR                                                          
REMARK   3      T11:   0.0374 T22:   0.0305                                     
REMARK   3      T33:   0.0342 T12:  -0.0048                                     
REMARK   3      T13:   0.0082 T23:   0.0027                                     
REMARK   3    L TENSOR                                                          
REMARK   3      L11:   0.6132 L22:   1.0873                                     
REMARK   3      L33:   0.5229 L12:  -0.1082                                     
REMARK   3      L13:  -0.0656 L23:  -0.3323                                     
REMARK   3    S TENSOR                                                          
REMARK   3      S11:  -0.0520 S12:   0.0296 S13:  -0.0300                       
REMARK   3      S21:  -0.0680 S22:   0.0353 S23:  -0.0559                       
REMARK   3      S31:   0.0356 S32:   0.0313 S33:   0.0167                       
REMARK   3                                                                      
REMARK   3   TLS GROUP : 3                                                      
REMARK   3    NUMBER OF COMPONENTS GROUP : 1                                    
REMARK   3    COMPONENTS        C SSSEQI   TO  C SSSEQI                         
REMARK   3    RESIDUE RANGE :   J     1        J     4                          
REMARK   3    ORIGIN FOR THE GROUP (A):  -8.7474   6.0521   3.8594              
REMARK   3    T TENSOR                                                          
REMARK   3      T11:   0.0829 T22:   0.0783                                     
REMARK   3      T33:   0.1825 T12:  -0.0285                                     
REMARK   3      T13:  -0.0087 T23:  -0.0228                                     
REMARK   3    L TENSOR                                                          
REMARK   3      L11:   8.9510 L22:   7.5702                                     
REMARK   3      L33:  38.0727 L12:  -8.3186                                     
REMARK   3      L13:  11.3011 L23:  -5.6463                                     
REMARK   3    S TENSOR                                                          
REMARK   3      S11:   0.2730 S12:  -0.6010 S13:   0.4188                       
REMARK   3      S21:  -0.2171 S22:   0.6367 S23:  -0.6035                       
REMARK   3      S31:   0.4188 S32:  -0.0414 S33:  -0.9096                       
REMARK   3                                                                      
REMARK   3   TLS GROUP : 4                                                      
REMARK   3    NUMBER OF COMPONENTS GROUP : 1                                    
REMARK   3    COMPONENTS        C SSSEQI   TO  C SSSEQI                         
REMARK   3    RESIDUE RANGE :   M     1        M     4                          
REMARK   3    ORIGIN FOR THE GROUP (A):  -0.1547   2.5438  17.4069              
REMARK   3    T TENSOR                                                          
REMARK   3      T11:   0.0184 T22:   0.3200                                     
REMARK   3      T33:   0.2334 T12:  -0.0390                                     
REMARK   3      T13:  -0.0710 T23:   0.0400                                     
REMARK   3    L TENSOR                                                          
REMARK   3      L11:  25.4420 L22:  12.8924                                     
REMARK   3      L33:   3.9174 L12:  14.4623                                     
REMARK   3      L13:  12.6849 L23:   4.7937                                     
REMARK   3    S TENSOR                                                          
REMARK   3      S11:  -0.4023 S12:   1.1622 S13:   0.8176                       
REMARK   3      S21:   0.0029 S22:  -0.3196 S23:  -0.1749                       
REMARK   3      S31:  -0.2984 S32:   0.7748 S33:   0.7219                       
REMARK   3                                                                      
REMARK   3   TLS GROUP : 5                                                      
REMARK   3    NUMBER OF COMPONENTS GROUP : 1                                    
REMARK   3    COMPONENTS        C SSSEQI   TO  C SSSEQI                         
REMARK   3    RESIDUE RANGE :   P     1        P     6                          
REMARK   3    ORIGIN FOR THE GROUP (A):  -4.1190   3.8045  10.2718              
REMARK   3    T TENSOR                                                          
REMARK   3      T11:   0.1332 T22:   0.2173                                     
REMARK   3      T33:   0.1359 T12:   0.0485                                     
REMARK   3      T13:   0.0095 T23:   0.0453                                     
REMARK   3    L TENSOR                                                          
REMARK   3      L11:   7.8586 L22:   0.7391                                     
REMARK   3      L33:   8.7039 L12:  -1.4765                                     
REMARK   3      L13:   4.5045 L23:  -2.4743                                     
REMARK   3    S TENSOR                                                          
REMARK   3      S11:   0.4988 S12:   0.3694 S13:  -0.1469                       
REMARK   3      S21:   0.0144 S22:   0.0974 S23:   0.1955                       
REMARK   3      S31:   0.0031 S32:   0.0843 S33:  -0.5962                       
REMARK   3                                                                      
REMARK   3  BULK SOLVENT MODELLING.                                             
REMARK   3   METHOD USED : MASK                                                 
REMARK   3   PARAMETERS FOR MASK CALCULATION                                    
REMARK   3   VDW PROBE RADIUS   : 1.40                                          
REMARK   3   ION PROBE RADIUS   : 0.80                                          
REMARK   3   SHRINKAGE RADIUS   : 0.80                                          
REMARK   3                                                                      
REMARK   3  OTHER REFINEMENT REMARKS: HYDROGENS HAVE BEEN ADDED IN THE RIDING   
REMARK   3  POSITIONS                                                           
REMARK   4                                                                      
REMARK   4 4EXH COMPLIES WITH FORMAT V. 3.30, 13-JUL-11                         
REMARK 100                                                                      
REMARK 100 THIS ENTRY HAS BEEN PROCESSED BY RCSB ON 30-APR-12.                  
REMARK 100 THE DEPOSITION ID IS D_1000072191.                                   
REMARK 200                                                                      
REMARK 200 EXPERIMENTAL DETAILS                                                 
REMARK 200  EXPERIMENT TYPE                : X-RAY DIFFRACTION                  
REMARK 200  DATE OF DATA COLLECTION        : 20-OCT-11                          
REMARK 200  TEMPERATURE           (KELVIN) : 100                                
REMARK 200  PH                             : 5.5                                
REMARK 200  NUMBER OF CRYSTALS USED        : 1                                  
REMARK 200                                                                      
REMARK 200  SYNCHROTRON              (Y/N) : Y                                  
REMARK 200  RADIATION SOURCE               : APS                                
REMARK 200  BEAMLINE                       : 22-ID                              
REMARK 200  X-RAY GENERATOR MODEL          : NULL                               
REMARK 200  MONOCHROMATIC OR LAUE    (M/L) : M                                  
REMARK 200  WAVELENGTH OR RANGE        (A) : 1.000                              
REMARK 200  MONOCHROMATOR                  : GRAPHITE                           
REMARK 200  OPTICS                         : NULL                               
REMARK 200                                                                      
REMARK 200  DETECTOR TYPE                  : IMAGE PLATE                        
REMARK 200  DETECTOR MANUFACTURER          : MAR SCANNER 300 MM PLATE           
REMARK 200  INTENSITY-INTEGRATION SOFTWARE : HKL-2000                           
REMARK 200  DATA SCALING SOFTWARE          : HKL-2000                           
REMARK 200                                                                      
REMARK 200  NUMBER OF UNIQUE REFLECTIONS   : 14051                              
REMARK 200  RESOLUTION RANGE HIGH      (A) : 2.000                              
REMARK 200  RESOLUTION RANGE LOW       (A) : 50.000                             
REMARK 200  REJECTION CRITERIA  (SIGMA(I)) : -3.000                             
REMARK 200                                                                      
REMARK 200 OVERALL.                                                             
REMARK 200  COMPLETENESS FOR RANGE     (%) : 93.9                               
REMARK 200  DATA REDUNDANCY                : 5.500                              
REMARK 200  R MERGE                    (I) : NULL                               
REMARK 200  R SYM                      (I) : 0.07900                            
REMARK 200  <I/SIGMA(I)> FOR THE DATA SET  : 20.1000                            
REMARK 200                                                                      
REMARK 200 IN THE HIGHEST RESOLUTION SHELL.                                     
REMARK 200  HIGHEST RESOLUTION SHELL, RANGE HIGH (A) : 2.00                     
REMARK 200  HIGHEST RESOLUTION SHELL, RANGE LOW  (A) : 2.03                     
REMARK 200  COMPLETENESS FOR SHELL     (%) : 64.4                               
REMARK 200  DATA REDUNDANCY IN SHELL       : 2.10                               
REMARK 200  R MERGE FOR SHELL          (I) : NULL                               
REMARK 200  R SYM FOR SHELL            (I) : 0.28400                            
REMARK 200  <I/SIGMA(I)> FOR SHELL         : 3.300                              
REMARK 200                                                                      
REMARK 200 DIFFRACTION PROTOCOL: SINGLE WAVELENGTH                              
REMARK 200 METHOD USED TO DETERMINE THE STRUCTURE: FOURIER SYNTHESIS            
REMARK 200 SOFTWARE USED: PHASER                                                
REMARK 200 STARTING MODEL: NULL                                                 
REMARK 200                                                                      
REMARK 200 REMARK: NULL                                                         
REMARK 280                                                                      
REMARK 280 CRYSTAL                                                              
REMARK 280 SOLVENT CONTENT, VS   (%): 28.30                                     
REMARK 280 MATTHEWS COEFFICIENT, VM (ANGSTROMS**3/DA): 1.72                     
REMARK 280                                                                      
REMARK 280 CRYSTALLIZATION CONDITIONS: 3.5M NAFORMATE, PH 5.5, VAPOR            
REMARK 280  DIFFUSION, HANGING DROP, TEMPERATURE 293K                           
REMARK 290                                                                      
REMARK 290 CRYSTALLOGRAPHIC SYMMETRY                                            
REMARK 290 SYMMETRY OPERATORS FOR SPACE GROUP: P 21 21 21                       
REMARK 290                                                                      
REMARK 290      SYMOP   SYMMETRY                                                
REMARK 290     NNNMMM   OPERATOR                                                
REMARK 290       1555   X,Y,Z                                                   
REMARK 290       2555   -X+1/2,-Y,Z+1/2                                         
REMARK 290       3555   -X,Y+1/2,-Z+1/2                                         
REMARK 290       4555   X+1/2,-Y+1/2,-Z                                         
REMARK 290                                                                      
REMARK 290     WHERE NNN -> OPERATOR NUMBER                                     
REMARK 290           MMM -> TRANSLATION VECTOR                                  
REMARK 290                                                                      
REMARK 290 CRYSTALLOGRAPHIC SYMMETRY TRANSFORMATIONS                            
REMARK 290 THE FOLLOWING TRANSFORMATIONS OPERATE ON THE ATOM/HETATM             
REMARK 290 RECORDS IN THIS ENTRY TO PRODUCE CRYSTALLOGRAPHICALLY                
REMARK 290 RELATED MOLECULES.                                                   
REMARK 290   SMTRY1   1  1.000000  0.000000  0.000000        0.00000            
REMARK 290   SMTRY2   1  0.000000  1.000000  0.000000        0.00000            
REMARK 290   SMTRY3   1  0.000000  0.000000  1.000000        0.00000            
REMARK 290   SMTRY1   2 -1.000000  0.000000  0.000000       23.15700            
REMARK 290   SMTRY2   2  0.000000 -1.000000  0.000000        0.00000            
REMARK 290   SMTRY3   2  0.000000  0.000000  1.000000       34.73400            
REMARK 290   SMTRY1   3 -1.000000  0.000000  0.000000        0.00000            
REMARK 290   SMTRY2   3  0.000000  1.000000  0.000000       32.60500            
REMARK 290   SMTRY3   3  0.000000  0.000000 -1.000000       34.73400            
REMARK 290   SMTRY1   4  1.000000  0.000000  0.000000       23.15700            
REMARK 290   SMTRY2   4  0.000000 -1.000000  0.000000       32.60500            
REMARK 290   SMTRY3   4  0.000000  0.000000 -1.000000        0.00000            
REMARK 290                                                                      
REMARK 290 REMARK: NULL                                                         
REMARK 300                                                                      
REMARK 300 BIOMOLECULE: 1, 2                                                    
REMARK 300 SEE REMARK 350 FOR THE AUTHOR PROVIDED AND/OR PROGRAM                
REMARK 300 GENERATED ASSEMBLY INFORMATION FOR THE STRUCTURE IN                  
REMARK 300 THIS ENTRY. THE REMARK MAY ALSO PROVIDE INFORMATION ON               
REMARK 300 BURIED SURFACE AREA.                                                 
REMARK 350                                                                      
REMARK 350 COORDINATES FOR A COMPLETE MULTIMER REPRESENTING THE KNOWN           
REMARK 350 BIOLOGICALLY SIGNIFICANT OLIGOMERIZATION STATE OF THE                
REMARK 350 MOLECULE CAN BE GENERATED BY APPLYING BIOMT TRANSFORMATIONS          
REMARK 350 GIVEN BELOW.  BOTH NON-CRYSTALLOGRAPHIC AND                          
REMARK 350 CRYSTALLOGRAPHIC OPERATIONS ARE GIVEN.                               
REMARK 350                                                                      
REMARK 350 BIOMOLECULE: 1                                                       
REMARK 350 AUTHOR DETERMINED BIOLOGICAL UNIT: TETRAMERIC                        
REMARK 350 APPLY THE FOLLOWING TO CHAINS: A, B, J, M                            
REMARK 350   BIOMT1   1  1.000000  0.000000  0.000000        0.00000            
REMARK 350   BIOMT2   1  0.000000  1.000000  0.000000        0.00000            
REMARK 350   BIOMT3   1  0.000000  0.000000  1.000000        0.00000            
REMARK 350                                                                      
REMARK 350 BIOMOLECULE: 2                                                       
REMARK 350 AUTHOR DETERMINED BIOLOGICAL UNIT: TRIMERIC                          
REMARK 350 APPLY THE FOLLOWING TO CHAINS: A, B, P                               
REMARK 350   BIOMT1   1  1.000000  0.000000  0.000000        0.00000            
REMARK 350   BIOMT2   1  0.000000  1.000000  0.000000        0.00000            
REMARK 350   BIOMT3   1  0.000000  0.000000  1.000000        0.00000            
REMARK 400                                                                      
REMARK 400 COMPOUND                                                             
REMARK 400                                                                      
REMARK 400 THE ACETYL-PEPSTATIN IS OLIGOPEPTIDE, A MEMBER OF INHIBITOR CLASS.   
REMARK 400                                                                      
REMARK 400  GROUP: 1                                                            
REMARK 400   NAME: ACETYL-PEPSTATIN                                             
REMARK 400   CHAIN: M                                                           
REMARK 400   COMPONENT_1: PEPTIDE LIKE POLYMER                                  
REMARK 400   DESCRIPTION: NULL                                                  
REMARK 465                                                                      
REMARK 465 MISSING RESIDUES                                                     
REMARK 465 THE FOLLOWING RESIDUES WERE NOT LOCATED IN THE                       
REMARK 465 EXPERIMENT. (M=MODEL NUMBER; RES=RESIDUE NAME; C=CHAIN               
REMARK 465 IDENTIFIER; SSSEQ=SEQUENCE NUMBER; I=INSERTION CODE.)                
REMARK 465                                                                      
REMARK 465   M RES C SSSEQI                                                     
REMARK 465     MET A    -6                                                      
REMARK 465     HIS A    -5                                                      
REMARK 465     HIS A    -4                                                      
REMARK 465     HIS A    -3                                                      
REMARK 465     HIS A    -2                                                      
REMARK 465     HIS A    -1                                                      
REMARK 465     HIS A     0                                                      
REMARK 465     THR A     1                                                      
REMARK 465     LEU A     2                                                      
REMARK 465     GLY A     3                                                      
REMARK 465     ASP A     4                                                      
REMARK 465     GLN A     5                                                      
REMARK 465     GLY A     6                                                      
REMARK 465     GLY A     7                                                      
REMARK 465     GLN A     8                                                      
REMARK 465     GLY A     9                                                      
REMARK 465     GLN A    10                                                      
REMARK 465     LEU A   125                                                      
REMARK 465     MET B    -6                                                      
REMARK 465     HIS B    -5                                                      
REMARK 465     HIS B    -4                                                      
REMARK 465     HIS B    -3                                                      
REMARK 465     HIS B    -2                                                      
REMARK 465     HIS B    -1                                                      
REMARK 465     HIS B     0                                                      
REMARK 465     THR B     1                                                      
REMARK 465     LEU B     2                                                      
REMARK 465     GLY B     3                                                      
REMARK 465     ASP B     4                                                      
REMARK 465     GLN B     5                                                      
REMARK 465     GLY B     6                                                      
REMARK 465     GLY B     7                                                      
REMARK 465     GLN B     8                                                      
REMARK 465     GLY B     9                                                      
REMARK 465     GLN B    10                                                      
REMARK 465     GLN B   123                                                      
REMARK 465     VAL B   124                                                      
REMARK 465     LEU B   125                                                      
REMARK 465     STA J     6                                                      
REMARK 465     STA M     6                                                      
REMARK 470                                                                      
REMARK 470 MISSING ATOM                                                         
REMARK 470 THE FOLLOWING RESIDUES HAVE MISSING ATOMS (M=MODEL NUMBER;           
REMARK 470 RES=RESIDUE NAME; C=CHAIN IDENTIFIER; SSEQ=SEQUENCE NUMBER;          
REMARK 470 I=INSERTION CODE):                                                   
REMARK 470   M RES CSSEQI  ATOMS                                                
REMARK 470     GLU A  11    N    CB   CG   CD   OE1  OE2                        
REMARK 470     VAL A 124    C    O    CB   CG1  CG2                             
REMARK 470     GLU B  11    CG   CD   OE1  OE2                                  
REMARK 500                                                                      
REMARK 500 GEOMETRY AND STEREOCHEMISTRY                                         
REMARK 500 SUBTOPIC: COVALENT BOND LENGTHS                                      
REMARK 500                                                                      
REMARK 500 THE STEREOCHEMICAL PARAMETERS OF THE FOLLOWING RESIDUES              
REMARK 500 HAVE VALUES WHICH DEVIATE FROM EXPECTED VALUES BY MORE               
REMARK 500 THAN 6*RMSD (M=MODEL NUMBER; RES=RESIDUE NAME; C=CHAIN               
REMARK 500 IDENTIFIER; SSEQ=SEQUENCE NUMBER; I=INSERTION CODE).                 
REMARK 500                                                                      
REMARK 500 STANDARD TABLE:                                                      
REMARK 500 FORMAT: (10X,I3,1X,2(A3,1X,A1,I4,A1,1X,A4,3X),1X,F6.3)               
REMARK 500                                                                      
REMARK 500 EXPECTED VALUES PROTEIN: ENGH AND HUBER, 1999                        
REMARK 500 EXPECTED VALUES NUCLEIC ACID: CLOWNEY ET AL 1996                     
REMARK 500                                                                      
REMARK 500  M RES CSSEQI ATM1   RES CSSEQI ATM2   DEVIATION                     
REMARK 500    STA P   4   C     ALA P   5   N       0.154                       
REMARK 500                                                                      
REMARK 500 REMARK: NULL                                                         
REMARK 500                                                                      
REMARK 500 GEOMETRY AND STEREOCHEMISTRY                                         
REMARK 500 SUBTOPIC: COVALENT BOND ANGLES                                       
REMARK 500                                                                      
REMARK 500 THE STEREOCHEMICAL PARAMETERS OF THE FOLLOWING RESIDUES              
REMARK 500 HAVE VALUES WHICH DEVIATE FROM EXPECTED VALUES BY MORE               
REMARK 500 THAN 6*RMSD (M=MODEL NUMBER; RES=RESIDUE NAME; C=CHAIN               
REMARK 500 IDENTIFIER; SSEQ=SEQUENCE NUMBER; I=INSERTION CODE).                 
REMARK 500                                                                      
REMARK 500 STANDARD TABLE:                                                      
REMARK 500 FORMAT: (10X,I3,1X,A3,1X,A1,I4,A1,3(1X,A4,2X),12X,F5.1)              
REMARK 500                                                                      
REMARK 500 EXPECTED VALUES PROTEIN: ENGH AND HUBER, 1999                        
REMARK 500 EXPECTED VALUES NUCLEIC ACID: CLOWNEY ET AL 1996                     
REMARK 500                                                                      
REMARK 500  M RES CSSEQI ATM1   ATM2   ATM3                                     
REMARK 500    STA P   4   CA  -  C   -  N   ANGL. DEV. =  21.4 DEGREES          
REMARK 500    STA P   4   O   -  C   -  N   ANGL. DEV. = -13.4 DEGREES          
REMARK 500                                                                      
REMARK 500 REMARK: NULL                                                         
REMARK 500                                                                      
REMARK 500 GEOMETRY AND STEREOCHEMISTRY                                         
REMARK 500 SUBTOPIC: NON-CIS, NON-TRANS                                         
REMARK 500                                                                      
REMARK 500 THE FOLLOWING PEPTIDE BONDS DEVIATE SIGNIFICANTLY FROM BOTH          
REMARK 500 CIS AND TRANS CONFORMATION.  CIS BONDS, IF ANY, ARE LISTED           
REMARK 500 ON CISPEP RECORDS.  TRANS IS DEFINED AS 180 +/- 30 AND               
REMARK 500 CIS IS DEFINED AS 0 +/- 30 DEGREES.                                  
REMARK 500                                 MODEL     OMEGA                      
REMARK 500 STA P    4     ALA P    5                 -128.81                    
REMARK 500                                                                      
REMARK 500 REMARK: NULL                                                         
REMARK 500                                                                      
REMARK 500 GEOMETRY AND STEREOCHEMISTRY                                         
REMARK 500 SUBTOPIC: MAIN CHAIN PLANARITY                                       
REMARK 500                                                                      
REMARK 500 THE FOLLOWING RESIDUES HAVE A PSEUDO PLANARITY                       
REMARK 500 TORSION ANGLE, C(I) - CA(I) - N(I+1) - O(I), GREATER                 
REMARK 500 10.0 DEGREES. (M=MODEL NUMBER; RES=RESIDUE NAME;                     
REMARK 500 C=CHAIN IDENTIFIER; SSEQ=SEQUENCE NUMBER;                            
REMARK 500 I=INSERTION CODE).                                                   
REMARK 500                                                                      
REMARK 500  M RES CSSEQI        ANGLE                                           
REMARK 500    STA P   4         46.78                                           
REMARK 500    ALA P   5        -13.70                                           
REMARK 500                                                                      
REMARK 500 REMARK: NULL                                                         
REMARK 800                                                                      
REMARK 800 SITE                                                                 
REMARK 800 SITE_IDENTIFIER: AC1                                                 
REMARK 800 EVIDENCE_CODE: SOFTWARE                                              
REMARK 800 SITE_DESCRIPTION: BINDING SITE FOR RESIDUE FMT M 101                 
REMARK 900                                                                      
REMARK 900 RELATED ENTRIES                                                      
REMARK 900 RELATED ID: 3SM1   RELATED DB: PDB                                   
DBREF  4EXH A    1   125  UNP    Q9E7M1   Q9E7M1_9GAMR   533    657             
DBREF  4EXH B    1   125  UNP    Q9E7M1   Q9E7M1_9GAMR   533    657             
DBREF  4EXH J    1     6  PDB    4EXH     4EXH             1      6             
DBREF  4EXH M    1     6  PDB    4EXH     4EXH             1      6             
DBREF  4EXH P    1     6  PDB    4EXH     4EXH             1      6             
SEQADV 4EXH MET A   -6  UNP  Q9E7M1              INITIATING METHIONINE          
SEQADV 4EXH HIS A   -5  UNP  Q9E7M1              EXPRESSION TAG                 
SEQADV 4EXH HIS A   -4  UNP  Q9E7M1              EXPRESSION TAG                 
SEQADV 4EXH HIS A   -3  UNP  Q9E7M1              EXPRESSION TAG                 
SEQADV 4EXH HIS A   -2  UNP  Q9E7M1              EXPRESSION TAG                 
SEQADV 4EXH HIS A   -1  UNP  Q9E7M1              EXPRESSION TAG                 
SEQADV 4EXH HIS A    0  UNP  Q9E7M1              EXPRESSION TAG                 
SEQADV 4EXH MET B   -6  UNP  Q9E7M1              INITIATING METHIONINE          
SEQADV 4EXH HIS B   -5  UNP  Q9E7M1              EXPRESSION TAG                 
SEQADV 4EXH HIS B   -4  UNP  Q9E7M1              EXPRESSION TAG                 
SEQADV 4EXH HIS B   -3  UNP  Q9E7M1              EXPRESSION TAG                 
SEQADV 4EXH HIS B   -2  UNP  Q9E7M1              EXPRESSION TAG                 
SEQADV 4EXH HIS B   -1  UNP  Q9E7M1              EXPRESSION TAG                 
SEQADV 4EXH HIS B    0  UNP  Q9E7M1              EXPRESSION TAG                 
SEQRES   1 A  132  MET HIS HIS HIS HIS HIS HIS THR LEU GLY ASP GLN GLY          
SEQRES   2 A  132  GLY GLN GLY GLN GLU PRO PRO PRO GLU PRO ARG ILE THR          
SEQRES   3 A  132  LEU LYS VAL GLY GLY GLN PRO VAL THR PHE LEU VAL ASP          
SEQRES   4 A  132  THR GLY ALA GLN HIS SER VAL LEU THR GLN ASN PRO GLY          
SEQRES   5 A  132  PRO LEU SER ASP LYS SER ALA TRP VAL GLN GLY ALA THR          
SEQRES   6 A  132  GLY GLY LYS ARG TYR ARG TRP THR THR ASP ARG LYS VAL          
SEQRES   7 A  132  HIS LEU ALA THR GLY LYS VAL THR HIS SER PHE LEU HIS          
SEQRES   8 A  132  VAL PRO ASP CYS PRO TYR PRO LEU LEU GLY ARG ASP LEU          
SEQRES   9 A  132  LEU THR LYS LEU LYS ALA GLN ILE HIS PHE GLU GLY SER          
SEQRES  10 A  132  GLY ALA GLN VAL VAL GLY PRO MET GLY GLN PRO LEU GLN          
SEQRES  11 A  132  VAL LEU                                                      
SEQRES   1 B  132  MET HIS HIS HIS HIS HIS HIS THR LEU GLY ASP GLN GLY          
SEQRES   2 B  132  GLY GLN GLY GLN GLU PRO PRO PRO GLU PRO ARG ILE THR          
SEQRES   3 B  132  LEU LYS VAL GLY GLY GLN PRO VAL THR PHE LEU VAL ASP          
SEQRES   4 B  132  THR GLY ALA GLN HIS SER VAL LEU THR GLN ASN PRO GLY          
SEQRES   5 B  132  PRO LEU SER ASP LYS SER ALA TRP VAL GLN GLY ALA THR          
SEQRES   6 B  132  GLY GLY LYS ARG TYR ARG TRP THR THR ASP ARG LYS VAL          
SEQRES   7 B  132  HIS LEU ALA THR GLY LYS VAL THR HIS SER PHE LEU HIS          
SEQRES   8 B  132  VAL PRO ASP CYS PRO TYR PRO LEU LEU GLY ARG ASP LEU          
SEQRES   9 B  132  LEU THR LYS LEU LYS ALA GLN ILE HIS PHE GLU GLY SER          
SEQRES  10 B  132  GLY ALA GLN VAL VAL GLY PRO MET GLY GLN PRO LEU GLN          
SEQRES  11 B  132  VAL LEU                                                      
SEQRES   1 J    6  ACE VAL VAL STA ALA STA                                      
SEQRES   1 M    6  ACE VAL VAL STA ALA STA                                      
SEQRES   1 P    6  ACE VAL VAL STA ALA STA                                      
HET    ACE  J   1       3                                                       
HET    STA  J   4      11                                                       
HET    ACE  M   1       3                                                       
HET    STA  M   4      11                                                       
HET    ACE  P   1       3                                                       
HET    STA  P   4      11                                                       
HET    STA  P   6      11                                                       
HET    FMT  M 101       3                                                       
HETNAM     ACE ACETYL GROUP                                                     
HETNAM     STA STATINE                                                          
HETNAM     FMT FORMIC ACID                                                      
FORMUL   3  ACE    3(C2 H4 O)                                                   
FORMUL   3  STA    4(C8 H17 N O3)                                               
FORMUL   6  FMT    C H2 O2                                                      
FORMUL   7  HOH   *47(H2 O)                                                     
SHEET    1   1 1 ALA B  52  GLN B  55  0
SHEET    2   2 1 LEU B  83  LEU B  83  0
SHEET    3   3 1 VAL J   2  VAL J   3  0
SHEET    4   4 1 ALA P   5  STA P   6  0
LINK         C   ACE J   1                 N   VAL J   2     1555   1555  1.33  
LINK         C   VAL J   3                 N   STA J   4     1555   1555  1.35  
LINK         C   STA J   4                 N   ALA J   5     1555   1555  1.33  
LINK         C   ACE M   1                 N   VAL M   2     1555   1555  1.33  
LINK         C   VAL M   3                 N   STA M   4     1555   1555  1.35  
LINK         C   STA M   4                 N   ALA M   5     1555   1555  1.33  
LINK         C   ACE P   1                 N   VAL P   2     1555   1555  1.34  
LINK         C   VAL P   3                 N   STA P   4     1555   1555  1.35  
LINK         C   STA P   4                 N   ALA P   5     1555   1555  1.49  
LINK         C   ALA P   5                 N   STA P   6     1555   1555  1.34  
CISPEP   1 GLU A   15    PRO A   16          0        -4.08                     
CISPEP   2 GLU B   15    PRO B   16          0         0.42                     
SITE     1 AC1  3 TRP A  53  STA M   4  ALA M   5                               
CRYST1   46.314   65.210   69.468  90.00  90.00  90.00 P 21 21 21   12          
ORIGX1      1.000000  0.000000  0.000000        0.00000                         
ORIGX2      0.000000  1.000000  0.000000        0.00000                         
ORIGX3      0.000000  0.000000  1.000000        0.00000                         
SCALE1      0.021592  0.000000  0.000000        0.00000                         
SCALE2      0.000000  0.015335  0.000000        0.00000                         
SCALE3      0.000000  0.000000  0.014395        0.00000                         
ATOM      1  N   PRO A  89     -13.008   2.517  11.126  1.00 48.92           N
ANISOU    1  N   PRO A  89     6254   6033   6302    249    -80    149       N
ATOM      2  CA  PRO A  89     -13.990   2.044  10.137  1.00 49.43           C
ANISOU    2  CA  PRO A  89     6282   6126   6372    263   -138    169       C
ATOM      3  C   PRO A  89     -14.120   0.518   9.954  1.00 49.17           C
ANISOU    3  C   PRO A  89     6207   6131   6343    213   -165    161       C
ATOM      4  O   PRO A  89     -15.205   0.051   9.603  1.00 50.66           O
ANISOU    4  O   PRO A  89     6342   6357   6548    218   -207    173       O
ATOM      5  CB  PRO A  89     -13.512   2.693   8.832  1.00 50.22           C
ANISOU    5  CB  PRO A  89     6459   6191   6431    272   -160    181       C
ATOM      6  CG  PRO A  89     -12.085   2.956   9.040  1.00 50.40           C
ANISOU    6  CG  PRO A  89     6542   6176   6429    237   -114    159       C
ATOM      7  CD  PRO A  89     -11.938   3.306  10.485  1.00 48.85           C
ANISOU    7  CD  PRO A  89     6327   5979   6256    240    -65    145       C
ATOM      8  N   TYR A  90     -13.039  -0.236  10.167  1.00 46.64           N
ANISOU    8  N   TYR A  90     5911   5801   6010    166   -142    141       N
ATOM      9  CA  TYR A  90     -13.060  -1.704  10.044  1.00 45.22           C
ANISOU    9  CA  TYR A  90     5707   5645   5831    120   -157    133       C
ATOM     10  C   TYR A  90     -12.298  -2.338  11.193  1.00 41.96           C
ANISOU   10  C   TYR A  90     5286   5229   5427     94   -115    116       C
ATOM     11  O   TYR A  90     -11.375  -1.728  11.699  1.00 42.34           O
ANISOU   11  O   TYR A  90     5363   5256   5469     98    -84    109       O
ATOM     12  CB  TYR A  90     -12.367  -2.139   8.754  1.00 45.45           C
ANISOU   12  CB  TYR A  90     5793   5653   5824     91   -176    131       C
ATOM     13  CG  TYR A  90     -12.851  -1.472   7.505  1.00 48.18           C
ANISOU   13  CG  TYR A  90     6171   5992   6144    111   -220    148       C
ATOM     14  CD1 TYR A  90     -14.153  -1.679   7.040  1.00 49.95           C
ANISOU   14  CD1 TYR A  90     6352   6251   6374    118   -275    164       C
ATOM     15  CD2 TYR A  90     -11.998  -0.654   6.761  1.00 48.62           C
ANISOU   15  CD2 TYR A  90     6302   6005   6166    118   -207    150       C
ATOM     16  CE1 TYR A  90     -14.596  -1.071   5.878  1.00 53.31           C
ANISOU   16  CE1 TYR A  90     6810   6673   6772    139   -326    186       C
ATOM     17  CE2 TYR A  90     -12.431  -0.039   5.595  1.00 51.18           C
ANISOU   17  CE2 TYR A  90     6669   6317   6459    137   -249    169       C
ATOM     18  CZ  TYR A  90     -13.736  -0.254   5.156  1.00 55.19           C
ANISOU   18  CZ  TYR A  90     7135   6863   6971    150   -313    189       C
ATOM     19  OH  TYR A  90     -14.186   0.348   3.990  1.00 59.96           O
ANISOU   19  OH  TYR A  90     7784   7458   7540    172   -365    214       O
TER      20      TYR A  90
ATOM     21  N   GLY B  34      -3.258  -1.749   5.172  1.00 37.47           N
ANISOU   21  N   GLY B  34     4752   4614   4872     -4    116    149       N
ATOM     22  CA  GLY B  34      -4.430  -1.030   5.679  1.00 38.20           C
ANISOU   22  CA  GLY B  34     4824   4718   4972      1    117    179       C
ATOM     23  C   GLY B  34      -4.583   0.372   5.111  1.00 38.03           C
ANISOU   23  C   GLY B  34     4801   4720   4931     -7     96    168       C
ATOM     24  O   GLY B  34      -5.555   1.057   5.417  1.00 38.08           O
ANISOU   24  O   GLY B  34     4789   4734   4947     -1     98    192       O
TER      25      GLY B  34
ATOM     26  N   GLN B  36      -5.407   2.706   2.051  1.00 36.76           N
ANISOU   26  N   GLN B  36     4637   4585   4745    -78     19    144       N
ATOM     27  CA  GLN B  36      -6.039   2.762   0.715  1.00 37.25           C
ANISOU   27  CA  GLN B  36     4701   4646   4808   -118    -17    141       C
ATOM     28  C   GLN B  36      -5.160   3.479  -0.324  1.00 36.69           C
ANISOU   28  C   GLN B  36     4659   4587   4696   -129    -29    116       C
ATOM     29  O   GLN B  36      -5.098   3.067  -1.475  1.00 37.35           O
ANISOU   29  O   GLN B  36     4765   4665   4761   -159    -49     98       O
ATOM     30  CB  GLN B  36      -7.409   3.435   0.821  1.00 37.40           C
ANISOU   30  CB  GLN B  36     4683   4671   4856   -119    -32    180       C
ATOM     31  CG  GLN B  36      -8.243   3.470  -0.465  1.00 38.94           C
ANISOU   31  CG  GLN B  36     4872   4866   5057   -161    -80    187       C
ATOM     32  CD  GLN B  36      -9.639   4.062  -0.219  1.00 42.14           C
ANISOU   32  CD  GLN B  36     5228   5276   5507   -157    -93    234       C
ATOM     33  OE1 GLN B  36     -10.107   4.135   0.923  1.00 42.16           O
ANISOU   33  OE1 GLN B  36     5201   5276   5540   -126    -59    261       O
ATOM     34  NE2 GLN B  36     -10.306   4.475  -1.290  1.00 42.02           N
ANISOU   34  NE2 GLN B  36     5205   5268   5494   -186   -141    247       N
ATOM     35  N   HIS B  37      -4.472   4.540   0.095  1.00 35.09           N
ANISOU   35  N   HIS B  37     4458   4397   4478   -105    -16    114       N
ATOM     36  CA  HIS B  37      -3.534   5.234  -0.774  1.00 34.85           C
ANISOU   36  CA  HIS B  37     4450   4376   4416   -114    -19     96       C
ATOM     37  C   HIS B  37      -2.237   5.510  -0.020  1.00 33.82           C
ANISOU   37  C   HIS B  37     4322   4247   4279    -88      6     82       C
ATOM     38  O   HIS B  37      -2.219   5.521   1.212  1.00 33.86           O
ANISOU   38  O   HIS B  37     4316   4252   4298    -62     18     89       O
ATOM     39  CB  HIS B  37      -4.060   6.581  -1.293  1.00 34.76           C
ANISOU   39  CB  HIS B  37     4433   4375   4399   -119    -39    115       C
ATOM     40  CG AHIS B  37      -3.567   6.921  -2.670  0.50 34.25           C
ANISOU   40  CG AHIS B  37     4395   4316   4300   -143    -51    104       C
ATOM     41  CG BHIS B  37      -5.502   6.594  -1.675  0.50 38.28           C
ANISOU   41  CG BHIS B  37     4860   4821   4863   -135    -69    142       C
ATOM     42  ND1AHIS B  37      -4.117   6.376  -3.815  0.50 32.50           N
ANISOU   42  ND1AHIS B  37     4193   4095   4061   -173    -77    101       N
ATOM     43  ND1BHIS B  37      -5.934   6.302  -2.950  0.50 40.90           N
ANISOU   43  ND1BHIS B  37     5207   5155   5179   -169   -103    141       N
ATOM     44  CD2AHIS B  37      -2.561   7.729  -3.084  0.50 32.32           C
ANISOU   44  CD2AHIS B  37     4166   4078   4036   -141    -38     97       C
ATOM     45  CD2BHIS B  37      -6.607   6.930  -0.968  0.50 40.15           C
ANISOU   45  CD2BHIS B  37     5063   5057   5135   -120    -71    173       C
ATOM     46  CE1AHIS B  37      -3.480   6.845  -4.873  0.50 32.26           C
ANISOU   46  CE1AHIS B  37     4193   4071   3992   -185    -77     93       C
ATOM     47  CE1BHIS B  37      -7.248   6.431  -3.004  0.50 42.29           C
ANISOU   47  CE1BHIS B  37     5353   5332   5385   -179   -132    172       C
ATOM     48  NE2AHIS B  37      -2.533   7.671  -4.458  0.50 32.79           N
ANISOU   48  NE2AHIS B  37     4254   4142   4061   -166    -50     93       N
ATOM     49  NE2BHIS B  37      -7.681   6.812  -1.815  0.50 41.34           N
ANISOU   49  NE2BHIS B  37     5199   5209   5299   -148   -109    194       N
TER      50      HIS B  37
ATOM     51  N   ALA B  52      -8.039  15.211  -0.164  1.00 37.78           N
ANISOU   51  N   ALA B  52     4739   4721   4895      3    -49    283       N
ATOM     52  CA  ALA B  52      -8.890  14.083   0.181  1.00 38.14           C
ANISOU   52  CA  ALA B  52     4755   4777   4958      4    -47    296       C
ATOM     53  C   ALA B  52      -9.341  14.115   1.657  1.00 38.28           C
ANISOU   53  C   ALA B  52     4765   4782   4996     48     -4    298       C
ATOM     54  O   ALA B  52      -8.636  14.620   2.529  1.00 38.84           O
ANISOU   54  O   ALA B  52     4868   4839   5049     71     21    271       O
ATOM     55  CB  ALA B  52      -8.137  12.789  -0.099  1.00 36.90           C
ANISOU   55  CB  ALA B  52     4613   4635   4774    -27    -56    265       C
ATOM     56  N   TRP B  53     -10.509  13.566   1.936  1.00 37.73           N
ANISOU   56  N   TRP B  53     4656   4716   4963     58      5    332       N
ATOM     57  CA  TRP B  53     -10.861  13.244   3.308  1.00 38.49           C
ANISOU   57  CA  TRP B  53     4749   4805   5071     97     53    334       C
ATOM     58  C   TRP B  53     -10.152  11.940   3.668  1.00 37.50           C
ANISOU   58  C   TRP B  53     4639   4689   4919     80     55    306       C
ATOM     59  O   TRP B  53     -10.317  10.951   2.977  1.00 37.40           O
ANISOU   59  O   TRP B  53     4607   4688   4915     44     29    311       O
ATOM     60  CB  TRP B  53     -12.344  13.033   3.453  1.00 39.30           C
ANISOU   60  CB  TRP B  53     4797   4907   5230    112     67    387       C
ATOM     61  CG  TRP B  53     -12.720  12.752   4.877  1.00 42.46           C
ANISOU   61  CG  TRP B  53     5196   5298   5638    157    127    395       C
ATOM     62  CD1 TRP B  53     -12.813  11.520   5.486  1.00 43.84           C
ANISOU   62  CD1 TRP B  53     5362   5480   5816    154    146    398       C
ATOM     63  CD2 TRP B  53     -13.052  13.722   5.874  1.00 44.04           C
ANISOU   63  CD2 TRP B  53     5413   5479   5841    214    179    403       C
ATOM     64  NE1 TRP B  53     -13.195  11.673   6.799  1.00 42.38           N
ANISOU   64  NE1 TRP B  53     5187   5285   5632    207    209    410       N
ATOM     65  CE2 TRP B  53     -13.348  13.013   7.065  1.00 44.52           C
ANISOU   65  CE2 TRP B  53     5475   5539   5900    245    231    411       C
ATOM     66  CE3 TRP B  53     -13.152  15.123   5.872  1.00 45.62           C
ANISOU   66  CE3 TRP B  53     5630   5660   6046    243    190    404       C
ATOM     67  CZ2 TRP B  53     -13.727  13.664   8.254  1.00 46.81           C
ANISOU   67  CZ2 TRP B  53     5789   5811   6184    306    295    417       C
ATOM     68  CZ3 TRP B  53     -13.524  15.772   7.057  1.00 48.89           C
ANISOU   68  CZ3 TRP B  53     6067   6051   6459    303    253    407       C
ATOM     69  CH2 TRP B  53     -13.808  15.033   8.234  1.00 46.46           C
ANISOU   69  CH2 TRP B  53     5766   5746   6142    335    305    412       C
ATOM     70  N   VAL B  54      -9.345  11.959   4.722  1.00 36.91           N
ANISOU   70  N   VAL B  54     4602   4609   4813    104     82    276       N
ATOM     71  CA  VAL B  54      -8.636  10.763   5.173  1.00 36.64           C
ANISOU   71  CA  VAL B  54     4582   4584   4757     95     86    253       C
ATOM     72  C   VAL B  54      -9.266  10.330   6.495  1.00 38.20           C
ANISOU   72  C   VAL B  54     4776   4776   4962    135    132    272       C
ATOM     73  O   VAL B  54      -9.291  11.102   7.443  1.00 38.76           O
ANISOU   73  O   VAL B  54     4873   4837   5017    175    163    268       O
ATOM     74  CB  VAL B  54      -7.144  11.043   5.382  1.00 35.65           C
ANISOU   74  CB  VAL B  54     4500   4458   4589     92     75    209       C
ATOM     75  CG1 VAL B  54      -6.448   9.854   6.075  1.00 36.20           C
ANISOU   75  CG1 VAL B  54     4582   4533   4638     94     84    192       C
ATOM     76  CG2 VAL B  54      -6.465  11.377   4.042  1.00 34.95           C
ANISOU   76  CG2 VAL B  54     4413   4373   4492     53     39    194       C
ATOM     77  N   GLN B  55      -9.807   9.119   6.538  1.00 38.96           N
ANISOU   77  N   GLN B  55     4843   4876   5082    123    140    295       N
ATOM     78  CA  GLN B  55     -10.336   8.558   7.777  1.00 41.55           C
ANISOU   78  CA  GLN B  55     5168   5201   5417    159    189    318       C
ATOM     79  C   GLN B  55      -9.275   7.625   8.347  1.00 41.28           C
ANISOU   79  C   GLN B  55     5167   5170   5345    158    190    291       C
ATOM     80  O   GLN B  55      -8.921   6.623   7.717  1.00 40.82           O
ANISOU   80  O   GLN B  55     5098   5115   5296    122    165    283       O
ATOM     81  CB  GLN B  55     -11.635   7.785   7.514  1.00 42.59           C
ANISOU   81  CB  GLN B  55     5241   5331   5611    146    199    368       C
ATOM     82  CG  GLN B  55     -12.413   7.405   8.774  1.00 48.65           C
ANISOU   82  CG  GLN B  55     5997   6093   6397    189    263    407       C
ATOM     83  CD  GLN B  55     -13.216   8.581   9.323  1.00 56.95           C
ANISOU   83  CD  GLN B  55     7041   7136   7460    237    306    432       C
ATOM     84  OE1 GLN B  55     -13.196   8.856  10.526  1.00 58.96           O
ANISOU   84  OE1 GLN B  55     7332   7386   7684    288    360    433       O
ATOM     85  NE2 GLN B  55     -13.914   9.294   8.435  1.00 57.89           N
ANISOU   85  NE2 GLN B  55     7120   7254   7622    225    283    453       N
ATOM     86  N   GLY B  56      -8.752   7.975   9.520  1.00 41.14           N
ANISOU   86  N   GLY B  56     5194   5153   5286    197    216    276       N
ATOM     87  CA  GLY B  56      -7.762   7.150  10.214  1.00 40.64           C
ANISOU   87  CA  GLY B  56     5162   5094   5186    203    215    257       C
ATOM     88  C   GLY B  56      -8.436   6.332  11.304  1.00 41.92           C
ANISOU   88  C   GLY B  56     5323   5254   5352    235    264    293       C
ATOM     89  O   GLY B  56      -9.662   6.300  11.397  1.00 40.86           O
ANISOU   89  O   GLY B  56     5154   5113   5256    247    300    334       O
TER      90      GLY B  56
ATOM     91  N   LEU B  83      -0.779  11.277  -0.790  1.00 35.26           N
ANISOU   91  N   LEU B  83     4512   4439   4447    -85    -13    105       N
ATOM     92  CA  LEU B  83      -1.350  12.168   0.212  1.00 33.66           C
ANISOU   92  CA  LEU B  83     4304   4226   4261    -63    -17    113       C
ATOM     93  C   LEU B  83      -0.225  12.692   1.080  1.00 33.60           C
ANISOU   93  C   LEU B  83     4300   4208   4259    -53    -14     94       C
ATOM     94  O   LEU B  83       0.709  11.955   1.421  1.00 33.14           O
ANISOU   94  O   LEU B  83     4238   4154   4198    -53     -9     77       O
ATOM     95  CB  LEU B  83      -2.349  11.425   1.096  1.00 34.41           C
ANISOU   95  CB  LEU B  83     4390   4322   4364    -43    -13    119       C
ATOM     96  CG  LEU B  83      -3.645  10.955   0.424  1.00 36.08           C
ANISOU   96  CG  LEU B  83     4588   4539   4581    -54    -23    143       C
ATOM     97  CD1 LEU B  83      -4.319   9.892   1.301  1.00 39.49           C
ANISOU   97  CD1 LEU B  83     5006   4971   5027    -39    -12    148       C
ATOM     98  CD2 LEU B  83      -4.549  12.138   0.169  1.00 33.92           C
ANISOU   98  CD2 LEU B  83     4306   4259   4321    -47    -33    170       C
TER      99      LEU B  83
HETATM  100  C   ACE J   1      -5.776   3.708   8.203  0.50 51.36           C
ANISOU  100  C   ACE J   1     6078   6815   6623    904  -1025  -1239       C
HETATM  101  O   ACE J   1      -5.992   4.673   8.933  0.50 50.05           O
ANISOU  101  O   ACE J   1     5597   6805   6615    840   -947  -1362       O
HETATM  102  CH3 ACE J   1      -5.748   2.303   8.738  0.50 55.83           C
ANISOU  102  CH3 ACE J   1     7317   7208   6689   1243  -1425  -1105       C
ATOM    103  N   VAL J   2      -5.940   3.774   6.886  0.50 49.35           N
ANISOU  103  N   VAL J   2     5910   6357   6484    686   -860  -1080       N
ATOM    104  CA  VAL J   2      -6.088   4.997   6.109  0.50 46.78           C
ANISOU  104  CA  VAL J   2     5227   6013   6533    314   -509  -1061       C
ATOM    105  C   VAL J   2      -7.141   4.759   5.032  0.50 43.03           C
ANISOU  105  C   VAL J   2     5123   5233   5994     89   -443   -645       C
ATOM    106  O   VAL J   2      -6.928   3.997   4.092  0.50 45.30           O
ANISOU  106  O   VAL J   2     5771   5346   6094    259   -545   -590       O
ATOM    107  CB  VAL J   2      -4.747   5.411   5.443  0.50 53.46           C
ANISOU  107  CB  VAL J   2     5563   7236   7514    320   -325  -1302       C
ATOM    108  CG1 VAL J   2      -4.950   6.579   4.485  0.50 53.69           C
ANISOU  108  CG1 VAL J   2     5463   7085   7850   -216     -7  -1106       C
ATOM    109  CG2 VAL J   2      -3.700   5.755   6.496  0.50 59.72           C
ANISOU  109  CG2 VAL J   2     5824   8499   8367    343   -499  -1681       C
ATOM    110  N   VAL J   3      -8.296   5.382   5.196  0.50 41.12           N
ANISOU  110  N   VAL J   3     4830   5029   5765   -133   -350   -375       N
ATOM    111  CA  VAL J   3      -9.388   5.248   4.234  0.50 39.65           C
ANISOU  111  CA  VAL J   3     4825   4778   5465   -376   -335     41       C
ATOM    112  C   VAL J   3      -9.641   6.617   3.616  0.50 40.03           C
ANISOU  112  C   VAL J   3     4754   4779   5676   -310     18    -34       C
ATOM    113  O   VAL J   3      -9.459   7.621   4.298  0.50 41.42           O
ANISOU  113  O   VAL J   3     4867   4958   5914   -134     88   -273       O
ATOM    114  CB  VAL J   3     -10.656   4.752   4.948  0.50 43.73           C
ANISOU  114  CB  VAL J   3     5238   5763   5615   -636   -559    583       C
ATOM    115  CG1 VAL J   3     -11.856   4.674   3.984  0.50 45.28           C
ANISOU  115  CG1 VAL J   3     5405   6171   5630  -1010   -628   1075       C
ATOM    116  CG2 VAL J   3     -10.381   3.402   5.580  0.50 47.10           C
ANISOU  116  CG2 VAL J   3     6067   6007   5821   -850  -1013    756       C
ANISOU  117  N   STA J   4     4990   4592   5758   -385    138     76       N
ANISOU  118  CA  STA J   4     5327   4680   6069   -310    442     80       C
ANISOU  119  CB  STA J   4     5550   4493   6093   -308    607    191       C
ANISOU  120  CG  STA J   4     5899   5034   6781   -351    823     51       C
ANISOU  121  CD1 STA J   4     6467   5620   7747   -749    980    -20       C
ANISOU  122  CD2 STA J   4     6332   5321   6854    -99   1041    223       C
ANISOU  123  CH  STA J   4     5559   5366   5980    -43    401    304       C
ANISOU  124  OH  STA J   4     6188   5364   6150    280    601    230       O
ANISOU  125  CM  STA J   4     5542   6000   5857   -285    168    761       C
ANISOU  126  C   STA J   4     6024   7929   6261     18    159   1106       C
ANISOU  127  O   STA J   4     6290   9498   6659    104     59   1352       O
ATOM    128  N   ALA J   5     -14.621   7.834   1.035  0.50 27.55           N
TER     129      ALA J   5
ANISOU  130  N   STA P   4     6010   6741   5980    431   -146    197       N
ANISOU  131  CA  STA P   4     6168   7092   6085    485      1    201       C
ANISOU  132  CB  STA P   4     6096   7333   5918    514     26     82       C
ANISOU  133  CG  STA P   4     6178   7322   5934    319    187    134       C
ANISOU  134  CD1 STA P   4     5982   7473   5680    316    135     29       C
ANISOU  135  CD2 STA P   4     6100   7145   5822    192    364    291       C
ANISOU  136  CH  STA P   4     6446   7473   6421    611   -132    201       C
ANISOU  137  OH  STA P   4     6755   7766   6710    757   -443     -6       O
ANISOU  138  CM  STA P   4     6778   7666   6869    544   -129    404       C
ANISOU  139  C   STA P   4     6941   8012   7049    600     26    539       C
ANISOU  140  O   STA P   4     7022   8024   7055    565    309    645       O
ATOM    141  N   ALA P   5      -5.645   3.596   7.197  0.50 61.04           N
ANISOU  141  N   ALA P   5     7241   8576   7375    710    -62    531       N
ATOM    142  CA  ALA P   5      -6.295   4.812   6.655  0.50 61.63           C
ANISOU  142  CA  ALA P   5     7259   8743   7416    730    171    746       C
ATOM    143  C   ALA P   5      -7.221   4.556   5.456  0.50 64.44           C
ANISOU  143  C   ALA P   5     7491   9275   7718    814     75    813       C
ATOM    144  O   ALA P   5      -6.852   3.870   4.500  0.50 66.28           O
ANISOU  144  O   ALA P   5     7657   9684   7842    917   -115    632       O
ATOM    145  CB  ALA P   5      -5.240   5.863   6.287  0.50 62.69           C
ANISOU  145  CB  ALA P   5     7377   8987   7456    720    341    773       C
ANISOU  146  N   STA P   6     7623   9441   7892    826    292   1063       N
ANISOU  147  CA  STA P   6     7843  10001   8193    899    277   1214       C
ANISOU  148  CB  STA P   6     7862  10033   8325    844    206   1375       C
ANISOU  149  CG  STA P   6     8105  10358   8629    755   -161   1257       C
ANISOU  150  CD1 STA P   6     8070   9943   8585    631   -377   1100       C
ANISOU  151  CD2 STA P   6     8233  10799   8910    679   -244   1531       C
ANISOU  152  CH  STA P   6     8019  10271   8363    976    526   1443       C
ANISOU  153  OH  STA P   6     8130  10317   8398    927    593   1399       O
ANISOU  154  CM  STA P   6     8287  11046   8704   1065    501   1578       C
ANISOU  155  C   STA P   6     8368  11239   8885   1092    487   1752       C
ANISOU  156  O   STA P   6     8673  11606   9225   1223    698   2042       O
HETATM  157  O   HOH B 212      -7.955   0.804   4.294  1.00 36.27           O
CONECT  100  101  102  103
CONECT  102  100
CONECT  101  100
CONECT  103  100  104
CONECT  112  111  113  117
CONECT  126  125  127  128
CONECT  118  117  119  123
CONECT  119  118  120
CONECT  121  120
CONECT  122  120
CONECT  120  119  121  122
CONECT  123  118  124  125
CONECT  125  123  126
CONECT  117  112  118
CONECT  127  126
CONECT  124  123
CONECT  128  126
CONECT  139  138  140  141
CONECT  131  130  132  136
CONECT  132  131  133
CONECT  134  133
CONECT  135  133
CONECT  133  132  134  135
CONECT  136  131  137  138
CONECT  138  136  139
CONECT  130  131
CONECT  140  139
CONECT  137  136
CONECT  143  142  144  146
CONECT  141  139  142
CONECT  155  154  156
CONECT  147  146  148  152
CONECT  148  147  149
CONECT  150  149
CONECT  151  149
CONECT  149  148  150  151
CONECT  152  147  153  154
CONECT  154  152  155
CONECT  146  143  147
CONECT  156  155
CONECT  153  152
END
