# Supplementary material for: Scaffold repositioning of spiro-acridine derivatives as fungi chitinase inhibitor by target fishing and in vitro studies
Source: Sci Rep. 2023 May 5;13:7320. doi: 10.1038/s41598-023-33279-9 (PMC10163251; doi:10.1038/s41598-023-33279-9)
Supplement: Supplementary file 2 — Supplementary Information 2. [file 41598_2023_33279_MOESM2_ESM.zip › PDBQT_TARGETS_ALL/4f9y_LM3.pdb]

HEADER    TRANSFERASE/TRANSFERASE INHIBITOR       21-MAY-12   4F9Y              
TITLE     HUMAN P38 ALPHA MAPK IN COMPLEX WITH A NOVEL AND SELECTIVE SMALL      
TITLE    2 MOLECULE INHIBITOR                                                   
COMPND    MOL_ID: 1;                                                            
COMPND   2 MOLECULE: MITOGEN-ACTIVATED PROTEIN KINASE 14;                       
COMPND   3 CHAIN: A;                                                            
COMPND   4 SYNONYM: MAP KINASE 14, MAPK 14, CYTOKINE SUPPRESSIVE ANTI-          
COMPND   5 INFLAMMATORY DRUG-BINDING PROTEIN, CSAID-BINDING PROTEIN, CSBP, MAP  
COMPND   6 KINASE MXI2, MAX-INTERACTING PROTEIN 2, MITOGEN-ACTIVATED PROTEIN    
COMPND   7 KINASE P38 ALPHA, MAP KINASE P38 ALPHA, STRESS-ACTIVATED PROTEIN     
COMPND   8 KINASE 2A, SAPK2A;                                                   
COMPND   9 EC: 2.7.11.24;                                                       
COMPND  10 ENGINEERED: YES                                                      
SOURCE    MOL_ID: 1;                                                            
SOURCE   2 ORGANISM_SCIENTIFIC: HOMO SAPIENS;                                   
SOURCE   3 ORGANISM_COMMON: HUMAN;                                              
SOURCE   4 ORGANISM_TAXID: 9606;                                                
SOURCE   5 GENE: MAPK14, CSBP, CSBP1, CSBP2, CSPB1, MXI2, SAPK2A;               
SOURCE   6 EXPRESSION_SYSTEM: ESCHERICHIA COLI;                                 
SOURCE   7 EXPRESSION_SYSTEM_TAXID: 562;                                        
SOURCE   8 EXPRESSION_SYSTEM_STRAIN: BL21(DE3)PLYSS                             
KEYWDS    PROTEIN KINASE CATALYTIC DOMAIN, TRANSFERASE-TRANSFERASE INHIBITOR    
KEYWDS   2 COMPLEX                                                              
EXPDTA    X-RAY DIFFRACTION                                                     
AUTHOR    V.L.GRUM-TOKARS,G.MINASOV,W.F.ANDERSON,D.M.WATTERSON                  
REVDAT   3   24-JUL-13 4F9Y    1       JRNL                                     
REVDAT   2   12-JUN-13 4F9Y    1       JRNL                                     
REVDAT   1   05-JUN-13 4F9Y    0                                                
JRNL        AUTH   D.M.WATTERSON,V.L.GRUM-TOKARS,S.M.ROY,J.P.SCHAVOCKY,         
JRNL        AUTH 2 B.D.BRADARIC,A.D.BACHSTETTER,B.XING,E.DIMAYUGA,F.SAEED,      
JRNL        AUTH 3 H.ZHANG,A.STANISZEWSKI,J.C.PELLETIER,G.MINASOV,W.F.ANDERSON, 
JRNL        AUTH 4 O.ARANCIO,L.J.VAN ELDIK                                      
JRNL        TITL   DEVELOPMENT OF NOVEL IN VIVO CHEMICAL PROBES TO ADDRESS CNS  
JRNL        TITL 2 PROTEIN KINASE INVOLVEMENT IN SYNAPTIC DYSFUNCTION.          
JRNL        REF    PLOS ONE                      V.   8 66226 2013              
JRNL        REFN                   ESSN 1932-6203                               
JRNL        PMID   23840427                                                     
JRNL        DOI    10.1371/JOURNAL.PONE.0066226                                 
REMARK   2                                                                      
REMARK   2 RESOLUTION.    1.85 ANGSTROMS.                                       
REMARK   3                                                                      
REMARK   3 REFINEMENT.                                                          
REMARK   3   PROGRAM     : REFMAC 5.5.0102                                      
REMARK   3   AUTHORS     : MURSHUDOV,VAGIN,DODSON                               
REMARK   3                                                                      
REMARK   3    REFINEMENT TARGET : MAXIMUM LIKELIHOOD                            
REMARK   3                                                                      
REMARK   3  DATA USED IN REFINEMENT.                                            
REMARK   3   RESOLUTION RANGE HIGH (ANGSTROMS) : 1.85                           
REMARK   3   RESOLUTION RANGE LOW  (ANGSTROMS) : 33.76                          
REMARK   3   DATA CUTOFF            (SIGMA(F)) : NULL                           
REMARK   3   COMPLETENESS FOR RANGE        (%) : 99.9                           
REMARK   3   NUMBER OF REFLECTIONS             : 32278                          
REMARK   3                                                                      
REMARK   3  FIT TO DATA USED IN REFINEMENT.                                     
REMARK   3   CROSS-VALIDATION METHOD          : THROUGHOUT                      
REMARK   3   FREE R VALUE TEST SET SELECTION  : RANDOM                          
REMARK   3   R VALUE     (WORKING + TEST SET) : 0.169                           
REMARK   3   R VALUE            (WORKING SET) : 0.167                           
REMARK   3   FREE R VALUE                     : 0.200                           
REMARK   3   FREE R VALUE TEST SET SIZE   (%) : 5.100                           
REMARK   3   FREE R VALUE TEST SET COUNT      : 1719                            
REMARK   3                                                                      
REMARK   3  FIT IN THE HIGHEST RESOLUTION BIN.                                  
REMARK   3   TOTAL NUMBER OF BINS USED           : 20                           
REMARK   3   BIN RESOLUTION RANGE HIGH       (A) : 1.85                         
REMARK   3   BIN RESOLUTION RANGE LOW        (A) : 1.90                         
REMARK   3   REFLECTION IN BIN     (WORKING SET) : 2340                         
REMARK   3   BIN COMPLETENESS (WORKING+TEST) (%) : 99.92                        
REMARK   3   BIN R VALUE           (WORKING SET) : 0.2140                       
REMARK   3   BIN FREE R VALUE SET COUNT          : 126                          
REMARK   3   BIN FREE R VALUE                    : 0.2640                       
REMARK   3                                                                      
REMARK   3  NUMBER OF NON-HYDROGEN ATOMS USED IN REFINEMENT.                    
REMARK   3   PROTEIN ATOMS            : 2732                                    
REMARK   3   NUCLEIC ACID ATOMS       : 0                                       
REMARK   3   HETEROGEN ATOMS          : 76                                      
REMARK   3   SOLVENT ATOMS            : 292                                     
REMARK   3                                                                      
REMARK   3  B VALUES.                                                           
REMARK   3   FROM WILSON PLOT           (A**2) : NULL                           
REMARK   3   MEAN B VALUE      (OVERALL, A**2) : 29.04                          
REMARK   3   OVERALL ANISOTROPIC B VALUE.                                       
REMARK   3    B11 (A**2) : -0.05000                                             
REMARK   3    B22 (A**2) : -1.14000                                             
REMARK   3    B33 (A**2) : 1.20000                                              
REMARK   3    B12 (A**2) : -0.00000                                             
REMARK   3    B13 (A**2) : 0.00000                                              
REMARK   3    B23 (A**2) : -0.00000                                             
REMARK   3                                                                      
REMARK   3  ESTIMATED OVERALL COORDINATE ERROR.                                 
REMARK   3   ESU BASED ON R VALUE                            (A): 0.131         
REMARK   3   ESU BASED ON FREE R VALUE                       (A): 0.120         
REMARK   3   ESU BASED ON MAXIMUM LIKELIHOOD                 (A): 0.074         
REMARK   3   ESU FOR B VALUES BASED ON MAXIMUM LIKELIHOOD (A**2): 5.152         
REMARK   3                                                                      
REMARK   3 CORRELATION COEFFICIENTS.                                            
REMARK   3   CORRELATION COEFFICIENT FO-FC      : 0.967                         
REMARK   3   CORRELATION COEFFICIENT FO-FC FREE : 0.954                         
REMARK   3                                                                      
REMARK   3  RMS DEVIATIONS FROM IDEAL VALUES        COUNT    RMS    WEIGHT      
REMARK   3   BOND LENGTHS REFINED ATOMS        (A):  3079 ; 0.012 ; 0.022       
REMARK   3   BOND LENGTHS OTHERS               (A):  2088 ; 0.001 ; 0.020       
REMARK   3   BOND ANGLES REFINED ATOMS   (DEGREES):  4199 ; 1.364 ; 1.988       
REMARK   3   BOND ANGLES OTHERS          (DEGREES):  5091 ; 0.850 ; 3.001       
REMARK   3   TORSION ANGLES, PERIOD 1    (DEGREES):   378 ; 2.982 ; 5.000       
REMARK   3   TORSION ANGLES, PERIOD 2    (DEGREES):   142 ;31.078 ;23.944       
REMARK   3   TORSION ANGLES, PERIOD 3    (DEGREES):   532 ;10.217 ;15.000       
REMARK   3   TORSION ANGLES, PERIOD 4    (DEGREES):    21 ;17.736 ;15.000       
REMARK   3   CHIRAL-CENTER RESTRAINTS       (A**3):   456 ; 0.086 ; 0.200       
REMARK   3   GENERAL PLANES REFINED ATOMS      (A):  3469 ; 0.006 ; 0.021       
REMARK   3   GENERAL PLANES OTHERS             (A):   646 ; 0.001 ; 0.020       
REMARK   3   NON-BONDED CONTACTS REFINED ATOMS (A):  NULL ;  NULL ;  NULL       
REMARK   3   NON-BONDED CONTACTS OTHERS        (A):  NULL ;  NULL ;  NULL       
REMARK   3   NON-BONDED TORSION REFINED ATOMS  (A):  NULL ;  NULL ;  NULL       
REMARK   3   NON-BONDED TORSION OTHERS         (A):  NULL ;  NULL ;  NULL       
REMARK   3   H-BOND (X...Y) REFINED ATOMS      (A):  NULL ;  NULL ;  NULL       
REMARK   3   H-BOND (X...Y) OTHERS             (A):  NULL ;  NULL ;  NULL       
REMARK   3   POTENTIAL METAL-ION REFINED ATOMS (A):  NULL ;  NULL ;  NULL       
REMARK   3   POTENTIAL METAL-ION OTHERS        (A):  NULL ;  NULL ;  NULL       
REMARK   3   SYMMETRY VDW REFINED ATOMS        (A):  NULL ;  NULL ;  NULL       
REMARK   3   SYMMETRY VDW OTHERS               (A):  NULL ;  NULL ;  NULL       
REMARK   3   SYMMETRY H-BOND REFINED ATOMS     (A):  NULL ;  NULL ;  NULL       
REMARK   3   SYMMETRY H-BOND OTHERS            (A):  NULL ;  NULL ;  NULL       
REMARK   3   SYMMETRY METAL-ION REFINED ATOMS  (A):  NULL ;  NULL ;  NULL       
REMARK   3   SYMMETRY METAL-ION OTHERS         (A):  NULL ;  NULL ;  NULL       
REMARK   3                                                                      
REMARK   3  ISOTROPIC THERMAL FACTOR RESTRAINTS.     COUNT   RMS    WEIGHT      
REMARK   3   MAIN-CHAIN BOND REFINED ATOMS  (A**2):  1818 ; 1.207 ; 1.500       
REMARK   3   MAIN-CHAIN BOND OTHER ATOMS    (A**2):   715 ; 0.379 ; 1.500       
REMARK   3   MAIN-CHAIN ANGLE REFINED ATOMS (A**2):  2978 ; 2.081 ; 2.000       
REMARK   3   MAIN-CHAIN ANGLE OTHER ATOMS   (A**2):  NULL ;  NULL ;  NULL       
REMARK   3   SIDE-CHAIN BOND REFINED ATOMS  (A**2):  1261 ; 3.090 ; 3.000       
REMARK   3   SIDE-CHAIN BOND OTHER ATOMS    (A**2):  NULL ;  NULL ;  NULL       
REMARK   3   SIDE-CHAIN ANGLE REFINED ATOMS (A**2):  1220 ; 4.711 ; 4.500       
REMARK   3   SIDE-CHAIN ANGLE OTHER ATOMS   (A**2):  NULL ;  NULL ;  NULL       
REMARK   3   LONG RANGE B REFINED ATOMS     (A**2):  NULL ;  NULL ;  NULL       
REMARK   3   LONG RANGE B OTHER ATOMS       (A**2):  NULL ;  NULL ;  NULL       
REMARK   3                                                                      
REMARK   3 ANISOTROPIC THERMAL FACTOR RESTRAINTS.    COUNT   RMS   WEIGHT       
REMARK   3   RIGID-BOND RESTRAINTS          (A**2):  NULL ;  NULL ;  NULL       
REMARK   3   SPHERICITY; FREE ATOMS         (A**2):  NULL ;  NULL ;  NULL       
REMARK   3   SPHERICITY; BONDED ATOMS       (A**2):  NULL ;  NULL ;  NULL       
REMARK   3                                                                      
REMARK   3  NCS RESTRAINTS STATISTICS                                           
REMARK   3   NUMBER OF DIFFERENT NCS GROUPS : NULL                              
REMARK   3                                                                      
REMARK   3  TLS DETAILS                                                         
REMARK   3   NUMBER OF TLS GROUPS  : 6                                          
REMARK   3                                                                      
REMARK   3   TLS GROUP : 1                                                      
REMARK   3    NUMBER OF COMPONENTS GROUP : 1                                    
REMARK   3    COMPONENTS        C SSSEQI   TO  C SSSEQI                         
REMARK   3    RESIDUE RANGE :   A     5        A    48                          
REMARK   3    ORIGIN FOR THE GROUP (A): -16.4586  -0.0043  21.4150              
REMARK   3    T TENSOR                                                          
REMARK   3      T11:   0.1303 T22:   0.1286                                     
REMARK   3      T33:   0.1484 T12:  -0.0108                                     
REMARK   3      T13:   0.0558 T23:   0.0863                                     
REMARK   3    L TENSOR                                                          
REMARK   3      L11:   4.4988 L22:   6.4502                                     
REMARK   3      L33:   3.9366 L12:   0.7580                                     
REMARK   3      L13:   0.6805 L23:  -1.7441                                     
REMARK   3    S TENSOR                                                          
REMARK   3      S11:  -0.0285 S12:  -0.3312 S13:   0.0382                       
REMARK   3      S21:   0.4991 S22:   0.0887 S23:   0.4995                       
REMARK   3      S31:  -0.4008 S32:  -0.2027 S33:  -0.0602                       
REMARK   3                                                                      
REMARK   3   TLS GROUP : 2                                                      
REMARK   3    NUMBER OF COMPONENTS GROUP : 1                                    
REMARK   3    COMPONENTS        C SSSEQI   TO  C SSSEQI                         
REMARK   3    RESIDUE RANGE :   A    49        A   120                          
REMARK   3    ORIGIN FOR THE GROUP (A):  -6.3730   4.0594  14.0463              
REMARK   3    T TENSOR                                                          
REMARK   3      T11:   0.0811 T22:   0.0378                                     
REMARK   3      T33:   0.0365 T12:  -0.0078                                     
REMARK   3      T13:   0.0071 T23:   0.0130                                     
REMARK   3    L TENSOR                                                          
REMARK   3      L11:   2.2403 L22:   1.9659                                     
REMARK   3      L33:   1.5813 L12:  -0.6925                                     
REMARK   3      L13:   0.5042 L23:  -1.4015                                     
REMARK   3    S TENSOR                                                          
REMARK   3      S11:   0.0663 S12:  -0.1710 S13:  -0.1624                       
REMARK   3      S21:   0.1450 S22:   0.0703 S23:   0.2417                       
REMARK   3      S31:  -0.1405 S32:  -0.1394 S33:  -0.1365                       
REMARK   3                                                                      
REMARK   3   TLS GROUP : 3                                                      
REMARK   3    NUMBER OF COMPONENTS GROUP : 1                                    
REMARK   3    COMPONENTS        C SSSEQI   TO  C SSSEQI                         
REMARK   3    RESIDUE RANGE :   A   121        A   167                          
REMARK   3    ORIGIN FOR THE GROUP (A):  10.7834  -4.0677  18.0745              
REMARK   3    T TENSOR                                                          
REMARK   3      T11:   0.0777 T22:   0.0511                                     
REMARK   3      T33:   0.0355 T12:  -0.0032                                     
REMARK   3      T13:   0.0095 T23:   0.0252                                     
REMARK   3    L TENSOR                                                          
REMARK   3      L11:   2.1673 L22:   2.3808                                     
REMARK   3      L33:   1.5695 L12:   0.4010                                     
REMARK   3      L13:   0.3632 L23:  -0.8093                                     
REMARK   3    S TENSOR                                                          
REMARK   3      S11:   0.0683 S12:  -0.0673 S13:  -0.1247                       
REMARK   3      S21:   0.0511 S22:  -0.1364 S23:   0.0568                       
REMARK   3      S31:   0.1219 S32:   0.0543 S33:   0.0680                       
REMARK   3                                                                      
REMARK   3   TLS GROUP : 4                                                      
REMARK   3    NUMBER OF COMPONENTS GROUP : 1                                    
REMARK   3    COMPONENTS        C SSSEQI   TO  C SSSEQI                         
REMARK   3    RESIDUE RANGE :   A   168        A   250                          
REMARK   3    ORIGIN FOR THE GROUP (A):  20.3209  10.9532  19.1273              
REMARK   3    T TENSOR                                                          
REMARK   3      T11:   0.0390 T22:   0.0790                                     
REMARK   3      T33:   0.0338 T12:  -0.0106                                     
REMARK   3      T13:  -0.0112 T23:   0.0217                                     
REMARK   3    L TENSOR                                                          
REMARK   3      L11:   2.4742 L22:   2.9984                                     
REMARK   3      L33:   1.8222 L12:   0.8809                                     
REMARK   3      L13:  -0.2513 L23:  -0.4912                                     
REMARK   3    S TENSOR                                                          
REMARK   3      S11:   0.0712 S12:  -0.1709 S13:   0.1719                       
REMARK   3      S21:   0.2093 S22:  -0.0627 S23:  -0.0244                       
REMARK   3      S31:  -0.0139 S32:   0.0443 S33:  -0.0085                       
REMARK   3                                                                      
REMARK   3   TLS GROUP : 5                                                      
REMARK   3    NUMBER OF COMPONENTS GROUP : 1                                    
REMARK   3    COMPONENTS        C SSSEQI   TO  C SSSEQI                         
REMARK   3    RESIDUE RANGE :   A   251        A   324                          
REMARK   3    ORIGIN FOR THE GROUP (A):  24.4829   1.9365  15.1032              
REMARK   3    T TENSOR                                                          
REMARK   3      T11:   0.1159 T22:   0.1571                                     
REMARK   3      T33:   0.1194 T12:   0.0162                                     
REMARK   3      T13:  -0.0033 T23:   0.0572                                     
REMARK   3    L TENSOR                                                          
REMARK   3      L11:   1.6389 L22:   1.6851                                     
REMARK   3      L33:   0.3134 L12:  -0.0765                                     
REMARK   3      L13:  -0.1362 L23:  -0.3176                                     
REMARK   3    S TENSOR                                                          
REMARK   3      S11:   0.0204 S12:  -0.1545 S13:  -0.1136                       
REMARK   3      S21:   0.0556 S22:  -0.1365 S23:  -0.4212                       
REMARK   3      S31:   0.0202 S32:   0.1637 S33:   0.1161                       
REMARK   3                                                                      
REMARK   3   TLS GROUP : 6                                                      
REMARK   3    NUMBER OF COMPONENTS GROUP : 1                                    
REMARK   3    COMPONENTS        C SSSEQI   TO  C SSSEQI                         
REMARK   3    RESIDUE RANGE :   A   325        A   353                          
REMARK   3    ORIGIN FOR THE GROUP (A):  -8.1646   7.9249   2.3606              
REMARK   3    T TENSOR                                                          
REMARK   3      T11:   0.1184 T22:   0.0941                                     
REMARK   3      T33:   0.0222 T12:   0.0324                                     
REMARK   3      T13:  -0.0331 T23:   0.0045                                     
REMARK   3    L TENSOR                                                          
REMARK   3      L11:   2.6294 L22:   6.1460                                     
REMARK   3      L33:   3.4774 L12:  -1.4879                                     
REMARK   3      L13:   0.2889 L23:  -3.5267                                     
REMARK   3    S TENSOR                                                          
REMARK   3      S11:   0.0451 S12:   0.1256 S13:  -0.1027                       
REMARK   3      S21:  -0.3373 S22:  -0.0002 S23:   0.2193                       
REMARK   3      S31:   0.2618 S32:  -0.0247 S33:  -0.0449                       
REMARK   3                                                                      
REMARK   3  BULK SOLVENT MODELLING.                                             
REMARK   3   METHOD USED : MASK                                                 
REMARK   3   PARAMETERS FOR MASK CALCULATION                                    
REMARK   3   VDW PROBE RADIUS   : 1.20                                          
REMARK   3   ION PROBE RADIUS   : 0.80                                          
REMARK   3   SHRINKAGE RADIUS   : 0.80                                          
REMARK   3                                                                      
REMARK   3  OTHER REFINEMENT REMARKS: HYDROGENS HAVE BEEN ADDED IN THE RIDING   
REMARK   3  POSITIONS                                                           
REMARK   4                                                                      
REMARK   4 4F9Y COMPLIES WITH FORMAT V. 3.30, 13-JUL-11                         
REMARK 100                                                                      
REMARK 100 THIS ENTRY HAS BEEN PROCESSED BY RCSB ON 01-JUN-12.                  
REMARK 100 THE RCSB ID CODE IS RCSB072640.                                      
REMARK 200                                                                      
REMARK 200 EXPERIMENTAL DETAILS                                                 
REMARK 200  EXPERIMENT TYPE                : X-RAY DIFFRACTION                  
REMARK 200  DATE OF DATA COLLECTION        : 09-OCT-11                          
REMARK 200  TEMPERATURE           (KELVIN) : 100                                
REMARK 200  PH                             : 5.5                                
REMARK 200  NUMBER OF CRYSTALS USED        : 1                                  
REMARK 200                                                                      
REMARK 200  SYNCHROTRON              (Y/N) : Y                                  
REMARK 200  RADIATION SOURCE               : APS                                
REMARK 200  BEAMLINE                       : 21-ID-G                            
REMARK 200  X-RAY GENERATOR MODEL          : NULL                               
REMARK 200  MONOCHROMATIC OR LAUE    (M/L) : M                                  
REMARK 200  WAVELENGTH OR RANGE        (A) : 0.97857                            
REMARK 200  MONOCHROMATOR                  : DIAMOND                            
REMARK 200  OPTICS                         : BERYLLIUM LENSES                   
REMARK 200                                                                      
REMARK 200  DETECTOR TYPE                  : CCD                                
REMARK 200  DETECTOR MANUFACTURER          : MARMOSAIC 300 MM CCD               
REMARK 200  INTENSITY-INTEGRATION SOFTWARE : HKL-2000                           
REMARK 200  DATA SCALING SOFTWARE          : HKL-2000                           
REMARK 200                                                                      
REMARK 200  NUMBER OF UNIQUE REFLECTIONS   : 34190                              
REMARK 200  RESOLUTION RANGE HIGH      (A) : 1.850                              
REMARK 200  RESOLUTION RANGE LOW       (A) : 50.000                             
REMARK 200  REJECTION CRITERIA  (SIGMA(I)) : -3.000                             
REMARK 200                                                                      
REMARK 200 OVERALL.                                                             
REMARK 200  COMPLETENESS FOR RANGE     (%) : 99.9                               
REMARK 200  DATA REDUNDANCY                : 7.300                              
REMARK 200  R MERGE                    (I) : 0.03900                            
REMARK 200  R SYM                      (I) : NULL                               
REMARK 200  <I/SIGMA(I)> FOR THE DATA SET  : NULL                               
REMARK 200                                                                      
REMARK 200 IN THE HIGHEST RESOLUTION SHELL.                                     
REMARK 200  HIGHEST RESOLUTION SHELL, RANGE HIGH (A) : 1.85                     
REMARK 200  HIGHEST RESOLUTION SHELL, RANGE LOW  (A) : 1.88                     
REMARK 200  COMPLETENESS FOR SHELL     (%) : 99.9                               
REMARK 200  DATA REDUNDANCY IN SHELL       : 7.30                               
REMARK 200  R MERGE FOR SHELL          (I) : 0.53700                            
REMARK 200  R SYM FOR SHELL            (I) : NULL                               
REMARK 200  <I/SIGMA(I)> FOR SHELL         : 3.810                              
REMARK 200                                                                      
REMARK 200 DIFFRACTION PROTOCOL: SINGLE WAVELENGTH                              
REMARK 200 METHOD USED TO DETERMINE THE STRUCTURE: MOLECULAR REPLACEMENT        
REMARK 200 SOFTWARE USED: PHASER                                                
REMARK 200 STARTING MODEL: NULL                                                 
REMARK 200                                                                      
REMARK 200 REMARK: NULL                                                         
REMARK 280                                                                      
REMARK 280 CRYSTAL                                                              
REMARK 280 SOLVENT CONTENT, VS   (%): 44.50                                     
REMARK 280 MATTHEWS COEFFICIENT, VM (ANGSTROMS**3/DA): 2.22                     
REMARK 280                                                                      
REMARK 280 CRYSTALLIZATION CONDITIONS: 0.1M AMMONIUM ACETATE, 0.1 M BIS-TRIS    
REMARK 280  PH 5.5, 17% PEG 10000, VAPOR DIFFUSION, SITTING DROP, TEMPERATURE   
REMARK 280  295K                                                                
REMARK 290                                                                      
REMARK 290 CRYSTALLOGRAPHIC SYMMETRY                                            
REMARK 290 SYMMETRY OPERATORS FOR SPACE GROUP: P 21 21 21                       
REMARK 290                                                                      
REMARK 290      SYMOP   SYMMETRY                                                
REMARK 290     NNNMMM   OPERATOR                                                
REMARK 290       1555   X,Y,Z                                                   
REMARK 290       2555   -X+1/2,-Y,Z+1/2                                         
REMARK 290       3555   -X,Y+1/2,-Z+1/2                                         
REMARK 290       4555   X+1/2,-Y+1/2,-Z                                         
REMARK 290                                                                      
REMARK 290     WHERE NNN -> OPERATOR NUMBER                                     
REMARK 290           MMM -> TRANSLATION VECTOR                                  
REMARK 290                                                                      
REMARK 290 CRYSTALLOGRAPHIC SYMMETRY TRANSFORMATIONS                            
REMARK 290 THE FOLLOWING TRANSFORMATIONS OPERATE ON THE ATOM/HETATM             
REMARK 290 RECORDS IN THIS ENTRY TO PRODUCE CRYSTALLOGRAPHICALLY                
REMARK 290 RELATED MOLECULES.                                                   
REMARK 290   SMTRY1   1  1.000000  0.000000  0.000000        0.00000            
REMARK 290   SMTRY2   1  0.000000  1.000000  0.000000        0.00000            
REMARK 290   SMTRY3   1  0.000000  0.000000  1.000000        0.00000            
REMARK 290   SMTRY1   2 -1.000000  0.000000  0.000000       33.26450            
REMARK 290   SMTRY2   2  0.000000 -1.000000  0.000000        0.00000            
REMARK 290   SMTRY3   2  0.000000  0.000000  1.000000       39.13500            
REMARK 290   SMTRY1   3 -1.000000  0.000000  0.000000        0.00000            
REMARK 290   SMTRY2   3  0.000000  1.000000  0.000000       37.41700            
REMARK 290   SMTRY3   3  0.000000  0.000000 -1.000000       39.13500            
REMARK 290   SMTRY1   4  1.000000  0.000000  0.000000       33.26450            
REMARK 290   SMTRY2   4  0.000000 -1.000000  0.000000       37.41700            
REMARK 290   SMTRY3   4  0.000000  0.000000 -1.000000        0.00000            
REMARK 290                                                                      
REMARK 290 REMARK: NULL                                                         
REMARK 300                                                                      
REMARK 300 BIOMOLECULE: 1                                                       
REMARK 300 SEE REMARK 350 FOR THE AUTHOR PROVIDED AND/OR PROGRAM                
REMARK 300 GENERATED ASSEMBLY INFORMATION FOR THE STRUCTURE IN                  
REMARK 300 THIS ENTRY. THE REMARK MAY ALSO PROVIDE INFORMATION ON               
REMARK 300 BURIED SURFACE AREA.                                                 
REMARK 350                                                                      
REMARK 350 COORDINATES FOR A COMPLETE MULTIMER REPRESENTING THE KNOWN           
REMARK 350 BIOLOGICALLY SIGNIFICANT OLIGOMERIZATION STATE OF THE                
REMARK 350 MOLECULE CAN BE GENERATED BY APPLYING BIOMT TRANSFORMATIONS          
REMARK 350 GIVEN BELOW.  BOTH NON-CRYSTALLOGRAPHIC AND                          
REMARK 350 CRYSTALLOGRAPHIC OPERATIONS ARE GIVEN.                               
REMARK 350                                                                      
REMARK 350 BIOMOLECULE: 1                                                       
REMARK 350 AUTHOR DETERMINED BIOLOGICAL UNIT: MONOMERIC                         
REMARK 350 SOFTWARE DETERMINED QUATERNARY STRUCTURE: MONOMERIC                  
REMARK 350 SOFTWARE USED: PISA                                                  
REMARK 350 APPLY THE FOLLOWING TO CHAINS: A                                     
REMARK 350   BIOMT1   1  1.000000  0.000000  0.000000        0.00000            
REMARK 350   BIOMT2   1  0.000000  1.000000  0.000000        0.00000            
REMARK 350   BIOMT3   1  0.000000  0.000000  1.000000        0.00000            
REMARK 465                                                                      
REMARK 465 MISSING RESIDUES                                                     
REMARK 465 THE FOLLOWING RESIDUES WERE NOT LOCATED IN THE                       
REMARK 465 EXPERIMENT. (M=MODEL NUMBER; RES=RESIDUE NAME; C=CHAIN               
REMARK 465 IDENTIFIER; SSSEQ=SEQUENCE NUMBER; I=INSERTION CODE.)                
REMARK 465                                                                      
REMARK 465   M RES C SSSEQI                                                     
REMARK 465     MET A   -22                                                      
REMARK 465     HIS A   -21                                                      
REMARK 465     HIS A   -20                                                      
REMARK 465     HIS A   -19                                                      
REMARK 465     HIS A   -18                                                      
REMARK 465     HIS A   -17                                                      
REMARK 465     HIS A   -16                                                      
REMARK 465     SER A   -15                                                      
REMARK 465     SER A   -14                                                      
REMARK 465     GLY A   -13                                                      
REMARK 465     VAL A   -12                                                      
REMARK 465     ASP A   -11                                                      
REMARK 465     LEU A   -10                                                      
REMARK 465     GLY A    -9                                                      
REMARK 465     THR A    -8                                                      
REMARK 465     GLU A    -7                                                      
REMARK 465     ASN A    -6                                                      
REMARK 465     LEU A    -5                                                      
REMARK 465     TYR A    -4                                                      
REMARK 465     PHE A    -3                                                      
REMARK 465     GLN A    -2                                                      
REMARK 465     SER A    -1                                                      
REMARK 465     ASN A     0                                                      
REMARK 465     ALA A     1                                                      
REMARK 465     SER A     2                                                      
REMARK 465     GLN A     3                                                      
REMARK 465     GLU A     4                                                      
REMARK 465     ARG A   173                                                      
REMARK 465     HIS A   174                                                      
REMARK 465     THR A   175                                                      
REMARK 465     ASP A   176                                                      
REMARK 465     ASP A   177                                                      
REMARK 465     GLU A   178                                                      
REMARK 465     MET A   179                                                      
REMARK 465     THR A   180                                                      
REMARK 465     GLY A   181                                                      
REMARK 465     TYR A   182                                                      
REMARK 465     ASP A   354                                                      
REMARK 465     GLN A   355                                                      
REMARK 465     GLU A   356                                                      
REMARK 465     GLU A   357                                                      
REMARK 465     MET A   358                                                      
REMARK 465     GLU A   359                                                      
REMARK 465     SER A   360                                                      
REMARK 500                                                                      
REMARK 500 GEOMETRY AND STEREOCHEMISTRY                                         
REMARK 500 SUBTOPIC: COVALENT BOND ANGLES                                       
REMARK 500                                                                      
REMARK 500 THE STEREOCHEMICAL PARAMETERS OF THE FOLLOWING RESIDUES              
REMARK 500 HAVE VALUES WHICH DEVIATE FROM EXPECTED VALUES BY MORE               
REMARK 500 THAN 6*RMSD (M=MODEL NUMBER; RES=RESIDUE NAME; C=CHAIN               
REMARK 500 IDENTIFIER; SSEQ=SEQUENCE NUMBER; I=INSERTION CODE).                 
REMARK 500                                                                      
REMARK 500 STANDARD TABLE:                                                      
REMARK 500 FORMAT: (10X,I3,1X,A3,1X,A1,I4,A1,3(1X,A4,2X),12X,F5.1)              
REMARK 500                                                                      
REMARK 500 EXPECTED VALUES PROTEIN: ENGH AND HUBER, 1999                        
REMARK 500 EXPECTED VALUES NUCLEIC ACID: CLOWNEY ET AL 1996                     
REMARK 500                                                                      
REMARK 500  M RES CSSEQI ATM1   ATM2   ATM3                                     
REMARK 500    ARG A  49   NE  -  CZ  -  NH2 ANGL. DEV. =   3.1 DEGREES          
REMARK 500                                                                      
REMARK 500 REMARK: NULL                                                         
REMARK 500                                                                      
REMARK 500 GEOMETRY AND STEREOCHEMISTRY                                         
REMARK 500 SUBTOPIC: TORSION ANGLES                                             
REMARK 500                                                                      
REMARK 500 TORSION ANGLES OUTSIDE THE EXPECTED RAMACHANDRAN REGIONS:            
REMARK 500 (M=MODEL NUMBER; RES=RESIDUE NAME; C=CHAIN IDENTIFIER;               
REMARK 500 SSEQ=SEQUENCE NUMBER; I=INSERTION CODE).                             
REMARK 500                                                                      
REMARK 500 STANDARD TABLE:                                                      
REMARK 500 FORMAT:(10X,I3,1X,A3,1X,A1,I4,A1,4X,F7.2,3X,F7.2)                    
REMARK 500                                                                      
REMARK 500 EXPECTED VALUES: GJ KLEYWEGT AND TA JONES (1996). PHI/PSI-           
REMARK 500 CHOLOGY: RAMACHANDRAN REVISITED. STRUCTURE 4, 1395 - 1400            
REMARK 500                                                                      
REMARK 500  M RES CSSEQI        PSI       PHI                                   
REMARK 500    ASN A  14     -135.18     64.62                                   
REMARK 500    LYS A 118       91.04    -22.12                                   
REMARK 500    CYS A 119       40.61   -150.63                                   
REMARK 500    ARG A 149      -15.34     80.29                                   
REMARK 500    ASP A 168       64.99     29.81                                   
REMARK 500    LEU A 171       51.40   -101.25                                   
REMARK 500    LEU A 289       55.76    -93.38                                   
REMARK 500                                                                      
REMARK 500 REMARK: NULL                                                         
REMARK 800                                                                      
REMARK 800 SITE                                                                 
REMARK 800 SITE_IDENTIFIER: AC1                                                 
REMARK 800 EVIDENCE_CODE: SOFTWARE                                              
REMARK 800 SITE_DESCRIPTION: BINDING SITE FOR RESIDUE GG5 A 401                 
REMARK 800                                                                      
REMARK 800 SITE_IDENTIFIER: AC2                                                 
REMARK 800 EVIDENCE_CODE: SOFTWARE                                              
REMARK 800 SITE_DESCRIPTION: BINDING SITE FOR RESIDUE GG5 A 402                 
REMARK 800                                                                      
REMARK 800 SITE_IDENTIFIER: AC3                                                 
REMARK 800 EVIDENCE_CODE: SOFTWARE                                              
REMARK 800 SITE_DESCRIPTION: BINDING SITE FOR RESIDUE LM3 A 403                 
REMARK 800                                                                      
REMARK 800 SITE_IDENTIFIER: AC4                                                 
REMARK 800 EVIDENCE_CODE: SOFTWARE                                              
REMARK 800 SITE_DESCRIPTION: BINDING SITE FOR RESIDUE BME A 404                 
REMARK 800                                                                      
REMARK 800 SITE_IDENTIFIER: AC5                                                 
REMARK 800 EVIDENCE_CODE: SOFTWARE                                              
REMARK 800 SITE_DESCRIPTION: BINDING SITE FOR RESIDUE BME A 405                 
REMARK 800                                                                      
REMARK 800 SITE_IDENTIFIER: AC6                                                 
REMARK 800 EVIDENCE_CODE: SOFTWARE                                              
REMARK 800 SITE_DESCRIPTION: BINDING SITE FOR RESIDUE PEG A 406                 
REMARK 900                                                                      
REMARK 900 RELATED ENTRIES                                                      
REMARK 900 RELATED ID: 4EWQ   RELATED DB: PDB                                   
REMARK 900 RELATED ID: 4F9W   RELATED DB: PDB                                   
REMARK 900 RELATED ID: 4FA2   RELATED DB: PDB                                   
DBREF  4F9Y A    2   360  UNP    Q16539   MK14_HUMAN       2    360             
SEQADV 4F9Y MET A  -22  UNP  Q16539              EXPRESSION TAG                 
SEQADV 4F9Y HIS A  -21  UNP  Q16539              EXPRESSION TAG                 
SEQADV 4F9Y HIS A  -20  UNP  Q16539              EXPRESSION TAG                 
SEQADV 4F9Y HIS A  -19  UNP  Q16539              EXPRESSION TAG                 
SEQADV 4F9Y HIS A  -18  UNP  Q16539              EXPRESSION TAG                 
SEQADV 4F9Y HIS A  -17  UNP  Q16539              EXPRESSION TAG                 
SEQADV 4F9Y HIS A  -16  UNP  Q16539              EXPRESSION TAG                 
SEQADV 4F9Y SER A  -15  UNP  Q16539              EXPRESSION TAG                 
SEQADV 4F9Y SER A  -14  UNP  Q16539              EXPRESSION TAG                 
SEQADV 4F9Y GLY A  -13  UNP  Q16539              EXPRESSION TAG                 
SEQADV 4F9Y VAL A  -12  UNP  Q16539              EXPRESSION TAG                 
SEQADV 4F9Y ASP A  -11  UNP  Q16539              EXPRESSION TAG                 
SEQADV 4F9Y LEU A  -10  UNP  Q16539              EXPRESSION TAG                 
SEQADV 4F9Y GLY A   -9  UNP  Q16539              EXPRESSION TAG                 
SEQADV 4F9Y THR A   -8  UNP  Q16539              EXPRESSION TAG                 
SEQADV 4F9Y GLU A   -7  UNP  Q16539              EXPRESSION TAG                 
SEQADV 4F9Y ASN A   -6  UNP  Q16539              EXPRESSION TAG                 
SEQADV 4F9Y LEU A   -5  UNP  Q16539              EXPRESSION TAG                 
SEQADV 4F9Y TYR A   -4  UNP  Q16539              EXPRESSION TAG                 
SEQADV 4F9Y PHE A   -3  UNP  Q16539              EXPRESSION TAG                 
SEQADV 4F9Y GLN A   -2  UNP  Q16539              EXPRESSION TAG                 
SEQADV 4F9Y SER A   -1  UNP  Q16539              EXPRESSION TAG                 
SEQADV 4F9Y ASN A    0  UNP  Q16539              EXPRESSION TAG                 
SEQADV 4F9Y ALA A    1  UNP  Q16539              EXPRESSION TAG                 
SEQRES   1 A  383  MET HIS HIS HIS HIS HIS HIS SER SER GLY VAL ASP LEU          
SEQRES   2 A  383  GLY THR GLU ASN LEU TYR PHE GLN SER ASN ALA SER GLN          
SEQRES   3 A  383  GLU ARG PRO THR PHE TYR ARG GLN GLU LEU ASN LYS THR          
SEQRES   4 A  383  ILE TRP GLU VAL PRO GLU ARG TYR GLN ASN LEU SER PRO          
SEQRES   5 A  383  VAL GLY SER GLY ALA TYR GLY SER VAL CYS ALA ALA PHE          
SEQRES   6 A  383  ASP THR LYS THR GLY LEU ARG VAL ALA VAL LYS LYS LEU          
SEQRES   7 A  383  SER ARG PRO PHE GLN SER ILE ILE HIS ALA LYS ARG THR          
SEQRES   8 A  383  TYR ARG GLU LEU ARG LEU LEU LYS HIS MET LYS HIS GLU          
SEQRES   9 A  383  ASN VAL ILE GLY LEU LEU ASP VAL PHE THR PRO ALA ARG          
SEQRES  10 A  383  SER LEU GLU GLU PHE ASN ASP VAL TYR LEU VAL THR HIS          
SEQRES  11 A  383  LEU MET GLY ALA ASP LEU ASN ASN ILE VAL LYS CYS GLN          
SEQRES  12 A  383  LYS LEU THR ASP ASP HIS VAL GLN PHE LEU ILE TYR GLN          
SEQRES  13 A  383  ILE LEU ARG GLY LEU LYS TYR ILE HIS SER ALA ASP ILE          
SEQRES  14 A  383  ILE HIS ARG ASP LEU LYS PRO SER ASN LEU ALA VAL ASN          
SEQRES  15 A  383  GLU ASP CYS GLU LEU LYS ILE LEU ASP PHE GLY LEU ALA          
SEQRES  16 A  383  ARG HIS THR ASP ASP GLU MET THR GLY TYR VAL ALA THR          
SEQRES  17 A  383  ARG TRP TYR ARG ALA PRO GLU ILE MET LEU ASN TRP MET          
SEQRES  18 A  383  HIS TYR ASN GLN THR VAL ASP ILE TRP SER VAL GLY CYS          
SEQRES  19 A  383  ILE MET ALA GLU LEU LEU THR GLY ARG THR LEU PHE PRO          
SEQRES  20 A  383  GLY THR ASP HIS ILE ASP GLN LEU LYS LEU ILE LEU ARG          
SEQRES  21 A  383  LEU VAL GLY THR PRO GLY ALA GLU LEU LEU LYS LYS ILE          
SEQRES  22 A  383  SER SER GLU SER ALA ARG ASN TYR ILE GLN SER LEU THR          
SEQRES  23 A  383  GLN MET PRO LYS MET ASN PHE ALA ASN VAL PHE ILE GLY          
SEQRES  24 A  383  ALA ASN PRO LEU ALA VAL ASP LEU LEU GLU LYS MET LEU          
SEQRES  25 A  383  VAL LEU ASP SER ASP LYS ARG ILE THR ALA ALA GLN ALA          
SEQRES  26 A  383  LEU ALA HIS ALA TYR PHE ALA GLN TYR HIS ASP PRO ASP          
SEQRES  27 A  383  ASP GLU PRO VAL ALA ASP PRO TYR ASP GLN SER PHE GLU          
SEQRES  28 A  383  SER ARG ASP LEU LEU ILE ASP GLU TRP LYS SER LEU THR          
SEQRES  29 A  383  TYR ASP GLU VAL ILE SER PHE VAL PRO PRO PRO LEU ASP          
SEQRES  30 A  383  GLN GLU GLU MET GLU SER                                      
HET    GG5  A 401      18                                                       
HET    GG5  A 402      18                                                       
HET    LM3  A 403      25                                                       
HET    BME  A 404       4                                                       
HET    BME  A 405       4                                                       
HET    PEG  A 406       7                                                       
HETNAM     GG5 4-[3-(4-FLUOROPHENYL)-1H-PYRAZOL-4-YL]PYRIDINE                   
HETNAM     LM3 N,N-DIMETHYL-6-(NAPHTHALEN-1-YL)-5-(PYRIDIN-4-YL)                
HETNAM   2 LM3  PYRIDAZIN-3-AMINE                                               
HETNAM     BME BETA-MERCAPTOETHANOL                                             
HETNAM     PEG DI(HYDROXYETHYL)ETHER                                            
FORMUL   2  GG5    2(C14 H10 F N3)                                              
FORMUL   4  LM3    C21 H18 N4                                                   
FORMUL   5  BME    2(C2 H6 O S)                                                 
FORMUL   7  PEG    C4 H10 O3                                                    
FORMUL   8  HOH   *292(H2 O)                                                    
HELIX    1   1 GLU A   71  GLU A   71  1                                   1
HELIX    2   2 LEU A   75  LEU A   75  1                                   1
HELIX    3   3 SER A  154  SER A  154  1                                   1
SHEET    1   1 1 VAL A  38  VAL A  38  0
SHEET    2   2 1 ALA A  51  LYS A  53  0
SHEET    3   3 1 LEU A 104  HIS A 107  0
LINK         SG  CYS A 119                 S2  BME A 405     1555   1555  2.05  
LINK         SG  CYS A 162                 S2  BME A 404     1555   1555  2.05  
CISPEP   1 LYS A  118    CYS A  119          0        -3.10                     
SITE     1 AC1  9 GLU A 192  LEU A 195  TRP A 197  PRO A 242                    
SITE     2 AC1  9 LYS A 249  ILE A 250  ILE A 259  LEU A 291                    
SITE     3 AC1  9 SER A 293                                                     
SITE     1 AC2 11 GLU A  22  GLN A  25  THR A  44  MET A 194                    
SITE     2 AC2 11 HIS A 228  ILE A 229  LEU A 232  SER A 254                    
SITE     3 AC2 11 ALA A 255  TYR A 258  HOH A 701                               
SITE     1 AC3 13 VAL A  38  ALA A  51  VAL A  52  LYS A  53                    
SITE     2 AC3 13 ILE A  84  LEU A 104  THR A 106  HIS A 107                    
SITE     3 AC3 13 MET A 109  ASP A 168  PEG A 406  HOH A 710                    
SITE     4 AC3 13 HOH A 712                                                     
SITE     1 AC4  3 HIS A 126  GLU A 160  CYS A 162                               
SITE     1 AC5  6 CYS A 119  GLU A 215  GLY A 219  THR A 221                    
SITE     2 AC5  6 HOH A 743  HOH A 744                                          
SITE     1 AC6  7 VAL A  30  GLY A  33  GLY A  36  VAL A  38                    
SITE     2 AC6  7 LM3 A 403  HOH A 698  HOH A 778                               
CRYST1   66.529   74.834   78.270  90.00  90.00  90.00 P 21 21 21    4          
ORIGX1      1.000000  0.000000  0.000000        0.00000                         
ORIGX2      0.000000  1.000000  0.000000        0.00000                         
ORIGX3      0.000000  0.000000  1.000000        0.00000                         
SCALE1      0.015031  0.000000  0.000000        0.00000                         
SCALE2      0.000000  0.013363  0.000000        0.00000                         
SCALE3      0.000000  0.000000  0.012776        0.00000                         
ATOM      1  N   VAL A  38      -8.640   4.933  23.757  1.00 40.36           N
ANISOU    1  N   VAL A  38     5968   4779   4587   -981   -480    647       N
ATOM      2  CA  VAL A  38      -8.650   3.497  23.561  1.00 38.08           C
ANISOU    2  CA  VAL A  38     5440   4662   4366   -898   -398    759       C
ATOM      3  C   VAL A  38      -9.427   2.730  24.621  1.00 38.66           C
ANISOU    3  C   VAL A  38     5622   4793   4274   -793   -300    734       C
ATOM      4  O   VAL A  38      -9.354   3.053  25.816  1.00 39.79           O
ANISOU    4  O   VAL A  38     6014   4915   4188   -850   -378    672       O
ATOM      5  CB  VAL A  38      -7.190   2.980  23.533  1.00 39.15           C
ANISOU    5  CB  VAL A  38     5367   4901   4606  -1040   -584    907       C
ATOM      6  CG1 VAL A  38      -7.145   1.462  23.346  1.00 39.04           C
ANISOU    6  CG1 VAL A  38     5120   5013   4697   -930   -501   1014       C
ATOM      7  CG2 VAL A  38      -6.406   3.700  22.415  1.00 35.06           C
ANISOU    7  CG2 VAL A  38     4700   4355   4264  -1154   -625    967       C
TER       8      VAL A  38
ATOM      9  N   ALA A  51      -8.250  -4.088  21.104  1.00 29.95           N
ANISOU    9  N   ALA A  51     3453   3845   4081   -226    160   1099       N
ATOM     10  CA  ALA A  51      -8.176  -2.709  21.525  1.00 28.62           C
ANISOU   10  CA  ALA A  51     3400   3770   3703   -154    257   1015       C
ATOM     11  C   ALA A  51      -8.918  -1.913  20.436  1.00 29.19           C
ANISOU   11  C   ALA A  51     3482   3793   3814   -133    251    926       C
ATOM     12  O   ALA A  51      -8.738  -2.187  19.232  1.00 27.22           O
ANISOU   12  O   ALA A  51     3229   3441   3670   -180    147    842       O
ATOM     13  CB  ALA A  51      -6.723  -2.262  21.631  1.00 30.49           C
ANISOU   13  CB  ALA A  51     3775   4012   3798   -170    222    882       C
ATOM     14  N   VAL A  52      -9.767  -0.978  20.853  1.00 28.92           N
ANISOU   14  N   VAL A  52     3458   3835   3693    -51    364    953       N
ATOM     15  CA  VAL A  52     -10.534  -0.138  19.924  1.00 29.97           C
ANISOU   15  CA  VAL A  52     3591   3934   3859    -19    372    892       C
ATOM     16  C   VAL A  52     -10.149   1.330  20.183  1.00 29.83           C
ANISOU   16  C   VAL A  52     3734   3953   3645     54    447    761       C
ATOM     17  O   VAL A  52     -10.224   1.816  21.317  1.00 32.01           O
ANISOU   17  O   VAL A  52     4070   4317   3776    130    552    788       O
ATOM     18  CB  VAL A  52     -12.055  -0.304  20.120  1.00 32.16           C
ANISOU   18  CB  VAL A  52     3716   4256   4245     23    443   1066       C
ATOM     19  CG1 VAL A  52     -12.839   0.465  19.039  1.00 31.56           C
ANISOU   19  CG1 VAL A  52     3623   4138   4227     47    429   1016       C
ATOM     20  CG2 VAL A  52     -12.450  -1.794  20.093  1.00 34.60           C
ANISOU   20  CG2 VAL A  52     3859   4523   4762    -59    362   1226       C
ATOM     21  N   LYS A  53      -9.758   2.030  19.132  1.00 29.94           N
ANISOU   21  N   LYS A  53     3822   3897   3657     37    388    622       N
ATOM     22  CA  LYS A  53      -9.355   3.421  19.261  1.00 29.97           C
ANISOU   22  CA  LYS A  53     3973   3904   3510     92    434    500       C
ATOM     23  C   LYS A  53     -10.315   4.297  18.499  1.00 30.50           C
ANISOU   23  C   LYS A  53     4022   3946   3619    150    473    485       C
ATOM     24  O   LYS A  53     -10.590   4.054  17.300  1.00 29.42           O
ANISOU   24  O   LYS A  53     3816   3755   3605    107    396    479       O
ATOM     25  CB  LYS A  53      -7.934   3.631  18.740  1.00 29.01           C
ANISOU   25  CB  LYS A  53     3949   3725   3345     24    338    372       C
ATOM     26  CG  LYS A  53      -7.468   5.110  18.803  1.00 33.28           C
ANISOU   26  CG  LYS A  53     4639   4244   3760     60    360    252       C
ATOM     27  CD  LYS A  53      -5.955   5.265  18.684  1.00 36.34           C
ANISOU   27  CD  LYS A  53     5111   4599   4097    -12    270    169       C
ATOM     28  CE  LYS A  53      -5.399   4.815  17.362  1.00 42.15           C
ANISOU   28  CE  LYS A  53     5792   5284   4939    -71    184    147       C
ATOM     29  NZ  LYS A  53      -3.873   4.902  17.311  1.00 44.73           N
ANISOU   29  NZ  LYS A  53     6175   5595   5224   -135    110    100       N
TER      30      LYS A  53
ATOM     31  N   GLU A  71      -2.797   8.163   8.847  1.00 23.49           N
ANISOU   31  N   GLU A  71     3421   2808   2695    -37    -25     -7       N
ATOM     32  CA  GLU A  71      -2.846   7.069   9.831  1.00 23.93           C
ANISOU   32  CA  GLU A  71     3468   2863   2759    -64    -33    -19       C
ATOM     33  C   GLU A  71      -3.601   5.838   9.305  1.00 24.01           C
ANISOU   33  C   GLU A  71     3428   2882   2810    -39    -65    -32       C
ATOM     34  O   GLU A  71      -3.126   4.722   9.404  1.00 22.48           O
ANISOU   34  O   GLU A  71     3217   2691   2632    -50    -96    -37       O
ATOM     35  CB  GLU A  71      -3.476   7.531  11.155  1.00 24.74           C
ANISOU   35  CB  GLU A  71     3609   2940   2851    -77      8    -22       C
ATOM     36  CG  GLU A  71      -3.617   6.349  12.123  1.00 33.27           C
ANISOU   36  CG  GLU A  71     4665   4036   3940    -98      7     -9       C
ATOM     37  CD  GLU A  71      -3.792   6.703  13.574  1.00 40.66           C
ANISOU   37  CD  GLU A  71     5651   4972   4824   -106     49     -5       C
ATOM     38  OE1 GLU A  71      -4.130   7.864  13.894  1.00 44.48           O
ANISOU   38  OE1 GLU A  71     6199   5430   5269    -81     86    -29       O
ATOM     39  OE2 GLU A  71      -3.584   5.779  14.400  1.00 48.28           O
ANISOU   39  OE2 GLU A  71     6597   5962   5783   -130     43     22       O
TER      40      GLU A  71
ATOM     41  N   LEU A  75      -1.841   2.248   8.525  1.00 24.82           N
ANISOU   41  N   LEU A  75     3491   2977   2961    -11   -182    -76       N
ATOM     42  CA  LEU A  75      -2.309   1.048   9.258  1.00 25.16           C
ANISOU   42  CA  LEU A  75     3505   2970   3082    -42   -216    -68       C
ATOM     43  C   LEU A  75      -2.873  -0.037   8.341  1.00 26.67           C
ANISOU   43  C   LEU A  75     3695   3108   3328     -9   -297   -123       C
ATOM     44  O   LEU A  75      -2.655  -1.201   8.586  1.00 28.34           O
ANISOU   44  O   LEU A  75     3898   3267   3602    -13   -337   -126       O
ATOM     45  CB  LEU A  75      -3.311   1.422  10.344  1.00 24.88           C
ANISOU   45  CB  LEU A  75     3443   2932   3076    -89   -185    -21       C
ATOM     46  CG  LEU A  75      -2.680   2.173  11.506  1.00 29.84           C
ANISOU   46  CG  LEU A  75     4096   3594   3646   -122   -126     15       C
ATOM     47  CD1 LEU A  75      -3.781   2.748  12.417  1.00 32.37           C
ANISOU   47  CD1 LEU A  75     4412   3923   3963   -131    -77     46       C
ATOM     48  CD2 LEU A  75      -1.745   1.218  12.276  1.00 37.73           C
ANISOU   48  CD2 LEU A  75     5080   4594   4661   -149   -139     51       C
TER      49      LEU A  75
ATOM     50  N  AILE A  84       2.020  -3.123  14.459  0.60 24.09           N
ANISOU   50  N  AILE A  84     3218   2838   3097   -187   -214    274       N
ATOM     51  N  BILE A  84       2.019  -3.147  14.480  0.40 23.73           N
ANISOU   51  N  BILE A  84     3171   2792   3053   -187   -215    275       N
ATOM     52  CA AILE A  84       0.598  -3.049  14.741  0.60 25.06           C
ANISOU   52  CA AILE A  84     3338   2939   3243   -210   -212    264       C
ATOM     53  CA BILE A  84       0.608  -3.137  14.780  0.40 24.30           C
ANISOU   53  CA BILE A  84     3238   2840   3152   -211   -214    269       C
ATOM     54  C  AILE A  84      -0.137  -2.885  13.426  0.60 26.01           C
ANISOU   54  C  AILE A  84     3484   3013   3385   -168   -234    172       C
ATOM     55  C  BILE A  84      -0.141  -2.884  13.475  0.40 25.52           C
ANISOU   55  C  BILE A  84     3421   2952   3323   -170   -233    175       C
ATOM     56  O  AILE A  84       0.251  -2.071  12.566  0.60 26.88           O
ANISOU   56  O  AILE A  84     3634   3151   3428   -135   -221    115       O
ATOM     57  O  BILE A  84       0.230  -2.001  12.680  0.40 26.07           O
ANISOU   57  O  BILE A  84     3531   3053   3322   -140   -217    120       O
ATOM     58  CB AILE A  84       0.267  -1.885  15.693  0.60 25.75           C
ANISOU   58  CB AILE A  84     3454   3099   3229   -250   -168    285       C
ATOM     59  CB BILE A  84       0.257  -2.080  15.810  0.40 24.43           C
ANISOU   59  CB BILE A  84     3278   2929   3073   -253   -171    298       C
ATOM     60  CG1AILE A  84       0.700  -2.230  17.107  0.60 28.24           C
ANISOU   60  CG1AILE A  84     3749   3465   3516   -290   -161    379       C
ATOM     61  CG1BILE A  84      -1.135  -2.347  16.378  0.40 26.43           C
ANISOU   61  CG1BILE A  84     3497   3174   3369   -263   -151    339       C
ATOM     62  CG2AILE A  84      -1.249  -1.574  15.702  0.60 28.17           C
ANISOU   62  CG2AILE A  84     3755   3394   3551   -245   -145    273       C
ATOM     63  CG2BILE A  84       0.350  -0.698  15.183  0.40 23.09           C
ANISOU   63  CG2BILE A  84     3168   2784   2820   -242   -152    225       C
ATOM     64  CD1AILE A  84      -0.202  -3.195  17.807  0.60 26.76           C
ANISOU   64  CD1AILE A  84     3501   3262   3404   -299   -154    461       C
ATOM     65  CD1BILE A  84      -1.602  -1.292  17.291  0.40 30.82           C
ANISOU   65  CD1BILE A  84     4092   3800   3816   -271    -93    353       C
ATOM     66  N   GLY A  85      -1.187  -3.671  13.271  1.00 26.60           N
ANISOU   66  N   GLY A  85     3529   3019   3559   -173   -275    172       N
ATOM     67  CA  GLY A  85      -2.005  -3.624  12.070  1.00 29.03           C
ANISOU   67  CA  GLY A  85     3858   3279   3894   -143   -322     89       C
ATOM     68  C   GLY A  85      -3.465  -3.586  12.467  1.00 29.40           C
ANISOU   68  C   GLY A  85     3853   3312   4006   -186   -332    137       C
ATOM     69  O   GLY A  85      -3.814  -3.583  13.662  1.00 30.37           O
ANISOU   69  O   GLY A  85     3928   3470   4141   -224   -287    234       O
ATOM     70  N   LEU A  86      -4.306  -3.582  11.461  1.00 27.00           N
ANISOU   70  N   LEU A  86     3554   2965   3740   -173   -392     80       N
ATOM     71  CA  LEU A  86      -5.730  -3.497  11.673  1.00 28.33           C
ANISOU   71  CA  LEU A  86     3656   3124   3984   -210   -408    140       C
ATOM     72  C   LEU A  86      -6.516  -4.792  11.528  1.00 29.30           C
ANISOU   72  C   LEU A  86     3716   3138   4279   -252   -520    176       C
ATOM     73  O   LEU A  86      -6.404  -5.500  10.527  1.00 29.70           O
ANISOU   73  O   LEU A  86     3809   3097   4378   -236   -628     87       O
ATOM     74  CB  LEU A  86      -6.307  -2.501  10.678  1.00 28.45           C
ANISOU   74  CB  LEU A  86     3699   3168   3939   -181   -414     76       C
ATOM     75  CG  LEU A  86      -6.065  -1.026  10.884  1.00 32.08           C
ANISOU   75  CG  LEU A  86     4197   3720   4271   -154   -311     71       C
ATOM     76  CD1 LEU A  86      -6.710  -0.240   9.699  1.00 32.37           C
ANISOU   76  CD1 LEU A  86     4251   3769   4279   -122   -338     19       C
ATOM     77  CD2 LEU A  86      -6.617  -0.527  12.248  1.00 30.87           C
ANISOU   77  CD2 LEU A  86     4001   3618   4109   -173   -218    169       C
TER      78      LEU A  86
ATOM     79  N   LEU A 104     -10.695   2.399  15.027  1.00 23.93           N
ANISOU   79  N   LEU A 104     2972   2945   3173    -29    156    473       N
ATOM     80  CA  LEU A 104      -9.708   1.430  14.586  1.00 23.76           C
ANISOU   80  CA  LEU A 104     2971   2872   3184    -96     50    418       C
ATOM     81  C   LEU A 104      -9.658   0.283  15.595  1.00 25.00           C
ANISOU   81  C   LEU A 104     3063   3040   3396   -130     53    520       C
ATOM     82  O   LEU A 104      -9.793   0.511  16.778  1.00 28.15           O
ANISOU   82  O   LEU A 104     3462   3508   3726    -96    152    591       O
ATOM     83  CB  LEU A 104      -8.316   2.067  14.500  1.00 23.64           C
ANISOU   83  CB  LEU A 104     3083   2856   3042    -94     53    302       C
ATOM     84  CG  LEU A 104      -8.172   3.383  13.691  1.00 23.80           C
ANISOU   84  CG  LEU A 104     3177   2871   2995    -59     67    217       C
ATOM     85  CD1 LEU A 104      -6.749   3.918  13.796  1.00 26.30           C
ANISOU   85  CD1 LEU A 104     3596   3186   3209    -73     63    140       C
ATOM     86  CD2 LEU A 104      -8.535   3.190  12.220  1.00 24.78           C
ANISOU   86  CD2 LEU A 104     3264   2959   3189    -64    -18    185       C
ATOM     87  N   VAL A 105      -9.467  -0.933  15.111  1.00 25.79           N
ANISOU   87  N   VAL A 105     3114   3069   3614   -189    -56    528       N
ATOM     88  CA  VAL A 105      -9.410  -2.129  15.970  1.00 25.54           C
ANISOU   88  CA  VAL A 105     3009   3028   3667   -229    -69    640       C
ATOM     89  C   VAL A 105      -8.158  -2.954  15.656  1.00 25.14           C
ANISOU   89  C   VAL A 105     3012   2911   3628   -264   -152    565       C
ATOM     90  O   VAL A 105      -7.812  -3.185  14.494  1.00 26.05           O
ANISOU   90  O   VAL A 105     3169   2953   3776   -271   -244    458       O
ATOM     91  CB  VAL A 105     -10.679  -3.027  15.827  1.00 26.94           C
ANISOU   91  CB  VAL A 105     3036   3157   4041   -271   -130    775       C
ATOM     92  CG1 VAL A 105     -10.664  -4.192  16.868  1.00 28.96           C
ANISOU   92  CG1 VAL A 105     3200   3410   4393   -309   -127    928       C
ATOM     93  CG2 VAL A 105     -12.001  -2.202  15.941  1.00 25.36           C
ANISOU   93  CG2 VAL A 105     2759   3025   3851   -226    -50    866       C
ATOM     94  N   THR A 106      -7.500  -3.430  16.713  1.00 27.05           N
ANISOU   94  N   THR A 106     3251   3186   3840   -274   -115    630       N
ATOM     95  CA  THR A 106      -6.322  -4.281  16.591  1.00 25.91           C
ANISOU   95  CA  THR A 106     3138   2986   3721   -298   -179    592       C
ATOM     96  C   THR A 106      -6.302  -5.265  17.773  1.00 28.91           C
ANISOU   96  C   THR A 106     3437   3380   4167   -326   -162    746       C
ATOM     97  O   THR A 106      -7.117  -5.133  18.688  1.00 29.35           O
ANISOU   97  O   THR A 106     3425   3510   4216   -318    -88    873       O
ATOM     98  CB  THR A 106      -5.031  -3.444  16.571  1.00 27.45           C
ANISOU   98  CB  THR A 106     3443   3230   3754   -273   -146    491       C
ATOM     99  OG1 THR A 106      -3.932  -4.256  16.124  1.00 26.77           O
ANISOU   99  OG1 THR A 106     3377   3084   3710   -280   -211    450       O
ATOM    100  CG2 THR A 106      -4.715  -2.833  17.964  1.00 25.96           C
ANISOU  100  CG2 THR A 106     3282   3150   3429   -265    -55    551       C
ATOM    101  N   HIS A 107      -5.407  -6.251  17.733  1.00 29.91           N
ANISOU  101  N   HIS A 107     3563   3440   4359   -347   -225    747       N
ATOM    102  CA AHIS A 107      -5.260  -7.230  18.829  0.50 32.33           C
ANISOU  102  CA AHIS A 107     3791   3757   4737   -374   -215    905       C
ATOM    103  CA BHIS A 107      -5.335  -7.215  18.830  0.50 32.66           C
ANISOU  103  CA BHIS A 107     3829   3799   4780   -374   -213    908       C
ATOM    104  C   HIS A 107      -4.872  -6.484  20.089  1.00 32.46           C
ANISOU  104  C   HIS A 107     3838   3926   4569   -350   -108    962       C
ATOM    105  O   HIS A 107      -3.952  -5.679  20.055  1.00 32.72           O
ANISOU  105  O   HIS A 107     3969   4007   4453   -332    -90    860       O
ATOM    106  CB AHIS A 107      -4.126  -8.229  18.551  0.50 33.09           C
ANISOU  106  CB AHIS A 107     3903   3760   4907   -381   -288    878       C
ATOM    107  CB BHIS A 107      -4.408  -8.384  18.484  0.50 33.67           C
ANISOU  107  CB BHIS A 107     3957   3813   5021   -389   -301    893       C
ATOM    108  CG AHIS A 107      -4.342  -9.116  17.365  0.50 33.87           C
ANISOU  108  CG AHIS A 107     4001   3691   5176   -390   -407    804       C
ATOM    109  CG BHIS A 107      -4.511  -9.534  19.440  0.50 36.55           C
ANISOU  109  CG BHIS A 107     4216   4154   5514   -423   -311   1076       C
ATOM    110  ND1AHIS A 107      -5.081 -10.276  17.425  0.50 40.18           N
ANISOU  110  ND1AHIS A 107     4707   4373   6186   -436   -487    906       N
ATOM    111  ND1BHIS A 107      -5.413 -10.561  19.271  0.50 38.96           N
ANISOU  111  ND1BHIS A 107     4421   4340   6039   -467   -387   1172       N
ATOM    112  CD2AHIS A 107      -3.849  -9.051  16.106  0.50 37.64           C
ANISOU  112  CD2AHIS A 107     4567   4094   5638   -353   -467    637       C
ATOM    113  CD2BHIS A 107      -3.830  -9.815  20.579  0.50 40.10           C
ANISOU  113  CD2BHIS A 107     4639   4685   5910   -424   -262   1194       C
ATOM    114  CE1AHIS A 107      -5.071 -10.864  16.241  0.50 39.51           C
ANISOU  114  CE1AHIS A 107     4670   4136   6207   -430   -604    785       C
ATOM    115  CE1BHIS A 107      -5.285 -11.427  20.264  0.50 41.10           C
ANISOU  115  CE1BHIS A 107     4602   4617   6395   -491   -376   1350       C
ATOM    116  NE2AHIS A 107      -4.323 -10.143  15.425  0.50 35.13           N
ANISOU  116  NE2AHIS A 107     4228   3613   5504   -371   -586    619       N
ATOM    117  NE2BHIS A 107      -4.333 -10.997  21.072  0.50 40.49           N
ANISOU  117  NE2BHIS A 107     4570   4668   6146   -461   -297   1366       N
ATOM    118  N   LEU A 108      -5.534  -6.763  21.208  1.00 33.27           N
ANISOU  118  N   LEU A 108     3857   4104   4677   -350    -45   1130       N
ATOM    119  CA  LEU A 108      -5.182  -6.122  22.467  1.00 33.89           C
ANISOU  119  CA  LEU A 108     3981   4334   4558   -316     48   1180       C
ATOM    120  C   LEU A 108      -3.770  -6.584  22.923  1.00 34.98           C
ANISOU  120  C   LEU A 108     4154   4486   4650   -339      7   1187       C
ATOM    121  O   LEU A 108      -3.493  -7.787  22.997  1.00 36.17           O
ANISOU  121  O   LEU A 108     4224   4570   4947   -370    -44   1285       O
ATOM    122  CB  LEU A 108      -6.216  -6.435  23.548  1.00 35.87           C
ANISOU  122  CB  LEU A 108     4126   4679   4821   -292    135   1381       C
ATOM    123  CG  LEU A 108      -6.014  -5.806  24.941  1.00 36.59           C
ANISOU  123  CG  LEU A 108     4276   4945   4679   -234    240   1440       C
ATOM    124  CD1 LEU A 108      -6.192  -4.291  24.901  1.00 35.36           C
ANISOU  124  CD1 LEU A 108     4254   4851   4328   -170    307   1292       C
ATOM    125  CD2 LEU A 108      -6.983  -6.406  25.949  1.00 38.84           C
ANISOU  125  CD2 LEU A 108     4428   5325   5002   -202    328   1678       C
ATOM    126  N   MET A 109      -2.889  -5.628  23.195  1.00 34.36           N
ANISOU  126  N   MET A 109     4190   4481   4385   -326     21   1089       N
ATOM    127  CA  MET A 109      -1.530  -5.907  23.674  1.00 35.39           C
ANISOU  127  CA  MET A 109     4346   4642   4458   -351    -21   1107       C
ATOM    128  C   MET A 109      -1.535  -5.522  25.163  1.00 37.85           C
ANISOU  128  C   MET A 109     4689   5109   4583   -331     37   1198       C
ATOM    129  O   MET A 109      -2.161  -4.541  25.559  1.00 40.38           O
ANISOU  129  O   MET A 109     5079   5503   4757   -288    104   1154       O
ATOM    130  CB  MET A 109      -0.499  -5.125  22.871  1.00 35.34           C
ANISOU  130  CB  MET A 109     4433   4603   4390   -361    -69    950       C
ATOM    131  CG  MET A 109      -0.496  -5.464  21.374  1.00 33.33           C
ANISOU  131  CG  MET A 109     4163   4215   4284   -357   -116    856       C
ATOM    132  SD  MET A 109       0.041  -7.123  20.946  1.00 36.60           S
ANISOU  132  SD  MET A 109     4488   4513   4903   -364   -184    926       S
ATOM    133  CE  MET A 109       1.788  -7.119  21.469  1.00 35.13           C
ANISOU  133  CE  MET A 109     4319   4392   4634   -375   -208    961       C
TER     134      MET A 109
ATOM    135  N   SER A 154       7.600   3.492  25.006  1.00 28.44           N
ANISOU  135  N   SER A 154     4032   3601   3172   -250    413   -173       N
ATOM    136  CA  SER A 154       6.133   3.642  25.063  1.00 30.76           C
ANISOU  136  CA  SER A 154     4269   3876   3540   -202    530   -234       C
ATOM    137  C   SER A 154       5.419   3.364  23.708  1.00 31.05           C
ANISOU  137  C   SER A 154     4185   3879   3732   -145    506   -190       C
ATOM    138  O   SER A 154       4.202   3.189  23.681  1.00 32.53           O
ANISOU  138  O   SER A 154     4298   4063   3998   -115    586   -205       O
ATOM    139  CB  SER A 154       5.768   5.014  25.631  1.00 33.16           C
ANISOU  139  CB  SER A 154     4623   4125   3849   -177    595   -356       C
ATOM    140  OG  SER A 154       6.170   6.026  24.742  1.00 34.27           O
ANISOU  140  OG  SER A 154     4748   4183   4088   -145    510   -366       O
ATOM    141  N   ASN A 155       6.173   3.300  22.602  1.00 28.43           N
ANISOU  141  N   ASN A 155     3834   3530   3438   -136    397   -131       N
ATOM    142  CA  ASN A 155       5.630   2.950  21.272  1.00 27.50           C
ANISOU  142  CA  ASN A 155     3627   3390   3429    -96    354    -87       C
ATOM    143  C   ASN A 155       5.898   1.494  20.882  1.00 24.83           C
ANISOU  143  C   ASN A 155     3282   3090   3063   -117    318    -17       C
ATOM    144  O   ASN A 155       5.792   1.126  19.717  1.00 26.86           O
ANISOU  144  O   ASN A 155     3499   3333   3373    -96    260     15       O
ATOM    145  CB  ASN A 155       6.181   3.898  20.181  1.00 27.57           C
ANISOU  145  CB  ASN A 155     3625   3356   3493    -68    268    -70       C
ATOM    146  CG  ASN A 155       5.485   5.229  20.175  1.00 35.38           C
ANISOU  146  CG  ASN A 155     4588   4275   4578    -28    294   -128       C
ATOM    147  OD1 ASN A 155       4.323   5.349  20.624  1.00 37.59           O
ANISOU  147  OD1 ASN A 155     4823   4539   4921      0    379   -176       O
ATOM    148  ND2 ASN A 155       6.166   6.249  19.664  1.00 32.99           N
ANISOU  148  ND2 ASN A 155     4305   3927   4302    -24    225   -116       N
TER     149      ASN A 155
ATOM    150  N   LEU A 167       4.259   0.284  17.435  1.00 23.72           N
ANISOU  150  N   LEU A 167     2988   2897   3126    -67    162     51       N
ATOM    151  CA  LEU A 167       3.108   1.163  17.311  1.00 28.75           C
ANISOU  151  CA  LEU A 167     3543   3507   3872    -45    177     34       C
ATOM    152  C   LEU A 167       3.468   2.535  16.676  1.00 34.91           C
ANISOU  152  C   LEU A 167     4322   4259   4681     -7    132     35       C
ATOM    153  O   LEU A 167       4.623   2.990  16.750  1.00 28.64           O
ANISOU  153  O   LEU A 167     3592   3472   3815     -7    118     37       O
ATOM    154  CB  LEU A 167       2.575   1.502  18.706  1.00 30.25           C
ANISOU  154  CB  LEU A 167     3715   3701   4076    -47    295     -6       C
ATOM    155  CG  LEU A 167       2.069   0.453  19.678  1.00 34.95           C
ANISOU  155  CG  LEU A 167     4300   4329   4648    -90    373      1       C
ATOM    156  CD1 LEU A 167       1.986   1.074  21.084  1.00 40.98           C
ANISOU  156  CD1 LEU A 167     5091   5114   5363    -88    497    -50       C
ATOM    157  CD2 LEU A 167       0.707  -0.059  19.252  1.00 43.12           C
ANISOU  157  CD2 LEU A 167     5223   5354   5807   -100    370     31       C
ATOM    158  N   ASP A 168       2.416   3.198  16.174  1.00 49.84           N
ANISOU  158  N   ASP A 168     5185   6829   6923   -824   -136    710       N
ATOM    159  CA  ASP A 168       2.400   4.566  15.532  1.00 55.64           C
ANISOU  159  CA  ASP A 168     5818   7585   7737   -713   -197    738       C
ATOM    160  C   ASP A 168       3.652   5.042  14.791  1.00 57.07           C
ANISOU  160  C   ASP A 168     6158   7740   7785   -643   -278    706       C
ATOM    161  O   ASP A 168       4.290   6.047  15.136  1.00 57.87           O
ANISOU  161  O   ASP A 168     6283   7819   7884   -525   -208    679       O
ATOM    162  CB  ASP A 168       1.872   5.639  16.505  1.00 58.23           C
ANISOU  162  CB  ASP A 168     5990   7919   8213   -604    -30    738       C
ATOM    163  CG  ASP A 168       2.726   5.795  17.752  1.00 60.89           C
ANISOU  163  CG  ASP A 168     6470   8224   8439   -541    147    650       C
ATOM    164  OD1 ASP A 168       3.900   5.369  17.742  1.00 66.88           O
ANISOU  164  OD1 ASP A 168     7431   8955   9024   -544    115    605       O
ATOM    165  OD2 ASP A 168       2.220   6.380  18.739  1.00 67.83           O
ANISOU  165  OD2 ASP A 168     7254   9109   9407   -489    320    625       O
TER     166      ASP A 168
HETATM  192  C1  PEG A 406      -2.421   3.082  26.324  1.00 72.64           C
HETATM  193  O1  PEG A 406      -2.887   1.725  26.279  1.00 73.48           O
HETATM  194  C2  PEG A 406      -3.032   3.899  25.185  1.00 72.58           C
HETATM  195  O2  PEG A 406      -2.665   5.278  25.325  1.00 72.87           O
HETATM  196  C3  PEG A 406      -2.610   6.005  24.097  1.00 71.44           C
HETATM  197  C4  PEG A 406      -4.004   6.256  23.539  1.00 70.39           C
HETATM  198  O4  PEG A 406      -3.891   6.740  22.199  1.00 71.20           O
HETATM  199  O   HOH A 564      -2.119  -5.853  17.754  1.00 36.21           O
ANISOU  199  O   HOH A 564     4524   4294   4938   -313   -219    607       O
HETATM  200  O   HOH A 627       0.483   0.481  24.561  1.00 48.46           O
ANISOU  200  O   HOH A 627     6622   6484   5307   -340    -53    554       O
HETATM  201  O   HOH A 698      -0.949  -0.181  26.692  1.00 78.34           O
ANISOU  201  O   HOH A 698    10394  10456   8915   -232     89    730       O
HETATM  202  O   HOH A 702      -3.414  -2.524  27.052  1.00 64.02           O
ANISOU  202  O   HOH A 702     7781   8485   8058  -1093  -1417   1831       O
HETATM  203  O   HOH A 710       2.329   2.992  25.530  0.50 40.01           O
ANISOU  203  O   HOH A 710     5850   5418   3933   -432   -237    354       O
HETATM  204  O   HOH A 712      -1.094   5.334  18.032  0.50 41.78           O
ANISOU  204  O   HOH A 712     5909   5225   4741   -255    -17     64       O
HETATM  205  O   HOH A 782       0.230  -1.697  24.789  1.00 51.12           O
ANISOU  205  O   HOH A 782     6758   6841   5824   -344    -29    767       O
HETATM  206  O   HOH A 788      -0.181   2.932  16.308  1.00 46.64           O
ANISOU  206  O   HOH A 788     5513   5684   6521     32    155     57       O
CONECT  169  168
CONECT  175  174  176  180
CONECT  182  173  183  191
CONECT  191  182  190
CONECT  190  189  191
CONECT  189  188  190
CONECT  188  183  187  189
CONECT  183  182  184  188
CONECT  180  175  179
CONECT  179  178  180
CONECT  177  176  178
CONECT  176  175  177
CONECT  187  186  188
CONECT  186  185  187
CONECT  185  184  186
CONECT  184  183  185
CONECT  167  168
CONECT  170  168  171  181
CONECT  181  170  174
CONECT  174  173  175  181
CONECT  173  172  174  182
CONECT  178  177  179
CONECT  168  167  169  170
CONECT  172  171  173
CONECT  171  170  172
CONECT  192  193  194
CONECT  194  192  195
CONECT  196  195  197
CONECT  197  196  198
CONECT  193  192
CONECT  195  194  196
CONECT  198  197
END
