# Supplementary material for: Scaffold repositioning of spiro-acridine derivatives as fungi chitinase inhibitor by target fishing and in vitro studies
Source: Sci Rep. 2023 May 5;13:7320. doi: 10.1038/s41598-023-33279-9 (PMC10163251; doi:10.1038/s41598-023-33279-9)
Supplement: Supplementary file 2 — Supplementary Information 2. [file 41598_2023_33279_MOESM2_ESM.zip › PDBQT_TARGETS_ALL/4fak_SAM.pdb]

HEADER    TRANSFERASE, RIBOSOMAL PROTEIN          22-MAY-12   4FAK              
TITLE     CRYSTAL STRUCTURE OF ORFX IN COMPLEX WITH S-ADENOSYLMETHIONINE        
COMPND    MOL_ID: 1;                                                            
COMPND   2 MOLECULE: RIBOSOMAL RNA LARGE SUBUNIT METHYLTRANSFERASE H;           
COMPND   3 CHAIN: A;                                                            
COMPND   4 SYNONYM: 23S RRNA (PSEUDOURIDINE1915-N3)-METHYLTRANSFERASE, 23S RRNA 
COMPND   5 M3PSI1915 METHYLTRANSFERASE, RRNA (PSEUDOURIDINE-N3-)-               
COMPND   6 METHYLTRANSFERASE RLMH;                                              
COMPND   7 EC: 2.1.1.177;                                                       
COMPND   8 ENGINEERED: YES                                                      
SOURCE    MOL_ID: 1;                                                            
SOURCE   2 ORGANISM_SCIENTIFIC: STAPHYLOCOCCUS AUREUS;                          
SOURCE   3 ORGANISM_TAXID: 1280;                                                
SOURCE   4 STRAIN: RN450M;                                                      
SOURCE   5 GENE: ORFX, RLMH;                                                    
SOURCE   6 EXPRESSION_SYSTEM: ESCHERICHIA COLI;                                 
SOURCE   7 EXPRESSION_SYSTEM_TAXID: 562;                                        
SOURCE   8 EXPRESSION_SYSTEM_PLASMID: PET30A                                    
KEYWDS    ALPHA/BETA METHYLTRANSFERASE ROSSMANN FOLD, RRNA METHYLATION, ADOMET, 
KEYWDS   2 RRNA, TRANSFERASE, RIBOSOMAL PROTEIN                                 
EXPDTA    X-RAY DIFFRACTION                                                     
AUTHOR    M.K.SAFO,F.N.MUSAYEV,S.BOUNDY,G.L.ARCHER,J.P.RIFE,H.C.O'FARRELL       
REVDAT   2   30-JAN-13 4FAK    1       JRNL                                     
REVDAT   1   06-JUN-12 4FAK    0                                                
JRNL        AUTH   S.BOUNDY,M.K.SAFO,L.WANG,F.N.MUSAYEV,H.C.O'FARRELL,J.P.RIFE, 
JRNL        AUTH 2 G.L.ARCHER                                                   
JRNL        TITL   CHARACTERIZATION OF THE STAPHYLOCOCCUS AUREUS RRNA           
JRNL        TITL 2 METHYLTRANSFERASE ENCODED BY ORFX, THE GENE CONTAINING THE   
JRNL        TITL 3 STAPHYLOCOCCAL CHROMOSOME CASSETTE MEC (SCCMEC) INSERTION    
JRNL        TITL 4 SITE.                                                        
JRNL        REF    J.BIOL.CHEM.                  V. 288   132 2013              
JRNL        REFN                   ISSN 0021-9258                               
JRNL        PMID   23150671                                                     
JRNL        DOI    10.1074/JBC.M112.385138                                      
REMARK   2                                                                      
REMARK   2 RESOLUTION.    1.70 ANGSTROMS.                                       
REMARK   3                                                                      
REMARK   3 REFINEMENT.                                                          
REMARK   3   PROGRAM     : CNS 1.0                                              
REMARK   3   AUTHORS     : BRUNGER,ADAMS,CLORE,DELANO,GROS,GROSSE-              
REMARK   3               : KUNSTLEVE,JIANG,KUSZEWSKI,NILGES,PANNU,              
REMARK   3               : READ,RICE,SIMONSON,WARREN                            
REMARK   3                                                                      
REMARK   3  REFINEMENT TARGET : ENGH & HUBER                                    
REMARK   3                                                                      
REMARK   3  DATA USED IN REFINEMENT.                                            
REMARK   3   RESOLUTION RANGE HIGH (ANGSTROMS) : 1.70                           
REMARK   3   RESOLUTION RANGE LOW  (ANGSTROMS) : 26.43                          
REMARK   3   DATA CUTOFF            (SIGMA(F)) : 0.000                          
REMARK   3   DATA CUTOFF HIGH         (ABS(F)) : 1372577.110                    
REMARK   3   DATA CUTOFF LOW          (ABS(F)) : 0.0000                         
REMARK   3   COMPLETENESS (WORKING+TEST)   (%) : 95.6                           
REMARK   3   NUMBER OF REFLECTIONS             : 19662                          
REMARK   3                                                                      
REMARK   3  FIT TO DATA USED IN REFINEMENT.                                     
REMARK   3   CROSS-VALIDATION METHOD          : THROUGHOUT                      
REMARK   3   FREE R VALUE TEST SET SELECTION  : RANDOM                          
REMARK   3   R VALUE            (WORKING SET) : 0.207                           
REMARK   3   FREE R VALUE                     : 0.247                           
REMARK   3   FREE R VALUE TEST SET SIZE   (%) : 5.100                           
REMARK   3   FREE R VALUE TEST SET COUNT      : 1008                            
REMARK   3   ESTIMATED ERROR OF FREE R VALUE  : 0.008                           
REMARK   3                                                                      
REMARK   3  FIT IN THE HIGHEST RESOLUTION BIN.                                  
REMARK   3   TOTAL NUMBER OF BINS USED           : 10                           
REMARK   3   BIN RESOLUTION RANGE HIGH       (A) : 1.70                         
REMARK   3   BIN RESOLUTION RANGE LOW        (A) : 1.76                         
REMARK   3   BIN COMPLETENESS (WORKING+TEST) (%) : 93.70                        
REMARK   3   REFLECTIONS IN BIN    (WORKING SET) : 1761                         
REMARK   3   BIN R VALUE           (WORKING SET) : 0.3660                       
REMARK   3   BIN FREE R VALUE                    : 0.3760                       
REMARK   3   BIN FREE R VALUE TEST SET SIZE  (%) : 5.20                         
REMARK   3   BIN FREE R VALUE TEST SET COUNT     : 97                           
REMARK   3   ESTIMATED ERROR OF BIN FREE R VALUE : 0.038                        
REMARK   3                                                                      
REMARK   3  NUMBER OF NON-HYDROGEN ATOMS USED IN REFINEMENT.                    
REMARK   3   PROTEIN ATOMS            : 1314                                    
REMARK   3   NUCLEIC ACID ATOMS       : 0                                       
REMARK   3   HETEROGEN ATOMS          : 45                                      
REMARK   3   SOLVENT ATOMS            : 177                                     
REMARK   3                                                                      
REMARK   3  B VALUES.                                                           
REMARK   3   FROM WILSON PLOT           (A**2) : 26.00                          
REMARK   3   MEAN B VALUE      (OVERALL, A**2) : 30.80                          
REMARK   3   OVERALL ANISOTROPIC B VALUE.                                       
REMARK   3    B11 (A**2) : -2.15000                                             
REMARK   3    B22 (A**2) : 5.35000                                              
REMARK   3    B33 (A**2) : -3.20000                                             
REMARK   3    B12 (A**2) : 0.00000                                              
REMARK   3    B13 (A**2) : 0.00000                                              
REMARK   3    B23 (A**2) : 0.00000                                              
REMARK   3                                                                      
REMARK   3  ESTIMATED COORDINATE ERROR.                                         
REMARK   3   ESD FROM LUZZATI PLOT        (A) : 0.22                            
REMARK   3   ESD FROM SIGMAA              (A) : 0.34                            
REMARK   3   LOW RESOLUTION CUTOFF        (A) : 5.00                            
REMARK   3                                                                      
REMARK   3  CROSS-VALIDATED ESTIMATED COORDINATE ERROR.                         
REMARK   3   ESD FROM C-V LUZZATI PLOT    (A) : 0.28                            
REMARK   3   ESD FROM C-V SIGMAA          (A) : 0.38                            
REMARK   3                                                                      
REMARK   3  RMS DEVIATIONS FROM IDEAL VALUES.                                   
REMARK   3   BOND LENGTHS                 (A) : 0.018                           
REMARK   3   BOND ANGLES            (DEGREES) : 1.70                            
REMARK   3   DIHEDRAL ANGLES        (DEGREES) : 23.10                           
REMARK   3   IMPROPER ANGLES        (DEGREES) : 1.21                            
REMARK   3                                                                      
REMARK   3  ISOTROPIC THERMAL MODEL : RESTRAINED                                
REMARK   3                                                                      
REMARK   3  ISOTROPIC THERMAL FACTOR RESTRAINTS.    RMS    SIGMA                
REMARK   3   MAIN-CHAIN BOND              (A**2) : 3.180 ; 1.500                
REMARK   3   MAIN-CHAIN ANGLE             (A**2) : 3.870 ; 2.000                
REMARK   3   SIDE-CHAIN BOND              (A**2) : 5.160 ; 2.000                
REMARK   3   SIDE-CHAIN ANGLE             (A**2) : 6.930 ; 2.500                
REMARK   3                                                                      
REMARK   3  BULK SOLVENT MODELING.                                              
REMARK   3   METHOD USED : FLAT MODEL                                           
REMARK   3   KSOL        : 0.36                                                 
REMARK   3   BSOL        : 54.91                                                
REMARK   3                                                                      
REMARK   3  NCS MODEL : NONE                                                    
REMARK   3                                                                      
REMARK   3  NCS RESTRAINTS.                         RMS   SIGMA/WEIGHT          
REMARK   3   GROUP  1  POSITIONAL            (A) : NULL  ; NULL                 
REMARK   3   GROUP  1  B-FACTOR           (A**2) : NULL  ; NULL                 
REMARK   3                                                                      
REMARK   3  PARAMETER FILE  1  : NULL                                           
REMARK   3  PARAMETER FILE  2  : NULL                                           
REMARK   3  TOPOLOGY FILE  1   : NULL                                           
REMARK   3  TOPOLOGY FILE  2   : NULL                                           
REMARK   3                                                                      
REMARK   3  OTHER REFINEMENT REMARKS: NULL                                      
REMARK   4                                                                      
REMARK   4 4FAK COMPLIES WITH FORMAT V. 3.30, 13-JUL-11                         
REMARK 100                                                                      
REMARK 100 THIS ENTRY HAS BEEN PROCESSED BY RCSB ON 29-MAY-12.                  
REMARK 100 THE RCSB ID CODE IS RCSB072661.                                      
REMARK 200                                                                      
REMARK 200 EXPERIMENTAL DETAILS                                                 
REMARK 200  EXPERIMENT TYPE                : X-RAY DIFFRACTION                  
REMARK 200  DATE OF DATA COLLECTION        : 01-FEB-10                          
REMARK 200  TEMPERATURE           (KELVIN) : 100                                
REMARK 200  PH                             : 6.0                                
REMARK 200  NUMBER OF CRYSTALS USED        : 1                                  
REMARK 200                                                                      
REMARK 200  SYNCHROTRON              (Y/N) : N                                  
REMARK 200  RADIATION SOURCE               : ROTATING ANODE                     
REMARK 200  BEAMLINE                       : NULL                               
REMARK 200  X-RAY GENERATOR MODEL          : RIGAKU MICROMAX-007                
REMARK 200  MONOCHROMATIC OR LAUE    (M/L) : M                                  
REMARK 200  WAVELENGTH OR RANGE        (A) : 1.5418                             
REMARK 200  MONOCHROMATOR                  : MIRRORS                            
REMARK 200  OPTICS                         : MIRRORS                            
REMARK 200                                                                      
REMARK 200  DETECTOR TYPE                  : IMAGE PLATE                        
REMARK 200  DETECTOR MANUFACTURER          : RIGAKU RAXIS IV++                  
REMARK 200  INTENSITY-INTEGRATION SOFTWARE : CRYSTALCLEAR                       
REMARK 200  DATA SCALING SOFTWARE          : CRYSTALCLEAR                       
REMARK 200                                                                      
REMARK 200  NUMBER OF UNIQUE REFLECTIONS   : 20528                              
REMARK 200  RESOLUTION RANGE HIGH      (A) : 1.700                              
REMARK 200  RESOLUTION RANGE LOW       (A) : 28.600                             
REMARK 200  REJECTION CRITERIA  (SIGMA(I)) : 0.000                              
REMARK 200                                                                      
REMARK 200 OVERALL.                                                             
REMARK 200  COMPLETENESS FOR RANGE     (%) : 95.8                               
REMARK 200  DATA REDUNDANCY                : 8.400                              
REMARK 200  R MERGE                    (I) : 0.05900                            
REMARK 200  R SYM                      (I) : NULL                               
REMARK 200  <I/SIGMA(I)> FOR THE DATA SET  : 19.5000                            
REMARK 200                                                                      
REMARK 200 IN THE HIGHEST RESOLUTION SHELL.                                     
REMARK 200  HIGHEST RESOLUTION SHELL, RANGE HIGH (A) : 1.70                     
REMARK 200  HIGHEST RESOLUTION SHELL, RANGE LOW  (A) : 1.76                     
REMARK 200  COMPLETENESS FOR SHELL     (%) : 93.8                               
REMARK 200  DATA REDUNDANCY IN SHELL       : NULL                               
REMARK 200  R MERGE FOR SHELL          (I) : 0.34700                            
REMARK 200  R SYM FOR SHELL            (I) : NULL                               
REMARK 200  <I/SIGMA(I)> FOR SHELL         : 5.400                              
REMARK 200                                                                      
REMARK 200 DIFFRACTION PROTOCOL: SINGLE WAVELENGTH                              
REMARK 200 METHOD USED TO DETERMINE THE STRUCTURE: MOLECULAR REPLACEMENT        
REMARK 200 SOFTWARE USED: PHASER                                                
REMARK 200 STARTING MODEL: PDB ENTRY 1VH0                                       
REMARK 200                                                                      
REMARK 200 REMARK: NULL                                                         
REMARK 280                                                                      
REMARK 280 CRYSTAL                                                              
REMARK 280 SOLVENT CONTENT, VS   (%): 49.51                                     
REMARK 280 MATTHEWS COEFFICIENT, VM (ANGSTROMS**3/DA): 2.44                     
REMARK 280                                                                      
REMARK 280 CRYSTALLIZATION CONDITIONS: 20% PEG 550 MME, 5 MM ZNSO4, 0.1M NA     
REMARK 280  2-(N-MORPHOLINO) ETHANESULFONATE, PH 6.0, VAPOR DIFFUSION,          
REMARK 280  HANGING DROP, TEMPERATURE 290K                                      
REMARK 290                                                                      
REMARK 290 CRYSTALLOGRAPHIC SYMMETRY                                            
REMARK 290 SYMMETRY OPERATORS FOR SPACE GROUP: C 2 2 21                         
REMARK 290                                                                      
REMARK 290      SYMOP   SYMMETRY                                                
REMARK 290     NNNMMM   OPERATOR                                                
REMARK 290       1555   X,Y,Z                                                   
REMARK 290       2555   -X,-Y,Z+1/2                                             
REMARK 290       3555   -X,Y,-Z+1/2                                             
REMARK 290       4555   X,-Y,-Z                                                 
REMARK 290       5555   X+1/2,Y+1/2,Z                                           
REMARK 290       6555   -X+1/2,-Y+1/2,Z+1/2                                     
REMARK 290       7555   -X+1/2,Y+1/2,-Z+1/2                                     
REMARK 290       8555   X+1/2,-Y+1/2,-Z                                         
REMARK 290                                                                      
REMARK 290     WHERE NNN -> OPERATOR NUMBER                                     
REMARK 290           MMM -> TRANSLATION VECTOR                                  
REMARK 290                                                                      
REMARK 290 CRYSTALLOGRAPHIC SYMMETRY TRANSFORMATIONS                            
REMARK 290 THE FOLLOWING TRANSFORMATIONS OPERATE ON THE ATOM/HETATM             
REMARK 290 RECORDS IN THIS ENTRY TO PRODUCE CRYSTALLOGRAPHICALLY                
REMARK 290 RELATED MOLECULES.                                                   
REMARK 290   SMTRY1   1  1.000000  0.000000  0.000000        0.00000            
REMARK 290   SMTRY2   1  0.000000  1.000000  0.000000        0.00000            
REMARK 290   SMTRY3   1  0.000000  0.000000  1.000000        0.00000            
REMARK 290   SMTRY1   2 -1.000000  0.000000  0.000000        0.00000            
REMARK 290   SMTRY2   2  0.000000 -1.000000  0.000000        0.00000            
REMARK 290   SMTRY3   2  0.000000  0.000000  1.000000       27.86500            
REMARK 290   SMTRY1   3 -1.000000  0.000000  0.000000        0.00000            
REMARK 290   SMTRY2   3  0.000000  1.000000  0.000000        0.00000            
REMARK 290   SMTRY3   3  0.000000  0.000000 -1.000000       27.86500            
REMARK 290   SMTRY1   4  1.000000  0.000000  0.000000        0.00000            
REMARK 290   SMTRY2   4  0.000000 -1.000000  0.000000        0.00000            
REMARK 290   SMTRY3   4  0.000000  0.000000 -1.000000        0.00000            
REMARK 290   SMTRY1   5  1.000000  0.000000  0.000000       38.90000            
REMARK 290   SMTRY2   5  0.000000  1.000000  0.000000       42.14500            
REMARK 290   SMTRY3   5  0.000000  0.000000  1.000000        0.00000            
REMARK 290   SMTRY1   6 -1.000000  0.000000  0.000000       38.90000            
REMARK 290   SMTRY2   6  0.000000 -1.000000  0.000000       42.14500            
REMARK 290   SMTRY3   6  0.000000  0.000000  1.000000       27.86500            
REMARK 290   SMTRY1   7 -1.000000  0.000000  0.000000       38.90000            
REMARK 290   SMTRY2   7  0.000000  1.000000  0.000000       42.14500            
REMARK 290   SMTRY3   7  0.000000  0.000000 -1.000000       27.86500            
REMARK 290   SMTRY1   8  1.000000  0.000000  0.000000       38.90000            
REMARK 290   SMTRY2   8  0.000000 -1.000000  0.000000       42.14500            
REMARK 290   SMTRY3   8  0.000000  0.000000 -1.000000        0.00000            
REMARK 290                                                                      
REMARK 290 REMARK: NULL                                                         
REMARK 300                                                                      
REMARK 300 BIOMOLECULE: 1                                                       
REMARK 300 SEE REMARK 350 FOR THE AUTHOR PROVIDED AND/OR PROGRAM                
REMARK 300 GENERATED ASSEMBLY INFORMATION FOR THE STRUCTURE IN                  
REMARK 300 THIS ENTRY. THE REMARK MAY ALSO PROVIDE INFORMATION ON               
REMARK 300 BURIED SURFACE AREA.                                                 
REMARK 350                                                                      
REMARK 350 COORDINATES FOR A COMPLETE MULTIMER REPRESENTING THE KNOWN           
REMARK 350 BIOLOGICALLY SIGNIFICANT OLIGOMERIZATION STATE OF THE                
REMARK 350 MOLECULE CAN BE GENERATED BY APPLYING BIOMT TRANSFORMATIONS          
REMARK 350 GIVEN BELOW.  BOTH NON-CRYSTALLOGRAPHIC AND                          
REMARK 350 CRYSTALLOGRAPHIC OPERATIONS ARE GIVEN.                               
REMARK 350                                                                      
REMARK 350 BIOMOLECULE: 1                                                       
REMARK 350 AUTHOR DETERMINED BIOLOGICAL UNIT: DIMERIC                           
REMARK 350 SOFTWARE DETERMINED QUATERNARY STRUCTURE: DIMERIC                    
REMARK 350 SOFTWARE USED: PISA                                                  
REMARK 350 TOTAL BURIED SURFACE AREA: 2990 ANGSTROM**2                          
REMARK 350 SURFACE AREA OF THE COMPLEX: 16160 ANGSTROM**2                       
REMARK 350 CHANGE IN SOLVENT FREE ENERGY: -23.0 KCAL/MOL                        
REMARK 350 APPLY THE FOLLOWING TO CHAINS: A                                     
REMARK 350   BIOMT1   1  1.000000  0.000000  0.000000        0.00000            
REMARK 350   BIOMT2   1  0.000000  1.000000  0.000000        0.00000            
REMARK 350   BIOMT3   1  0.000000  0.000000  1.000000        0.00000            
REMARK 350   BIOMT1   2 -1.000000  0.000000  0.000000        0.00000            
REMARK 350   BIOMT2   2  0.000000  1.000000  0.000000        0.00000            
REMARK 350   BIOMT3   2  0.000000  0.000000 -1.000000       27.86500            
REMARK 375                                                                      
REMARK 375 SPECIAL POSITION                                                     
REMARK 375 THE FOLLOWING ATOMS ARE FOUND TO BE WITHIN 0.15 ANGSTROMS            
REMARK 375 OF A SYMMETRY RELATED ATOM AND ARE ASSUMED TO BE ON SPECIAL          
REMARK 375 POSITIONS.                                                           
REMARK 375                                                                      
REMARK 375 ATOM RES CSSEQI                                                      
REMARK 375      HOH A 302  LIES ON A SPECIAL POSITION.                          
REMARK 375      HOH A 301  LIES ON A SPECIAL POSITION.                          
REMARK 375      HOH A 426  LIES ON A SPECIAL POSITION.                          
REMARK 375      HOH A 446  LIES ON A SPECIAL POSITION.                          
REMARK 500                                                                      
REMARK 500 GEOMETRY AND STEREOCHEMISTRY                                         
REMARK 500 SUBTOPIC: CLOSE CONTACTS IN SAME ASYMMETRIC UNIT                     
REMARK 500                                                                      
REMARK 500 THE FOLLOWING ATOMS ARE IN CLOSE CONTACT.                            
REMARK 500                                                                      
REMARK 500  ATM1  RES C  SSEQI   ATM2  RES C  SSEQI           DISTANCE          
REMARK 500   O    HOH A   360     O    HOH A   403              2.18            
REMARK 500                                                                      
REMARK 500 REMARK: NULL                                                         
REMARK 500                                                                      
REMARK 500 GEOMETRY AND STEREOCHEMISTRY                                         
REMARK 500 SUBTOPIC: TORSION ANGLES                                             
REMARK 500                                                                      
REMARK 500 TORSION ANGLES OUTSIDE THE EXPECTED RAMACHANDRAN REGIONS:            
REMARK 500 (M=MODEL NUMBER; RES=RESIDUE NAME; C=CHAIN IDENTIFIER;               
REMARK 500 SSEQ=SEQUENCE NUMBER; I=INSERTION CODE).                             
REMARK 500                                                                      
REMARK 500 STANDARD TABLE:                                                      
REMARK 500 FORMAT:(10X,I3,1X,A3,1X,A1,I4,A1,4X,F7.2,3X,F7.2)                    
REMARK 500                                                                      
REMARK 500 EXPECTED VALUES: GJ KLEYWEGT AND TA JONES (1996). PHI/PSI-           
REMARK 500 CHOLOGY: RAMACHANDRAN REVISITED. STRUCTURE 4, 1395 - 1400            
REMARK 500                                                                      
REMARK 500  M RES CSSEQI        PSI       PHI                                   
REMARK 500    SER A 128      162.33    171.59                                   
REMARK 500    TYR A 157      -42.38    160.60                                   
REMARK 500                                                                      
REMARK 500 REMARK: NULL                                                         
REMARK 800                                                                      
REMARK 800 SITE                                                                 
REMARK 800 SITE_IDENTIFIER: AC1                                                 
REMARK 800 EVIDENCE_CODE: SOFTWARE                                              
REMARK 800 SITE_DESCRIPTION: BINDING SITE FOR RESIDUE SAM A 201                 
REMARK 800                                                                      
REMARK 800 SITE_IDENTIFIER: AC2                                                 
REMARK 800 EVIDENCE_CODE: SOFTWARE                                              
REMARK 800 SITE_DESCRIPTION: BINDING SITE FOR RESIDUE PG4 A 202                 
REMARK 800                                                                      
REMARK 800 SITE_IDENTIFIER: AC3                                                 
REMARK 800 EVIDENCE_CODE: SOFTWARE                                              
REMARK 800 SITE_DESCRIPTION: BINDING SITE FOR RESIDUE PO4 A 203                 
DBREF  4FAK A    1   159  UNP    P0C1V0   RLMH_STAAU       1    159             
SEQADV 4FAK ALA A   -3  UNP  P0C1V0              EXPRESSION TAG                 
SEQADV 4FAK ALA A   -2  UNP  P0C1V0              EXPRESSION TAG                 
SEQADV 4FAK GLU A   -1  UNP  P0C1V0              EXPRESSION TAG                 
SEQADV 4FAK PHE A    0  UNP  P0C1V0              EXPRESSION TAG                 
SEQRES   1 A  163  ALA ALA GLU PHE MET LYS ILE THR ILE LEU ALA VAL GLY          
SEQRES   2 A  163  LYS LEU LYS GLU LYS TYR TRP LYS GLN ALA ILE ALA GLU          
SEQRES   3 A  163  TYR GLU LYS ARG LEU GLY PRO TYR THR LYS ILE ASP ILE          
SEQRES   4 A  163  ILE GLU VAL PRO ASP GLU LYS ALA PRO GLU ASN MET SER          
SEQRES   5 A  163  ASP LYS GLU ILE GLU GLN VAL LYS GLU LYS GLU GLY GLN          
SEQRES   6 A  163  ARG ILE LEU ALA LYS ILE LYS PRO GLN SER THR VAL ILE          
SEQRES   7 A  163  THR LEU GLU ILE GLN GLY LYS MET LEU SER SER GLU GLY          
SEQRES   8 A  163  LEU ALA GLN GLU LEU ASN GLN ARG MET THR GLN GLY GLN          
SEQRES   9 A  163  SER ASP PHE VAL PHE VAL ILE GLY GLY SER ASN GLY LEU          
SEQRES  10 A  163  HIS LYS ASP VAL LEU GLN ARG SER ASN TYR ALA LEU SER          
SEQRES  11 A  163  PHE SER LYS MET THR PHE PRO HIS GLN MET MET ARG VAL          
SEQRES  12 A  163  VAL LEU ILE GLU GLN VAL TYR ARG ALA PHE LYS ILE MET          
SEQRES  13 A  163  ARG GLY GLU ALA TYR HIS LYS                                  
HET    SAM  A 201      27                                                       
HET    PG4  A 202      13                                                       
HET    PO4  A 203       5                                                       
HETNAM     SAM S-ADENOSYLMETHIONINE                                             
HETNAM     PG4 TETRAETHYLENE GLYCOL                                             
HETNAM     PO4 PHOSPHATE ION                                                    
FORMUL   2  SAM    C15 H22 N6 O5 S                                              
FORMUL   3  PG4    C8 H18 O5                                                    
FORMUL   4  PO4    O4 P 3-                                                      
FORMUL   5  HOH   *177(H2 O)                                                    
HELIX    1   1 PRO A  133  HIS A  134  1                                   2
HELIX    2   2 MET A  137  MET A  137  1                                   1
SHEET    1   1 1 LEU A  76  LEU A  76  0
SHEET    2   2 1 VAL A 106  ILE A 107  0
SHEET    3   3 1 LEU A 125  SER A 126  0
SITE     1 AC1 20 LEU A  76  GLU A  77  ILE A  78  ILE A 107                    
SITE     2 AC1 20 GLY A 108  GLY A 109  SER A 110  GLY A 112                    
SITE     3 AC1 20 LEU A 125  PHE A 127  SER A 128  MET A 130                    
SITE     4 AC1 20 PHE A 132  MET A 137  LYS A 159  PO4 A 203                    
SITE     5 AC1 20 HOH A 308  HOH A 322  HOH A 382  HOH A 462                    
SITE     1 AC2  4 PRO A  69  GLN A 119  ARG A 120  ASN A 122                    
SITE     1 AC3  7 SER A 110  PRO A 133  HIS A 134  LYS A 159                    
SITE     2 AC3  7 SAM A 201  HOH A 398  HOH A 463                               
CRYST1   77.800   84.290   55.730  90.00  90.00  90.00 C 2 2 21      8          
ORIGX1      1.000000  0.000000  0.000000        0.00000                         
ORIGX2      0.000000  1.000000  0.000000        0.00000                         
ORIGX3      0.000000  0.000000  1.000000        0.00000                         
SCALE1      0.012853  0.000000  0.000000        0.00000                         
SCALE2      0.000000  0.011864  0.000000        0.00000                         
SCALE3      0.000000  0.000000  0.017944        0.00000                         
ATOM      1  N   LEU A  76     -11.743  -7.745   8.865  1.00 20.18           N
ATOM      2  CA  LEU A  76     -10.293  -7.675   9.065  1.00 17.50           C
ATOM      3  C   LEU A  76      -9.755  -7.048   7.774  1.00 17.22           C
ATOM      4  O   LEU A  76      -9.925  -7.596   6.685  1.00 17.33           O
ATOM      5  CB  LEU A  76      -9.688  -9.094   9.278  1.00 15.30           C
ATOM      6  CG  LEU A  76      -9.615  -9.565  10.757  1.00 20.54           C
ATOM      7  CD1 LEU A  76     -11.088  -9.718  11.294  1.00 17.66           C
ATOM      8  CD2 LEU A  76      -8.838 -10.905  10.900  1.00 17.49           C
ATOM      9  N   GLU A  77      -9.160  -5.855   7.921  1.00 21.42           N
ATOM     10  CA  GLU A  77      -8.592  -5.060   6.848  1.00 18.57           C
ATOM     11  C   GLU A  77      -7.193  -4.562   7.312  1.00 17.98           C
ATOM     12  O   GLU A  77      -7.093  -3.896   8.343  1.00 19.78           O
ATOM     13  CB  GLU A  77      -9.494  -3.824   6.577  1.00 19.88           C
ATOM     14  CG  GLU A  77     -10.907  -4.152   6.009  1.00 18.69           C
ATOM     15  CD  GLU A  77     -11.768  -2.909   5.909  1.00 25.25           C
ATOM     16  OE1 GLU A  77     -11.244  -1.933   5.359  1.00 20.70           O
ATOM     17  OE2 GLU A  77     -12.937  -2.893   6.368  1.00 22.82           O
ATOM     18  N   ILE A  78      -6.154  -4.829   6.535  1.00 14.65           N
ATOM     19  CA  ILE A  78      -4.814  -4.398   6.888  1.00 19.22           C
ATOM     20  C   ILE A  78      -4.852  -2.917   7.194  1.00 21.18           C
ATOM     21  O   ILE A  78      -4.247  -2.463   8.172  1.00 22.41           O
ATOM     22  CB  ILE A  78      -3.803  -4.611   5.741  1.00 22.09           C
ATOM     23  CG1 ILE A  78      -3.595  -6.107   5.510  1.00 22.93           C
ATOM     24  CG2 ILE A  78      -2.388  -3.996   6.128  1.00 15.92           C
ATOM     25  CD1 ILE A  78      -3.039  -6.430   4.120  1.00 25.36           C
TER      26      ILE A  78
ATOM     27  N   VAL A 106     -14.941 -11.050   9.593  1.00 23.51           N
ATOM     28  CA  VAL A 106     -14.775 -11.439   8.203  1.00 15.18           C
ATOM     29  C   VAL A 106     -13.310 -11.405   7.698  1.00 15.50           C
ATOM     30  O   VAL A 106     -12.661 -10.381   7.768  1.00 16.84           O
ATOM     31  CB  VAL A 106     -15.622 -10.502   7.259  1.00 18.03           C
ATOM     32  CG1 VAL A 106     -15.447 -10.919   5.791  1.00 18.82           C
ATOM     33  CG2 VAL A 106     -17.135 -10.542   7.645  1.00 18.41           C
ATOM     34  N   ILE A 107     -12.858 -12.524   7.133  1.00 13.57           N
ATOM     35  CA  ILE A 107     -11.488 -12.642   6.575  1.00 18.66           C
ATOM     36  C   ILE A 107     -11.576 -12.887   5.087  1.00 20.00           C
ATOM     37  O   ILE A 107     -12.176 -13.880   4.639  1.00 21.26           O
ATOM     38  CB  ILE A 107     -10.687 -13.838   7.185  1.00 16.11           C
ATOM     39  CG1 ILE A 107     -10.678 -13.754   8.736  1.00 19.96           C
ATOM     40  CG2 ILE A 107      -9.241 -13.781   6.702  1.00 16.62           C
ATOM     41  CD1 ILE A 107      -9.944 -14.977   9.373  1.00 21.95           C
ATOM     42  N   GLY A 108     -10.948 -12.009   4.329  1.00 17.80           N
ATOM     43  CA  GLY A 108     -10.943 -12.146   2.893  1.00 17.99           C
ATOM     44  C   GLY A 108     -10.055 -13.244   2.345  1.00 18.20           C
ATOM     45  O   GLY A 108      -9.288 -13.899   3.079  1.00 19.89           O
ATOM     46  N   GLY A 109     -10.148 -13.470   1.040  1.00 24.23           N
ATOM     47  CA  GLY A 109      -9.264 -14.463   0.433  1.00 18.72           C
ATOM     48  C   GLY A 109      -7.931 -13.778   0.135  1.00 21.95           C
ATOM     49  O   GLY A 109      -7.753 -12.635   0.498  1.00 24.39           O
ATOM     50  N   SER A 110      -7.023 -14.424  -0.584  1.00 26.00           N
ATOM     51  CA  SER A 110      -5.700 -13.835  -0.858  1.00 30.51           C
ATOM     52  C   SER A 110      -5.677 -12.456  -1.478  1.00 28.34           C
ATOM     53  O   SER A 110      -4.706 -11.732  -1.328  1.00 33.66           O
ATOM     54  CB  SER A 110      -4.869 -14.796  -1.727  1.00 33.76           C
ATOM     55  OG  SER A 110      -5.544 -14.991  -2.940  1.00 41.14           O
ATOM     56  N   ASN A 111      -6.727 -12.087  -2.203  1.00 21.90           N
ATOM     57  CA  ASN A 111      -6.766 -10.774  -2.794  1.00 22.48           C
ATOM     58  C   ASN A 111      -7.576  -9.755  -2.007  1.00 26.16           C
ATOM     59  O   ASN A 111      -7.828  -8.630  -2.475  1.00 27.19           O
ATOM     60  CB  ASN A 111      -7.279 -10.867  -4.225  1.00 25.88           C
ATOM     61  CG  ASN A 111      -6.148 -11.203  -5.206  1.00 31.85           C
ATOM     62  OD1 ASN A 111      -5.357 -10.346  -5.570  1.00 31.52           O
ATOM     63  ND2 ASN A 111      -6.059 -12.445  -5.599  1.00 27.07           N
ATOM     64  N   GLY A 112      -8.007 -10.136  -0.816  1.00 20.27           N
ATOM     65  CA  GLY A 112      -8.745  -9.168  -0.022  1.00 20.37           C
ATOM     66  C   GLY A 112     -10.253  -9.196  -0.204  1.00 20.58           C
ATOM     67  O   GLY A 112     -10.811 -10.165  -0.745  1.00 28.57           O
ATOM     68  N   LEU A 113     -10.890  -8.099   0.211  1.00 21.52           N
ATOM     69  CA  LEU A 113     -12.327  -7.952   0.215  1.00 21.75           C
ATOM     70  C   LEU A 113     -12.973  -6.970  -0.747  1.00 17.55           C
ATOM     71  O   LEU A 113     -12.525  -5.843  -0.891  1.00 23.44           O
ATOM     72  CB  LEU A 113     -12.774  -7.612   1.650  1.00 15.91           C
ATOM     73  CG  LEU A 113     -12.587  -8.721   2.693  1.00 19.61           C
ATOM     74  CD1 LEU A 113     -12.790  -8.180   4.124  1.00 21.54           C
ATOM     75  CD2 LEU A 113     -13.494  -9.884   2.411  1.00 21.06           C
TER      76      LEU A 113
ATOM     77  N   LEU A 125     -11.174  -3.597  11.173  1.00 18.52           N
ATOM     78  CA  LEU A 125     -10.137  -3.893  12.191  1.00 21.18           C
ATOM     79  C   LEU A 125      -8.821  -4.375  11.585  1.00 18.12           C
ATOM     80  O   LEU A 125      -8.772  -5.349  10.836  1.00 17.37           O
ATOM     81  CB  LEU A 125     -10.686  -4.952  13.167  1.00 17.82           C
ATOM     82  CG  LEU A 125      -9.766  -5.533  14.250  1.00 19.32           C
ATOM     83  CD1 LEU A 125      -9.361  -4.416  15.219  1.00 17.16           C
ATOM     84  CD2 LEU A 125     -10.467  -6.616  15.022  1.00 23.32           C
ATOM     85  N   SER A 126      -7.749  -3.664  11.894  1.00 16.85           N
ATOM     86  CA  SER A 126      -6.414  -4.046  11.419  1.00 16.22           C
ATOM     87  C   SER A 126      -5.652  -4.799  12.558  1.00 18.03           C
ATOM     88  O   SER A 126      -5.769  -4.428  13.720  1.00 20.32           O
ATOM     89  CB  SER A 126      -5.615  -2.817  11.049  1.00 21.98           C
ATOM     90  OG  SER A 126      -4.273  -3.163  10.797  1.00 17.56           O
ATOM     91  N   PHE A 127      -4.925  -5.877  12.238  1.00 20.39           N
ATOM     92  CA  PHE A 127      -4.147  -6.597  13.252  1.00 18.65           C
ATOM     93  C   PHE A 127      -2.693  -6.204  13.144  1.00 23.55           C
ATOM     94  O   PHE A 127      -1.866  -6.620  14.017  1.00 19.19           O
ATOM     95  CB  PHE A 127      -4.235  -8.101  13.006  1.00 18.59           C
ATOM     96  CG  PHE A 127      -5.421  -8.740  13.666  1.00 19.24           C
ATOM     97  CD1 PHE A 127      -5.248  -9.588  14.745  1.00 19.32           C
ATOM     98  CD2 PHE A 127      -6.721  -8.397  13.282  1.00 22.71           C
ATOM     99  CE1 PHE A 127      -6.333 -10.087  15.441  1.00 23.09           C
ATOM    100  CE2 PHE A 127      -7.850  -8.902  13.984  1.00 21.88           C
ATOM    101  CZ  PHE A 127      -7.648  -9.747  15.062  1.00 23.12           C
ATOM    102  N   SER A 128      -2.376  -5.406  12.114  1.00 19.88           N
ATOM    103  CA  SER A 128      -0.984  -5.052  11.858  1.00 25.41           C
ATOM    104  C   SER A 128      -0.828  -4.312  10.529  1.00 23.99           C
ATOM    105  O   SER A 128      -1.712  -4.346   9.654  1.00 20.65           O
ATOM    106  CB  SER A 128      -0.139  -6.365  11.742  1.00 21.88           C
ATOM    107  OG  SER A 128       1.200  -6.164  11.295  1.00 24.27           O
ATOM    108  N   LYS A 129       0.301  -3.632  10.361  1.00 22.60           N
ATOM    109  CA  LYS A 129       0.572  -2.980   9.076  1.00 22.41           C
ATOM    110  C   LYS A 129       1.103  -4.074   8.116  1.00 20.60           C
ATOM    111  O   LYS A 129       1.131  -3.929   6.868  1.00 20.76           O
ATOM    112  CB  LYS A 129       1.632  -1.874   9.233  1.00 21.75           C
ATOM    113  CG  LYS A 129       1.113  -0.540   9.781  1.00 32.05           C
ATOM    114  CD  LYS A 129       2.231   0.474   9.586  1.00 42.95           C
ATOM    115  CE  LYS A 129       1.830   1.929   9.948  1.00 50.70           C
ATOM    116  NZ  LYS A 129       2.929   2.875   9.498  1.00 52.02           N
ATOM    117  N   MET A 130       1.533  -5.189   8.688  1.00 18.65           N
ATOM    118  CA  MET A 130       2.030  -6.268   7.880  1.00 20.85           C
ATOM    119  C   MET A 130       0.865  -7.105   7.312  1.00 21.92           C
ATOM    120  O   MET A 130      -0.283  -7.142   7.836  1.00 21.02           O
ATOM    121  CB  MET A 130       2.919  -7.188   8.712  1.00 17.36           C
ATOM    122  CG  MET A 130       4.318  -6.626   8.996  1.00 19.65           C
ATOM    123  SD  MET A 130       4.920  -7.334  10.469  1.00 22.47           S
ATOM    124  CE  MET A 130       6.584  -6.624  10.414  1.00 23.07           C
ATOM    125  N   THR A 131       1.202  -7.841   6.274  1.00 18.15           N
ATOM    126  CA  THR A 131       0.247  -8.669   5.600  1.00 21.70           C
ATOM    127  C   THR A 131       0.384 -10.098   6.081  1.00 23.34           C
ATOM    128  O   THR A 131       1.442 -10.722   5.936  1.00 23.79           O
ATOM    129  CB  THR A 131       0.461  -8.620   4.040  1.00 25.49           C
ATOM    130  OG1 THR A 131       0.218  -7.292   3.593  1.00 23.84           O
ATOM    131  CG2 THR A 131      -0.494  -9.576   3.318  1.00 17.61           C
ATOM    132  N   PHE A 132      -0.696 -10.617   6.656  1.00 20.65           N
ATOM    133  CA  PHE A 132      -0.675 -11.998   7.111  1.00 20.42           C
ATOM    134  C   PHE A 132      -1.410 -12.881   6.085  1.00 23.22           C
ATOM    135  O   PHE A 132      -2.395 -12.467   5.475  1.00 20.08           O
ATOM    136  CB  PHE A 132      -1.359 -12.089   8.483  1.00 18.12           C
ATOM    137  CG  PHE A 132      -0.668 -11.292   9.576  1.00 21.79           C
ATOM    138  CD1 PHE A 132      -1.432 -10.638  10.555  1.00 27.05           C
ATOM    139  CD2 PHE A 132       0.738 -11.210   9.644  1.00 23.49           C
ATOM    140  CE1 PHE A 132      -0.829  -9.911  11.590  1.00 20.92           C
ATOM    141  CE2 PHE A 132       1.381 -10.477  10.669  1.00 19.61           C
ATOM    142  CZ  PHE A 132       0.580  -9.817  11.662  1.00 20.60           C
ATOM    143  N   PRO A 133      -0.928 -14.109   5.851  1.00 18.93           N
ATOM    144  CA  PRO A 133      -1.624 -14.983   4.886  1.00 17.83           C
ATOM    145  C   PRO A 133      -2.962 -15.392   5.503  1.00 24.78           C
ATOM    146  O   PRO A 133      -3.047 -15.543   6.721  1.00 17.37           O
ATOM    147  CB  PRO A 133      -0.695 -16.174   4.740  1.00 17.88           C
ATOM    148  CG  PRO A 133       0.155 -16.164   6.024  1.00 22.85           C
ATOM    149  CD  PRO A 133       0.354 -14.661   6.314  1.00 18.58           C
ATOM    150  N   HIS A 134      -3.993 -15.642   4.686  1.00 20.26           N
ATOM    151  CA  HIS A 134      -5.329 -15.918   5.259  1.00 18.82           C
ATOM    152  C   HIS A 134      -5.467 -17.103   6.224  1.00 19.24           C
ATOM    153  O   HIS A 134      -6.247 -17.018   7.184  1.00 17.93           O
ATOM    154  CB  HIS A 134      -6.424 -15.981   4.148  1.00 17.00           C
ATOM    155  CG  HIS A 134      -6.376 -17.212   3.305  1.00 23.33           C
ATOM    156  ND1 HIS A 134      -5.583 -17.303   2.181  1.00 35.42           N
ATOM    157  CD2 HIS A 134      -6.979 -18.416   3.434  1.00 33.02           C
ATOM    158  CE1 HIS A 134      -5.689 -18.514   1.657  1.00 32.58           C
ATOM    159  NE2 HIS A 134      -6.528 -19.207   2.399  1.00 34.67           N
TER     160      HIS A 134
ATOM    161  N   MET A 137      -3.794 -16.015   9.525  1.00 18.99           N
ATOM    162  CA  MET A 137      -4.645 -14.951  10.028  1.00 20.50           C
ATOM    163  C   MET A 137      -5.826 -15.452  10.839  1.00 16.66           C
ATOM    164  O   MET A 137      -6.240 -14.842  11.827  1.00 17.56           O
ATOM    165  CB  MET A 137      -5.179 -14.131   8.820  1.00 30.29           C
ATOM    166  CG  MET A 137      -6.033 -12.933   9.177  1.00 18.05           C
ATOM    167  SD  MET A 137      -5.118 -11.496   9.817  1.00 20.33           S
ATOM    168  CE  MET A 137      -5.181 -11.717  11.622  1.00 18.88           C
TER     169      MET A 137
HETATM  197  P   PO4 A 203      -2.707 -15.371   1.206  1.00 99.00           P
HETATM  198  O1  PO4 A 203      -2.389 -14.249   0.253  1.00100.00           O
HETATM  199  O2  PO4 A 203      -3.786 -14.939   2.152  1.00 94.32           O
HETATM  200  O3  PO4 A 203      -3.129 -16.608   0.467  1.00100.00           O
HETATM  201  O4  PO4 A 203      -1.455 -15.665   1.978  1.00100.00           O
HETATM  202  O   HOH A 308      -9.458  -7.180   3.853  1.00 19.60           O
HETATM  203  O   HOH A 318      -8.863  -5.550   0.095  1.00 48.21           O
HETATM  204  O   HOH A 322      -6.861  -5.809   3.919  1.00 27.43           O
HETATM  205  O   HOH A 334      -6.873  -2.929   3.957  1.00 24.32           O
HETATM  206  O   HOH A 382      -5.069  -3.111   2.075  1.00 44.45           O
HETATM  207  O   HOH A 413      -7.700  -5.841  -2.687  1.00 47.43           O
HETATM  208  O   HOH A 422      -0.945  -6.529   1.438  1.00 35.53           O
HETATM  209  O   HOH A 430      -4.470  -8.290  -4.908  1.00 51.37           O
HETATM  210  O   HOH A 455      -9.795  -5.673   2.154  1.00 35.27           O
HETATM  211  O   HOH A 462      -5.336  -6.603  -3.379  1.00 60.63           O
CONECT  172  171  173  174
CONECT  186  181  184  187
CONECT  194  193  195
CONECT  184  182  185  186
CONECT  182  180  183  184
CONECT  196  187  190  195
CONECT  180  179  181  182
CONECT  190  189  191  196
CONECT  179  177  180
CONECT  191  190  192  193
CONECT  188  187  189
CONECT  171  170  172  175
CONECT  175  171  176
CONECT  178  177
CONECT  176  175  177
CONECT  170  171
CONECT  193  191  194
CONECT  195  194  196
CONECT  192  191
CONECT  189  188  190
CONECT  187  186  188  196
CONECT  173  172
CONECT  185  184
CONECT  183  182
CONECT  181  180  186
CONECT  174  172
CONECT  177  176  178  179
CONECT  198  197
CONECT  199  197
CONECT  200  197
CONECT  201  197
CONECT  197  198  199  200  201
END
