# Supplementary material for: Scaffold repositioning of spiro-acridine derivatives as fungi chitinase inhibitor by target fishing and in vitro studies
Source: Sci Rep. 2023 May 5;13:7320. doi: 10.1038/s41598-023-33279-9 (PMC10163251; doi:10.1038/s41598-023-33279-9)
Supplement: Supplementary file 2 — Supplementary Information 2. [file 41598_2023_33279_MOESM2_ESM.zip › PDBQT_TARGETS_ALL/4g0l_MES.pdb]

HEADER    OXIDOREDUCTASE                          09-JUL-12   4G0L              
TITLE     GLUTATHIONYL-HYDROQUINONE REDUCTASE, YQJG, OF E.COLI COMPLEXED WITH   
TITLE    2 GSH                                                                  
COMPND    MOL_ID: 1;                                                            
COMPND   2 MOLECULE: PROTEIN YQJG;                                              
COMPND   3 CHAIN: A, B;                                                         
COMPND   4 ENGINEERED: YES                                                      
SOURCE    MOL_ID: 1;                                                            
SOURCE   2 ORGANISM_SCIENTIFIC: ESCHERICHIA COLI;                               
SOURCE   3 ORGANISM_TAXID: 83333;                                               
SOURCE   4 STRAIN: K12;                                                         
SOURCE   5 GENE: B3102, JW3073, YQJG;                                           
SOURCE   6 EXPRESSION_SYSTEM: ESCHERICHIA COLI;                                 
SOURCE   7 EXPRESSION_SYSTEM_TAXID: 469008;                                     
SOURCE   8 EXPRESSION_SYSTEM_STRAIN: BL21(DE3);                                 
SOURCE   9 EXPRESSION_SYSTEM_VECTOR_TYPE: PLASMID;                              
SOURCE  10 EXPRESSION_SYSTEM_PLASMID: PET30                                     
KEYWDS    GLUTATHIONYL-HYDROQUINONE REDUCTASE, OXIDOREDUCTASE                   
EXPDTA    X-RAY DIFFRACTION                                                     
AUTHOR    A.R.GREEN,R.P.HAYES,L.XUN,C.KANG                                      
REVDAT   2   13-FEB-13 4G0L    1       JRNL                                     
REVDAT   1   12-SEP-12 4G0L    0                                                
JRNL        AUTH   A.R.GREEN,R.P.HAYES,L.XUN,C.KANG                             
JRNL        TITL   STRUCTURAL UNDERSTANDING OF THE GLUTATHIONE-DEPENDENT        
JRNL        TITL 2 REDUCTION MECHANISM OF GLUTATHIONYL-HYDROQUINONE REDUCTASES. 
JRNL        REF    J.BIOL.CHEM.                  V. 287 35838 2012              
JRNL        REFN                   ISSN 0021-9258                               
JRNL        PMID   22955277                                                     
JRNL        DOI    10.1074/JBC.M112.395541                                      
REMARK   2                                                                      
REMARK   2 RESOLUTION.    2.62 ANGSTROMS.                                       
REMARK   3                                                                      
REMARK   3 REFINEMENT.                                                          
REMARK   3   PROGRAM     : PHENIX (PHENIX.REFINE: 1.6.1_357)                    
REMARK   3   AUTHORS     : PAUL ADAMS,PAVEL AFONINE,VICENT CHEN,IAN             
REMARK   3               : DAVIS,KRESHNA GOPAL,RALF GROSSE-                     
REMARK   3               : KUNSTLEVE,LI-WEI HUNG,ROBERT IMMORMINO,              
REMARK   3               : TOM IOERGER,AIRLIE MCCOY,ERIK MCKEE,NIGEL            
REMARK   3               : MORIARTY,REETAL PAI,RANDY READ,JANE                  
REMARK   3               : RICHARDSON,DAVID RICHARDSON,TOD ROMO,JIM             
REMARK   3               : SACCHETTINI,NICHOLAS SAUTER,JACOB SMITH,             
REMARK   3               : LAURENT STORONI,TOM TERWILLIGER,PETER                
REMARK   3               : ZWART                                                
REMARK   3                                                                      
REMARK   3    REFINEMENT TARGET : ML                                            
REMARK   3                                                                      
REMARK   3  DATA USED IN REFINEMENT.                                            
REMARK   3   RESOLUTION RANGE HIGH (ANGSTROMS) : 2.62                           
REMARK   3   RESOLUTION RANGE LOW  (ANGSTROMS) : 49.90                          
REMARK   3   MIN(FOBS/SIGMA_FOBS)              : 0.240                          
REMARK   3   COMPLETENESS FOR RANGE        (%) : 96.0                           
REMARK   3   NUMBER OF REFLECTIONS             : 40245                          
REMARK   3                                                                      
REMARK   3  FIT TO DATA USED IN REFINEMENT.                                     
REMARK   3   R VALUE     (WORKING + TEST SET) : 0.181                           
REMARK   3   R VALUE            (WORKING SET) : 0.179                           
REMARK   3   FREE R VALUE                     : 0.222                           
REMARK   3   FREE R VALUE TEST SET SIZE   (%) : 4.780                           
REMARK   3   FREE R VALUE TEST SET COUNT      : 1925                            
REMARK   3                                                                      
REMARK   3  FIT TO DATA USED IN REFINEMENT (IN BINS).                           
REMARK   3   BIN  RESOLUTION RANGE  COMPL.    NWORK NFREE   RWORK  RFREE        
REMARK   3     1 49.9384 -  6.3089    1.00     2994   150  0.1692 0.1848        
REMARK   3     2  6.3089 -  5.0091    1.00     2899   141  0.1632 0.2089        
REMARK   3     3  5.0091 -  4.3763    1.00     2839   142  0.1329 0.1702        
REMARK   3     4  4.3763 -  3.9764    0.99     2861   145  0.1487 0.1943        
REMARK   3     5  3.9764 -  3.6915    0.99     2829   138  0.1579 0.2012        
REMARK   3     6  3.6915 -  3.4739    0.99     2793   143  0.1779 0.2221        
REMARK   3     7  3.4739 -  3.3000    0.98     2777   139  0.1826 0.2357        
REMARK   3     8  3.3000 -  3.1563    0.97     2777   139  0.1970 0.2211        
REMARK   3     9  3.1563 -  3.0348    0.97     2725   138  0.2141 0.2653        
REMARK   3    10  3.0348 -  2.9301    0.96     2687   137  0.2234 0.3190        
REMARK   3    11  2.9301 -  2.8385    0.93     2641   135  0.2201 0.2795        
REMARK   3    12  2.8385 -  2.7574    0.92     2574   121  0.2154 0.2758        
REMARK   3    13  2.7574 -  2.6848    0.89     2527   130  0.2208 0.3326        
REMARK   3    14  2.6848 -  2.6193    0.86     2397   127  0.2463 0.3244        
REMARK   3                                                                      
REMARK   3  BULK SOLVENT MODELLING.                                             
REMARK   3   METHOD USED        : FLAT BULK SOLVENT MODEL                       
REMARK   3   SOLVENT RADIUS     : 1.11                                          
REMARK   3   SHRINKAGE RADIUS   : 0.90                                          
REMARK   3   K_SOL              : 0.34                                          
REMARK   3   B_SOL              : 35.97                                         
REMARK   3                                                                      
REMARK   3  ERROR ESTIMATES.                                                    
REMARK   3   COORDINATE ERROR (MAXIMUM-LIKELIHOOD BASED)     : 0.370            
REMARK   3   PHASE ERROR (DEGREES, MAXIMUM-LIKELIHOOD BASED) : 22.790           
REMARK   3                                                                      
REMARK   3  B VALUES.                                                           
REMARK   3   FROM WILSON PLOT           (A**2) : NULL                           
REMARK   3   MEAN B VALUE      (OVERALL, A**2) : NULL                           
REMARK   3   OVERALL ANISOTROPIC B VALUE.                                       
REMARK   3    B11 (A**2) : 0.12110                                              
REMARK   3    B22 (A**2) : 0.12110                                              
REMARK   3    B33 (A**2) : -0.24210                                             
REMARK   3    B12 (A**2) : 0.00000                                              
REMARK   3    B13 (A**2) : 0.00000                                              
REMARK   3    B23 (A**2) : 0.00000                                              
REMARK   3                                                                      
REMARK   3  TWINNING INFORMATION.                                               
REMARK   3   FRACTION: NULL                                                     
REMARK   3   OPERATOR: NULL                                                     
REMARK   3                                                                      
REMARK   3  DEVIATIONS FROM IDEAL VALUES.                                       
REMARK   3                 RMSD          COUNT                                  
REMARK   3   BOND      :  0.006           5608                                  
REMARK   3   ANGLE     :  1.033           7637                                  
REMARK   3   CHIRALITY :  0.075            780                                  
REMARK   3   PLANARITY :  0.004            967                                  
REMARK   3   DIHEDRAL  : 15.428           1987                                  
REMARK   3                                                                      
REMARK   3  TLS DETAILS                                                         
REMARK   3   NUMBER OF TLS GROUPS  : NULL                                       
REMARK   3                                                                      
REMARK   3  NCS DETAILS                                                         
REMARK   3   NUMBER OF NCS GROUPS : NULL                                        
REMARK   3                                                                      
REMARK   3  OTHER REFINEMENT REMARKS: NULL                                      
REMARK   4                                                                      
REMARK   4 4G0L COMPLIES WITH FORMAT V. 3.30, 13-JUL-11                         
REMARK 100                                                                      
REMARK 100 THIS ENTRY HAS BEEN PROCESSED BY RCSB ON 13-JUL-12.                  
REMARK 100 THE RCSB ID CODE IS RCSB073586.                                      
REMARK 200                                                                      
REMARK 200 EXPERIMENTAL DETAILS                                                 
REMARK 200  EXPERIMENT TYPE                : X-RAY DIFFRACTION                  
REMARK 200  DATE OF DATA COLLECTION        : 06-JUN-11                          
REMARK 200  TEMPERATURE           (KELVIN) : 100                                
REMARK 200  PH                             : 6.5                                
REMARK 200  NUMBER OF CRYSTALS USED        : 1                                  
REMARK 200                                                                      
REMARK 200  SYNCHROTRON              (Y/N) : Y                                  
REMARK 200  RADIATION SOURCE               : ALS                                
REMARK 200  BEAMLINE                       : 8.2.1                              
REMARK 200  X-RAY GENERATOR MODEL          : NULL                               
REMARK 200  MONOCHROMATIC OR LAUE    (M/L) : M                                  
REMARK 200  WAVELENGTH OR RANGE        (A) : 1.000                              
REMARK 200  MONOCHROMATOR                  : DOUBLE CRYSTAL, SI(111)            
REMARK 200  OPTICS                         : NULL                               
REMARK 200                                                                      
REMARK 200  DETECTOR TYPE                  : CCD                                
REMARK 200  DETECTOR MANUFACTURER          : ADSC QUANTUM 315R                  
REMARK 200  INTENSITY-INTEGRATION SOFTWARE : HKL-2000                           
REMARK 200  DATA SCALING SOFTWARE          : HKL-2000                           
REMARK 200                                                                      
REMARK 200  NUMBER OF UNIQUE REFLECTIONS   : 40245                              
REMARK 200  RESOLUTION RANGE HIGH      (A) : 2.590                              
REMARK 200  RESOLUTION RANGE LOW       (A) : 49.900                             
REMARK 200  REJECTION CRITERIA  (SIGMA(I)) : 1.000                              
REMARK 200                                                                      
REMARK 200 OVERALL.                                                             
REMARK 200  COMPLETENESS FOR RANGE     (%) : 60.4                               
REMARK 200  DATA REDUNDANCY                : NULL                               
REMARK 200  R MERGE                    (I) : NULL                               
REMARK 200  R SYM                      (I) : NULL                               
REMARK 200  <I/SIGMA(I)> FOR THE DATA SET  : NULL                               
REMARK 200                                                                      
REMARK 200 IN THE HIGHEST RESOLUTION SHELL.                                     
REMARK 200  HIGHEST RESOLUTION SHELL, RANGE HIGH (A) : 2.55                     
REMARK 200  HIGHEST RESOLUTION SHELL, RANGE LOW  (A) : 2.59                     
REMARK 200  COMPLETENESS FOR SHELL     (%) : 60.5                               
REMARK 200  DATA REDUNDANCY IN SHELL       : NULL                               
REMARK 200  R MERGE FOR SHELL          (I) : NULL                               
REMARK 200  R SYM FOR SHELL            (I) : NULL                               
REMARK 200  <I/SIGMA(I)> FOR SHELL         : NULL                               
REMARK 200                                                                      
REMARK 200 DIFFRACTION PROTOCOL: SINGLE WAVELENGTH                              
REMARK 200 METHOD USED TO DETERMINE THE STRUCTURE: MOLECULAR REPLACEMENT        
REMARK 200 SOFTWARE USED: AMORE                                                 
REMARK 200 STARTING MODEL: NULL                                                 
REMARK 200                                                                      
REMARK 200 REMARK: NULL                                                         
REMARK 280                                                                      
REMARK 280 CRYSTAL                                                              
REMARK 280 SOLVENT CONTENT, VS   (%): 73.40                                     
REMARK 280 MATTHEWS COEFFICIENT, VM (ANGSTROMS**3/DA): 4.62                     
REMARK 280                                                                      
REMARK 280 CRYSTALLIZATION CONDITIONS: 0.1M MES MONOHYDRATE, 1.6M AMMONIUM      
REMARK 280  SULFATE, 10% 1,4-DIOXANE, PH 6.5, VAPOR DIFFUSION, HANGING DROP,    
REMARK 280  TEMPERATURE 277.15K                                                 
REMARK 290                                                                      
REMARK 290 CRYSTALLOGRAPHIC SYMMETRY                                            
REMARK 290 SYMMETRY OPERATORS FOR SPACE GROUP: P 31 2 1                         
REMARK 290                                                                      
REMARK 290      SYMOP   SYMMETRY                                                
REMARK 290     NNNMMM   OPERATOR                                                
REMARK 290       1555   X,Y,Z                                                   
REMARK 290       2555   -Y,X-Y,Z+1/3                                            
REMARK 290       3555   -X+Y,-X,Z+2/3                                           
REMARK 290       4555   Y,X,-Z                                                  
REMARK 290       5555   X-Y,-Y,-Z+2/3                                           
REMARK 290       6555   -X,-X+Y,-Z+1/3                                          
REMARK 290                                                                      
REMARK 290     WHERE NNN -> OPERATOR NUMBER                                     
REMARK 290           MMM -> TRANSLATION VECTOR                                  
REMARK 290                                                                      
REMARK 290 CRYSTALLOGRAPHIC SYMMETRY TRANSFORMATIONS                            
REMARK 290 THE FOLLOWING TRANSFORMATIONS OPERATE ON THE ATOM/HETATM             
REMARK 290 RECORDS IN THIS ENTRY TO PRODUCE CRYSTALLOGRAPHICALLY                
REMARK 290 RELATED MOLECULES.                                                   
REMARK 290   SMTRY1   1  1.000000  0.000000  0.000000        0.00000            
REMARK 290   SMTRY2   1  0.000000  1.000000  0.000000        0.00000            
REMARK 290   SMTRY3   1  0.000000  0.000000  1.000000        0.00000            
REMARK 290   SMTRY1   2 -0.500000 -0.866025  0.000000        0.00000            
REMARK 290   SMTRY2   2  0.866025 -0.500000  0.000000        0.00000            
REMARK 290   SMTRY3   2  0.000000  0.000000  1.000000       36.10700            
REMARK 290   SMTRY1   3 -0.500000  0.866025  0.000000        0.00000            
REMARK 290   SMTRY2   3 -0.866025 -0.500000  0.000000        0.00000            
REMARK 290   SMTRY3   3  0.000000  0.000000  1.000000       72.21400            
REMARK 290   SMTRY1   4 -0.500000  0.866025  0.000000        0.00000            
REMARK 290   SMTRY2   4  0.866025  0.500000  0.000000        0.00000            
REMARK 290   SMTRY3   4  0.000000  0.000000 -1.000000        0.00000            
REMARK 290   SMTRY1   5  1.000000  0.000000  0.000000        0.00000            
REMARK 290   SMTRY2   5  0.000000 -1.000000  0.000000        0.00000            
REMARK 290   SMTRY3   5  0.000000  0.000000 -1.000000       72.21400            
REMARK 290   SMTRY1   6 -0.500000 -0.866025  0.000000        0.00000            
REMARK 290   SMTRY2   6 -0.866025  0.500000  0.000000        0.00000            
REMARK 290   SMTRY3   6  0.000000  0.000000 -1.000000       36.10700            
REMARK 290                                                                      
REMARK 290 REMARK: NULL                                                         
REMARK 300                                                                      
REMARK 300 BIOMOLECULE: 1                                                       
REMARK 300 SEE REMARK 350 FOR THE AUTHOR PROVIDED AND/OR PROGRAM                
REMARK 300 GENERATED ASSEMBLY INFORMATION FOR THE STRUCTURE IN                  
REMARK 300 THIS ENTRY. THE REMARK MAY ALSO PROVIDE INFORMATION ON               
REMARK 300 BURIED SURFACE AREA.                                                 
REMARK 350                                                                      
REMARK 350 COORDINATES FOR A COMPLETE MULTIMER REPRESENTING THE KNOWN           
REMARK 350 BIOLOGICALLY SIGNIFICANT OLIGOMERIZATION STATE OF THE                
REMARK 350 MOLECULE CAN BE GENERATED BY APPLYING BIOMT TRANSFORMATIONS          
REMARK 350 GIVEN BELOW.  BOTH NON-CRYSTALLOGRAPHIC AND                          
REMARK 350 CRYSTALLOGRAPHIC OPERATIONS ARE GIVEN.                               
REMARK 350                                                                      
REMARK 350 BIOMOLECULE: 1                                                       
REMARK 350 AUTHOR DETERMINED BIOLOGICAL UNIT: DIMERIC                           
REMARK 350 SOFTWARE DETERMINED QUATERNARY STRUCTURE: DIMERIC                    
REMARK 350 SOFTWARE USED: PISA                                                  
REMARK 350 TOTAL BURIED SURFACE AREA: 8160 ANGSTROM**2                          
REMARK 350 SURFACE AREA OF THE COMPLEX: 26330 ANGSTROM**2                       
REMARK 350 CHANGE IN SOLVENT FREE ENERGY: -242.0 KCAL/MOL                       
REMARK 350 APPLY THE FOLLOWING TO CHAINS: A, B                                  
REMARK 350   BIOMT1   1  1.000000  0.000000  0.000000        0.00000            
REMARK 350   BIOMT2   1  0.000000  1.000000  0.000000        0.00000            
REMARK 350   BIOMT3   1  0.000000  0.000000  1.000000        0.00000            
REMARK 465                                                                      
REMARK 465 MISSING RESIDUES                                                     
REMARK 465 THE FOLLOWING RESIDUES WERE NOT LOCATED IN THE                       
REMARK 465 EXPERIMENT. (M=MODEL NUMBER; RES=RESIDUE NAME; C=CHAIN               
REMARK 465 IDENTIFIER; SSSEQ=SEQUENCE NUMBER; I=INSERTION CODE.)                
REMARK 465                                                                      
REMARK 465   M RES C SSSEQI                                                     
REMARK 465     MET A     1                                                      
REMARK 465     MET B     1                                                      
REMARK 465     GLY B     2                                                      
REMARK 500                                                                      
REMARK 500 GEOMETRY AND STEREOCHEMISTRY                                         
REMARK 500 SUBTOPIC: CLOSE CONTACTS IN SAME ASYMMETRIC UNIT                     
REMARK 500                                                                      
REMARK 500 THE FOLLOWING ATOMS ARE IN CLOSE CONTACT.                            
REMARK 500                                                                      
REMARK 500  ATM1  RES C  SSEQI   ATM2  RES C  SSEQI           DISTANCE          
REMARK 500   O    HOH A   568     O    HOH A   570              2.02            
REMARK 500   O    HIS A   321     O    HOH A   507              2.05            
REMARK 500   O    HOH A   522     O    HOH A   540              2.09            
REMARK 500   OG   SER B   146     O    HOH B   503              2.13            
REMARK 500   OE2  GLU A    79     O    HOH A   553              2.16            
REMARK 500   OG   SER B    60     O    HOH B   504              2.18            
REMARK 500                                                                      
REMARK 500 REMARK: NULL                                                         
REMARK 500                                                                      
REMARK 500 GEOMETRY AND STEREOCHEMISTRY                                         
REMARK 500 SUBTOPIC: TORSION ANGLES                                             
REMARK 500                                                                      
REMARK 500 TORSION ANGLES OUTSIDE THE EXPECTED RAMACHANDRAN REGIONS:            
REMARK 500 (M=MODEL NUMBER; RES=RESIDUE NAME; C=CHAIN IDENTIFIER;               
REMARK 500 SSEQ=SEQUENCE NUMBER; I=INSERTION CODE).                             
REMARK 500                                                                      
REMARK 500 STANDARD TABLE:                                                      
REMARK 500 FORMAT:(10X,I3,1X,A3,1X,A1,I4,A1,4X,F7.2,3X,F7.2)                    
REMARK 500                                                                      
REMARK 500 EXPECTED VALUES: GJ KLEYWEGT AND TA JONES (1996). PHI/PSI-           
REMARK 500 CHOLOGY: RAMACHANDRAN REVISITED. STRUCTURE 4, 1395 - 1400            
REMARK 500                                                                      
REMARK 500  M RES CSSEQI        PSI       PHI                                   
REMARK 500    ASP A   6       50.12     36.79                                   
REMARK 500    ASP A  11       12.20    -57.76                                   
REMARK 500    THR A  12       -3.41    124.53                                   
REMARK 500    TYR A  14       77.29   -111.74                                   
REMARK 500    ASP A  15     -150.69   -116.16                                   
REMARK 500    LYS A  17     -104.08     77.72                                   
REMARK 500    SER A  18      -53.57   -171.43                                   
REMARK 500    THR A  19       19.37     49.83                                   
REMARK 500    LYS A  22       54.38     70.86                                   
REMARK 500    GLN A  24     -144.81   -169.19                                   
REMARK 500    ALA A  29     -159.76     37.05                                   
REMARK 500    LEU A  92     -135.84   -100.15                                   
REMARK 500    ASP A  99      106.56    -47.24                                   
REMARK 500    ASP A 100     -157.44    -76.71                                   
REMARK 500    SER A 101      -49.08     97.50                                   
REMARK 500    GLN A 112       56.21     35.72                                   
REMARK 500    HIS A 142       53.95     39.95                                   
REMARK 500    TYR A 171       51.18   -150.92                                   
REMARK 500    VAL A 190      -61.41   -125.28                                   
REMARK 500    VAL A 252      -58.27   -131.97                                   
REMARK 500    ASP A 316       99.96   -166.01                                   
REMARK 500    ASP B   6       64.91     19.74                                   
REMARK 500    ASP B  11       83.73    -52.96                                   
REMARK 500    THR B  12       10.81     54.83                                   
REMARK 500    ASP B  15     -119.06   -141.18                                   
REMARK 500    LYS B  17     -113.19    175.29                                   
REMARK 500    SER B  18      -97.74   -138.10                                   
REMARK 500    THR B  19       69.72     60.09                                   
REMARK 500    LYS B  22      139.92     67.96                                   
REMARK 500    GLN B  24     -135.58   -158.85                                   
REMARK 500    SER B  26       11.87   -147.41                                   
REMARK 500    PHE B  30       70.68   -108.96                                   
REMARK 500    ASP B  53       28.92     44.42                                   
REMARK 500    LEU B  92     -138.23    -91.63                                   
REMARK 500    ASP B 100     -149.33    -71.76                                   
REMARK 500    SER B 101      -43.77     84.56                                   
REMARK 500    ASP B 108       90.67    -59.47                                   
REMARK 500    LEU B 110      -67.08    -95.92                                   
REMARK 500    ASN B 113      179.28    -54.65                                   
REMARK 500    HIS B 122       -5.64    -58.04                                   
REMARK 500    ASP B 124       88.67   -161.89                                   
REMARK 500    HIS B 142       61.50     38.98                                   
REMARK 500    THR B 158      -31.42   -134.14                                   
REMARK 500    TYR B 171       56.20   -141.61                                   
REMARK 500    VAL B 190      -64.30   -126.42                                   
REMARK 500    VAL B 252      -57.53   -136.73                                   
REMARK 500    HIS B 300       65.95   -104.58                                   
REMARK 500                                                                      
REMARK 500 REMARK: NULL                                                         
REMARK 800                                                                      
REMARK 800 SITE                                                                 
REMARK 800 SITE_IDENTIFIER: AC1                                                 
REMARK 800 EVIDENCE_CODE: SOFTWARE                                              
REMARK 800 SITE_DESCRIPTION: BINDING SITE FOR RESIDUE GSH A 401                 
REMARK 800                                                                      
REMARK 800 SITE_IDENTIFIER: AC2                                                 
REMARK 800 EVIDENCE_CODE: SOFTWARE                                              
REMARK 800 SITE_DESCRIPTION: BINDING SITE FOR RESIDUE SO4 A 402                 
REMARK 800                                                                      
REMARK 800 SITE_IDENTIFIER: AC3                                                 
REMARK 800 EVIDENCE_CODE: SOFTWARE                                              
REMARK 800 SITE_DESCRIPTION: BINDING SITE FOR RESIDUE SO4 A 403                 
REMARK 800                                                                      
REMARK 800 SITE_IDENTIFIER: AC4                                                 
REMARK 800 EVIDENCE_CODE: SOFTWARE                                              
REMARK 800 SITE_DESCRIPTION: BINDING SITE FOR RESIDUE SO4 A 404                 
REMARK 800                                                                      
REMARK 800 SITE_IDENTIFIER: AC5                                                 
REMARK 800 EVIDENCE_CODE: SOFTWARE                                              
REMARK 800 SITE_DESCRIPTION: BINDING SITE FOR RESIDUE SO4 A 405                 
REMARK 800                                                                      
REMARK 800 SITE_IDENTIFIER: AC6                                                 
REMARK 800 EVIDENCE_CODE: SOFTWARE                                              
REMARK 800 SITE_DESCRIPTION: BINDING SITE FOR RESIDUE SO4 A 406                 
REMARK 800                                                                      
REMARK 800 SITE_IDENTIFIER: AC7                                                 
REMARK 800 EVIDENCE_CODE: SOFTWARE                                              
REMARK 800 SITE_DESCRIPTION: BINDING SITE FOR RESIDUE SO4 A 407                 
REMARK 800                                                                      
REMARK 800 SITE_IDENTIFIER: AC8                                                 
REMARK 800 EVIDENCE_CODE: SOFTWARE                                              
REMARK 800 SITE_DESCRIPTION: BINDING SITE FOR RESIDUE SO4 A 408                 
REMARK 800                                                                      
REMARK 800 SITE_IDENTIFIER: AC9                                                 
REMARK 800 EVIDENCE_CODE: SOFTWARE                                              
REMARK 800 SITE_DESCRIPTION: BINDING SITE FOR RESIDUE SO4 A 409                 
REMARK 800                                                                      
REMARK 800 SITE_IDENTIFIER: BC1                                                 
REMARK 800 EVIDENCE_CODE: SOFTWARE                                              
REMARK 800 SITE_DESCRIPTION: BINDING SITE FOR RESIDUE MES A 410                 
REMARK 800                                                                      
REMARK 800 SITE_IDENTIFIER: BC2                                                 
REMARK 800 EVIDENCE_CODE: SOFTWARE                                              
REMARK 800 SITE_DESCRIPTION: BINDING SITE FOR RESIDUE GSH B 401                 
REMARK 800                                                                      
REMARK 800 SITE_IDENTIFIER: BC3                                                 
REMARK 800 EVIDENCE_CODE: SOFTWARE                                              
REMARK 800 SITE_DESCRIPTION: BINDING SITE FOR RESIDUE SO4 B 402                 
REMARK 800                                                                      
REMARK 800 SITE_IDENTIFIER: BC4                                                 
REMARK 800 EVIDENCE_CODE: SOFTWARE                                              
REMARK 800 SITE_DESCRIPTION: BINDING SITE FOR RESIDUE SO4 B 403                 
REMARK 800                                                                      
REMARK 800 SITE_IDENTIFIER: BC5                                                 
REMARK 800 EVIDENCE_CODE: SOFTWARE                                              
REMARK 800 SITE_DESCRIPTION: BINDING SITE FOR RESIDUE SO4 B 404                 
REMARK 800                                                                      
REMARK 800 SITE_IDENTIFIER: BC6                                                 
REMARK 800 EVIDENCE_CODE: SOFTWARE                                              
REMARK 800 SITE_DESCRIPTION: BINDING SITE FOR RESIDUE SO4 B 405                 
REMARK 800                                                                      
REMARK 800 SITE_IDENTIFIER: BC7                                                 
REMARK 800 EVIDENCE_CODE: SOFTWARE                                              
REMARK 800 SITE_DESCRIPTION: BINDING SITE FOR RESIDUE SO4 B 406                 
REMARK 800                                                                      
REMARK 800 SITE_IDENTIFIER: BC8                                                 
REMARK 800 EVIDENCE_CODE: SOFTWARE                                              
REMARK 800 SITE_DESCRIPTION: BINDING SITE FOR RESIDUE SO4 B 407                 
REMARK 900                                                                      
REMARK 900 RELATED ENTRIES                                                      
REMARK 900 RELATED ID: 4G0I   RELATED DB: PDB                                   
DBREF  4G0L A    1   328  UNP    P42620   YQJG_ECOLI       1    328             
DBREF  4G0L B    1   328  UNP    P42620   YQJG_ECOLI       1    328             
SEQRES   1 A  328  MET GLY GLN LEU ILE ASP GLY VAL TRP HIS ASP THR TRP          
SEQRES   2 A  328  TYR ASP THR LYS SER THR GLY GLY LYS PHE GLN ARG SER          
SEQRES   3 A  328  ALA SER ALA PHE ARG ASN TRP LEU THR ALA ASP GLY ALA          
SEQRES   4 A  328  PRO GLY PRO THR GLY THR GLY GLY PHE ILE ALA GLU LYS          
SEQRES   5 A  328  ASP ARG TYR HIS LEU TYR VAL SER LEU ALA CYS PRO TRP          
SEQRES   6 A  328  ALA HIS ARG THR LEU ILE MET ARG LYS LEU LYS GLY LEU          
SEQRES   7 A  328  GLU PRO PHE ILE SER VAL SER VAL VAL ASN PRO LEU MET          
SEQRES   8 A  328  LEU GLU ASN GLY TRP THR PHE ASP ASP SER PHE PRO GLY          
SEQRES   9 A  328  ALA THR GLY ASP THR LEU TYR GLN ASN GLU PHE LEU TYR          
SEQRES  10 A  328  GLN LEU TYR LEU HIS ALA ASP PRO HIS TYR SER GLY ARG          
SEQRES  11 A  328  VAL THR VAL PRO VAL LEU TRP ASP LYS LYS ASN HIS THR          
SEQRES  12 A  328  ILE VAL SER ASN GLU SER ALA GLU ILE ILE ARG MET PHE          
SEQRES  13 A  328  ASN THR ALA PHE ASP ALA LEU GLY ALA LYS ALA GLY ASP          
SEQRES  14 A  328  TYR TYR PRO PRO ALA LEU GLN THR LYS ILE ASP GLU LEU          
SEQRES  15 A  328  ASN GLY TRP ILE TYR ASP THR VAL ASN ASN GLY VAL TYR          
SEQRES  16 A  328  LYS ALA GLY PHE ALA THR SER GLN GLU ALA TYR ASP GLU          
SEQRES  17 A  328  ALA VAL ALA LYS VAL PHE GLU SER LEU ALA ARG LEU GLU          
SEQRES  18 A  328  GLN ILE LEU GLY GLN HIS ARG TYR LEU THR GLY ASN GLN          
SEQRES  19 A  328  LEU THR GLU ALA ASP ILE ARG LEU TRP THR THR LEU VAL          
SEQRES  20 A  328  ARG PHE ASP PRO VAL TYR VAL THR HIS PHE LYS CYS ASP          
SEQRES  21 A  328  LYS HIS ARG ILE SER ASP TYR LEU ASN LEU TYR GLY PHE          
SEQRES  22 A  328  LEU ARG ASP ILE TYR GLN MET PRO GLY ILE ALA GLU THR          
SEQRES  23 A  328  VAL ASN PHE ASP HIS ILE ARG ASN HIS TYR PHE ARG SER          
SEQRES  24 A  328  HIS LYS THR ILE ASN PRO THR GLY ILE ILE SER ILE GLY          
SEQRES  25 A  328  PRO TRP GLN ASP LEU ASP GLU PRO HIS GLY ARG ASP VAL          
SEQRES  26 A  328  ARG PHE GLY                                                  
SEQRES   1 B  328  MET GLY GLN LEU ILE ASP GLY VAL TRP HIS ASP THR TRP          
SEQRES   2 B  328  TYR ASP THR LYS SER THR GLY GLY LYS PHE GLN ARG SER          
SEQRES   3 B  328  ALA SER ALA PHE ARG ASN TRP LEU THR ALA ASP GLY ALA          
SEQRES   4 B  328  PRO GLY PRO THR GLY THR GLY GLY PHE ILE ALA GLU LYS          
SEQRES   5 B  328  ASP ARG TYR HIS LEU TYR VAL SER LEU ALA CYS PRO TRP          
SEQRES   6 B  328  ALA HIS ARG THR LEU ILE MET ARG LYS LEU LYS GLY LEU          
SEQRES   7 B  328  GLU PRO PHE ILE SER VAL SER VAL VAL ASN PRO LEU MET          
SEQRES   8 B  328  LEU GLU ASN GLY TRP THR PHE ASP ASP SER PHE PRO GLY          
SEQRES   9 B  328  ALA THR GLY ASP THR LEU TYR GLN ASN GLU PHE LEU TYR          
SEQRES  10 B  328  GLN LEU TYR LEU HIS ALA ASP PRO HIS TYR SER GLY ARG          
SEQRES  11 B  328  VAL THR VAL PRO VAL LEU TRP ASP LYS LYS ASN HIS THR          
SEQRES  12 B  328  ILE VAL SER ASN GLU SER ALA GLU ILE ILE ARG MET PHE          
SEQRES  13 B  328  ASN THR ALA PHE ASP ALA LEU GLY ALA LYS ALA GLY ASP          
SEQRES  14 B  328  TYR TYR PRO PRO ALA LEU GLN THR LYS ILE ASP GLU LEU          
SEQRES  15 B  328  ASN GLY TRP ILE TYR ASP THR VAL ASN ASN GLY VAL TYR          
SEQRES  16 B  328  LYS ALA GLY PHE ALA THR SER GLN GLU ALA TYR ASP GLU          
SEQRES  17 B  328  ALA VAL ALA LYS VAL PHE GLU SER LEU ALA ARG LEU GLU          
SEQRES  18 B  328  GLN ILE LEU GLY GLN HIS ARG TYR LEU THR GLY ASN GLN          
SEQRES  19 B  328  LEU THR GLU ALA ASP ILE ARG LEU TRP THR THR LEU VAL          
SEQRES  20 B  328  ARG PHE ASP PRO VAL TYR VAL THR HIS PHE LYS CYS ASP          
SEQRES  21 B  328  LYS HIS ARG ILE SER ASP TYR LEU ASN LEU TYR GLY PHE          
SEQRES  22 B  328  LEU ARG ASP ILE TYR GLN MET PRO GLY ILE ALA GLU THR          
SEQRES  23 B  328  VAL ASN PHE ASP HIS ILE ARG ASN HIS TYR PHE ARG SER          
SEQRES  24 B  328  HIS LYS THR ILE ASN PRO THR GLY ILE ILE SER ILE GLY          
SEQRES  25 B  328  PRO TRP GLN ASP LEU ASP GLU PRO HIS GLY ARG ASP VAL          
SEQRES  26 B  328  ARG PHE GLY                                                  
HET    GSH  A 401      20                                                       
HET    SO4  A 402       5                                                       
HET    SO4  A 403       5                                                       
HET    SO4  A 404       5                                                       
HET    SO4  A 405       5                                                       
HET    SO4  A 406       5                                                       
HET    SO4  A 407       5                                                       
HET    SO4  A 408       5                                                       
HET    SO4  A 409       5                                                       
HET    MES  A 410      12                                                       
HET    GSH  B 401      20                                                       
HET    SO4  B 402       5                                                       
HET    SO4  B 403       5                                                       
HET    SO4  B 404       5                                                       
HET    SO4  B 405       5                                                       
HET    SO4  B 406       5                                                       
HET    SO4  B 407       5                                                       
HETNAM     GSH GLUTATHIONE                                                      
HETNAM     SO4 SULFATE ION                                                      
HETNAM     MES 2-(N-MORPHOLINO)-ETHANESULFONIC ACID                             
FORMUL   3  GSH    2(C10 H17 N3 O6 S)                                           
FORMUL   4  SO4    14(O4 S 2-)                                                  
FORMUL  12  MES    C6 H13 N O4 S                                                
FORMUL  20  HOH   *122(H2 O)                                                    
HELIX    1   1 TRP A   65  TRP A   65  1                                   1
HELIX    2   2 ARG A   68  ARG A   68  1                                   1
HELIX    3   3 GLU A  148  ALA A  150  1                                   3
HELIX    4   4 ASN A  183  GLY A  184  1                                   2
HELIX    5   5 TYR A  187  TYR A  187  1                                   1
HELIX    6   6 ARG A  241  ARG A  241  1                                   1
CISPEP   1 TYR A   14    ASP A   15          0        -3.51                     
CISPEP   2 GLY A   20    GLY A   21          0         2.26                     
CISPEP   3 PHE A   23    GLN A   24          0        -2.41                     
CISPEP   4 VAL A  133    PRO A  134          0         0.55                     
CISPEP   5 PHE A  327    GLY A  328          0         1.45                     
CISPEP   6 TYR B   14    ASP B   15          0        -3.90                     
CISPEP   7 GLY B   20    GLY B   21          0         0.96                     
CISPEP   8 PHE B   23    GLN B   24          0        -4.98                     
CISPEP   9 GLY B   46    GLY B   47          0        -8.79                     
CISPEP  10 VAL B  133    PRO B  134          0         0.11                     
CISPEP  11 LEU B  224    GLY B  225          0        17.89                     
CISPEP  12 PHE B  327    GLY B  328          0         2.07                     
SITE     1 AC1 14 CYS A  63  TRP A  65  TRP A  96  ARG A 130                    
SITE     2 AC1 14 THR A 132  VAL A 133  PRO A 134  ASN A 147                    
SITE     3 AC1 14 GLU A 148  SER A 149  TYR A 195  SO4 A 406                    
SITE     4 AC1 14 MES A 410  HOH A 556                                          
SITE     1 AC2  3 ARG A  73  LYS A  74  HOH A 546                               
SITE     1 AC3  6 LYS A 261  HIS A 262  SO4 A 404  HOH A 508                    
SITE     2 AC3  6 HOH A 542  HOH A 548                                          
SITE     1 AC4  4 ASP A 266  TYR A 267  SO4 A 403  HOH A 571                    
SITE     1 AC5  4 ASP A 276  GLN A 279  HIS A 321  SO4 A 408                    
SITE     1 AC6  4 MET A  91  HIS A 300  GSH A 401  HOH A 531                    
SITE     1 AC7  3 PRO A 103  GLY A 104  ALA A 105                               
SITE     1 AC8  3 ARG A 228  ASP A 324  SO4 A 405                               
SITE     1 AC9  3 ASN A 288  PHE A 289  ASP A 290                               
SITE     1 BC1  9 TRP A  65  ARG A  68  GLU A 148  SER A 149                    
SITE     2 BC1  9 ALA A 150  TYR A 187  ARG A 241  GSH A 401                    
SITE     3 BC1  9 HOH A 539                                                     
SITE     1 BC2 11 CYS B  63  TRP B  65  TRP B  96  ARG B 130                    
SITE     2 BC2 11 THR B 132  VAL B 133  PRO B 134  GLU B 148                    
SITE     3 BC2 11 SER B 149  TYR B 195  SO4 B 406                               
SITE     1 BC3  2 ARG B  73  GLU B  79                                          
SITE     1 BC4  5 LYS B 261  HIS B 262  SO4 B 407  HOH B 502                    
SITE     2 BC4  5 HOH B 534                                                     
SITE     1 BC5  2 PRO B 103  GLY B 104                                          
SITE     1 BC6  4 ASN B 288  PHE B 289  ASP B 290  HOH B 533                    
SITE     1 BC7  3 MET B  91  HIS B 300  GSH B 401                               
SITE     1 BC8  3 ASP B 266  TYR B 267  SO4 B 403                               
CRYST1  148.791  148.791  108.321  90.00  90.00 120.00 P 31 2 1     12          
ORIGX1      1.000000  0.000000  0.000000        0.00000                         
ORIGX2      0.000000  1.000000  0.000000        0.00000                         
ORIGX3      0.000000  0.000000  1.000000        0.00000                         
SCALE1      0.006721  0.003880  0.000000        0.00000                         
SCALE2      0.000000  0.007761  0.000000        0.00000                         
SCALE3      0.000000  0.000000  0.009232        0.00000                         
ATOM      1  N   TRP A  65     -60.158  32.386  38.797  1.00 26.94           N
ATOM      2  CA  TRP A  65     -61.550  32.091  38.455  1.00 42.33           C
ATOM      3  C   TRP A  65     -61.815  30.592  38.441  1.00 39.49           C
ATOM      4  O   TRP A  65     -62.762  30.109  39.064  1.00 38.77           O
ATOM      5  CB  TRP A  65     -61.932  32.718  37.113  1.00 36.18           C
ATOM      6  CG  TRP A  65     -62.037  34.199  37.211  1.00 53.53           C
ATOM      7  CD1 TRP A  65     -63.114  34.926  37.651  1.00 61.37           C
ATOM      8  CD2 TRP A  65     -61.018  35.144  36.897  1.00 43.38           C
ATOM      9  NE1 TRP A  65     -62.825  36.270  37.616  1.00 54.50           N
ATOM     10  CE2 TRP A  65     -61.544  36.429  37.155  1.00 59.03           C
ATOM     11  CE3 TRP A  65     -59.715  35.033  36.415  1.00 41.85           C
ATOM     12  CZ2 TRP A  65     -60.809  37.586  36.946  1.00 42.18           C
ATOM     13  CZ3 TRP A  65     -58.989  36.186  36.202  1.00 51.60           C
ATOM     14  CH2 TRP A  65     -59.536  37.445  36.469  1.00 56.11           C
TER      15      TRP A  65
ATOM     16  N   ARG A  68     -61.970  29.008  41.926  1.00 38.49           N
ATOM     17  CA  ARG A  68     -63.246  29.060  42.634  1.00 32.32           C
ATOM     18  C   ARG A  68     -64.009  27.748  42.518  1.00 43.26           C
ATOM     19  O   ARG A  68     -64.594  27.282  43.493  1.00 40.84           O
ATOM     20  CB  ARG A  68     -64.135  30.158  42.066  1.00 34.97           C
ATOM     21  CG  ARG A  68     -63.540  31.541  42.064  1.00 36.53           C
ATOM     22  CD  ARG A  68     -64.371  32.430  41.165  1.00 32.23           C
ATOM     23  NE  ARG A  68     -64.211  33.836  41.483  1.00 42.19           N
ATOM     24  CZ  ARG A  68     -64.870  34.812  40.874  1.00 46.05           C
ATOM     25  NH1 ARG A  68     -65.733  34.530  39.911  1.00 36.71           N
ATOM     26  NH2 ARG A  68     -64.661  36.071  41.223  1.00 52.81           N
TER      27      ARG A  68
ATOM     28  N   GLU A 148     -68.539  30.117  32.976  1.00 42.10           N
ATOM     29  CA  GLU A 148     -68.661  31.266  33.860  1.00 30.08           C
ATOM     30  C   GLU A 148     -68.535  30.821  35.329  1.00 40.73           C
ATOM     31  O   GLU A 148     -69.483  30.288  35.914  1.00 41.06           O
ATOM     32  CB  GLU A 148     -69.995  31.978  33.603  1.00 43.65           C
ATOM     33  CG  GLU A 148     -70.303  33.126  34.547  1.00 44.51           C
ATOM     34  CD  GLU A 148     -69.195  34.163  34.580  1.00 86.38           C
ATOM     35  OE1 GLU A 148     -69.095  34.946  33.601  1.00 63.54           O
ATOM     36  OE2 GLU A 148     -68.431  34.188  35.584  1.00 58.09           O
ATOM     37  N   SER A 149     -67.368  31.061  35.923  1.00 34.58           N
ATOM     38  CA  SER A 149     -67.062  30.569  37.268  1.00 35.71           C
ATOM     39  C   SER A 149     -68.019  31.039  38.368  1.00 36.65           C
ATOM     40  O   SER A 149     -68.252  30.319  39.337  1.00 53.15           O
ATOM     41  CB  SER A 149     -65.611  30.893  37.658  1.00 38.84           C
ATOM     42  OG  SER A 149     -65.454  32.256  38.024  1.00 44.27           O
ATOM     43  N   ALA A 150     -68.560  32.242  38.237  1.00 35.38           N
ATOM     44  CA  ALA A 150     -69.453  32.762  39.271  1.00 35.28           C
ATOM     45  C   ALA A 150     -70.761  32.000  39.305  1.00 36.97           C
ATOM     46  O   ALA A 150     -71.445  31.976  40.320  1.00 44.72           O
ATOM     47  CB  ALA A 150     -69.719  34.245  39.068  1.00 28.90           C
TER      48      ALA A 150
ATOM     49  N   ASN A 183     -69.415  40.975  46.244  1.00 33.07           N
ATOM     50  CA  ASN A 183     -68.924  40.461  44.974  1.00 39.43           C
ATOM     51  C   ASN A 183     -68.722  41.598  43.977  1.00 42.46           C
ATOM     52  O   ASN A 183     -67.736  41.637  43.240  1.00 40.09           O
ATOM     53  CB  ASN A 183     -69.882  39.406  44.401  1.00 41.51           C
ATOM     54  CG  ASN A 183     -69.789  38.075  45.130  1.00 53.52           C
ATOM     55  OD1 ASN A 183     -68.887  37.861  45.946  1.00 44.57           O
ATOM     56  ND2 ASN A 183     -70.713  37.167  44.828  1.00 39.71           N
ATOM     57  N   GLY A 184     -69.669  42.529  43.964  1.00 38.01           N
ATOM     58  CA  GLY A 184     -69.633  43.622  43.021  1.00 36.86           C
ATOM     59  C   GLY A 184     -68.355  44.432  43.113  1.00 43.19           C
ATOM     60  O   GLY A 184     -67.638  44.598  42.120  1.00 38.57           O
TER      61      GLY A 184
ATOM     62  N   TYR A 187     -65.019  42.303  43.007  1.00 37.72           N
ATOM     63  CA  TYR A 187     -64.687  41.900  41.648  1.00 55.01           C
ATOM     64  C   TYR A 187     -64.014  43.020  40.875  1.00 49.85           C
ATOM     65  O   TYR A 187     -62.987  42.800  40.240  1.00 51.96           O
ATOM     66  CB  TYR A 187     -65.893  41.417  40.843  1.00 39.49           C
ATOM     67  CG  TYR A 187     -65.483  41.196  39.411  1.00 46.64           C
ATOM     68  CD1 TYR A 187     -64.746  40.076  39.053  1.00 53.14           C
ATOM     69  CD2 TYR A 187     -65.767  42.136  38.428  1.00 54.90           C
ATOM     70  CE1 TYR A 187     -64.329  39.875  37.754  1.00 48.84           C
ATOM     71  CE2 TYR A 187     -65.357  41.943  37.120  1.00 42.22           C
ATOM     72  CZ  TYR A 187     -64.634  40.809  36.788  1.00 61.11           C
ATOM     73  OH  TYR A 187     -64.210  40.598  35.490  1.00 52.58           O
TER      74      TYR A 187
ATOM     75  N   ARG A 241     -64.353  33.864  46.622  1.00 36.66           N
ATOM     76  CA  ARG A 241     -63.984  34.650  45.448  1.00 47.02           C
ATOM     77  C   ARG A 241     -62.864  35.659  45.753  1.00 54.12           C
ATOM     78  O   ARG A 241     -62.054  36.004  44.884  1.00 41.00           O
ATOM     79  CB  ARG A 241     -65.218  35.356  44.876  1.00 47.56           C
ATOM     80  CG  ARG A 241     -66.185  34.432  44.153  1.00 45.24           C
ATOM     81  CD  ARG A 241     -67.497  35.137  43.866  1.00 44.85           C
ATOM     82  NE  ARG A 241     -67.274  36.449  43.273  1.00 45.90           N
ATOM     83  CZ  ARG A 241     -68.047  37.000  42.345  1.00 39.67           C
ATOM     84  NH1 ARG A 241     -69.111  36.356  41.888  1.00 45.88           N
ATOM     85  NH2 ARG A 241     -67.749  38.200  41.872  1.00 43.24           N
TER      86      ARG A 241
HETATM   87  N1  GSH A 401     -65.535  34.508  32.470  1.00 66.82           N
HETATM   88  CA1 GSH A 401     -64.543  33.637  33.070  1.00 58.38           C
HETATM   89  C1  GSH A 401     -65.025  33.183  34.416  1.00 54.90           C
HETATM   90  O11 GSH A 401     -65.219  34.007  35.336  1.00 64.87           O
HETATM   91  O12 GSH A 401     -65.238  31.970  34.630  1.00 64.99           O
HETATM   92  CB1 GSH A 401     -63.231  34.396  33.231  1.00 65.92           C
HETATM   93  CG1 GSH A 401     -62.098  33.453  33.617  1.00 30.00           C
HETATM   94  CD1 GSH A 401     -60.861  33.799  32.822  1.00 45.70           C
HETATM   95  OE1 GSH A 401     -60.851  34.919  31.967  1.00 67.77           O
HETATM   96  N2  GSH A 401     -59.812  32.997  32.979  1.00 41.38           N
HETATM   97  CA2 GSH A 401     -58.546  33.270  32.327  1.00 54.46           C
HETATM   98  C2  GSH A 401     -58.495  32.679  30.950  1.00 54.56           C
HETATM   99  O2  GSH A 401     -58.877  31.339  30.731  1.00 60.48           O
HETATM  100  CB2 GSH A 401     -57.399  32.712  33.162  1.00 56.16           C
HETATM  101  SG2 GSH A 401     -56.723  33.932  34.315  1.00 70.57           S
HETATM  102  N3  GSH A 401     -58.078  33.481  29.975  1.00 57.88           N
HETATM  103  CA3 GSH A 401     -57.582  32.953  28.719  1.00 52.27           C
HETATM  104  C3  GSH A 401     -57.638  33.987  27.620  1.00 61.65           C
HETATM  105  O31 GSH A 401     -58.233  35.072  27.799  1.00 65.85           O
HETATM  106  O32 GSH A 401     -57.091  33.771  26.517  1.00 64.21           O
HETATM  119  O   HOH A 536     -72.966  38.116  42.942  1.00 46.17           O
HETATM  120  O   HOH A 539     -72.476  40.730  41.846  1.00 49.59           O
CONECT   89   88   90   91
CONECT   98   97   99  102
CONECT  104  103  105  106
CONECT   88   87   89   92
CONECT   97   96   98  100
CONECT  103  102  104
CONECT   92   88   93
CONECT  100   97  101
CONECT   94   93   95   96
CONECT   93   92   94
CONECT   87   88
CONECT   96   94   97
CONECT  102   98  103
CONECT   90   89
CONECT   91   89
CONECT   99   98
CONECT  105  104
CONECT  106  104
CONECT   95   94
CONECT  101  100
CONECT  108  107  109
CONECT  109  108  110
CONECT  111  110  112
CONECT  112  107  111
CONECT  113  110  114
CONECT  114  113  115
CONECT  110  109  111  113
CONECT  107  108  112
CONECT  116  115
CONECT  117  115
CONECT  118  115
CONECT  115  114  116  117  118
END
