# Supplementary material for: Scaffold repositioning of spiro-acridine derivatives as fungi chitinase inhibitor by target fishing and in vitro studies
Source: Sci Rep. 2023 May 5;13:7320. doi: 10.1038/s41598-023-33279-9 (PMC10163251; doi:10.1038/s41598-023-33279-9)
Supplement: Supplementary file 2 — Supplementary Information 2. [file 41598_2023_33279_MOESM2_ESM.zip › PDBQT_TARGETS_ALL/4gbz_BNG.pdb]

HEADER    TRANSPORT PROTEIN                       28-JUL-12   4GBZ              
TITLE     THE STRUCTURE OF THE MFS (MAJOR FACILITATOR SUPERFAMILY) PROTON:XYLOSE
TITLE    2 SYMPORTER XYLE BOUND TO D-GLUCOSE                                    
COMPND    MOL_ID: 1;                                                            
COMPND   2 MOLECULE: D-XYLOSE-PROTON SYMPORTER;                                 
COMPND   3 CHAIN: A;                                                            
COMPND   4 SYNONYM: D-XYLOSE TRANSPORTER;                                       
COMPND   5 ENGINEERED: YES                                                      
SOURCE    MOL_ID: 1;                                                            
SOURCE   2 ORGANISM_SCIENTIFIC: ESCHERICHIA COLI;                               
SOURCE   3 ORGANISM_TAXID: 83333;                                               
SOURCE   4 GENE: XYLE, B4031, JW3991;                                           
SOURCE   5 EXPRESSION_SYSTEM: ESCHERICHIA COLI;                                 
SOURCE   6 EXPRESSION_SYSTEM_TAXID: 562                                         
KEYWDS    MFS, D-XYLOSE:PROTON SYMPORTER, TRANSPORT PROTEIN                     
EXPDTA    X-RAY DIFFRACTION                                                     
AUTHOR    L.F.SUN,X.ZENG,C.Y.YAN,N.YAN                                          
REVDAT   2   31-OCT-12 4GBZ    1       JRNL                                     
REVDAT   1   17-OCT-12 4GBZ    0                                                
JRNL        AUTH   L.SUN,X.ZENG,C.YAN,X.SUN,X.GONG,Y.RAO,N.YAN                  
JRNL        TITL   CRYSTAL STRUCTURE OF A BACTERIAL HOMOLOGUE OF GLUCOSE        
JRNL        TITL 2 TRANSPORTERS GLUT1-4.                                        
JRNL        REF    NATURE                        V. 490   361 2012              
JRNL        REFN                   ISSN 0028-0836                               
JRNL        PMID   23075985                                                     
JRNL        DOI    10.1038/NATURE11524                                          
REMARK   2                                                                      
REMARK   2 RESOLUTION.    2.89 ANGSTROMS.                                       
REMARK   3                                                                      
REMARK   3 REFINEMENT.                                                          
REMARK   3   PROGRAM     : PHENIX (PHENIX.REFINE: 1.7.3_928)                    
REMARK   3   AUTHORS     : PAUL ADAMS,PAVEL AFONINE,VICENT CHEN,IAN             
REMARK   3               : DAVIS,KRESHNA GOPAL,RALF GROSSE-                     
REMARK   3               : KUNSTLEVE,LI-WEI HUNG,ROBERT IMMORMINO,              
REMARK   3               : TOM IOERGER,AIRLIE MCCOY,ERIK MCKEE,NIGEL            
REMARK   3               : MORIARTY,REETAL PAI,RANDY READ,JANE                  
REMARK   3               : RICHARDSON,DAVID RICHARDSON,TOD ROMO,JIM             
REMARK   3               : SACCHETTINI,NICHOLAS SAUTER,JACOB SMITH,             
REMARK   3               : LAURENT STORONI,TOM TERWILLIGER,PETER                
REMARK   3               : ZWART                                                
REMARK   3                                                                      
REMARK   3    REFINEMENT TARGET : ML                                            
REMARK   3                                                                      
REMARK   3  DATA USED IN REFINEMENT.                                            
REMARK   3   RESOLUTION RANGE HIGH (ANGSTROMS) : 2.89                           
REMARK   3   RESOLUTION RANGE LOW  (ANGSTROMS) : 38.52                          
REMARK   3   MIN(FOBS/SIGMA_FOBS)              : 1.340                          
REMARK   3   COMPLETENESS FOR RANGE        (%) : 98.1                           
REMARK   3   NUMBER OF REFLECTIONS             : 17545                          
REMARK   3                                                                      
REMARK   3  FIT TO DATA USED IN REFINEMENT.                                     
REMARK   3   R VALUE     (WORKING + TEST SET) : 0.249                           
REMARK   3   R VALUE            (WORKING SET) : 0.247                           
REMARK   3   FREE R VALUE                     : 0.289                           
REMARK   3   FREE R VALUE TEST SET SIZE   (%) : 5.120                           
REMARK   3   FREE R VALUE TEST SET COUNT      : 898                             
REMARK   3                                                                      
REMARK   3  FIT TO DATA USED IN REFINEMENT (IN BINS).                           
REMARK   3   BIN  RESOLUTION RANGE  COMPL.    NWORK NFREE   RWORK  RFREE        
REMARK   3     1 38.5273 -  5.2558    0.96     2902   144  0.2633 0.2715        
REMARK   3     2  5.2558 -  4.1733    0.98     2811   132  0.2132 0.2608        
REMARK   3     3  4.1733 -  3.6462    0.99     2774   146  0.2067 0.2894        
REMARK   3     4  3.6462 -  3.3130    0.99     2759   154  0.2321 0.2827        
REMARK   3     5  3.3130 -  3.0757    0.99     2740   144  0.3024 0.3551        
REMARK   3     6  3.0757 -  2.8944    0.97     2661   178  0.3860 0.4326        
REMARK   3                                                                      
REMARK   3  BULK SOLVENT MODELLING.                                             
REMARK   3   METHOD USED        : FLAT BULK SOLVENT MODEL                       
REMARK   3   SOLVENT RADIUS     : 0.90                                          
REMARK   3   SHRINKAGE RADIUS   : 0.60                                          
REMARK   3   K_SOL              : 0.33                                          
REMARK   3   B_SOL              : 74.67                                         
REMARK   3                                                                      
REMARK   3  ERROR ESTIMATES.                                                    
REMARK   3   COORDINATE ERROR (MAXIMUM-LIKELIHOOD BASED)     : 0.560            
REMARK   3   PHASE ERROR (DEGREES, MAXIMUM-LIKELIHOOD BASED) : 30.760           
REMARK   3                                                                      
REMARK   3  B VALUES.                                                           
REMARK   3   FROM WILSON PLOT           (A**2) : NULL                           
REMARK   3   MEAN B VALUE      (OVERALL, A**2) : NULL                           
REMARK   3   OVERALL ANISOTROPIC B VALUE.                                       
REMARK   3    B11 (A**2) : -14.83190                                            
REMARK   3    B22 (A**2) : -14.83190                                            
REMARK   3    B33 (A**2) : 43.51630                                             
REMARK   3    B12 (A**2) : -0.00000                                             
REMARK   3    B13 (A**2) : 0.00000                                              
REMARK   3    B23 (A**2) : -0.00000                                             
REMARK   3                                                                      
REMARK   3  TWINNING INFORMATION.                                               
REMARK   3   FRACTION: NULL                                                     
REMARK   3   OPERATOR: NULL                                                     
REMARK   3                                                                      
REMARK   3  DEVIATIONS FROM IDEAL VALUES.                                       
REMARK   3                 RMSD          COUNT                                  
REMARK   3   BOND      :  0.009           3768                                  
REMARK   3   ANGLE     :  1.207           5129                                  
REMARK   3   CHIRALITY :  0.078            609                                  
REMARK   3   PLANARITY :  0.005            617                                  
REMARK   3   DIHEDRAL  : 18.472           1304                                  
REMARK   3                                                                      
REMARK   3  TLS DETAILS                                                         
REMARK   3   NUMBER OF TLS GROUPS  : 1                                          
REMARK   3   TLS GROUP : 1                                                      
REMARK   3    SELECTION: all                                                    
REMARK   3    ORIGIN FOR THE GROUP (A): -20.1950  25.5829  -3.6462              
REMARK   3    T TENSOR                                                          
REMARK   3      T11:   0.6674 T22:   0.4939                                     
REMARK   3      T33:   0.5408 T12:   0.0960                                     
REMARK   3      T13:  -0.0039 T23:  -0.0076                                     
REMARK   3    L TENSOR                                                          
REMARK   3      L11:   3.6199 L22:   1.8823                                     
REMARK   3      L33:   1.7496 L12:  -0.6536                                     
REMARK   3      L13:   0.7910 L23:  -0.4805                                     
REMARK   3    S TENSOR                                                          
REMARK   3      S11:  -0.2288 S12:  -0.3092 S13:   0.1106                       
REMARK   3      S21:   0.3043 S22:   0.2955 S23:   0.3940                       
REMARK   3      S31:  -0.1369 S32:  -0.1110 S33:  -0.1001                       
REMARK   3                                                                      
REMARK   3  NCS DETAILS                                                         
REMARK   3   NUMBER OF NCS GROUPS : NULL                                        
REMARK   3                                                                      
REMARK   3  OTHER REFINEMENT REMARKS: NULL                                      
REMARK   4                                                                      
REMARK   4 4GBZ COMPLIES WITH FORMAT V. 3.30, 13-JUL-11                         
REMARK 100                                                                      
REMARK 100 THIS ENTRY HAS BEEN PROCESSED BY RCSB ON 15-AUG-12.                  
REMARK 100 THE RCSB ID CODE IS RCSB073993.                                      
REMARK 200                                                                      
REMARK 200 EXPERIMENTAL DETAILS                                                 
REMARK 200  EXPERIMENT TYPE                : X-RAY DIFFRACTION                  
REMARK 200  DATE OF DATA COLLECTION        : 26-FEB-12                          
REMARK 200  TEMPERATURE           (KELVIN) : 100                                
REMARK 200  PH                             : 9.6                                
REMARK 200  NUMBER OF CRYSTALS USED        : 1                                  
REMARK 200                                                                      
REMARK 200  SYNCHROTRON              (Y/N) : Y                                  
REMARK 200  RADIATION SOURCE               : SSRF                               
REMARK 200  BEAMLINE                       : BL17U                              
REMARK 200  X-RAY GENERATOR MODEL          : NULL                               
REMARK 200  MONOCHROMATIC OR LAUE    (M/L) : M                                  
REMARK 200  WAVELENGTH OR RANGE        (A) : 0.9789                             
REMARK 200  MONOCHROMATOR                  : SI 111 CHANNEL                     
REMARK 200  OPTICS                         : NULL                               
REMARK 200                                                                      
REMARK 200  DETECTOR TYPE                  : CCD                                
REMARK 200  DETECTOR MANUFACTURER          : ADSC QUANTUM 315R                  
REMARK 200  INTENSITY-INTEGRATION SOFTWARE : HKL-2000                           
REMARK 200  DATA SCALING SOFTWARE          : HKL-2000                           
REMARK 200                                                                      
REMARK 200  NUMBER OF UNIQUE REFLECTIONS   : 17572                              
REMARK 200  RESOLUTION RANGE HIGH      (A) : 2.890                              
REMARK 200  RESOLUTION RANGE LOW       (A) : 40.000                             
REMARK 200  REJECTION CRITERIA  (SIGMA(I)) : 1.000                              
REMARK 200                                                                      
REMARK 200 OVERALL.                                                             
REMARK 200  COMPLETENESS FOR RANGE     (%) : 98.1                               
REMARK 200  DATA REDUNDANCY                : NULL                               
REMARK 200  R MERGE                    (I) : NULL                               
REMARK 200  R SYM                      (I) : NULL                               
REMARK 200  <I/SIGMA(I)> FOR THE DATA SET  : NULL                               
REMARK 200                                                                      
REMARK 200 IN THE HIGHEST RESOLUTION SHELL.                                     
REMARK 200  HIGHEST RESOLUTION SHELL, RANGE HIGH (A) : 2.90                     
REMARK 200  HIGHEST RESOLUTION SHELL, RANGE LOW  (A) : 3.00                     
REMARK 200  COMPLETENESS FOR SHELL     (%) : 97.9                               
REMARK 200  DATA REDUNDANCY IN SHELL       : NULL                               
REMARK 200  R MERGE FOR SHELL          (I) : NULL                               
REMARK 200  R SYM FOR SHELL            (I) : NULL                               
REMARK 200  <I/SIGMA(I)> FOR SHELL         : NULL                               
REMARK 200                                                                      
REMARK 200 DIFFRACTION PROTOCOL: SINGLE WAVELENGTH                              
REMARK 200 METHOD USED TO DETERMINE THE STRUCTURE: MOLECULAR REPLACEMENT        
REMARK 200 SOFTWARE USED: PHASER                                                
REMARK 200 STARTING MODEL: NULL                                                 
REMARK 200                                                                      
REMARK 200 REMARK: NULL                                                         
REMARK 280                                                                      
REMARK 280 CRYSTAL                                                              
REMARK 280 SOLVENT CONTENT, VS   (%): 65.33                                     
REMARK 280 MATTHEWS COEFFICIENT, VM (ANGSTROMS**3/DA): 3.55                     
REMARK 280                                                                      
REMARK 280 CRYSTALLIZATION CONDITIONS: 40 % (W/V) PEG400, 0.05 M GLYCINE PH     
REMARK 280  9.6 AND 0.1 M LICL , VAPOR DIFFUSION, HANGING DROP, TEMPERATURE     
REMARK 280  291K                                                                
REMARK 290                                                                      
REMARK 290 CRYSTALLOGRAPHIC SYMMETRY                                            
REMARK 290 SYMMETRY OPERATORS FOR SPACE GROUP: P 43 21 2                        
REMARK 290                                                                      
REMARK 290      SYMOP   SYMMETRY                                                
REMARK 290     NNNMMM   OPERATOR                                                
REMARK 290       1555   X,Y,Z                                                   
REMARK 290       2555   -X,-Y,Z+1/2                                             
REMARK 290       3555   -Y+1/2,X+1/2,Z+3/4                                      
REMARK 290       4555   Y+1/2,-X+1/2,Z+1/4                                      
REMARK 290       5555   -X+1/2,Y+1/2,-Z+3/4                                     
REMARK 290       6555   X+1/2,-Y+1/2,-Z+1/4                                     
REMARK 290       7555   Y,X,-Z                                                  
REMARK 290       8555   -Y,-X,-Z+1/2                                            
REMARK 290                                                                      
REMARK 290     WHERE NNN -> OPERATOR NUMBER                                     
REMARK 290           MMM -> TRANSLATION VECTOR                                  
REMARK 290                                                                      
REMARK 290 CRYSTALLOGRAPHIC SYMMETRY TRANSFORMATIONS                            
REMARK 290 THE FOLLOWING TRANSFORMATIONS OPERATE ON THE ATOM/HETATM             
REMARK 290 RECORDS IN THIS ENTRY TO PRODUCE CRYSTALLOGRAPHICALLY                
REMARK 290 RELATED MOLECULES.                                                   
REMARK 290   SMTRY1   1  1.000000  0.000000  0.000000        0.00000            
REMARK 290   SMTRY2   1  0.000000  1.000000  0.000000        0.00000            
REMARK 290   SMTRY3   1  0.000000  0.000000  1.000000        0.00000            
REMARK 290   SMTRY1   2 -1.000000  0.000000  0.000000        0.00000            
REMARK 290   SMTRY2   2  0.000000 -1.000000  0.000000        0.00000            
REMARK 290   SMTRY3   2  0.000000  0.000000  1.000000       84.28300            
REMARK 290   SMTRY1   3  0.000000 -1.000000  0.000000       47.51800            
REMARK 290   SMTRY2   3  1.000000  0.000000  0.000000       47.51800            
REMARK 290   SMTRY3   3  0.000000  0.000000  1.000000      126.42450            
REMARK 290   SMTRY1   4  0.000000  1.000000  0.000000       47.51800            
REMARK 290   SMTRY2   4 -1.000000  0.000000  0.000000       47.51800            
REMARK 290   SMTRY3   4  0.000000  0.000000  1.000000       42.14150            
REMARK 290   SMTRY1   5 -1.000000  0.000000  0.000000       47.51800            
REMARK 290   SMTRY2   5  0.000000  1.000000  0.000000       47.51800            
REMARK 290   SMTRY3   5  0.000000  0.000000 -1.000000      126.42450            
REMARK 290   SMTRY1   6  1.000000  0.000000  0.000000       47.51800            
REMARK 290   SMTRY2   6  0.000000 -1.000000  0.000000       47.51800            
REMARK 290   SMTRY3   6  0.000000  0.000000 -1.000000       42.14150            
REMARK 290   SMTRY1   7  0.000000  1.000000  0.000000        0.00000            
REMARK 290   SMTRY2   7  1.000000  0.000000  0.000000        0.00000            
REMARK 290   SMTRY3   7  0.000000  0.000000 -1.000000        0.00000            
REMARK 290   SMTRY1   8  0.000000 -1.000000  0.000000        0.00000            
REMARK 290   SMTRY2   8 -1.000000  0.000000  0.000000        0.00000            
REMARK 290   SMTRY3   8  0.000000  0.000000 -1.000000       84.28300            
REMARK 290                                                                      
REMARK 290 REMARK: NULL                                                         
REMARK 300                                                                      
REMARK 300 BIOMOLECULE: 1                                                       
REMARK 300 SEE REMARK 350 FOR THE AUTHOR PROVIDED AND/OR PROGRAM                
REMARK 300 GENERATED ASSEMBLY INFORMATION FOR THE STRUCTURE IN                  
REMARK 300 THIS ENTRY. THE REMARK MAY ALSO PROVIDE INFORMATION ON               
REMARK 300 BURIED SURFACE AREA.                                                 
REMARK 350                                                                      
REMARK 350 COORDINATES FOR A COMPLETE MULTIMER REPRESENTING THE KNOWN           
REMARK 350 BIOLOGICALLY SIGNIFICANT OLIGOMERIZATION STATE OF THE                
REMARK 350 MOLECULE CAN BE GENERATED BY APPLYING BIOMT TRANSFORMATIONS          
REMARK 350 GIVEN BELOW.  BOTH NON-CRYSTALLOGRAPHIC AND                          
REMARK 350 CRYSTALLOGRAPHIC OPERATIONS ARE GIVEN.                               
REMARK 350                                                                      
REMARK 350 BIOMOLECULE: 1                                                       
REMARK 350 AUTHOR DETERMINED BIOLOGICAL UNIT: MONOMERIC                         
REMARK 350 SOFTWARE DETERMINED QUATERNARY STRUCTURE: MONOMERIC                  
REMARK 350 SOFTWARE USED: PISA                                                  
REMARK 350 APPLY THE FOLLOWING TO CHAINS: A                                     
REMARK 350   BIOMT1   1  1.000000  0.000000  0.000000        0.00000            
REMARK 350   BIOMT2   1  0.000000  1.000000  0.000000        0.00000            
REMARK 350   BIOMT3   1  0.000000  0.000000  1.000000        0.00000            
REMARK 465                                                                      
REMARK 465 MISSING RESIDUES                                                     
REMARK 465 THE FOLLOWING RESIDUES WERE NOT LOCATED IN THE                       
REMARK 465 EXPERIMENT. (M=MODEL NUMBER; RES=RESIDUE NAME; C=CHAIN               
REMARK 465 IDENTIFIER; SSSEQ=SEQUENCE NUMBER; I=INSERTION CODE.)                
REMARK 465                                                                      
REMARK 465   M RES C SSSEQI                                                     
REMARK 465     MET A     1                                                      
REMARK 465     ASN A     2                                                      
REMARK 465     THR A     3                                                      
REMARK 465     GLN A     4                                                      
REMARK 465     PRO A   480                                                      
REMARK 465     GLU A   481                                                      
REMARK 465     THR A   482                                                      
REMARK 465     LYS A   483                                                      
REMARK 465     LYS A   484                                                      
REMARK 465     THR A   485                                                      
REMARK 465     GLN A   486                                                      
REMARK 465     GLN A   487                                                      
REMARK 465     THR A   488                                                      
REMARK 465     ALA A   489                                                      
REMARK 465     THR A   490                                                      
REMARK 465     LEU A   491                                                      
REMARK 470                                                                      
REMARK 470 MISSING ATOM                                                         
REMARK 470 THE FOLLOWING RESIDUES HAVE MISSING ATOMS (M=MODEL NUMBER;           
REMARK 470 RES=RESIDUE NAME; C=CHAIN IDENTIFIER; SSEQ=SEQUENCE NUMBER;          
REMARK 470 I=INSERTION CODE):                                                   
REMARK 470   M RES CSSEQI  ATOMS                                                
REMARK 470     TYR A   5    CG   CD1  CD2  CE1  CE2  CZ   OH                    
REMARK 470     PHE A 184    CG   CD1  CD2  CE1  CE2  CZ                         
REMARK 470     ARG A 187    CG   CD   NE   CZ   NH1  NH2                        
REMARK 470     GLN A 233    CG   CD   OE1  NE2                                  
REMARK 470     GLN A 235    CG   CD   OE1  NE2                                  
REMARK 470     ARG A 241    CG   CD   NE   CZ   NH1  NH2                        
REMARK 470     GLN A 251    CG   CD   OE1  NE2                                  
REMARK 470     GLU A 255    CG   CD   OE1  OE2                                  
REMARK 470     HIS A 262    CG   ND1  CD2  CE1  NE2                             
REMARK 470     ARG A 269    CG   CD   NE   CZ   NH1  NH2                        
REMARK 470     MET A 272    CG   SD   CE                                        
REMARK 470     LYS A 305    CG   CD   CE   NZ                                   
REMARK 470     GLN A 317    CG   CD   OE1  NE2                                  
REMARK 470     LYS A 406    CG   CD   CE   NZ                                   
REMARK 470     LYS A 461    CG   CD   CE   NZ                                   
REMARK 470     GLU A 479    CG   CD   OE1  OE2                                  
REMARK 500                                                                      
REMARK 500 GEOMETRY AND STEREOCHEMISTRY                                         
REMARK 500 SUBTOPIC: TORSION ANGLES                                             
REMARK 500                                                                      
REMARK 500 TORSION ANGLES OUTSIDE THE EXPECTED RAMACHANDRAN REGIONS:            
REMARK 500 (M=MODEL NUMBER; RES=RESIDUE NAME; C=CHAIN IDENTIFIER;               
REMARK 500 SSEQ=SEQUENCE NUMBER; I=INSERTION CODE).                             
REMARK 500                                                                      
REMARK 500 STANDARD TABLE:                                                      
REMARK 500 FORMAT:(10X,I3,1X,A3,1X,A1,I4,A1,4X,F7.2,3X,F7.2)                    
REMARK 500                                                                      
REMARK 500 EXPECTED VALUES: GJ KLEYWEGT AND TA JONES (1996). PHI/PSI-           
REMARK 500 CHOLOGY: RAMACHANDRAN REVISITED. STRUCTURE 4, 1395 - 1400            
REMARK 500                                                                      
REMARK 500  M RES CSSEQI        PSI       PHI                                   
REMARK 500    PRO A  45       19.79    -65.10                                   
REMARK 500    ARG A  84      -75.54    -49.05                                   
REMARK 500    LEU A 107      -88.63    -31.20                                   
REMARK 500    PRO A 114      -75.01    -56.34                                   
REMARK 500    ASN A 116       18.43     50.76                                   
REMARK 500    PRO A 119       67.36    -68.60                                   
REMARK 500    LEU A 142      -70.73    -42.28                                   
REMARK 500    TYR A 150      -72.72    -43.74                                   
REMARK 500    LEU A 154      -15.84   -145.48                                   
REMARK 500    PRO A 156     -114.39    -52.86                                   
REMARK 500    ALA A 157      -40.39   -158.66                                   
REMARK 500    ARG A 187       51.04   -111.60                                   
REMARK 500    SER A 188       18.13   -155.74                                   
REMARK 500    TYR A 218       43.77    -89.74                                   
REMARK 500    MET A 228      -38.08    -36.24                                   
REMARK 500    LYS A 232       60.63   -114.27                                   
REMARK 500    LYS A 242      -10.67    -47.49                                   
REMARK 500    MET A 244        3.78   -158.56                                   
REMARK 500    LEU A 307     -110.89    -64.28                                   
REMARK 500    ALA A 309      162.89    -37.24                                   
REMARK 500    SER A 310       84.90    158.94                                   
REMARK 500    THR A 311      -79.34    -31.01                                   
REMARK 500    PRO A 368      -49.53    -17.38                                   
REMARK 500    SER A 386      -94.55   -148.20                                   
REMARK 500    SER A 396      -73.47    -63.31                                   
REMARK 500    GLU A 397      -56.23    -23.83                                   
REMARK 500    ILE A 403       -3.15   -143.97                                   
REMARK 500    TRP A 424      -66.87   -128.96                                   
REMARK 500    ASP A 430       77.28    177.62                                   
REMARK 500    HIS A 440      -64.15   -134.85                                   
REMARK 500    LYS A 469     -161.91    -53.30                                   
REMARK 500    GLU A 475      -18.27    -42.59                                   
REMARK 500                                                                      
REMARK 500 REMARK: NULL                                                         
REMARK 800                                                                      
REMARK 800 SITE                                                                 
REMARK 800 SITE_IDENTIFIER: AC1                                                 
REMARK 800 EVIDENCE_CODE: SOFTWARE                                              
REMARK 800 SITE_DESCRIPTION: BINDING SITE FOR RESIDUE BGC A 501                 
REMARK 800                                                                      
REMARK 800 SITE_IDENTIFIER: AC2                                                 
REMARK 800 EVIDENCE_CODE: SOFTWARE                                              
REMARK 800 SITE_DESCRIPTION: BINDING SITE FOR RESIDUE BNG A 502                 
REMARK 800                                                                      
REMARK 800 SITE_IDENTIFIER: AC3                                                 
REMARK 800 EVIDENCE_CODE: SOFTWARE                                              
REMARK 800 SITE_DESCRIPTION: BINDING SITE FOR RESIDUE BNG A 503                 
REMARK 800                                                                      
REMARK 800 SITE_IDENTIFIER: AC4                                                 
REMARK 800 EVIDENCE_CODE: SOFTWARE                                              
REMARK 800 SITE_DESCRIPTION: BINDING SITE FOR RESIDUE BNG A 504                 
REMARK 800                                                                      
REMARK 800 SITE_IDENTIFIER: AC5                                                 
REMARK 800 EVIDENCE_CODE: SOFTWARE                                              
REMARK 800 SITE_DESCRIPTION: BINDING SITE FOR RESIDUE BNG A 505                 
REMARK 900                                                                      
REMARK 900 RELATED ENTRIES                                                      
REMARK 900 RELATED ID: 4GBY   RELATED DB: PDB                                   
REMARK 900 RELATED ID: 4GC0   RELATED DB: PDB                                   
DBREF  4GBZ A    1   491  UNP    P0AGF4   XYLE_ECOLI       1    491             
SEQRES   1 A  491  MET ASN THR GLN TYR ASN SER SER TYR ILE PHE SER ILE          
SEQRES   2 A  491  THR LEU VAL ALA THR LEU GLY GLY LEU LEU PHE GLY TYR          
SEQRES   3 A  491  ASP THR ALA VAL ILE SER GLY THR VAL GLU SER LEU ASN          
SEQRES   4 A  491  THR VAL PHE VAL ALA PRO GLN ASN LEU SER GLU SER ALA          
SEQRES   5 A  491  ALA ASN SER LEU LEU GLY PHE CYS VAL ALA SER ALA LEU          
SEQRES   6 A  491  ILE GLY CYS ILE ILE GLY GLY ALA LEU GLY GLY TYR CYS          
SEQRES   7 A  491  SER ASN ARG PHE GLY ARG ARG ASP SER LEU LYS ILE ALA          
SEQRES   8 A  491  ALA VAL LEU PHE PHE ILE SER GLY VAL GLY SER ALA TRP          
SEQRES   9 A  491  PRO GLU LEU GLY PHE THR SER ILE ASN PRO ASP ASN THR          
SEQRES  10 A  491  VAL PRO VAL TYR LEU ALA GLY TYR VAL PRO GLU PHE VAL          
SEQRES  11 A  491  ILE TYR ARG ILE ILE GLY GLY ILE GLY VAL GLY LEU ALA          
SEQRES  12 A  491  SER MET LEU SER PRO MET TYR ILE ALA GLU LEU ALA PRO          
SEQRES  13 A  491  ALA HIS ILE ARG GLY LYS LEU VAL SER PHE ASN GLN PHE          
SEQRES  14 A  491  ALA ILE ILE PHE GLY GLN LEU LEU VAL TYR CYS VAL ASN          
SEQRES  15 A  491  TYR PHE ILE ALA ARG SER GLY ASP ALA SER TRP LEU ASN          
SEQRES  16 A  491  THR ASP GLY TRP ARG TYR MET PHE ALA SER GLU CYS ILE          
SEQRES  17 A  491  PRO ALA LEU LEU PHE LEU MET LEU LEU TYR THR VAL PRO          
SEQRES  18 A  491  GLU SER PRO ARG TRP LEU MET SER ARG GLY LYS GLN GLU          
SEQRES  19 A  491  GLN ALA GLU GLY ILE LEU ARG LYS ILE MET GLY ASN THR          
SEQRES  20 A  491  LEU ALA THR GLN ALA VAL GLN GLU ILE LYS HIS SER LEU          
SEQRES  21 A  491  ASP HIS GLY ARG LYS THR GLY GLY ARG LEU LEU MET PHE          
SEQRES  22 A  491  GLY VAL GLY VAL ILE VAL ILE GLY VAL MET LEU SER ILE          
SEQRES  23 A  491  PHE GLN GLN PHE VAL GLY ILE ASN VAL VAL LEU TYR TYR          
SEQRES  24 A  491  ALA PRO GLU VAL PHE LYS THR LEU GLY ALA SER THR ASP          
SEQRES  25 A  491  ILE ALA LEU LEU GLN THR ILE ILE VAL GLY VAL ILE ASN          
SEQRES  26 A  491  LEU THR PHE THR VAL LEU ALA ILE MET THR VAL ASP LYS          
SEQRES  27 A  491  PHE GLY ARG LYS PRO LEU GLN ILE ILE GLY ALA LEU GLY          
SEQRES  28 A  491  MET ALA ILE GLY MET PHE SER LEU GLY THR ALA PHE TYR          
SEQRES  29 A  491  THR GLN ALA PRO GLY ILE VAL ALA LEU LEU SER MET LEU          
SEQRES  30 A  491  PHE TYR VAL ALA ALA PHE ALA MET SER TRP GLY PRO VAL          
SEQRES  31 A  491  CYS TRP VAL LEU LEU SER GLU ILE PHE PRO ASN ALA ILE          
SEQRES  32 A  491  ARG GLY LYS ALA LEU ALA ILE ALA VAL ALA ALA GLN TRP          
SEQRES  33 A  491  LEU ALA ASN TYR PHE VAL SER TRP THR PHE PRO MET MET          
SEQRES  34 A  491  ASP LYS ASN SER TRP LEU VAL ALA HIS PHE HIS ASN GLY          
SEQRES  35 A  491  PHE SER TYR TRP ILE TYR GLY CYS MET GLY VAL LEU ALA          
SEQRES  36 A  491  ALA LEU PHE MET TRP LYS PHE VAL PRO GLU THR LYS GLY          
SEQRES  37 A  491  LYS THR LEU GLU GLU LEU GLU ALA LEU TRP GLU PRO GLU          
SEQRES  38 A  491  THR LYS LYS THR GLN GLN THR ALA THR LEU                      
HET    BGC  A 501      12                                                       
HET    BNG  A 502      21                                                       
HET    BNG  A 503      21                                                       
HET    BNG  A 504      21                                                       
HET    BNG  A 505      21                                                       
HETNAM     BGC BETA-D-GLUCOSE                                                   
HETNAM     BNG B-NONYLGLUCOSIDE                                                 
FORMUL   2  BGC    C6 H12 O6                                                    
FORMUL   3  BNG    4(C15 H30 O6)                                                
FORMUL   7  HOH   *2(H2 O)                                                      
HELIX    1   1 GLU A  106  THR A  110  1                                   5
SITE     1 AC1 11 GLN A 168  GLN A 175  GLN A 288  GLN A 289                    
SITE     2 AC1 11 ASN A 294  LEU A 297  PHE A 383  GLY A 388                    
SITE     3 AC1 11 TRP A 392  GLN A 415  HOH A 601                               
SITE     1 AC2  2 LEU A 107  THR A 110                                          
SITE     1 AC3  5 TYR A 364  SER A 433  VAL A 436  ALA A 437                    
SITE     2 AC3  5 ASN A 441                                                     
SITE     1 AC4  5 TRP A 104  ILE A 112  ASP A 197  ARG A 200                    
SITE     2 AC4  5 TYR A 201                                                     
SITE     1 AC5  8 VAL A 303  LEU A 307  ALA A 362  GLN A 366                    
SITE     2 AC5  8 ALA A 367  GLY A 369  ALA A 372  TYR A 445                    
CRYST1   95.036   95.036  168.566  90.00  90.00  90.00 P 43 21 2     8          
ORIGX1      1.000000  0.000000  0.000000        0.00000                         
ORIGX2      0.000000  1.000000  0.000000        0.00000                         
ORIGX3      0.000000  0.000000  1.000000        0.00000                         
SCALE1      0.010522  0.000000  0.000000        0.00000                         
SCALE2      0.000000  0.010522  0.000000        0.00000                         
SCALE3      0.000000  0.000000  0.005932        0.00000                         
ATOM      1  N   GLU A 106     -37.157  12.165 -19.074  1.00 79.29           N
ANISOU    1  N   GLU A 106     8727   8231  13167   -930  -2499    184       N
ATOM      2  CA  GLU A 106     -37.823  11.698 -20.286  1.00 80.55           C
ANISOU    2  CA  GLU A 106     8791   8378  13435  -1036  -2819     22       C
ATOM      3  C   GLU A 106     -39.134  12.447 -20.546  1.00 80.73           C
ANISOU    3  C   GLU A 106     8589   8499  13587  -1079  -2881    196       C
ATOM      4  O   GLU A 106     -39.867  12.108 -21.479  1.00 81.39           O
ANISOU    4  O   GLU A 106     8554   8579  13793  -1177  -3155     96       O
ATOM      5  CB  GLU A 106     -38.055  10.176 -20.233  1.00 80.71           C
ANISOU    5  CB  GLU A 106     8747   8127  13791  -1166  -2977    -73       C
ATOM      6  CG  GLU A 106     -39.191   9.719 -19.323  1.00 81.80           C
ANISOU    6  CG  GLU A 106     8635   8087  14357  -1281  -2909    202       C
ATOM      7  CD  GLU A 106     -38.730   9.328 -17.931  1.00 82.03           C
ANISOU    7  CD  GLU A 106     8704   7987  14478  -1247  -2635    390       C
ATOM      8  OE1 GLU A 106     -38.758   8.121 -17.616  1.00 83.26           O
ANISOU    8  OE1 GLU A 106     8820   7895  14921  -1344  -2702    389       O
ATOM      9  OE2 GLU A 106     -38.363  10.217 -17.139  1.00 81.51           O
ANISOU    9  OE2 GLU A 106     8703   8059  14208  -1123  -2363    544       O
ATOM     10  N   LEU A 107     -39.383  13.484 -19.740  1.00 98.82           N
ANISOU   10  N   LEU A 107    10828  10882  15836   -993  -2635    437       N
ATOM     11  CA  LEU A 107     -40.661  14.214 -19.691  1.00100.79           C
ANISOU   11  CA  LEU A 107    10841  11204  16252  -1008  -2632    649       C
ATOM     12  C   LEU A 107     -41.484  14.315 -20.987  1.00101.64           C
ANISOU   12  C   LEU A 107    10817  11395  16405  -1086  -2945    564       C
ATOM     13  O   LEU A 107     -42.347  13.473 -21.247  1.00103.51           O
ANISOU   13  O   LEU A 107    10869  11512  16947  -1226  -3136    556       O
ATOM     14  CB  LEU A 107     -40.483  15.603 -19.072  1.00100.00           C
ANISOU   14  CB  LEU A 107    10786  11251  15959   -853  -2377    812       C
ATOM     15  CG  LEU A 107     -41.450  15.884 -17.912  1.00100.72           C
ANISOU   15  CG  LEU A 107    10662  11307  16299   -830  -2159   1095       C
ATOM     16  CD1 LEU A 107     -41.272  17.290 -17.362  1.00 99.43           C
ANISOU   16  CD1 LEU A 107    10555  11281  15944   -658  -1934   1210       C
ATOM     17  CD2 LEU A 107     -42.888  15.665 -18.327  1.00 99.75           C
ANISOU   17  CD2 LEU A 107    10241  11164  16494   -941  -2329   1204       C
ATOM     18  N   GLY A 108     -41.234  15.334 -21.791  1.00 92.97           N
ANISOU   18  N   GLY A 108     9805  10502  15016  -1001  -3007    514       N
ATOM     19  CA  GLY A 108     -42.028  15.513 -22.995  1.00 94.20           C
ANISOU   19  CA  GLY A 108     9834  10768  15187  -1059  -3301    459       C
ATOM     20  C   GLY A 108     -41.753  14.492 -24.087  1.00 94.44           C
ANISOU   20  C   GLY A 108     9937  10778  15167  -1151  -3610    159       C
ATOM     21  O   GLY A 108     -42.268  14.592 -25.201  1.00 94.86           O
ANISOU   21  O   GLY A 108     9920  10954  15170  -1192  -3884     66       O
ATOM     22  N   PHE A 109     -40.937  13.499 -23.780  1.00 91.28           N
ANISOU   22  N   PHE A 109     9679  10226  14775  -1175  -3578     -5       N
ATOM     23  CA  PHE A 109     -40.517  12.573 -24.811  1.00 91.47           C
ANISOU   23  CA  PHE A 109     9807  10236  14713  -1227  -3856   -332       C
ATOM     24  C   PHE A 109     -41.285  11.244 -24.756  1.00 92.51           C
ANISOU   24  C   PHE A 109     9775  10108  15268  -1392  -4058   -406       C
ATOM     25  O   PHE A 109     -41.603  10.655 -25.796  1.00 91.88           O
ANISOU   25  O   PHE A 109     9662  10030  15218  -1468  -4385   -639       O
ATOM     26  CB  PHE A 109     -39.013  12.332 -24.703  1.00 89.85           C
ANISOU   26  CB  PHE A 109     9877  10041  14222  -1128  -3728   -511       C
ATOM     27  CG  PHE A 109     -38.175  13.565 -24.898  1.00 88.25           C
ANISOU   27  CG  PHE A 109     9835  10089  13609   -984  -3569   -464       C
ATOM     28  CD1 PHE A 109     -37.762  13.944 -26.166  1.00 87.69           C
ANISOU   28  CD1 PHE A 109     9864  10261  13192   -934  -3741   -636       C
ATOM     29  CD2 PHE A 109     -37.763  14.322 -23.808  1.00 88.26           C
ANISOU   29  CD2 PHE A 109     9885  10084  13564   -900  -3252   -249       C
ATOM     30  CE1 PHE A 109     -36.966  15.067 -26.347  1.00 86.07           C
ANISOU   30  CE1 PHE A 109     9794  10276  12634   -816  -3594   -564       C
ATOM     31  CE2 PHE A 109     -36.964  15.450 -23.980  1.00 86.38           C
ANISOU   31  CE2 PHE A 109     9790  10048  12983   -781  -3121   -207       C
ATOM     32  CZ  PHE A 109     -36.568  15.820 -25.252  1.00 85.10           C
ANISOU   32  CZ  PHE A 109     9714  10113  12507   -747  -3291   -350       C
ATOM     33  N   THR A 110     -41.576  10.775 -23.546  1.00102.46           N
ANISOU   33  N   THR A 110    10930  11148  16852  -1449  -3871   -206       N
ATOM     34  CA  THR A 110     -42.195   9.469 -23.384  1.00103.37           C
ANISOU   34  CA  THR A 110    10894  10982  17399  -1616  -4040   -244       C
ATOM     35  C   THR A 110     -42.819   9.298 -22.006  1.00105.02           C
ANISOU   35  C   THR A 110    10914  11024  17964  -1675  -3794    100       C
ATOM     36  O   THR A 110     -42.640  10.134 -21.112  1.00104.49           O
ANISOU   36  O   THR A 110    10867  11059  17774  -1566  -3479    331       O
ATOM     37  CB  THR A 110     -41.181   8.339 -23.611  1.00103.16           C
ANISOU   37  CB  THR A 110    11073  10786  17338  -1618  -4144   -547       C
ATOM     38  OG1 THR A 110     -41.860   7.073 -23.652  1.00105.22           O
ANISOU   38  OG1 THR A 110    11178  10754  18047  -1794  -4375   -614       O
ATOM     39  CG2 THR A 110     -40.165   8.329 -22.490  1.00102.89           C
ANISOU   39  CG2 THR A 110    11201  10685  17208  -1518  -3813   -439       C
ATOM     40  N   SER A 111     -43.546   8.194 -21.856  1.00111.61           N
ANISOU   40  N   SER A 111    11562  11605  19239  -1849  -3951    128       N
ATOM     41  CA  SER A 111     -44.299   7.883 -20.648  1.00112.27           C
ANISOU   41  CA  SER A 111    11415  11532  19709  -1936  -3756    475       C
ATOM     42  C   SER A 111     -43.395   7.396 -19.508  1.00111.64           C
ANISOU   42  C   SER A 111    11484  11309  19624  -1881  -3482    569       C
ATOM     43  O   SER A 111     -42.548   6.515 -19.697  1.00110.73           O
ANISOU   43  O   SER A 111    11548  11027  19497  -1891  -3583    345       O
ATOM     44  CB  SER A 111     -45.372   6.829 -20.974  1.00114.47           C
ANISOU   44  CB  SER A 111    11430  11577  20485  -2162  -4050    476       C
ATOM     45  OG  SER A 111     -46.468   6.881 -20.070  1.00115.72           O
ANISOU   45  OG  SER A 111    11277  11689  21001  -2251  -3892    859       O
ATOM     46  N   ILE A 112     -43.601   7.972 -18.323  1.00 97.67           N
ANISOU   46  N   ILE A 112     9632   9615  17863  -1813  -3142    898       N
ATOM     47  CA  ILE A 112     -42.796   7.685 -17.131  1.00 97.94           C
ANISOU   47  CA  ILE A 112     9795   9570  17849  -1739  -2852   1033       C
ATOM     48  C   ILE A 112     -43.187   6.371 -16.471  1.00 98.55           C
ANISOU   48  C   ILE A 112     9717   9348  18380  -1901  -2874   1196       C
ATOM     49  O   ILE A 112     -44.359   6.169 -16.162  1.00100.55           O
ANISOU   49  O   ILE A 112     9672   9543  18990  -2030  -2880   1444       O
ATOM     50  CB  ILE A 112     -42.970   8.800 -16.067  1.00 97.33           C
ANISOU   50  CB  ILE A 112     9667   9701  17612  -1599  -2484   1328       C
ATOM     51  CG1 ILE A 112     -42.688  10.183 -16.670  1.00 95.84           C
ANISOU   51  CG1 ILE A 112     9604   9785  17027  -1447  -2462   1208       C
ATOM     52  CG2 ILE A 112     -42.107   8.516 -14.830  1.00 94.84           C
ANISOU   52  CG2 ILE A 112     9493   9332  17211  -1513  -2196   1457       C
ATOM     53  CD1 ILE A 112     -43.445  11.299 -15.987  1.00 95.03           C
ANISOU   53  CD1 ILE A 112     9337   9865  16905  -1353  -2223   1479       C
TER      54      ILE A 112
ANISOU   55  C1  BNG A 502    16257  18022  23712  -1330  -3528   1027       C
ANISOU   56  C2  BNG A 502    16526  18207  23679  -1400  -3880    721       C
ANISOU   57  C3  BNG A 502    16749  18309  24313  -1586  -4098    581       C
ANISOU   58  C4  BNG A 502    16676  17948  24322  -1609  -3853    636       C
ANISOU   59  C5  BNG A 502    16393  17808  24294  -1533  -3493    976       C
ANISOU   60  C6  BNG A 502    16344  17493  24264  -1542  -3247   1045       C
ANISOU   61  C1' BNG A 502    15905  17556  22785  -1047  -2989   1223       C
ANISOU   62  C2' BNG A 502    15739  17519  22448   -869  -2800   1378       C
ANISOU   63  C3' BNG A 502    15587  17159  21986   -745  -2458   1428       C
ANISOU   64  C4' BNG A 502    15439  17218  22138   -617  -2212   1668       C
ANISOU   65  C5' BNG A 502    15416  17343  22701   -691  -2086   1837       C
ANISOU   66  C6' BNG A 502    15288  17408  22773   -528  -1783   2050       C
ANISOU   67  C7' BNG A 502    15289  17762  23526   -600  -1753   2268       C
ANISOU   68  C8' BNG A 502    15194  17936  23644   -408  -1491   2461       C
ANISOU   69  C9' BNG A 502    15201  18375  24433   -473  -1515   2677       C
ANISOU   70  O1  BNG A 502    16090  17907  23141  -1150  -3343   1118       O
ANISOU   71  O2  BNG A 502    16597  18583  23791  -1384  -4103    739       O
ANISOU   72  O3  BNG A 502    17030  18463  24206  -1616  -4397    243       O
ANISOU   73  O4  BNG A 502    16891  18067  25060  -1798  -4056    566       O
ANISOU   74  O5  BNG A 502    16215  17703  23641  -1349  -3322   1029       O
ANISOU   75  O6  BNG A 502    16479  17273  23883  -1527  -3323    765       O
ANISOU   76  C1  BNG A 504    13447  14564  22341  -1389  -1462   2484       C
ANISOU   77  C2  BNG A 504    13669  14578  22937  -1614  -1792   2365       C
ANISOU   78  C3  BNG A 504    13819  14592  23436  -1724  -1696   2575       C
ANISOU   79  C4  BNG A 504    13772  14322  22813  -1566  -1436   2586       C
ANISOU   80  C5  BNG A 504    13549  14349  22200  -1344  -1131   2677       C
ANISOU   81  C6  BNG A 504    13522  14098  21574  -1189   -907   2656       C
ANISOU   82  C1' BNG A 504    13171  14412  21246  -1070  -1305   2313       C
ANISOU   83  C2' BNG A 504    13088  14354  20814   -983  -1450   2112       C
ANISOU   84  C3' BNG A 504    12932  14363  20402   -766  -1187   2201       C
ANISOU   85  C4' BNG A 504    12876  14097  19684   -650  -1248   1965       C
ANISOU   86  C5' BNG A 504    12758  14111  19359   -440  -1016   2039       C
ANISOU   87  C6' BNG A 504    12723  14134  19177   -386  -1183   1937       C
ANISOU   88  C7' BNG A 504    12642  14101  18852   -170   -971   1977       C
ANISOU   89  C8' BNG A 504    12630  14188  18823   -119  -1137   1938       C
ANISOU   90  C9' BNG A 504    12621  13907  18195    -40  -1165   1772       C
ANISOU   91  O1  BNG A 504    13336  14528  21902  -1291  -1571   2293       O
ANISOU   92  O2  BNG A 504    13704  14901  23557  -1745  -2000   2415       O
ANISOU   93  O3  BNG A 504    14061  14541  23939  -1913  -2027   2397       O
ANISOU   94  O4  BNG A 504    13914  14416  23328  -1655  -1307   2862       O
ANISOU   95  O5  BNG A 504    13429  14282  21777  -1268  -1266   2445       O
ANISOU   96  O6  BNG A 504    13497  13757  20949  -1127  -1062   2307       O
CONECT   55   56   70   74
CONECT   61   62   70
CONECT   56   55   57   71
CONECT   62   61   63
CONECT   57   56   58   72
CONECT   63   62   64
CONECT   58   57   59   73
CONECT   64   63   65
CONECT   59   58   60   74
CONECT   65   64   66
CONECT   60   59   75
CONECT   66   65   67
CONECT   67   66   68
CONECT   68   67   69
CONECT   69   68
CONECT   70   55   61
CONECT   71   56
CONECT   72   57
CONECT   73   58
CONECT   74   55   59
CONECT   75   60
CONECT   76   77   91   95
CONECT   82   83   91
CONECT   77   76   78   92
CONECT   83   82   84
CONECT   78   77   79   93
CONECT   84   83   85
CONECT   79   78   80   94
CONECT   85   84   86
CONECT   80   79   81   95
CONECT   86   85   87
CONECT   81   80   96
CONECT   87   86   88
CONECT   88   87   89
CONECT   89   88   90
CONECT   90   89
CONECT   91   76   82
CONECT   92   77
CONECT   93   78
CONECT   94   79
CONECT   95   76   80
CONECT   96   81
END
