# Supplementary material for: Scaffold repositioning of spiro-acridine derivatives as fungi chitinase inhibitor by target fishing and in vitro studies
Source: Sci Rep. 2023 May 5;13:7320. doi: 10.1038/s41598-023-33279-9 (PMC10163251; doi:10.1038/s41598-023-33279-9)
Supplement: Supplementary file 2 — Supplementary Information 2. [file 41598_2023_33279_MOESM2_ESM.zip › PDBQT_TARGETS_ALL/4gjd_0N0.pdb]

HEADER    HYDROLASE/HYDROLASE INHIBITOR           09-AUG-12   4GJD              
TITLE     CRYSTAL STRUCTURE OF RENIN IN COMPLEX WITH NVP-BGQ311 (COMPOUND 12)   
COMPND    MOL_ID: 1;                                                            
COMPND   2 MOLECULE: RENIN;                                                     
COMPND   3 CHAIN: A, B;                                                         
COMPND   4 FRAGMENT: UNP RESIDUES 67-406;                                       
COMPND   5 SYNONYM: ANGIOTENSINOGENASE;                                         
COMPND   6 EC: 3.4.23.15;                                                       
COMPND   7 ENGINEERED: YES                                                      
SOURCE    MOL_ID: 1;                                                            
SOURCE   2 ORGANISM_SCIENTIFIC: HOMO SAPIENS;                                   
SOURCE   3 ORGANISM_COMMON: HUMAN;                                              
SOURCE   4 ORGANISM_TAXID: 9606;                                                
SOURCE   5 GENE: REN;                                                           
SOURCE   6 EXPRESSION_SYSTEM: CRICETULUS GRISEUS;                               
SOURCE   7 EXPRESSION_SYSTEM_COMMON: CHINESE HAMSTER;                           
SOURCE   8 EXPRESSION_SYSTEM_TAXID: 10029                                       
KEYWDS    RENIN INHIBITOR, FRAGMENT BASED SCREENING, 3,5-DISUBSTITUTED          
KEYWDS   2 PIPERIDINES, HYDROLASE-HYDROLASE INHIBITOR COMPLEX                   
EXPDTA    X-RAY DIFFRACTION                                                     
AUTHOR    N.OSTERMANN,F.ZINK,M.KROEMER                                          
REVDAT   2   10-APR-13 4GJD    1       JRNL                                     
REVDAT   1   13-FEB-13 4GJD    0                                                
JRNL        AUTH   N.OSTERMANN,S.RUEDISSER,C.EHRHARDT,W.BREITENSTEIN,           
JRNL        AUTH 2 A.MARZINZIK,E.JACOBY,E.VANGREVELINGHE,J.OTTL,M.KLUMPP,       
JRNL        AUTH 3 J.C.HARTWIEG,F.CUMIN,U.HASSIEPEN,J.TRAPPE,R.SEDRANI,         
JRNL        AUTH 4 S.GEISSE,B.GERHARTZ,P.RICHERT,E.FRANCOTTE,T.WAGNER,M.KROMER, 
JRNL        AUTH 5 T.KOSAKA,R.L.WEBB,D.F.RIGEL,J.MAIBAUM,D.K.BAESCHLIN          
JRNL        TITL   A NOVEL CLASS OF ORAL DIRECT RENIN INHIBITORS: HIGHLY POTENT 
JRNL        TITL 2 3,5-DISUBSTITUTED PIPERIDINES BEARING A TRICYCLIC P3-P1      
JRNL        TITL 3 PHARMACOPHORE.                                               
JRNL        REF    J.MED.CHEM.                   V.  56  2196 2013              
JRNL        REFN                   ISSN 0022-2623                               
JRNL        PMID   23360239                                                     
JRNL        DOI    10.1021/JM301706J                                            
REMARK   2                                                                      
REMARK   2 RESOLUTION.    2.65 ANGSTROMS.                                       
REMARK   3                                                                      
REMARK   3 REFINEMENT.                                                          
REMARK   3   PROGRAM     : BUSTER 2.11.2                                        
REMARK   3   AUTHORS     : BRICOGNE,BLANC,BRANDL,FLENSBURG,KELLER,              
REMARK   3               : PACIOREK,ROVERSI,SHARFF,SMART,VONRHEIN,              
REMARK   3               : WOMACK,MATTHEWS,TEN EYCK,TRONRUD                     
REMARK   3                                                                      
REMARK   3  DATA USED IN REFINEMENT.                                            
REMARK   3   RESOLUTION RANGE HIGH (ANGSTROMS) : 2.65                           
REMARK   3   RESOLUTION RANGE LOW  (ANGSTROMS) : 44.86                          
REMARK   3   DATA CUTOFF            (SIGMA(F)) : 0.000                          
REMARK   3   COMPLETENESS FOR RANGE        (%) : 98.8                           
REMARK   3   NUMBER OF REFLECTIONS             : 27590                          
REMARK   3                                                                      
REMARK   3  FIT TO DATA USED IN REFINEMENT.                                     
REMARK   3   CROSS-VALIDATION METHOD           : THROUGHOUT                     
REMARK   3   FREE R VALUE TEST SET SELECTION   : RANDOM                         
REMARK   3   R VALUE     (WORKING + TEST SET)  : 0.184                          
REMARK   3   R VALUE            (WORKING SET)  : 0.180                          
REMARK   3   FREE R VALUE                      : 0.225                          
REMARK   3   FREE R VALUE TEST SET SIZE   (%)  : 10.050                         
REMARK   3   FREE R VALUE TEST SET COUNT       : 2772                           
REMARK   3   ESTIMATED ERROR OF FREE R VALUE   : NULL                           
REMARK   3                                                                      
REMARK   3  FIT IN THE HIGHEST RESOLUTION BIN.                                  
REMARK   3   TOTAL NUMBER OF BINS USED               : 14                       
REMARK   3   BIN RESOLUTION RANGE HIGH   (ANGSTROMS) : 2.65                     
REMARK   3   BIN RESOLUTION RANGE LOW    (ANGSTROMS) : 2.75                     
REMARK   3   BIN COMPLETENESS (WORKING+TEST)     (%) : 98.79                    
REMARK   3   REFLECTIONS IN BIN (WORKING + TEST SET) : 2792                     
REMARK   3   BIN R VALUE        (WORKING + TEST SET) : 0.2253                   
REMARK   3   REFLECTIONS IN BIN        (WORKING SET) : 2502                     
REMARK   3   BIN R VALUE               (WORKING SET) : 0.2185                   
REMARK   3   BIN FREE R VALUE                        : 0.2852                   
REMARK   3   BIN FREE R VALUE TEST SET SIZE      (%) : 10.39                    
REMARK   3   BIN FREE R VALUE TEST SET COUNT         : 290                      
REMARK   3   ESTIMATED ERROR OF BIN FREE R VALUE     : NULL                     
REMARK   3                                                                      
REMARK   3  NUMBER OF NON-HYDROGEN ATOMS USED IN REFINEMENT.                    
REMARK   3   PROTEIN ATOMS            : 5182                                    
REMARK   3   NUCLEIC ACID ATOMS       : 0                                       
REMARK   3   HETEROGEN ATOMS          : 101                                     
REMARK   3   SOLVENT ATOMS            : 300                                     
REMARK   3                                                                      
REMARK   3  B VALUES.                                                           
REMARK   3   FROM WILSON PLOT           (A**2) : 67.37                          
REMARK   3   MEAN B VALUE      (OVERALL, A**2) : 50.07                          
REMARK   3   OVERALL ANISOTROPIC B VALUE.                                       
REMARK   3    B11 (A**2) : 0.00000                                              
REMARK   3    B22 (A**2) : 0.00000                                              
REMARK   3    B33 (A**2) : 0.00000                                              
REMARK   3    B12 (A**2) : 0.00000                                              
REMARK   3    B13 (A**2) : 0.00000                                              
REMARK   3    B23 (A**2) : 0.00000                                              
REMARK   3                                                                      
REMARK   3  ESTIMATED COORDINATE ERROR.                                         
REMARK   3   ESD FROM LUZZATI PLOT                    (A) : 0.29                
REMARK   3   DPI (BLOW EQ-10) BASED ON R VALUE        (A) : 0.54                
REMARK   3   DPI (BLOW EQ-9) BASED ON FREE R VALUE    (A) : 0.27                
REMARK   3   DPI (CRUICKSHANK) BASED ON R VALUE       (A) : 0.49                
REMARK   3   DPI (CRUICKSHANK) BASED ON FREE R VALUE  (A) : 0.27                
REMARK   3                                                                      
REMARK   3   REFERENCES: BLOW, D. (2002) ACTA CRYST D58, 792-797                
REMARK   3               CRUICKSHANK, D.W.J. (1999) ACTA CRYST D55, 583-601     
REMARK   3                                                                      
REMARK   3 CORRELATION COEFFICIENTS.                                            
REMARK   3   CORRELATION COEFFICIENT FO-FC      : 0.941                         
REMARK   3   CORRELATION COEFFICIENT FO-FC FREE : 0.911                         
REMARK   3                                                                      
REMARK   3   NUMBER OF GEOMETRIC FUNCTION TERMS DEFINED : 15                    
REMARK   3   TERM                          COUNT    WEIGHT   FUNCTION.          
REMARK   3    BOND LENGTHS              : 5415   ; 2.000  ; HARMONIC            
REMARK   3    BOND ANGLES               : 7357   ; 2.000  ; HARMONIC            
REMARK   3    TORSION ANGLES            : 1802   ; 2.000  ; SINUSOIDAL          
REMARK   3    TRIGONAL CARBON PLANES    : 112    ; 2.000  ; HARMONIC            
REMARK   3    GENERAL PLANES            : 789    ; 5.000  ; HARMONIC            
REMARK   3    ISOTROPIC THERMAL FACTORS : 5415   ; 20.000 ; HARMONIC            
REMARK   3    BAD NON-BONDED CONTACTS   : NULL   ; NULL   ; NULL                
REMARK   3    IMPROPER TORSIONS         : NULL   ; NULL   ; NULL                
REMARK   3    PSEUDOROTATION ANGLES     : NULL   ; NULL   ; NULL                
REMARK   3    CHIRAL IMPROPER TORSION   : 716    ; 5.000  ; SEMIHARMONIC        
REMARK   3    SUM OF OCCUPANCIES        : NULL   ; NULL   ; NULL                
REMARK   3    UTILITY DISTANCES         : NULL   ; NULL   ; NULL                
REMARK   3    UTILITY ANGLES            : NULL   ; NULL   ; NULL                
REMARK   3    UTILITY TORSION           : NULL   ; NULL   ; NULL                
REMARK   3    IDEAL-DIST CONTACT TERM   : 6103   ; 4.000  ; SEMIHARMONIC        
REMARK   3                                                                      
REMARK   3   RMS DEVIATIONS FROM IDEAL VALUES.                                  
REMARK   3    BOND LENGTHS                       (A) : 0.010                    
REMARK   3    BOND ANGLES                  (DEGREES) : 1.22                     
REMARK   3    PEPTIDE OMEGA TORSION ANGLES (DEGREES) : 3.54                     
REMARK   3    OTHER TORSION ANGLES         (DEGREES) : 17.71                    
REMARK   3                                                                      
REMARK   3  TLS DETAILS                                                         
REMARK   3   NUMBER OF TLS GROUPS  : NULL                                       
REMARK   3                                                                      
REMARK   3  OTHER REFINEMENT REMARKS: NULL                                      
REMARK   4                                                                      
REMARK   4 4GJD COMPLIES WITH FORMAT V. 3.30, 13-JUL-11                         
REMARK 100                                                                      
REMARK 100 THIS ENTRY HAS BEEN PROCESSED BY RCSB ON 16-AUG-12.                  
REMARK 100 THE RCSB ID CODE IS RCSB074256.                                      
REMARK 200                                                                      
REMARK 200 EXPERIMENTAL DETAILS                                                 
REMARK 200  EXPERIMENT TYPE                : X-RAY DIFFRACTION                  
REMARK 200  DATE OF DATA COLLECTION        : 11-MAR-05                          
REMARK 200  TEMPERATURE           (KELVIN) : 100                                
REMARK 200  PH                             : NULL                               
REMARK 200  NUMBER OF CRYSTALS USED        : 1                                  
REMARK 200                                                                      
REMARK 200  SYNCHROTRON              (Y/N) : Y                                  
REMARK 200  RADIATION SOURCE               : SLS                                
REMARK 200  BEAMLINE                       : X10SA                              
REMARK 200  X-RAY GENERATOR MODEL          : NULL                               
REMARK 200  MONOCHROMATIC OR LAUE    (M/L) : M                                  
REMARK 200  WAVELENGTH OR RANGE        (A) : 0.95577                            
REMARK 200  MONOCHROMATOR                  : DOUBLE CRYSTAL SI(111)             
REMARK 200  OPTICS                         : NULL                               
REMARK 200                                                                      
REMARK 200  DETECTOR TYPE                  : CCD                                
REMARK 200  DETECTOR MANUFACTURER          : MAR CCD 165 MM                     
REMARK 200  INTENSITY-INTEGRATION SOFTWARE : DENZO                              
REMARK 200  DATA SCALING SOFTWARE          : SCALEPACK                          
REMARK 200                                                                      
REMARK 200  NUMBER OF UNIQUE REFLECTIONS   : 27679                              
REMARK 200  RESOLUTION RANGE HIGH      (A) : 2.650                              
REMARK 200  RESOLUTION RANGE LOW       (A) : 47.300                             
REMARK 200  REJECTION CRITERIA  (SIGMA(I)) : NULL                               
REMARK 200                                                                      
REMARK 200 OVERALL.                                                             
REMARK 200  COMPLETENESS FOR RANGE     (%) : 99.2                               
REMARK 200  DATA REDUNDANCY                : 4.000                              
REMARK 200  R MERGE                    (I) : 0.09700                            
REMARK 200  R SYM                      (I) : NULL                               
REMARK 200  <I/SIGMA(I)> FOR THE DATA SET  : 15.4000                            
REMARK 200                                                                      
REMARK 200 IN THE HIGHEST RESOLUTION SHELL.                                     
REMARK 200  HIGHEST RESOLUTION SHELL, RANGE HIGH (A) : 2.65                     
REMARK 200  HIGHEST RESOLUTION SHELL, RANGE LOW  (A) : 2.74                     
REMARK 200  COMPLETENESS FOR SHELL     (%) : 99.9                               
REMARK 200  DATA REDUNDANCY IN SHELL       : 3.90                               
REMARK 200  R MERGE FOR SHELL          (I) : 0.48000                            
REMARK 200  R SYM FOR SHELL            (I) : NULL                               
REMARK 200  <I/SIGMA(I)> FOR SHELL         : 2.200                              
REMARK 200                                                                      
REMARK 200 DIFFRACTION PROTOCOL: SINGLE WAVELENGTH                              
REMARK 200 METHOD USED TO DETERMINE THE STRUCTURE: FOURIER SYNTHESIS            
REMARK 200 SOFTWARE USED: NULL                                                  
REMARK 200 STARTING MODEL: PDB ENTRY 2V0Z                                       
REMARK 200                                                                      
REMARK 200 REMARK: NULL                                                         
REMARK 280                                                                      
REMARK 280 CRYSTAL                                                              
REMARK 280 SOLVENT CONTENT, VS   (%): 61.51                                     
REMARK 280 MATTHEWS COEFFICIENT, VM (ANGSTROMS**3/DA): 3.20                     
REMARK 280                                                                      
REMARK 280 CRYSTALLIZATION CONDITIONS: RESERVOIR: 18-21% PEG4000, 0.4-0.6 M     
REMARK 280  SODIUM CHLORIDE, 50 MM SODIUM CITRATE, PH 4-5, PROTEIN SOLUTION:    
REMARK 280  10-15 MG/ML PROTEIN, 25 MM SODIUM CHLORIDE, 12.5 MM TRIS, PH 8,     
REMARK 280  DROP: 1 UL PROTEIN SOLUTION + 1 UL RESERVOIR, VAPOR DIFFUSION,      
REMARK 280  HANGING DROP, TEMPERATURE 293K                                      
REMARK 290                                                                      
REMARK 290 CRYSTALLOGRAPHIC SYMMETRY                                            
REMARK 290 SYMMETRY OPERATORS FOR SPACE GROUP: P 21 3                           
REMARK 290                                                                      
REMARK 290      SYMOP   SYMMETRY                                                
REMARK 290     NNNMMM   OPERATOR                                                
REMARK 290       1555   X,Y,Z                                                   
REMARK 290       2555   -X+1/2,-Y,Z+1/2                                         
REMARK 290       3555   -X,Y+1/2,-Z+1/2                                         
REMARK 290       4555   X+1/2,-Y+1/2,-Z                                         
REMARK 290       5555   Z,X,Y                                                   
REMARK 290       6555   Z+1/2,-X+1/2,-Y                                         
REMARK 290       7555   -Z+1/2,-X,Y+1/2                                         
REMARK 290       8555   -Z,X+1/2,-Y+1/2                                         
REMARK 290       9555   Y,Z,X                                                   
REMARK 290      10555   -Y,Z+1/2,-X+1/2                                         
REMARK 290      11555   Y+1/2,-Z+1/2,-X                                         
REMARK 290      12555   -Y+1/2,-Z,X+1/2                                         
REMARK 290                                                                      
REMARK 290     WHERE NNN -> OPERATOR NUMBER                                     
REMARK 290           MMM -> TRANSLATION VECTOR                                  
REMARK 290                                                                      
REMARK 290 CRYSTALLOGRAPHIC SYMMETRY TRANSFORMATIONS                            
REMARK 290 THE FOLLOWING TRANSFORMATIONS OPERATE ON THE ATOM/HETATM             
REMARK 290 RECORDS IN THIS ENTRY TO PRODUCE CRYSTALLOGRAPHICALLY                
REMARK 290 RELATED MOLECULES.                                                   
REMARK 290   SMTRY1   1  1.000000  0.000000  0.000000        0.00000            
REMARK 290   SMTRY2   1  0.000000  1.000000  0.000000        0.00000            
REMARK 290   SMTRY3   1  0.000000  0.000000  1.000000        0.00000            
REMARK 290   SMTRY1   2 -1.000000  0.000000  0.000000       70.95850            
REMARK 290   SMTRY2   2  0.000000 -1.000000  0.000000        0.00000            
REMARK 290   SMTRY3   2  0.000000  0.000000  1.000000       70.95850            
REMARK 290   SMTRY1   3 -1.000000  0.000000  0.000000        0.00000            
REMARK 290   SMTRY2   3  0.000000  1.000000  0.000000       70.95850            
REMARK 290   SMTRY3   3  0.000000  0.000000 -1.000000       70.95850            
REMARK 290   SMTRY1   4  1.000000  0.000000  0.000000       70.95850            
REMARK 290   SMTRY2   4  0.000000 -1.000000  0.000000       70.95850            
REMARK 290   SMTRY3   4  0.000000  0.000000 -1.000000        0.00000            
REMARK 290   SMTRY1   5  0.000000  0.000000  1.000000        0.00000            
REMARK 290   SMTRY2   5  1.000000  0.000000  0.000000        0.00000            
REMARK 290   SMTRY3   5  0.000000  1.000000  0.000000        0.00000            
REMARK 290   SMTRY1   6  0.000000  0.000000  1.000000       70.95850            
REMARK 290   SMTRY2   6 -1.000000  0.000000  0.000000       70.95850            
REMARK 290   SMTRY3   6  0.000000 -1.000000  0.000000        0.00000            
REMARK 290   SMTRY1   7  0.000000  0.000000 -1.000000       70.95850            
REMARK 290   SMTRY2   7 -1.000000  0.000000  0.000000        0.00000            
REMARK 290   SMTRY3   7  0.000000  1.000000  0.000000       70.95850            
REMARK 290   SMTRY1   8  0.000000  0.000000 -1.000000        0.00000            
REMARK 290   SMTRY2   8  1.000000  0.000000  0.000000       70.95850            
REMARK 290   SMTRY3   8  0.000000 -1.000000  0.000000       70.95850            
REMARK 290   SMTRY1   9  0.000000  1.000000  0.000000        0.00000            
REMARK 290   SMTRY2   9  0.000000  0.000000  1.000000        0.00000            
REMARK 290   SMTRY3   9  1.000000  0.000000  0.000000        0.00000            
REMARK 290   SMTRY1  10  0.000000 -1.000000  0.000000        0.00000            
REMARK 290   SMTRY2  10  0.000000  0.000000  1.000000       70.95850            
REMARK 290   SMTRY3  10 -1.000000  0.000000  0.000000       70.95850            
REMARK 290   SMTRY1  11  0.000000  1.000000  0.000000       70.95850            
REMARK 290   SMTRY2  11  0.000000  0.000000 -1.000000       70.95850            
REMARK 290   SMTRY3  11 -1.000000  0.000000  0.000000        0.00000            
REMARK 290   SMTRY1  12  0.000000 -1.000000  0.000000       70.95850            
REMARK 290   SMTRY2  12  0.000000  0.000000 -1.000000        0.00000            
REMARK 290   SMTRY3  12  1.000000  0.000000  0.000000       70.95850            
REMARK 290                                                                      
REMARK 290 REMARK: NULL                                                         
REMARK 300                                                                      
REMARK 300 BIOMOLECULE: 1, 2                                                    
REMARK 300 SEE REMARK 350 FOR THE AUTHOR PROVIDED AND/OR PROGRAM                
REMARK 300 GENERATED ASSEMBLY INFORMATION FOR THE STRUCTURE IN                  
REMARK 300 THIS ENTRY. THE REMARK MAY ALSO PROVIDE INFORMATION ON               
REMARK 300 BURIED SURFACE AREA.                                                 
REMARK 350                                                                      
REMARK 350 COORDINATES FOR A COMPLETE MULTIMER REPRESENTING THE KNOWN           
REMARK 350 BIOLOGICALLY SIGNIFICANT OLIGOMERIZATION STATE OF THE                
REMARK 350 MOLECULE CAN BE GENERATED BY APPLYING BIOMT TRANSFORMATIONS          
REMARK 350 GIVEN BELOW.  BOTH NON-CRYSTALLOGRAPHIC AND                          
REMARK 350 CRYSTALLOGRAPHIC OPERATIONS ARE GIVEN.                               
REMARK 350                                                                      
REMARK 350 BIOMOLECULE: 1                                                       
REMARK 350 AUTHOR DETERMINED BIOLOGICAL UNIT: MONOMERIC                         
REMARK 350 APPLY THE FOLLOWING TO CHAINS: A                                     
REMARK 350   BIOMT1   1  1.000000  0.000000  0.000000        0.00000            
REMARK 350   BIOMT2   1  0.000000  1.000000  0.000000        0.00000            
REMARK 350   BIOMT3   1  0.000000  0.000000  1.000000        0.00000            
REMARK 350                                                                      
REMARK 350 BIOMOLECULE: 2                                                       
REMARK 350 AUTHOR DETERMINED BIOLOGICAL UNIT: MONOMERIC                         
REMARK 350 APPLY THE FOLLOWING TO CHAINS: B                                     
REMARK 350   BIOMT1   1  1.000000  0.000000  0.000000        0.00000            
REMARK 350   BIOMT2   1  0.000000  1.000000  0.000000        0.00000            
REMARK 350   BIOMT3   1  0.000000  0.000000  1.000000        0.00000            
REMARK 465                                                                      
REMARK 465 MISSING RESIDUES                                                     
REMARK 465 THE FOLLOWING RESIDUES WERE NOT LOCATED IN THE                       
REMARK 465 EXPERIMENT. (M=MODEL NUMBER; RES=RESIDUE NAME; C=CHAIN               
REMARK 465 IDENTIFIER; SSSEQ=SEQUENCE NUMBER; I=INSERTION CODE.)                
REMARK 465                                                                      
REMARK 465   M RES C SSSEQI                                                     
REMARK 465     LEU A    -5                                                      
REMARK 465     SER A   158A                                                     
REMARK 465     GLU A   158B                                                     
REMARK 465     ASN A   158C                                                     
REMARK 465     SER A   158D                                                     
REMARK 465     GLU B   159A                                                     
REMARK 465     ASN B   159B                                                     
REMARK 465     SER B   159C                                                     
REMARK 500                                                                      
REMARK 500 GEOMETRY AND STEREOCHEMISTRY                                         
REMARK 500 SUBTOPIC: TORSION ANGLES                                             
REMARK 500                                                                      
REMARK 500 TORSION ANGLES OUTSIDE THE EXPECTED RAMACHANDRAN REGIONS:            
REMARK 500 (M=MODEL NUMBER; RES=RESIDUE NAME; C=CHAIN IDENTIFIER;               
REMARK 500 SSEQ=SEQUENCE NUMBER; I=INSERTION CODE).                             
REMARK 500                                                                      
REMARK 500 STANDARD TABLE:                                                      
REMARK 500 FORMAT:(10X,I3,1X,A3,1X,A1,I4,A1,4X,F7.2,3X,F7.2)                    
REMARK 500                                                                      
REMARK 500 EXPECTED VALUES: GJ KLEYWEGT AND TA JONES (1996). PHI/PSI-           
REMARK 500 CHOLOGY: RAMACHANDRAN REVISITED. STRUCTURE 4, 1395 - 1400            
REMARK 500                                                                      
REMARK 500  M RES CSSEQI        PSI       PHI                                   
REMARK 500    ASN A  67      -67.86   -134.28                                   
REMARK 500    SER A 160D    -158.31   -125.58                                   
REMARK 500    THR A 203       85.65    -67.44                                   
REMARK 500    ARG A 240     -168.17   -107.44                                   
REMARK 500    ASN B  67      -42.91   -138.31                                   
REMARK 500    SER B 160D    -164.57   -129.42                                   
REMARK 500    THR B 203       90.41    -66.45                                   
REMARK 500    ARG B 240      -79.00    -71.73                                   
REMARK 500    LEU B 241      -34.47   -130.51                                   
REMARK 500                                                                      
REMARK 500 REMARK: NULL                                                         
REMARK 500                                                                      
REMARK 500 GEOMETRY AND STEREOCHEMISTRY                                         
REMARK 500 SUBTOPIC: CHIRAL CENTERS                                             
REMARK 500                                                                      
REMARK 500 UNEXPECTED CONFIGURATION OF THE FOLLOWING CHIRAL                     
REMARK 500 CENTER(S) USING IMPROPER CA--C--CB--N CHIRALITY                      
REMARK 500 FOR AMINO ACIDS AND C1'--O4'--N1(N9)--C2' FOR                        
REMARK 500 NUCLEIC ACIDS OR EQUIVALENT ANGLE                                    
REMARK 500 M=MODEL NUMBER; RES=RESIDUE NAME; C=CHAIN                            
REMARK 500 IDENTIFIER; SSEQ=SEQUENCE NUMBER; I=INSERTION CODE                   
REMARK 500                                                                      
REMARK 500 STANDARD TABLE:                                                      
REMARK 500 FORMAT: (10X,I3,1X,A3,1X,A1,I4,A1,6X,F5.1,6X,A1,10X,A1,3X,A16)       
REMARK 500                                                                      
REMARK 500  M RES CSSEQI    IMPROPER   EXPECTED   FOUND DETAILS                 
REMARK 500    PHE A 112        23.9      L          L   OUTSIDE RANGE           
REMARK 500    PHE B 112        23.7      L          L   OUTSIDE RANGE           
REMARK 500                                                                      
REMARK 500 REMARK: NULL                                                         
REMARK 800                                                                      
REMARK 800 SITE                                                                 
REMARK 800 SITE_IDENTIFIER: AC1                                                 
REMARK 800 EVIDENCE_CODE: SOFTWARE                                              
REMARK 800 SITE_DESCRIPTION: BINDING SITE FOR RESIDUE NAG A 1000                
REMARK 800                                                                      
REMARK 800 SITE_IDENTIFIER: AC2                                                 
REMARK 800 EVIDENCE_CODE: SOFTWARE                                              
REMARK 800 SITE_DESCRIPTION: BINDING SITE FOR RESIDUE 0N0 A 1001                
REMARK 800                                                                      
REMARK 800 SITE_IDENTIFIER: AC3                                                 
REMARK 800 EVIDENCE_CODE: SOFTWARE                                              
REMARK 800 SITE_DESCRIPTION: BINDING SITE FOR RESIDUE SO4 A 1002                
REMARK 800                                                                      
REMARK 800 SITE_IDENTIFIER: AC4                                                 
REMARK 800 EVIDENCE_CODE: SOFTWARE                                              
REMARK 800 SITE_DESCRIPTION: BINDING SITE FOR RESIDUE 0N0 B 1001                
REMARK 900                                                                      
REMARK 900 RELATED ENTRIES                                                      
REMARK 900 RELATED ID: 4GJ8   RELATED DB: PDB                                   
REMARK 900 RELATED ID: 4GJ9   RELATED DB: PDB                                   
REMARK 900 RELATED ID: 4GJA   RELATED DB: PDB                                   
REMARK 900 RELATED ID: 4GJB   RELATED DB: PDB                                   
REMARK 900 RELATED ID: 4GJC   RELATED DB: PDB                                   
DBREF  4GJD A   -5   326  UNP    P00797   RENI_HUMAN      67    406             
DBREF  4GJD B   -5   326  UNP    P00797   RENI_HUMAN      67    406             
SEQRES   1 A  340  LEU THR LEU GLY ASN THR THR SER SER VAL ILE LEU THR          
SEQRES   2 A  340  ASN TYR MET ASP THR GLN TYR TYR GLY GLU ILE GLY ILE          
SEQRES   3 A  340  GLY THR PRO PRO GLN THR PHE LYS VAL VAL PHE ASP THR          
SEQRES   4 A  340  GLY SER SER ASN VAL TRP VAL PRO SER SER LYS CYS SER          
SEQRES   5 A  340  ARG LEU TYR THR ALA CYS VAL TYR HIS LYS LEU PHE ASP          
SEQRES   6 A  340  ALA SER ASP SER SER SER TYR LYS HIS ASN GLY THR GLU          
SEQRES   7 A  340  LEU THR LEU ARG TYR SER THR GLY THR VAL SER GLY PHE          
SEQRES   8 A  340  LEU SER GLN ASP ILE ILE THR VAL GLY GLY ILE THR VAL          
SEQRES   9 A  340  THR GLN MET PHE GLY GLU VAL THR GLU MET PRO ALA LEU          
SEQRES  10 A  340  PRO PHE MET LEU ALA GLU PHE ASP GLY VAL VAL GLY MET          
SEQRES  11 A  340  GLY PHE ILE GLU GLN ALA ILE GLY ARG VAL THR PRO ILE          
SEQRES  12 A  340  PHE ASP ASN ILE ILE SER GLN GLY VAL LEU LYS GLU ASP          
SEQRES  13 A  340  VAL PHE SER PHE TYR TYR ASN ARG ASP SER GLU ASN SER          
SEQRES  14 A  340  GLN SER LEU GLY GLY GLN ILE VAL LEU GLY GLY SER ASP          
SEQRES  15 A  340  PRO GLN HIS TYR GLU GLY ASN PHE HIS TYR ILE ASN LEU          
SEQRES  16 A  340  ILE LYS THR GLY VAL TRP GLN ILE GLN MET LYS GLY VAL          
SEQRES  17 A  340  SER VAL GLY SER SER THR LEU LEU CYS GLU ASP GLY CYS          
SEQRES  18 A  340  LEU ALA LEU VAL ASP THR GLY ALA SER TYR ILE SER GLY          
SEQRES  19 A  340  SER THR SER SER ILE GLU LYS LEU MET GLU ALA LEU GLY          
SEQRES  20 A  340  ALA LYS LYS ARG LEU PHE ASP TYR VAL VAL LYS CYS ASN          
SEQRES  21 A  340  GLU GLY PRO THR LEU PRO ASP ILE SER PHE HIS LEU GLY          
SEQRES  22 A  340  GLY LYS GLU TYR THR LEU THR SER ALA ASP TYR VAL PHE          
SEQRES  23 A  340  GLN GLU SER TYR SER SER LYS LYS LEU CYS THR LEU ALA          
SEQRES  24 A  340  ILE HIS ALA MET ASP ILE PRO PRO PRO THR GLY PRO THR          
SEQRES  25 A  340  TRP ALA LEU GLY ALA THR PHE ILE ARG LYS PHE TYR THR          
SEQRES  26 A  340  GLU PHE ASP ARG ARG ASN ASN ARG ILE GLY PHE ALA LEU          
SEQRES  27 A  340  ALA ARG                                                      
SEQRES   1 B  340  LEU THR LEU GLY ASN THR THR SER SER VAL ILE LEU THR          
SEQRES   2 B  340  ASN TYR MET ASP THR GLN TYR TYR GLY GLU ILE GLY ILE          
SEQRES   3 B  340  GLY THR PRO PRO GLN THR PHE LYS VAL VAL PHE ASP THR          
SEQRES   4 B  340  GLY SER SER ASN VAL TRP VAL PRO SER SER LYS CYS SER          
SEQRES   5 B  340  ARG LEU TYR THR ALA CYS VAL TYR HIS LYS LEU PHE ASP          
SEQRES   6 B  340  ALA SER ASP SER SER SER TYR LYS HIS ASN GLY THR GLU          
SEQRES   7 B  340  LEU THR LEU ARG TYR SER THR GLY THR VAL SER GLY PHE          
SEQRES   8 B  340  LEU SER GLN ASP ILE ILE THR VAL GLY GLY ILE THR VAL          
SEQRES   9 B  340  THR GLN MET PHE GLY GLU VAL THR GLU MET PRO ALA LEU          
SEQRES  10 B  340  PRO PHE MET LEU ALA GLU PHE ASP GLY VAL VAL GLY MET          
SEQRES  11 B  340  GLY PHE ILE GLU GLN ALA ILE GLY ARG VAL THR PRO ILE          
SEQRES  12 B  340  PHE ASP ASN ILE ILE SER GLN GLY VAL LEU LYS GLU ASP          
SEQRES  13 B  340  VAL PHE SER PHE TYR TYR ASN ARG ASP SER GLU ASN SER          
SEQRES  14 B  340  GLN SER LEU GLY GLY GLN ILE VAL LEU GLY GLY SER ASP          
SEQRES  15 B  340  PRO GLN HIS TYR GLU GLY ASN PHE HIS TYR ILE ASN LEU          
SEQRES  16 B  340  ILE LYS THR GLY VAL TRP GLN ILE GLN MET LYS GLY VAL          
SEQRES  17 B  340  SER VAL GLY SER SER THR LEU LEU CYS GLU ASP GLY CYS          
SEQRES  18 B  340  LEU ALA LEU VAL ASP THR GLY ALA SER TYR ILE SER GLY          
SEQRES  19 B  340  SER THR SER SER ILE GLU LYS LEU MET GLU ALA LEU GLY          
SEQRES  20 B  340  ALA LYS LYS ARG LEU PHE ASP TYR VAL VAL LYS CYS ASN          
SEQRES  21 B  340  GLU GLY PRO THR LEU PRO ASP ILE SER PHE HIS LEU GLY          
SEQRES  22 B  340  GLY LYS GLU TYR THR LEU THR SER ALA ASP TYR VAL PHE          
SEQRES  23 B  340  GLN GLU SER TYR SER SER LYS LYS LEU CYS THR LEU ALA          
SEQRES  24 B  340  ILE HIS ALA MET ASP ILE PRO PRO PRO THR GLY PRO THR          
SEQRES  25 B  340  TRP ALA LEU GLY ALA THR PHE ILE ARG LYS PHE TYR THR          
SEQRES  26 B  340  GLU PHE ASP ARG ARG ASN ASN ARG ILE GLY PHE ALA LEU          
SEQRES  27 B  340  ALA ARG                                                      
MODRES 4GJD ASN A   67  ASN  GLYCOSYLATION SITE                                 
HET    NAG  A1000      14                                                       
HET    0N0  A1001      41                                                       
HET    SO4  A1002       5                                                       
HET    0N0  B1001      41                                                       
HETNAM     NAG N-ACETYL-D-GLUCOSAMINE                                           
HETNAM     0N0 (3S,5R)-N-{[9-(4-METHOXYBUTYL)-9H-XANTHEN-9-YL]METHYL}-          
HETNAM   2 0N0  5-{[(4-METHYLPHENYL)SULFONYL]AMINO}PIPERIDINE-3-                
HETNAM   3 0N0  CARBOXAMIDE                                                     
HETNAM     SO4 SULFATE ION                                                      
FORMUL   3  NAG    C8 H15 N O6                                                  
FORMUL   4  0N0    2(C32 H39 N3 O5 S)                                           
FORMUL   5  SO4    O4 S 2-                                                      
FORMUL   7  HOH   *300(H2 O)                                                    
HELIX    1   1 PRO A  111  PHE A  112  1                                   2
HELIX    2   2 ALA A  303  ALA A  303  1                                   1
SHEET    1   1 1 GLN A  13  TYR A  14  0
SHEET    2   2 1 VAL A  30  VAL A  30  0
SHEET    3   3 1 ASP A  32  ASP A  32  0
SHEET    4   4 1 TRP A  39  TRP A  39  0
SHEET    5   5 1 ARG A  74  ARG A  74  0
SHEET    6   6 1 VAL A 120  VAL A 120  0
SHEET    7   7 1 TYR A 155  TYR A 155  0
SHEET    8   8 1 LEU A 213  LEU A 213  0
SSBOND   1 CYS A   45    CYS A   50                          1555   1555  2.02  
SSBOND   2 CYS A  206    CYS A  210                          1555   1555  2.03  
SSBOND   3 CYS A  249    CYS A  282                          1555   1555  2.05  
SSBOND   4 CYS B   45    CYS B   50                          1555   1555  2.02  
SSBOND   5 CYS B  206    CYS B  210                          1555   1555  2.04  
SSBOND   6 CYS B  249    CYS B  282                          1555   1555  2.03  
LINK         ND2 ASN A  67                 C1  NAG A1000     1555   1555  1.43  
CISPEP   1 THR A   22    PRO A   23          0        -2.33                     
CISPEP   2 LEU A  110    PRO A  111          0        12.46                     
CISPEP   3 PRO A  293    PRO A  294          0         2.49                     
CISPEP   4 GLY A  296    PRO A  297          0        -1.86                     
CISPEP   5 THR B   22    PRO B   23          0        -2.13                     
CISPEP   6 LEU B  110    PRO B  111          0         9.34                     
CISPEP   7 PRO B  293    PRO B  294          0         2.84                     
CISPEP   8 GLY B  296    PRO B  297          0        -2.41                     
SITE     1 AC1  2 ASN A  67  HOH A1102                                          
SITE     1 AC2 15 THR A  12  TYR A  14  ASP A  32  GLY A  34                    
SITE     2 AC2 15 TYR A  75  SER A  76  THR A  77  PHE A 117                    
SITE     3 AC2 15 VAL A 120  ASP A 215  THR A 216  GLY A 217                    
SITE     4 AC2 15 ALA A 218  ILE A 291  HOH A1107                               
SITE     1 AC3  8 ASP A  11  ALA A 272  ASP A 273  TYR A 274                    
SITE     2 AC3  8 VAL A 275  PHE A 276  ALA A 285  ARG A 307                    
SITE     1 AC4 15 THR B  12  TYR B  14  ASP B  32  GLY B  34                    
SITE     2 AC4 15 TYR B  75  SER B  76  PHE B 117  VAL B 120                    
SITE     3 AC4 15 ASP B 215  THR B 216  GLY B 217  ALA B 218                    
SITE     4 AC4 15 ILE B 291  HOH B1142  HOH B1240                               
CRYST1  141.917  141.917  141.917  90.00  90.00  90.00 P 21 3       24          
ORIGX1      1.000000  0.000000  0.000000        0.00000                         
ORIGX2      0.000000  1.000000  0.000000        0.00000                         
ORIGX3      0.000000  0.000000  1.000000        0.00000                         
SCALE1      0.007046  0.000000  0.000000        0.00000                         
SCALE2      0.000000  0.007046  0.000000        0.00000                         
SCALE3      0.000000  0.000000  0.007046        0.00000                         
ATOM      1  N   THR A  12      53.783 102.229   7.172  1.00 35.16           N
ATOM      2  CA  THR A  12      52.452 102.394   7.747  1.00 35.26           C
ATOM      3  C   THR A  12      52.212 103.718   8.447  1.00 38.05           C
ATOM      4  O   THR A  12      51.051 104.118   8.556  1.00 37.72           O
ATOM      5  CB  THR A  12      52.023 101.203   8.627  1.00 46.30           C
ATOM      6  OG1 THR A  12      52.998 100.953   9.646  1.00 47.39           O
ATOM      7  CG2 THR A  12      51.714  99.972   7.834  1.00 43.33           C
ATOM      8  N   GLN A  13      53.269 104.374   8.979  1.00 33.62           N
ATOM      9  CA  GLN A  13      53.102 105.667   9.667  1.00 32.14           C
ATOM     10  C   GLN A  13      54.087 106.673   9.138  1.00 31.92           C
ATOM     11  O   GLN A  13      55.271 106.391   9.116  1.00 31.33           O
ATOM     12  CB  GLN A  13      53.239 105.535  11.193  1.00 33.44           C
ATOM     13  CG  GLN A  13      52.247 104.545  11.843  1.00 40.28           C
ATOM     14  CD  GLN A  13      52.514 104.298  13.303  1.00 42.03           C
ATOM     15  OE1 GLN A  13      53.044 105.155  14.001  1.00 37.25           O
ATOM     16  NE2 GLN A  13      52.149 103.125  13.802  1.00 29.00           N
ATOM     17  N   TYR A  14      53.599 107.835   8.687  1.00 27.67           N
ATOM     18  CA  TYR A  14      54.429 108.928   8.173  1.00 26.63           C
ATOM     19  C   TYR A  14      54.121 110.123   9.015  1.00 34.33           C
ATOM     20  O   TYR A  14      52.956 110.527   9.125  1.00 35.03           O
ATOM     21  CB  TYR A  14      54.128 109.227   6.697  1.00 26.27           C
ATOM     22  CG  TYR A  14      54.502 108.125   5.730  1.00 25.81           C
ATOM     23  CD1 TYR A  14      53.675 107.015   5.554  1.00 26.64           C
ATOM     24  CD2 TYR A  14      55.645 108.225   4.931  1.00 25.85           C
ATOM     25  CE1 TYR A  14      53.995 106.012   4.647  1.00 25.70           C
ATOM     26  CE2 TYR A  14      55.957 107.237   3.993  1.00 26.40           C
ATOM     27  CZ  TYR A  14      55.119 106.139   3.849  1.00 30.83           C
ATOM     28  OH  TYR A  14      55.393 105.162   2.929  1.00 31.55           O
TER      29      TYR A  14
ATOM     30  N   VAL A  30      51.145 113.304  12.682  1.00 30.00           N
ATOM     31  CA  VAL A  30      50.628 112.828  11.403  1.00 29.45           C
ATOM     32  C   VAL A  30      49.866 114.009  10.751  1.00 33.02           C
ATOM     33  O   VAL A  30      49.024 114.639  11.405  1.00 31.01           O
ATOM     34  CB  VAL A  30      49.724 111.576  11.574  1.00 32.74           C
ATOM     35  CG1 VAL A  30      48.987 111.237  10.274  1.00 32.56           C
ATOM     36  CG2 VAL A  30      50.543 110.384  12.041  1.00 32.35           C
TER      37      VAL A  30
ATOM     38  N   ASP A  32      47.196 114.864   8.428  1.00 32.21           N
ATOM     39  CA  ASP A  32      45.984 114.129   8.022  1.00 32.45           C
ATOM     40  C   ASP A  32      44.979 114.926   7.211  1.00 36.72           C
ATOM     41  O   ASP A  32      44.301 115.777   7.770  1.00 38.14           O
ATOM     42  CB  ASP A  32      45.311 113.559   9.308  1.00 34.11           C
ATOM     43  CG  ASP A  32      44.148 112.611   9.132  1.00 44.14           C
ATOM     44  OD1 ASP A  32      44.009 112.045   8.039  1.00 45.26           O
ATOM     45  OD2 ASP A  32      43.418 112.380  10.117  1.00 50.85           O
TER      46      ASP A  32
ATOM     47  N   GLY A  34      42.295 113.633   6.025  1.00 30.14           N
ATOM     48  CA  GLY A  34      41.031 113.004   6.389  1.00 29.78           C
ATOM     49  C   GLY A  34      40.379 113.519   7.659  1.00 33.70           C
ATOM     50  O   GLY A  34      39.336 112.992   8.051  1.00 33.21           O
ATOM     51  N   SER A  35      40.981 114.558   8.303  1.00 30.21           N
ATOM     52  CA  SER A  35      40.492 115.209   9.537  1.00 30.68           C
ATOM     53  C   SER A  35      40.978 116.678   9.633  1.00 35.25           C
ATOM     54  O   SER A  35      41.863 117.092   8.871  1.00 34.17           O
ATOM     55  CB  SER A  35      40.834 114.398  10.788  1.00 32.62           C
ATOM     56  OG  SER A  35      42.214 114.439  11.124  1.00 36.54           O
TER      57      SER A  35
ATOM     58  N   TRP A  39      45.733 117.934  17.583  1.00 30.09           N
ATOM     59  CA  TRP A  39      45.766 117.409  18.955  1.00 28.32           C
ATOM     60  C   TRP A  39      47.112 116.783  19.278  1.00 33.19           C
ATOM     61  O   TRP A  39      47.773 116.242  18.387  1.00 32.32           O
ATOM     62  CB  TRP A  39      44.596 116.451  19.244  1.00 26.09           C
ATOM     63  CG  TRP A  39      44.637 115.106  18.574  1.00 26.53           C
ATOM     64  CD1 TRP A  39      43.929 114.720  17.474  1.00 29.28           C
ATOM     65  CD2 TRP A  39      45.318 113.923  19.051  1.00 25.72           C
ATOM     66  NE1 TRP A  39      44.162 113.385  17.208  1.00 28.02           N
ATOM     67  CE2 TRP A  39      45.028 112.881  18.145  1.00 28.38           C
ATOM     68  CE3 TRP A  39      46.193 113.663  20.122  1.00 26.16           C
ATOM     69  CZ2 TRP A  39      45.557 111.601  18.290  1.00 27.37           C
ATOM     70  CZ3 TRP A  39      46.695 112.384  20.280  1.00 27.47           C
ATOM     71  CH2 TRP A  39      46.386 111.371  19.367  1.00 28.16           C
TER      72      TRP A  39
ATOM     73  N   ARG A  74      37.154 111.122  16.892  1.00 36.10           N
ATOM     74  CA  ARG A  74      37.008 109.733  16.449  1.00 36.16           C
ATOM     75  C   ARG A  74      37.776 109.447  15.184  1.00 40.11           C
ATOM     76  O   ARG A  74      37.720 110.227  14.234  1.00 39.83           O
ATOM     77  CB  ARG A  74      35.518 109.373  16.295  1.00 35.01           C
ATOM     78  CG  ARG A  74      34.820 109.243  17.650  1.00 44.67           C
ATOM     79  CD  ARG A  74      33.306 109.207  17.575  1.00 50.44           C
ATOM     80  NE  ARG A  74      32.696 109.458  18.889  1.00 62.90           N
ATOM     81  CZ  ARG A  74      32.373 110.667  19.356  1.00 80.69           C
ATOM     82  NH1 ARG A  74      32.595 111.754  18.620  1.00 80.68           N
ATOM     83  NH2 ARG A  74      31.835 110.798  20.562  1.00 52.14           N
ATOM     84  N   TYR A  75      38.516 108.333  15.187  1.00 36.52           N
ATOM     85  CA  TYR A  75      39.347 107.872  14.080  1.00 36.04           C
ATOM     86  C   TYR A  75      38.975 106.434  13.707  1.00 42.31           C
ATOM     87  O   TYR A  75      38.037 105.892  14.280  1.00 42.61           O
ATOM     88  CB  TYR A  75      40.839 108.070  14.422  1.00 35.58           C
ATOM     89  CG  TYR A  75      41.161 109.533  14.653  1.00 35.22           C
ATOM     90  CD1 TYR A  75      41.174 110.444  13.593  1.00 36.54           C
ATOM     91  CD2 TYR A  75      41.376 110.025  15.934  1.00 34.89           C
ATOM     92  CE1 TYR A  75      41.432 111.795  13.800  1.00 34.72           C
ATOM     93  CE2 TYR A  75      41.629 111.381  16.154  1.00 34.49           C
ATOM     94  CZ  TYR A  75      41.649 112.262  15.083  1.00 37.69           C
ATOM     95  OH  TYR A  75      41.882 113.600  15.269  1.00 37.09           O
ATOM     96  N   SER A  76      39.666 105.819  12.748  1.00 40.19           N
ATOM     97  CA  SER A  76      39.278 104.481  12.297  1.00 40.45           C
ATOM     98  C   SER A  76      39.464 103.377  13.313  1.00 45.40           C
ATOM     99  O   SER A  76      38.648 102.460  13.403  1.00 44.50           O
ATOM    100  CB  SER A  76      39.957 104.121  10.976  1.00 42.96           C
ATOM    101  OG  SER A  76      41.332 103.845  11.167  1.00 60.63           O
ATOM    102  N   THR A  77      40.591 103.482  14.028  1.00 43.23           N
ATOM    103  CA  THR A  77      41.208 102.555  14.987  1.00 43.15           C
ATOM    104  C   THR A  77      40.944 102.846  16.502  1.00 46.38           C
ATOM    105  O   THR A  77      41.184 101.962  17.331  1.00 45.51           O
ATOM    106  CB  THR A  77      42.763 102.610  14.751  1.00 43.76           C
ATOM    107  OG1 THR A  77      43.209 103.961  14.973  1.00 44.53           O
ATOM    108  CG2 THR A  77      43.190 102.170  13.338  1.00 34.37           C
TER     109      THR A  77
ATOM    110  N   PRO A 111      44.449 101.862  20.137  1.00 37.24           N
ATOM    111  CA  PRO A 111      45.669 101.610  19.350  1.00 36.72           C
ATOM    112  C   PRO A 111      46.907 102.481  19.639  1.00 41.22           C
ATOM    113  O   PRO A 111      47.961 102.233  19.058  1.00 39.83           O
ATOM    114  CB  PRO A 111      45.173 101.907  17.930  1.00 38.07           C
ATOM    115  CG  PRO A 111      44.239 103.102  18.137  1.00 41.79           C
ATOM    116  CD  PRO A 111      43.613 102.910  19.495  1.00 37.55           C
ATOM    117  N   PHE A 112      46.778 103.512  20.490  1.00 37.22           N
ATOM    118  CA  PHE A 112      47.828 104.480  20.742  1.00 35.76           C
ATOM    119  C   PHE A 112      49.178 103.976  21.250  1.00 42.33           C
ATOM    120  O   PHE A 112      50.157 104.702  21.133  1.00 40.87           O
ATOM    121  CB  PHE A 112      47.278 105.743  21.427  1.00 36.28           C
ATOM    122  CG  PHE A 112      46.164 106.356  20.595  1.00 35.49           C
ATOM    123  CD1 PHE A 112      46.446 107.036  19.406  1.00 35.11           C
ATOM    124  CD2 PHE A 112      44.826 106.160  20.940  1.00 37.07           C
ATOM    125  CE1 PHE A 112      45.407 107.519  18.589  1.00 35.52           C
ATOM    126  CE2 PHE A 112      43.787 106.643  20.118  1.00 38.53           C
ATOM    127  CZ  PHE A 112      44.086 107.324  18.954  1.00 35.13           C
TER     128      PHE A 112
ATOM    129  N   LEU A 114      50.657 101.501  19.710  1.00 36.56           N
ATOM    130  CA  LEU A 114      51.204 101.161  18.394  1.00 36.57           C
ATOM    131  C   LEU A 114      51.662 102.420  17.671  1.00 39.58           C
ATOM    132  O   LEU A 114      52.321 102.329  16.625  1.00 38.99           O
ATOM    133  CB  LEU A 114      50.131 100.527  17.485  1.00 37.76           C
ATOM    134  CG  LEU A 114      49.311  99.297  17.918  1.00 43.90           C
ATOM    135  CD1 LEU A 114      48.130  99.087  16.951  1.00 45.66           C
ATOM    136  CD2 LEU A 114      50.177  98.033  18.062  1.00 43.45           C
ATOM    137  N   ALA A 115      51.223 103.593  18.157  1.00 34.59           N
ATOM    138  CA  ALA A 115      51.548 104.868  17.535  1.00 33.63           C
ATOM    139  C   ALA A 115      52.972 105.284  17.815  1.00 36.33           C
ATOM    140  O   ALA A 115      53.391 105.353  18.965  1.00 33.87           O
ATOM    141  CB  ALA A 115      50.570 105.955  17.975  1.00 34.28           C
TER     142      ALA A 115
ATOM    143  N   PHE A 117      53.961 108.154  16.471  1.00 31.92           N
ATOM    144  CA  PHE A 117      53.699 109.597  16.532  1.00 30.86           C
ATOM    145  C   PHE A 117      52.966 109.940  17.851  1.00 34.84           C
ATOM    146  O   PHE A 117      52.298 109.071  18.425  1.00 35.53           O
ATOM    147  CB  PHE A 117      52.848 110.020  15.308  1.00 31.44           C
ATOM    148  CG  PHE A 117      51.528 109.273  15.207  1.00 31.80           C
ATOM    149  CD1 PHE A 117      51.462 108.025  14.607  1.00 33.94           C
ATOM    150  CD2 PHE A 117      50.359 109.798  15.764  1.00 31.97           C
ATOM    151  CE1 PHE A 117      50.247 107.325  14.537  1.00 33.98           C
ATOM    152  CE2 PHE A 117      49.152 109.082  15.718  1.00 33.77           C
ATOM    153  CZ  PHE A 117      49.098 107.867  15.076  1.00 32.00           C
TER     154      PHE A 117
ATOM    155  N   VAL A 120      48.260 114.520  16.048  1.00 30.43           N
ATOM    156  CA  VAL A 120      47.725 114.666  14.703  1.00 29.88           C
ATOM    157  C   VAL A 120      47.543 116.134  14.376  1.00 35.44           C
ATOM    158  O   VAL A 120      47.101 116.902  15.227  1.00 35.53           O
ATOM    159  CB  VAL A 120      46.354 113.906  14.583  1.00 32.42           C
ATOM    160  CG1 VAL A 120      45.644 114.185  13.254  1.00 30.81           C
ATOM    161  CG2 VAL A 120      46.520 112.403  14.825  1.00 31.35           C
TER     162      VAL A 120
ATOM    163  N   TYR A 155      55.466 110.572  -0.160  1.00 32.55           N
ATOM    164  CA  TYR A 155      55.678 109.467   0.781  1.00 31.55           C
ATOM    165  C   TYR A 155      56.643 108.535   0.113  1.00 35.20           C
ATOM    166  O   TYR A 155      56.339 108.028  -0.959  1.00 37.60           O
ATOM    167  CB  TYR A 155      54.353 108.727   1.108  1.00 31.92           C
ATOM    168  CG  TYR A 155      53.453 109.368   2.153  1.00 31.93           C
ATOM    169  CD1 TYR A 155      53.839 110.530   2.831  1.00 32.80           C
ATOM    170  CD2 TYR A 155      52.207 108.818   2.458  1.00 31.98           C
ATOM    171  CE1 TYR A 155      53.004 111.120   3.785  1.00 31.24           C
ATOM    172  CE2 TYR A 155      51.360 109.411   3.396  1.00 31.48           C
ATOM    173  CZ  TYR A 155      51.774 110.544   4.074  1.00 33.81           C
ATOM    174  OH  TYR A 155      50.953 111.096   5.016  1.00 33.50           O
TER     175      TYR A 155
ATOM    176  N   LEU A 213      38.012 109.091  -0.932  1.00 38.45           N
ATOM    177  CA  LEU A 213      38.598 110.032   0.026  1.00 38.42           C
ATOM    178  C   LEU A 213      40.140 109.905  -0.112  1.00 41.67           C
ATOM    179  O   LEU A 213      40.682 108.789  -0.042  1.00 39.84           O
ATOM    180  CB  LEU A 213      38.123 109.709   1.465  1.00 38.02           C
ATOM    181  CG  LEU A 213      38.618 110.648   2.570  1.00 42.46           C
ATOM    182  CD1 LEU A 213      37.878 111.982   2.555  1.00 42.89           C
ATOM    183  CD2 LEU A 213      38.513 109.991   3.909  1.00 44.43           C
TER     184      LEU A 213
ATOM    185  N   ASP A 215      43.148 110.339   1.609  1.00 38.12           N
ATOM    186  CA  ASP A 215      43.556 110.430   3.017  1.00 37.92           C
ATOM    187  C   ASP A 215      45.038 110.173   3.293  1.00 40.69           C
ATOM    188  O   ASP A 215      45.484 109.026   3.290  1.00 40.06           O
ATOM    189  CB  ASP A 215      42.665 109.501   3.873  1.00 39.22           C
ATOM    190  CG  ASP A 215      42.753 109.692   5.365  1.00 47.30           C
ATOM    191  OD1 ASP A 215      43.465 110.622   5.806  1.00 46.35           O
ATOM    192  OD2 ASP A 215      42.084 108.926   6.098  1.00 54.82           O
ATOM    193  N   THR A 216      45.769 111.247   3.618  1.00 36.35           N
ATOM    194  CA  THR A 216      47.203 111.203   3.943  1.00 35.23           C
ATOM    195  C   THR A 216      47.445 110.582   5.331  1.00 37.63           C
ATOM    196  O   THR A 216      48.560 110.147   5.626  1.00 39.29           O
ATOM    197  CB  THR A 216      47.826 112.605   3.828  1.00 38.74           C
ATOM    198  OG1 THR A 216      47.157 113.492   4.730  1.00 39.31           O
ATOM    199  CG2 THR A 216      47.774 113.153   2.411  1.00 30.90           C
ATOM    200  N   GLY A 217      46.405 110.561   6.161  1.00 30.81           N
ATOM    201  CA  GLY A 217      46.426 109.982   7.496  1.00 29.61           C
ATOM    202  C   GLY A 217      46.032 108.523   7.525  1.00 33.70           C
ATOM    203  O   GLY A 217      45.966 107.929   8.599  1.00 34.77           O
ATOM    204  N   ALA A 218      45.777 107.931   6.354  1.00 29.71           N
ATOM    205  CA  ALA A 218      45.422 106.522   6.224  1.00 29.85           C
ATOM    206  C   ALA A 218      46.668 105.778   5.743  1.00 34.79           C
ATOM    207  O   ALA A 218      47.404 106.276   4.877  1.00 35.09           O
ATOM    208  CB  ALA A 218      44.274 106.342   5.217  1.00 30.48           C
ATOM    209  N   SER A 219      46.896 104.588   6.291  1.00 30.11           N
ATOM    210  CA  SER A 219      48.045 103.765   5.947  1.00 29.65           C
ATOM    211  C   SER A 219      47.887 103.046   4.652  1.00 37.13           C
ATOM    212  O   SER A 219      48.874 102.849   3.957  1.00 40.39           O
ATOM    213  CB  SER A 219      48.323 102.744   7.045  1.00 30.98           C
ATOM    214  OG  SER A 219      48.529 103.351   8.312  1.00 37.49           O
TER     215      SER A 219
ATOM    216  N   MET A 289      37.448  98.967   5.294  1.00 56.79           N
ATOM    217  CA  MET A 289      37.163 100.023   6.251  1.00 58.73           C
ATOM    218  C   MET A 289      35.804 100.579   5.933  1.00 62.45           C
ATOM    219  O   MET A 289      35.589 101.119   4.838  1.00 60.91           O
ATOM    220  CB  MET A 289      38.222 101.146   6.208  1.00 62.11           C
ATOM    221  CG  MET A 289      38.372 101.896   7.515  1.00 66.94           C
ATOM    222  SD  MET A 289      39.851 101.295   8.349  1.00 73.20           S
ATOM    223  CE  MET A 289      39.112 100.200   9.591  1.00 70.10           C
ATOM    224  N   ASP A 290      34.875 100.419   6.882  1.00 59.36           N
ATOM    225  CA  ASP A 290      33.539 100.954   6.707  1.00 59.04           C
ATOM    226  C   ASP A 290      33.508 102.334   7.334  1.00 63.74           C
ATOM    227  O   ASP A 290      33.412 102.486   8.559  1.00 63.70           O
ATOM    228  CB  ASP A 290      32.452  99.991   7.203  1.00 59.99           C
ATOM    229  CG  ASP A 290      32.488  98.658   6.481  1.00 63.54           C
ATOM    230  OD1 ASP A 290      32.898  97.663   7.101  1.00 63.53           O
ATOM    231  OD2 ASP A 290      32.166  98.626   5.277  1.00 66.44           O
ATOM    232  N   ILE A 291      33.724 103.338   6.470  1.00 59.93           N
ATOM    233  CA  ILE A 291      33.738 104.751   6.830  1.00 59.30           C
ATOM    234  C   ILE A 291      32.276 105.197   6.940  1.00 65.70           C
ATOM    235  O   ILE A 291      31.526 105.043   5.981  1.00 65.51           O
ATOM    236  CB  ILE A 291      34.621 105.592   5.862  1.00 60.89           C
ATOM    237  CG1 ILE A 291      36.109 105.127   5.959  1.00 60.41           C
ATOM    238  CG2 ILE A 291      34.483 107.100   6.133  1.00 59.15           C
ATOM    239  CD1 ILE A 291      36.917 105.289   4.722  1.00 62.65           C
ATOM    240  N   PRO A 292      31.843 105.630   8.145  1.00 64.25           N
ATOM    241  CA  PRO A 292      30.429 105.994   8.348  1.00 64.72           C
ATOM    242  C   PRO A 292      29.959 107.261   7.637  1.00 69.37           C
ATOM    243  O   PRO A 292      30.799 108.080   7.275  1.00 68.87           O
ATOM    244  CB  PRO A 292      30.335 106.155   9.869  1.00 66.66           C
ATOM    245  CG  PRO A 292      31.699 106.570  10.280  1.00 70.89           C
ATOM    246  CD  PRO A 292      32.618 105.787   9.391  1.00 66.17           C
TER     247      PRO A 292
ATOM    248  N   THR A 295      30.572 111.176   5.279  1.00 64.43           N
ATOM    249  CA  THR A 295      31.763 110.949   4.451  1.00 63.59           C
ATOM    250  C   THR A 295      31.647 109.641   3.675  1.00 64.27           C
ATOM    251  O   THR A 295      31.760 109.651   2.447  1.00 64.05           O
ATOM    252  CB  THR A 295      33.071 111.106   5.280  1.00 76.34           C
ATOM    253  OG1 THR A 295      33.046 112.361   5.961  1.00 81.16           O
ATOM    254  CG2 THR A 295      34.334 111.040   4.418  1.00 74.39           C
TER     255      THR A 295
ATOM    256  N   ALA A 303      48.449 105.833   2.157  1.00 32.33           N
ATOM    257  CA  ALA A 303      49.894 105.778   1.833  1.00 32.62           C
ATOM    258  C   ALA A 303      50.294 104.769   0.746  1.00 37.14           C
ATOM    259  O   ALA A 303      51.316 104.961   0.070  1.00 34.43           O
ATOM    260  CB  ALA A 303      50.735 105.594   3.088  1.00 32.99           C
TER     261      ALA A 303
HETATM  303  O   HOH A1104      32.045 110.790   9.184  1.00 58.24           O
HETATM  304  O   HOH A1107      38.359 111.053  11.467  1.00 29.73           O
HETATM  305  O   HOH A1118      51.696 112.604   7.695  1.00 30.87           O
HETATM  306  O   HOH A1134      44.730 103.474   8.236  1.00 27.54           O
HETATM  307  O   HOH A1148      36.894 112.325   6.729  1.00 58.61           O
HETATM  308  O   HOH A1153      36.613 105.951  16.738  1.00 32.51           O
HETATM  309  O   HOH A1170      50.829 101.042  12.021  1.00 41.38           O
HETATM  310  O   HOH A1183      37.293 113.025  10.098  1.00 41.59           O
HETATM  311  O   HOH A1193      41.962 104.559   8.258  1.00 40.35           O
HETATM  312  O   HOH A1237      45.627 101.914  10.332  1.00 50.35           O
CONECT  262  263  267
CONECT  271  270  274  278
CONECT  274  271  275
CONECT  275  274  276
CONECT  276  275  277  279
CONECT  277  276  278
CONECT  278  271  277
CONECT  279  276
CONECT  263  262  264  268
CONECT  282  281  283
CONECT  283  282  285  292  297
CONECT  285  283  286  290
CONECT  286  284  285  287
CONECT  287  286  288
CONECT  288  287  289
CONECT  289  288  290
CONECT  290  285  289
CONECT  264  263  265
CONECT  291  284  292  296
CONECT  292  283  291  293
CONECT  293  292  294
CONECT  294  293  295
CONECT  295  294  296
CONECT  296  291  295
CONECT  297  283  298
CONECT  298  297  299
CONECT  299  298  300
CONECT  300  299  301
CONECT  265  264  266  269
CONECT  302  301
CONECT  266  265  267
CONECT  269  265  280  281
CONECT  281  269  282
CONECT  267  262  266
CONECT  268  263  270
CONECT  272  270
CONECT  273  270
CONECT  280  269
CONECT  284  286  291
CONECT  301  300  302
CONECT  270  268  271  272  273
END
