# Supplementary material for: Scaffold repositioning of spiro-acridine derivatives as fungi chitinase inhibitor by target fishing and in vitro studies
Source: Sci Rep. 2023 May 5;13:7320. doi: 10.1038/s41598-023-33279-9 (PMC10163251; doi:10.1038/s41598-023-33279-9)
Supplement: Supplementary file 2 — Supplementary Information 2. [file 41598_2023_33279_MOESM2_ESM.zip › PDBQT_TARGETS_ALL/4h3a_0YY.pdb]

HEADER    TRANSFERASE/TRANSFERASE INHIBITOR       13-SEP-12   4H3A              
TITLE     STRUCTURE OF E. COLI UNDECAPRENYL DIPHOSPHATE SYNTHASE IN COMPLEX WITH
TITLE    2 BPH-1330                                                             
COMPND    MOL_ID: 1;                                                            
COMPND   2 MOLECULE: UNDECAPRENYL PYROPHOSPHATE SYNTHASE;                       
COMPND   3 CHAIN: A, B;                                                         
COMPND   4 SYNONYM: UPP SYNTHASE, DI-TRANS,POLY-CIS-DECAPRENYLCISTRANSFERASE,   
COMPND   5 DITRANS,POLYCIS-UNDECAPRENYL-DIPHOSPHATE SYNTHASE, UNDECAPRENYL      
COMPND   6 DIPHOSPHATE SYNTHASE, UDS;                                           
COMPND   7 EC: 2.5.1.31;                                                        
COMPND   8 ENGINEERED: YES                                                      
SOURCE    MOL_ID: 1;                                                            
SOURCE   2 ORGANISM_SCIENTIFIC: ESCHERICHIA COLI;                               
SOURCE   3 ORGANISM_TAXID: 562;                                                 
SOURCE   4 GENE: UPPS, ISPU, RTH, YAES, B0174, JW0169;                          
SOURCE   5 EXPRESSION_SYSTEM: ESCHERICHIA COLI;                                 
SOURCE   6 EXPRESSION_SYSTEM_TAXID: 562                                         
KEYWDS    PRENYL TRANSFERASE INHIBITOR COMPLEX, ALPHA-HELIX, PRENYL             
KEYWDS   2 TRANSFERASE, CELL WALL BIOSYNTHESIS, FARNESYL DIPHOSPHATE BINDING,   
KEYWDS   3 ISOPENTENYL DIPHOSPHATE BINDING, TRANSFERASE-TRANSFERASE INHIBITOR   
KEYWDS   4 COMPLEX                                                              
EXPDTA    X-RAY DIFFRACTION                                                     
AUTHOR    W.ZHU,E.OLDFIELD                                                      
REVDAT   3   16-JAN-13 4H3A    1       JRNL                                     
REVDAT   2   09-JAN-13 4H3A    1       JRNL                                     
REVDAT   1   19-DEC-12 4H3A    0                                                
JRNL        AUTH   W.ZHU,Y.ZHANG,W.SINKO,M.E.HENSLER,J.OLSON,K.J.MOLOHON,       
JRNL        AUTH 2 S.LINDERT,R.CAO,K.LI,K.WANG,Y.WANG,Y.L.LIU,A.SANKOVSKY,      
JRNL        AUTH 3 C.A.DE OLIVEIRA,D.A.MITCHELL,V.NIZET,J.A.MCCAMMON,E.OLDFIELD 
JRNL        TITL   ANTIBACTERIAL DRUG LEADS TARGETING ISOPRENOID BIOSYNTHESIS.  
JRNL        REF    PROC.NATL.ACAD.SCI.USA        V. 110   123 2013              
JRNL        REFN                   ISSN 0027-8424                               
JRNL        PMID   23248302                                                     
JRNL        DOI    10.1073/PNAS.1219899110                                      
REMARK   2                                                                      
REMARK   2 RESOLUTION.    1.98 ANGSTROMS.                                       
REMARK   3                                                                      
REMARK   3 REFINEMENT.                                                          
REMARK   3   PROGRAM     : REFMAC 5.6.0117                                      
REMARK   3   AUTHORS     : MURSHUDOV,VAGIN,DODSON                               
REMARK   3                                                                      
REMARK   3    REFINEMENT TARGET : MAXIMUM LIKELIHOOD                            
REMARK   3                                                                      
REMARK   3  DATA USED IN REFINEMENT.                                            
REMARK   3   RESOLUTION RANGE HIGH (ANGSTROMS) : 1.98                           
REMARK   3   RESOLUTION RANGE LOW  (ANGSTROMS) : 46.43                          
REMARK   3   DATA CUTOFF            (SIGMA(F)) : 0.000                          
REMARK   3   COMPLETENESS FOR RANGE        (%) : 99.9                           
REMARK   3   NUMBER OF REFLECTIONS             : 34446                          
REMARK   3                                                                      
REMARK   3  FIT TO DATA USED IN REFINEMENT.                                     
REMARK   3   CROSS-VALIDATION METHOD          : THROUGHOUT                      
REMARK   3   FREE R VALUE TEST SET SELECTION  : RANDOM                          
REMARK   3   R VALUE     (WORKING + TEST SET) : 0.211                           
REMARK   3   R VALUE            (WORKING SET) : 0.209                           
REMARK   3   FREE R VALUE                     : 0.249                           
REMARK   3   FREE R VALUE TEST SET SIZE   (%) : 5.000                           
REMARK   3   FREE R VALUE TEST SET COUNT      : 1739                            
REMARK   3                                                                      
REMARK   3  FIT IN THE HIGHEST RESOLUTION BIN.                                  
REMARK   3   TOTAL NUMBER OF BINS USED           : 20                           
REMARK   3   BIN RESOLUTION RANGE HIGH       (A) : 1.98                         
REMARK   3   BIN RESOLUTION RANGE LOW        (A) : 2.03                         
REMARK   3   REFLECTION IN BIN     (WORKING SET) : 2191                         
REMARK   3   BIN COMPLETENESS (WORKING+TEST) (%) : 98.84                        
REMARK   3   BIN R VALUE           (WORKING SET) : 0.2390                       
REMARK   3   BIN FREE R VALUE SET COUNT          : 107                          
REMARK   3   BIN FREE R VALUE                    : 0.3190                       
REMARK   3                                                                      
REMARK   3  NUMBER OF NON-HYDROGEN ATOMS USED IN REFINEMENT.                    
REMARK   3   PROTEIN ATOMS            : 3211                                    
REMARK   3   NUCLEIC ACID ATOMS       : 0                                       
REMARK   3   HETEROGEN ATOMS          : 46                                      
REMARK   3   SOLVENT ATOMS            : 65                                      
REMARK   3                                                                      
REMARK   3  B VALUES.                                                           
REMARK   3   FROM WILSON PLOT           (A**2) : NULL                           
REMARK   3   MEAN B VALUE      (OVERALL, A**2) : 39.82                          
REMARK   3   OVERALL ANISOTROPIC B VALUE.                                       
REMARK   3    B11 (A**2) : -0.01000                                             
REMARK   3    B22 (A**2) : 0.06000                                              
REMARK   3    B33 (A**2) : -0.05000                                             
REMARK   3    B12 (A**2) : 0.00000                                              
REMARK   3    B13 (A**2) : 0.00000                                              
REMARK   3    B23 (A**2) : 0.00000                                              
REMARK   3                                                                      
REMARK   3  ESTIMATED OVERALL COORDINATE ERROR.                                 
REMARK   3   ESU BASED ON R VALUE                            (A): 0.174         
REMARK   3   ESU BASED ON FREE R VALUE                       (A): 0.160         
REMARK   3   ESU BASED ON MAXIMUM LIKELIHOOD                 (A): 0.113         
REMARK   3   ESU FOR B VALUES BASED ON MAXIMUM LIKELIHOOD (A**2): 3.954         
REMARK   3                                                                      
REMARK   3 CORRELATION COEFFICIENTS.                                            
REMARK   3   CORRELATION COEFFICIENT FO-FC      : 0.951                         
REMARK   3   CORRELATION COEFFICIENT FO-FC FREE : 0.935                         
REMARK   3                                                                      
REMARK   3  RMS DEVIATIONS FROM IDEAL VALUES        COUNT    RMS    WEIGHT      
REMARK   3   BOND LENGTHS REFINED ATOMS        (A):  3312 ; 0.019 ; 0.019       
REMARK   3   BOND LENGTHS OTHERS               (A):  NULL ;  NULL ;  NULL       
REMARK   3   BOND ANGLES REFINED ATOMS   (DEGREES):  4476 ; 1.855 ; 1.930       
REMARK   3   BOND ANGLES OTHERS          (DEGREES):  NULL ;  NULL ;  NULL       
REMARK   3   TORSION ANGLES, PERIOD 1    (DEGREES):   411 ; 6.029 ; 5.000       
REMARK   3   TORSION ANGLES, PERIOD 2    (DEGREES):   167 ;37.445 ;24.072       
REMARK   3   TORSION ANGLES, PERIOD 3    (DEGREES):   523 ;14.751 ;15.000       
REMARK   3   TORSION ANGLES, PERIOD 4    (DEGREES):    25 ;19.137 ;15.000       
REMARK   3   CHIRAL-CENTER RESTRAINTS       (A**3):   484 ; 0.150 ; 0.200       
REMARK   3   GENERAL PLANES REFINED ATOMS      (A):  2563 ; 0.009 ; 0.020       
REMARK   3   GENERAL PLANES OTHERS             (A):  NULL ;  NULL ;  NULL       
REMARK   3   NON-BONDED CONTACTS REFINED ATOMS (A):  NULL ;  NULL ;  NULL       
REMARK   3   NON-BONDED CONTACTS OTHERS        (A):  NULL ;  NULL ;  NULL       
REMARK   3   NON-BONDED TORSION REFINED ATOMS  (A):  NULL ;  NULL ;  NULL       
REMARK   3   NON-BONDED TORSION OTHERS         (A):  NULL ;  NULL ;  NULL       
REMARK   3   H-BOND (X...Y) REFINED ATOMS      (A):  NULL ;  NULL ;  NULL       
REMARK   3   H-BOND (X...Y) OTHERS             (A):  NULL ;  NULL ;  NULL       
REMARK   3   POTENTIAL METAL-ION REFINED ATOMS (A):  NULL ;  NULL ;  NULL       
REMARK   3   POTENTIAL METAL-ION OTHERS        (A):  NULL ;  NULL ;  NULL       
REMARK   3   SYMMETRY VDW REFINED ATOMS        (A):  NULL ;  NULL ;  NULL       
REMARK   3   SYMMETRY VDW OTHERS               (A):  NULL ;  NULL ;  NULL       
REMARK   3   SYMMETRY H-BOND REFINED ATOMS     (A):  NULL ;  NULL ;  NULL       
REMARK   3   SYMMETRY H-BOND OTHERS            (A):  NULL ;  NULL ;  NULL       
REMARK   3   SYMMETRY METAL-ION REFINED ATOMS  (A):  NULL ;  NULL ;  NULL       
REMARK   3   SYMMETRY METAL-ION OTHERS         (A):  NULL ;  NULL ;  NULL       
REMARK   3                                                                      
REMARK   3  ISOTROPIC THERMAL FACTOR RESTRAINTS.     COUNT   RMS    WEIGHT      
REMARK   3   MAIN-CHAIN BOND REFINED ATOMS  (A**2):  NULL ;  NULL ;  NULL       
REMARK   3   MAIN-CHAIN BOND OTHER ATOMS    (A**2):  NULL ;  NULL ;  NULL       
REMARK   3   MAIN-CHAIN ANGLE REFINED ATOMS (A**2):  NULL ;  NULL ;  NULL       
REMARK   3   SIDE-CHAIN BOND REFINED ATOMS  (A**2):  NULL ;  NULL ;  NULL       
REMARK   3   SIDE-CHAIN ANGLE REFINED ATOMS (A**2):  NULL ;  NULL ;  NULL       
REMARK   3                                                                      
REMARK   3 ANISOTROPIC THERMAL FACTOR RESTRAINTS.    COUNT   RMS   WEIGHT       
REMARK   3   RIGID-BOND RESTRAINTS          (A**2):  NULL ;  NULL ;  NULL       
REMARK   3   SPHERICITY; FREE ATOMS         (A**2):  NULL ;  NULL ;  NULL       
REMARK   3   SPHERICITY; BONDED ATOMS       (A**2):  NULL ;  NULL ;  NULL       
REMARK   3                                                                      
REMARK   3  NCS RESTRAINTS STATISTICS                                           
REMARK   3   NUMBER OF DIFFERENT NCS GROUPS : NULL                              
REMARK   3                                                                      
REMARK   3  TLS DETAILS                                                         
REMARK   3   NUMBER OF TLS GROUPS  : NULL                                       
REMARK   3                                                                      
REMARK   3  BULK SOLVENT MODELLING.                                             
REMARK   3   METHOD USED : MASK                                                 
REMARK   3   PARAMETERS FOR MASK CALCULATION                                    
REMARK   3   VDW PROBE RADIUS   : 1.20                                          
REMARK   3   ION PROBE RADIUS   : 0.80                                          
REMARK   3   SHRINKAGE RADIUS   : 0.80                                          
REMARK   3                                                                      
REMARK   3  OTHER REFINEMENT REMARKS:                                           
REMARK   3  HYDROGENS HAVE BEEN USED IF PRESENT IN THE INPUT                    
REMARK   3  U VALUES      : REFINED INDIVIDUALLY                                
REMARK   4                                                                      
REMARK   4 4H3A COMPLIES WITH FORMAT V. 3.30, 13-JUL-11                         
REMARK 100                                                                      
REMARK 100 THIS ENTRY HAS BEEN PROCESSED BY RCSB ON 18-SEP-12.                  
REMARK 100 THE RCSB ID CODE IS RCSB074964.                                      
REMARK 200                                                                      
REMARK 200 EXPERIMENTAL DETAILS                                                 
REMARK 200  EXPERIMENT TYPE                : X-RAY DIFFRACTION                  
REMARK 200  DATE OF DATA COLLECTION        : 15-MAR-12                          
REMARK 200  TEMPERATURE           (KELVIN) : 100                                
REMARK 200  PH                             : 7.5                                
REMARK 200  NUMBER OF CRYSTALS USED        : 1                                  
REMARK 200                                                                      
REMARK 200  SYNCHROTRON              (Y/N) : Y                                  
REMARK 200  RADIATION SOURCE               : APS                                
REMARK 200  BEAMLINE                       : 21-ID-G                            
REMARK 200  X-RAY GENERATOR MODEL          : NULL                               
REMARK 200  MONOCHROMATIC OR LAUE    (M/L) : M                                  
REMARK 200  WAVELENGTH OR RANGE        (A) : 0.97857                            
REMARK 200  MONOCHROMATOR                  : DIAMOND(111)                       
REMARK 200  OPTICS                         : NULL                               
REMARK 200                                                                      
REMARK 200  DETECTOR TYPE                  : CCD                                
REMARK 200  DETECTOR MANUFACTURER          : MARMOSAIC 300 MM CCD               
REMARK 200  INTENSITY-INTEGRATION SOFTWARE : HKL-3000                           
REMARK 200  DATA SCALING SOFTWARE          : HKL-3000                           
REMARK 200                                                                      
REMARK 200  NUMBER OF UNIQUE REFLECTIONS   : 34503                              
REMARK 200  RESOLUTION RANGE HIGH      (A) : 1.980                              
REMARK 200  RESOLUTION RANGE LOW       (A) : 50.000                             
REMARK 200  REJECTION CRITERIA  (SIGMA(I)) : 2.000                              
REMARK 200                                                                      
REMARK 200 OVERALL.                                                             
REMARK 200  COMPLETENESS FOR RANGE     (%) : 100.0                              
REMARK 200  DATA REDUNDANCY                : 14.300                             
REMARK 200  R MERGE                    (I) : 0.05900                            
REMARK 200  R SYM                      (I) : NULL                               
REMARK 200  <I/SIGMA(I)> FOR THE DATA SET  : 39.7000                            
REMARK 200                                                                      
REMARK 200 IN THE HIGHEST RESOLUTION SHELL.                                     
REMARK 200  HIGHEST RESOLUTION SHELL, RANGE HIGH (A) : 1.98                     
REMARK 200  HIGHEST RESOLUTION SHELL, RANGE LOW  (A) : 2.01                     
REMARK 200  COMPLETENESS FOR SHELL     (%) : 100.0                              
REMARK 200  DATA REDUNDANCY IN SHELL       : 14.20                              
REMARK 200  R MERGE FOR SHELL          (I) : 0.63500                            
REMARK 200  R SYM FOR SHELL            (I) : NULL                               
REMARK 200  <I/SIGMA(I)> FOR SHELL         : 4.300                              
REMARK 200                                                                      
REMARK 200 DIFFRACTION PROTOCOL: SINGLE WAVELENGTH                              
REMARK 200 METHOD USED TO DETERMINE THE STRUCTURE: MOLECULAR REPLACEMENT        
REMARK 200 SOFTWARE USED: PHASES                                                
REMARK 200 STARTING MODEL: PDB ENTRY 2E98                                       
REMARK 200                                                                      
REMARK 200 REMARK: NULL                                                         
REMARK 280                                                                      
REMARK 280 CRYSTAL                                                              
REMARK 280 SOLVENT CONTENT, VS   (%): 42.13                                     
REMARK 280 MATTHEWS COEFFICIENT, VM (ANGSTROMS**3/DA): 2.13                     
REMARK 280                                                                      
REMARK 280 CRYSTALLIZATION CONDITIONS: 5% PEG4000, PH 7.5, VAPOR DIFFUSION,     
REMARK 280  HANGING DROP, TEMPERATURE 298K                                      
REMARK 290                                                                      
REMARK 290 CRYSTALLOGRAPHIC SYMMETRY                                            
REMARK 290 SYMMETRY OPERATORS FOR SPACE GROUP: P 21 21 21                       
REMARK 290                                                                      
REMARK 290      SYMOP   SYMMETRY                                                
REMARK 290     NNNMMM   OPERATOR                                                
REMARK 290       1555   X,Y,Z                                                   
REMARK 290       2555   -X+1/2,-Y,Z+1/2                                         
REMARK 290       3555   -X,Y+1/2,-Z+1/2                                         
REMARK 290       4555   X+1/2,-Y+1/2,-Z                                         
REMARK 290                                                                      
REMARK 290     WHERE NNN -> OPERATOR NUMBER                                     
REMARK 290           MMM -> TRANSLATION VECTOR                                  
REMARK 290                                                                      
REMARK 290 CRYSTALLOGRAPHIC SYMMETRY TRANSFORMATIONS                            
REMARK 290 THE FOLLOWING TRANSFORMATIONS OPERATE ON THE ATOM/HETATM             
REMARK 290 RECORDS IN THIS ENTRY TO PRODUCE CRYSTALLOGRAPHICALLY                
REMARK 290 RELATED MOLECULES.                                                   
REMARK 290   SMTRY1   1  1.000000  0.000000  0.000000        0.00000            
REMARK 290   SMTRY2   1  0.000000  1.000000  0.000000        0.00000            
REMARK 290   SMTRY3   1  0.000000  0.000000  1.000000        0.00000            
REMARK 290   SMTRY1   2 -1.000000  0.000000  0.000000       31.48750            
REMARK 290   SMTRY2   2  0.000000 -1.000000  0.000000        0.00000            
REMARK 290   SMTRY3   2  0.000000  0.000000  1.000000       55.95900            
REMARK 290   SMTRY1   3 -1.000000  0.000000  0.000000        0.00000            
REMARK 290   SMTRY2   3  0.000000  1.000000  0.000000       34.35650            
REMARK 290   SMTRY3   3  0.000000  0.000000 -1.000000       55.95900            
REMARK 290   SMTRY1   4  1.000000  0.000000  0.000000       31.48750            
REMARK 290   SMTRY2   4  0.000000 -1.000000  0.000000       34.35650            
REMARK 290   SMTRY3   4  0.000000  0.000000 -1.000000        0.00000            
REMARK 290                                                                      
REMARK 290 REMARK: NULL                                                         
REMARK 300                                                                      
REMARK 300 BIOMOLECULE: 1                                                       
REMARK 300 SEE REMARK 350 FOR THE AUTHOR PROVIDED AND/OR PROGRAM                
REMARK 300 GENERATED ASSEMBLY INFORMATION FOR THE STRUCTURE IN                  
REMARK 300 THIS ENTRY. THE REMARK MAY ALSO PROVIDE INFORMATION ON               
REMARK 300 BURIED SURFACE AREA.                                                 
REMARK 350                                                                      
REMARK 350 COORDINATES FOR A COMPLETE MULTIMER REPRESENTING THE KNOWN           
REMARK 350 BIOLOGICALLY SIGNIFICANT OLIGOMERIZATION STATE OF THE                
REMARK 350 MOLECULE CAN BE GENERATED BY APPLYING BIOMT TRANSFORMATIONS          
REMARK 350 GIVEN BELOW.  BOTH NON-CRYSTALLOGRAPHIC AND                          
REMARK 350 CRYSTALLOGRAPHIC OPERATIONS ARE GIVEN.                               
REMARK 350                                                                      
REMARK 350 BIOMOLECULE: 1                                                       
REMARK 350 AUTHOR DETERMINED BIOLOGICAL UNIT: DIMERIC                           
REMARK 350 SOFTWARE DETERMINED QUATERNARY STRUCTURE: DIMERIC                    
REMARK 350 SOFTWARE USED: PISA                                                  
REMARK 350 TOTAL BURIED SURFACE AREA: 3510 ANGSTROM**2                          
REMARK 350 SURFACE AREA OF THE COMPLEX: 18990 ANGSTROM**2                       
REMARK 350 CHANGE IN SOLVENT FREE ENERGY: -13.0 KCAL/MOL                        
REMARK 350 APPLY THE FOLLOWING TO CHAINS: A, B                                  
REMARK 350   BIOMT1   1  1.000000  0.000000  0.000000        0.00000            
REMARK 350   BIOMT2   1  0.000000  1.000000  0.000000        0.00000            
REMARK 350   BIOMT3   1  0.000000  0.000000  1.000000        0.00000            
REMARK 465                                                                      
REMARK 465 MISSING RESIDUES                                                     
REMARK 465 THE FOLLOWING RESIDUES WERE NOT LOCATED IN THE                       
REMARK 465 EXPERIMENT. (M=MODEL NUMBER; RES=RESIDUE NAME; C=CHAIN               
REMARK 465 IDENTIFIER; SSSEQ=SEQUENCE NUMBER; I=INSERTION CODE.)                
REMARK 465                                                                      
REMARK 465   M RES C SSSEQI                                                     
REMARK 465     MET A     1                                                      
REMARK 465     MET A     2                                                      
REMARK 465     LEU A     3                                                      
REMARK 465     SER A     4                                                      
REMARK 465     ALA A     5                                                      
REMARK 465     THR A     6                                                      
REMARK 465     GLN A     7                                                      
REMARK 465     PRO A     8                                                      
REMARK 465     LEU A     9                                                      
REMARK 465     SER A    10                                                      
REMARK 465     GLU A    11                                                      
REMARK 465     LYS A    12                                                      
REMARK 465     LEU A    13                                                      
REMARK 465     PRO A    14                                                      
REMARK 465     SER A    71                                                      
REMARK 465     SER A    72                                                      
REMARK 465     GLU A    73                                                      
REMARK 465     ASN A    74                                                      
REMARK 465     TRP A    75                                                      
REMARK 465     ASN A    76                                                      
REMARK 465     ARG A    77                                                      
REMARK 465     PRO A    78                                                      
REMARK 465     ALA A    79                                                      
REMARK 465     GLN A    80                                                      
REMARK 465     GLU A    81                                                      
REMARK 465     VAL A    82                                                      
REMARK 465     SER A    83                                                      
REMARK 465     ALA A    84                                                      
REMARK 465     LEU A    85                                                      
REMARK 465     MET A    86                                                      
REMARK 465     GLU A    87                                                      
REMARK 465     GLU A   240                                                      
REMARK 465     ARG A   241                                                      
REMARK 465     ARG A   242                                                      
REMARK 465     PHE A   243                                                      
REMARK 465     GLY A   244                                                      
REMARK 465     GLY A   245                                                      
REMARK 465     THR A   246                                                      
REMARK 465     GLU A   247                                                      
REMARK 465     PRO A   248                                                      
REMARK 465     GLY A   249                                                      
REMARK 465     ASP A   250                                                      
REMARK 465     GLU A   251                                                      
REMARK 465     THR A   252                                                      
REMARK 465     ALA A   253                                                      
REMARK 465     MET B     1                                                      
REMARK 465     MET B     2                                                      
REMARK 465     LEU B     3                                                      
REMARK 465     SER B     4                                                      
REMARK 465     ALA B     5                                                      
REMARK 465     THR B     6                                                      
REMARK 465     GLN B     7                                                      
REMARK 465     PRO B     8                                                      
REMARK 465     LEU B     9                                                      
REMARK 465     SER B    10                                                      
REMARK 465     GLU B    11                                                      
REMARK 465     LYS B    12                                                      
REMARK 465     LEU B    13                                                      
REMARK 465     PRO B    14                                                      
REMARK 465     ALA B    15                                                      
REMARK 465     HIS B    16                                                      
REMARK 465     SER B    71                                                      
REMARK 465     SER B    72                                                      
REMARK 465     GLU B    73                                                      
REMARK 465     ASN B    74                                                      
REMARK 465     TRP B    75                                                      
REMARK 465     ASN B    76                                                      
REMARK 465     ARG B    77                                                      
REMARK 465     PRO B    78                                                      
REMARK 465     ALA B    79                                                      
REMARK 465     GLN B    80                                                      
REMARK 465     GLU B    81                                                      
REMARK 465     VAL B    82                                                      
REMARK 465     SER B    83                                                      
REMARK 465     ALA B    84                                                      
REMARK 465     LEU B    85                                                      
REMARK 465     MET B    86                                                      
REMARK 465     GLU B   240                                                      
REMARK 465     ARG B   241                                                      
REMARK 465     ARG B   242                                                      
REMARK 465     PHE B   243                                                      
REMARK 465     GLY B   244                                                      
REMARK 465     GLY B   245                                                      
REMARK 465     THR B   246                                                      
REMARK 465     GLU B   247                                                      
REMARK 465     PRO B   248                                                      
REMARK 465     GLY B   249                                                      
REMARK 465     ASP B   250                                                      
REMARK 465     GLU B   251                                                      
REMARK 465     THR B   252                                                      
REMARK 465     ALA B   253                                                      
REMARK 470                                                                      
REMARK 470 MISSING ATOM                                                         
REMARK 470 THE FOLLOWING RESIDUES HAVE MISSING ATOMS (M=MODEL NUMBER;           
REMARK 470 RES=RESIDUE NAME; C=CHAIN IDENTIFIER; SSEQ=SEQUENCE NUMBER;          
REMARK 470 I=INSERTION CODE):                                                   
REMARK 470   M RES CSSEQI  ATOMS                                                
REMARK 470     ARG A  39    CG   CD   NE   CZ   NH1  NH2                        
REMARK 470     LEU A  88    CG   CD1  CD2                                       
REMARK 470     PHE A  89    CG   CD1  CD2  CE1  CE2  CZ                         
REMARK 470     TRP A  91    CG   CD1  CD2  NE1  CE2  CE3  CZ2                   
REMARK 470     TRP A  91    CZ3  CH2                                            
REMARK 470     LYS A  98    CG   CD   CE   NZ                                   
REMARK 470     ARG A 102    CG   CD   NE   CZ   NH1  NH2                        
REMARK 470     ARG A 115    CG   CD   NE   CZ   NH1  NH2                        
REMARK 470     ASN A 117    CG   OD1  ND2                                       
REMARK 470     ARG A 119    CG   CD   NE   CZ   NH1  NH2                        
REMARK 470     LEU A 120    CG   CD1  CD2                                       
REMARK 470     ARG A 123    CG   CD   NE   CZ   NH1  NH2                        
REMARK 470     ARG B  30    CG   CD   NE   CZ   NH1  NH2                        
REMARK 470     LYS B  33    CG   CD   CE   NZ                                   
REMARK 470     ARG B  39    CG   CD   NE   CZ   NH1  NH2                        
REMARK 470     PHE B  89    CG   CD1  CD2  CE1  CE2  CZ                         
REMARK 470     LEU B  93    CG   CD1  CD2                                       
REMARK 470     ARG B 115    CG   CD   NE   CZ   NH1  NH2                        
REMARK 470     GLU B 160    CG   CD   OE1  OE2                                  
REMARK 470     ARG B 239    CG   CD   NE   CZ   NH1  NH2                        
REMARK 500                                                                      
REMARK 500 GEOMETRY AND STEREOCHEMISTRY                                         
REMARK 500 SUBTOPIC: CLOSE CONTACTS IN SAME ASYMMETRIC UNIT                     
REMARK 500                                                                      
REMARK 500 THE FOLLOWING ATOMS ARE IN CLOSE CONTACT.                            
REMARK 500                                                                      
REMARK 500  ATM1  RES C  SSEQI   ATM2  RES C  SSEQI           DISTANCE          
REMARK 500   CE1  HIS B   103     OAE  0YY B   301              1.12            
REMARK 500   NE2  HIS B   103     OAE  0YY B   301              1.73            
REMARK 500   CE1  HIS B   103     CAU  0YY B   301              1.86            
REMARK 500   CE1  HIS B   103     OAC  0YY B   301              2.15            
REMARK 500                                                                      
REMARK 500 REMARK: NULL                                                         
REMARK 500                                                                      
REMARK 500 GEOMETRY AND STEREOCHEMISTRY                                         
REMARK 500 SUBTOPIC: COVALENT BOND LENGTHS                                      
REMARK 500                                                                      
REMARK 500 THE STEREOCHEMICAL PARAMETERS OF THE FOLLOWING RESIDUES              
REMARK 500 HAVE VALUES WHICH DEVIATE FROM EXPECTED VALUES BY MORE               
REMARK 500 THAN 6*RMSD (M=MODEL NUMBER; RES=RESIDUE NAME; C=CHAIN               
REMARK 500 IDENTIFIER; SSEQ=SEQUENCE NUMBER; I=INSERTION CODE).                 
REMARK 500                                                                      
REMARK 500 STANDARD TABLE:                                                      
REMARK 500 FORMAT: (10X,I3,1X,2(A3,1X,A1,I4,A1,1X,A4,3X),1X,F6.3)               
REMARK 500                                                                      
REMARK 500 EXPECTED VALUES PROTEIN: ENGH AND HUBER, 1999                        
REMARK 500 EXPECTED VALUES NUCLEIC ACID: CLOWNEY ET AL 1996                     
REMARK 500                                                                      
REMARK 500  M RES CSSEQI ATM1   RES CSSEQI ATM2   DEVIATION                     
REMARK 500    HIS B 180   CG    HIS B 180   CD2     0.060                       
REMARK 500                                                                      
REMARK 500 REMARK: NULL                                                         
REMARK 500                                                                      
REMARK 500 GEOMETRY AND STEREOCHEMISTRY                                         
REMARK 500 SUBTOPIC: COVALENT BOND ANGLES                                       
REMARK 500                                                                      
REMARK 500 THE STEREOCHEMICAL PARAMETERS OF THE FOLLOWING RESIDUES              
REMARK 500 HAVE VALUES WHICH DEVIATE FROM EXPECTED VALUES BY MORE               
REMARK 500 THAN 6*RMSD (M=MODEL NUMBER; RES=RESIDUE NAME; C=CHAIN               
REMARK 500 IDENTIFIER; SSEQ=SEQUENCE NUMBER; I=INSERTION CODE).                 
REMARK 500                                                                      
REMARK 500 STANDARD TABLE:                                                      
REMARK 500 FORMAT: (10X,I3,1X,A3,1X,A1,I4,A1,3(1X,A4,2X),12X,F5.1)              
REMARK 500                                                                      
REMARK 500 EXPECTED VALUES PROTEIN: ENGH AND HUBER, 1999                        
REMARK 500 EXPECTED VALUES NUCLEIC ACID: CLOWNEY ET AL 1996                     
REMARK 500                                                                      
REMARK 500  M RES CSSEQI ATM1   ATM2   ATM3                                     
REMARK 500    TRP A  91   N   -  CA  -  C   ANGL. DEV. =  16.2 DEGREES          
REMARK 500    LEU A 120   N   -  CA  -  C   ANGL. DEV. = -23.7 DEGREES          
REMARK 500    LEU A 205   N   -  CA  -  CB  ANGL. DEV. = -13.4 DEGREES          
REMARK 500                                                                      
REMARK 500 REMARK: NULL                                                         
REMARK 500                                                                      
REMARK 500 GEOMETRY AND STEREOCHEMISTRY                                         
REMARK 500 SUBTOPIC: TORSION ANGLES                                             
REMARK 500                                                                      
REMARK 500 TORSION ANGLES OUTSIDE THE EXPECTED RAMACHANDRAN REGIONS:            
REMARK 500 (M=MODEL NUMBER; RES=RESIDUE NAME; C=CHAIN IDENTIFIER;               
REMARK 500 SSEQ=SEQUENCE NUMBER; I=INSERTION CODE).                             
REMARK 500                                                                      
REMARK 500 STANDARD TABLE:                                                      
REMARK 500 FORMAT:(10X,I3,1X,A3,1X,A1,I4,A1,4X,F7.2,3X,F7.2)                    
REMARK 500                                                                      
REMARK 500 EXPECTED VALUES: GJ KLEYWEGT AND TA JONES (1996). PHI/PSI-           
REMARK 500 CHOLOGY: RAMACHANDRAN REVISITED. STRUCTURE 4, 1395 - 1400            
REMARK 500                                                                      
REMARK 500  M RES CSSEQI        PSI       PHI                                   
REMARK 500    SER A  95        2.23    -61.31                                   
REMARK 500    ARG A 119      -14.24     77.20                                   
REMARK 500    HIS B 199       70.07   -116.69                                   
REMARK 500    LEU B 205      135.93    -32.43                                   
REMARK 500    LEU B 206      -65.52   -128.26                                   
REMARK 500                                                                      
REMARK 500 REMARK: NULL                                                         
REMARK 500                                                                      
REMARK 500 GEOMETRY AND STEREOCHEMISTRY                                         
REMARK 500 SUBTOPIC: CHIRAL CENTERS                                             
REMARK 500                                                                      
REMARK 500 UNEXPECTED CONFIGURATION OF THE FOLLOWING CHIRAL                     
REMARK 500 CENTER(S) USING IMPROPER CA--C--CB--N CHIRALITY                      
REMARK 500 FOR AMINO ACIDS AND C1'--O4'--N1(N9)--C2' FOR                        
REMARK 500 NUCLEIC ACIDS OR EQUIVALENT ANGLE                                    
REMARK 500 M=MODEL NUMBER; RES=RESIDUE NAME; C=CHAIN                            
REMARK 500 IDENTIFIER; SSEQ=SEQUENCE NUMBER; I=INSERTION CODE                   
REMARK 500                                                                      
REMARK 500 STANDARD TABLE:                                                      
REMARK 500 FORMAT: (10X,I3,1X,A3,1X,A1,I4,A1,6X,F5.1,6X,A1,10X,A1,3X,A16)       
REMARK 500                                                                      
REMARK 500  M RES CSSEQI    IMPROPER   EXPECTED   FOUND DETAILS                 
REMARK 500    TRP A  91        22.7      L          L   OUTSIDE RANGE           
REMARK 500    ASN B 238        25.0      L          L   OUTSIDE RANGE           
REMARK 500                                                                      
REMARK 500 REMARK: NULL                                                         
REMARK 800                                                                      
REMARK 800 SITE                                                                 
REMARK 800 SITE_IDENTIFIER: AC1                                                 
REMARK 800 EVIDENCE_CODE: SOFTWARE                                              
REMARK 800 SITE_DESCRIPTION: BINDING SITE FOR RESIDUE 0YY A 301                 
REMARK 800                                                                      
REMARK 800 SITE_IDENTIFIER: AC2                                                 
REMARK 800 EVIDENCE_CODE: SOFTWARE                                              
REMARK 800 SITE_DESCRIPTION: BINDING SITE FOR RESIDUE 0YY B 301                 
REMARK 900                                                                      
REMARK 900 RELATED ENTRIES                                                      
REMARK 900 RELATED ID: 4H2J   RELATED DB: PDB                                   
REMARK 900 RELATED ID: 4H2M   RELATED DB: PDB                                   
REMARK 900 RELATED ID: 4H2O   RELATED DB: PDB                                   
REMARK 900 RELATED ID: 4H38   RELATED DB: PDB                                   
REMARK 900 RELATED ID: 4H3C   RELATED DB: PDB                                   
DBREF  4H3A A    1   253  UNP    P60472   UPPS_ECOLI       1    253             
DBREF  4H3A B    1   253  UNP    P60472   UPPS_ECOLI       1    253             
SEQRES   1 A  253  MET MET LEU SER ALA THR GLN PRO LEU SER GLU LYS LEU          
SEQRES   2 A  253  PRO ALA HIS GLY CYS ARG HIS VAL ALA ILE ILE MET ASP          
SEQRES   3 A  253  GLY ASN GLY ARG TRP ALA LYS LYS GLN GLY LYS ILE ARG          
SEQRES   4 A  253  ALA PHE GLY HIS LYS ALA GLY ALA LYS SER VAL ARG ARG          
SEQRES   5 A  253  ALA VAL SER PHE ALA ALA ASN ASN GLY ILE GLU ALA LEU          
SEQRES   6 A  253  THR LEU TYR ALA PHE SER SER GLU ASN TRP ASN ARG PRO          
SEQRES   7 A  253  ALA GLN GLU VAL SER ALA LEU MET GLU LEU PHE VAL TRP          
SEQRES   8 A  253  ALA LEU ASP SER GLU VAL LYS SER LEU HIS ARG HIS ASN          
SEQRES   9 A  253  VAL ARG LEU ARG ILE ILE GLY ASP THR SER ARG PHE ASN          
SEQRES  10 A  253  SER ARG LEU GLN GLU ARG ILE ARG LYS SER GLU ALA LEU          
SEQRES  11 A  253  THR ALA GLY ASN THR GLY LEU THR LEU ASN ILE ALA ALA          
SEQRES  12 A  253  ASN TYR GLY GLY ARG TRP ASP ILE VAL GLN GLY VAL ARG          
SEQRES  13 A  253  GLN LEU ALA GLU LYS VAL GLN GLN GLY ASN LEU GLN PRO          
SEQRES  14 A  253  ASP GLN ILE ASP GLU GLU MET LEU ASN GLN HIS VAL CYS          
SEQRES  15 A  253  MET HIS GLU LEU ALA PRO VAL ASP LEU VAL ILE ARG THR          
SEQRES  16 A  253  GLY GLY GLU HIS ARG ILE SER ASN PHE LEU LEU TRP GLN          
SEQRES  17 A  253  ILE ALA TYR ALA GLU LEU TYR PHE THR ASP VAL LEU TRP          
SEQRES  18 A  253  PRO ASP PHE ASP GLU GLN ASP PHE GLU GLY ALA LEU ASN          
SEQRES  19 A  253  ALA PHE ALA ASN ARG GLU ARG ARG PHE GLY GLY THR GLU          
SEQRES  20 A  253  PRO GLY ASP GLU THR ALA                                      
SEQRES   1 B  253  MET MET LEU SER ALA THR GLN PRO LEU SER GLU LYS LEU          
SEQRES   2 B  253  PRO ALA HIS GLY CYS ARG HIS VAL ALA ILE ILE MET ASP          
SEQRES   3 B  253  GLY ASN GLY ARG TRP ALA LYS LYS GLN GLY LYS ILE ARG          
SEQRES   4 B  253  ALA PHE GLY HIS LYS ALA GLY ALA LYS SER VAL ARG ARG          
SEQRES   5 B  253  ALA VAL SER PHE ALA ALA ASN ASN GLY ILE GLU ALA LEU          
SEQRES   6 B  253  THR LEU TYR ALA PHE SER SER GLU ASN TRP ASN ARG PRO          
SEQRES   7 B  253  ALA GLN GLU VAL SER ALA LEU MET GLU LEU PHE VAL TRP          
SEQRES   8 B  253  ALA LEU ASP SER GLU VAL LYS SER LEU HIS ARG HIS ASN          
SEQRES   9 B  253  VAL ARG LEU ARG ILE ILE GLY ASP THR SER ARG PHE ASN          
SEQRES  10 B  253  SER ARG LEU GLN GLU ARG ILE ARG LYS SER GLU ALA LEU          
SEQRES  11 B  253  THR ALA GLY ASN THR GLY LEU THR LEU ASN ILE ALA ALA          
SEQRES  12 B  253  ASN TYR GLY GLY ARG TRP ASP ILE VAL GLN GLY VAL ARG          
SEQRES  13 B  253  GLN LEU ALA GLU LYS VAL GLN GLN GLY ASN LEU GLN PRO          
SEQRES  14 B  253  ASP GLN ILE ASP GLU GLU MET LEU ASN GLN HIS VAL CYS          
SEQRES  15 B  253  MET HIS GLU LEU ALA PRO VAL ASP LEU VAL ILE ARG THR          
SEQRES  16 B  253  GLY GLY GLU HIS ARG ILE SER ASN PHE LEU LEU TRP GLN          
SEQRES  17 B  253  ILE ALA TYR ALA GLU LEU TYR PHE THR ASP VAL LEU TRP          
SEQRES  18 B  253  PRO ASP PHE ASP GLU GLN ASP PHE GLU GLY ALA LEU ASN          
SEQRES  19 B  253  ALA PHE ALA ASN ARG GLU ARG ARG PHE GLY GLY THR GLU          
SEQRES  20 B  253  PRO GLY ASP GLU THR ALA                                      
HET    0YY  A 301      23                                                       
HET    0YY  B 301      23                                                       
HETNAM     0YY (2Z)-2-HYDROXY-4-[4-(OCTYLOXY)PHENYL]-4-OXOBUT-2-ENOIC           
HETNAM   2 0YY  ACID                                                            
FORMUL   3  0YY    2(C18 H24 O5)                                                
FORMUL   5  HOH   *65(H2 O)                                                     
HELIX    1   1 ALA A   47  ALA A   47  1                                   1
HELIX    2   2 VAL A   50  ARG A   51  1                                   2
HELIX    3   3 VAL A   54  SER A   55  1                                   2
HELIX    4   4 LEU A   93  LEU A   93  1                                   1
HELIX    5   5 GLU A   96  GLU A   96  1                                   1
HELIX    6   6 SER A   99  LEU A  100  1                                   2
HELIX    7   7 HIS A  103  HIS A  103  1                                   1
SHEET    1   1 1 LEU A 139  LEU A 139  0
SITE     1 AC1 12 ALA A  47  ARG A  51  VAL A  54  SER A  55                    
SITE     2 AC1 12 LEU A  93  GLU A  96  SER A  99  LEU A 100                    
SITE     3 AC1 12 HIS A 103  GLN B 164  GLY B 165  ASN B 166                    
SITE     1 AC2  9 ILE B  38  ALA B  47  VAL B  50  ARG B  51                    
SITE     2 AC2  9 SER B  55  GLU B  96  SER B  99  ARG B 102                    
SITE     3 AC2  9 HIS B 103                                                     
CRYST1   62.975   68.713  111.918  90.00  90.00  90.00 P 21 21 21    8          
ORIGX1      1.000000  0.000000  0.000000        0.00000                         
ORIGX2      0.000000  1.000000  0.000000        0.00000                         
ORIGX3      0.000000  0.000000  1.000000        0.00000                         
SCALE1      0.015879  0.000000  0.000000        0.00000                         
SCALE2      0.000000  0.014553  0.000000        0.00000                         
SCALE3      0.000000  0.000000  0.008935        0.00000                         
ATOM      1  N   ALA A  47      40.027  35.216  62.535  1.00 28.12           N
ATOM      2  CA  ALA A  47      41.011  34.131  62.262  1.00 31.30           C
ATOM      3  C   ALA A  47      40.596  32.881  63.041  1.00 30.60           C
ATOM      4  O   ALA A  47      40.718  31.784  62.538  1.00 35.65           O
ATOM      5  CB  ALA A  47      42.432  34.534  62.683  1.00 35.08           C
TER       6      ALA A  47
ATOM      7  N   VAL A  50      37.879  31.341  61.031  1.00 26.83           N
ATOM      8  CA  VAL A  50      38.513  30.591  59.912  1.00 28.51           C
ATOM      9  C   VAL A  50      38.959  29.165  60.358  1.00 31.32           C
ATOM     10  O   VAL A  50      38.633  28.165  59.694  1.00 33.15           O
ATOM     11  CB  VAL A  50      39.700  31.366  59.265  1.00 31.31           C
ATOM     12  CG1 VAL A  50      40.510  30.491  58.276  1.00 29.37           C
ATOM     13  CG2 VAL A  50      39.266  32.714  58.593  1.00 24.14           C
ATOM     14  N   ARG A  51      39.716  29.057  61.456  1.00 33.41           N
ATOM     15  CA  ARG A  51      40.159  27.722  61.908  1.00 35.33           C
ATOM     16  C   ARG A  51      38.974  26.806  62.185  1.00 37.13           C
ATOM     17  O   ARG A  51      39.019  25.604  61.861  1.00 30.56           O
ATOM     18  CB  ARG A  51      41.041  27.791  63.169  1.00 36.77           C
ATOM     19  CG  ARG A  51      42.331  28.577  62.936  1.00 40.13           C
ATOM     20  CD  ARG A  51      43.317  28.467  64.137  1.00 51.93           C
ATOM     21  NE  ARG A  51      44.258  29.583  64.060  1.00 51.04           N
ATOM     22  CZ  ARG A  51      44.023  30.815  64.552  1.00 62.05           C
ATOM     23  NH1 ARG A  51      42.919  31.097  65.249  1.00 54.18           N
ATOM     24  NH2 ARG A  51      44.911  31.775  64.375  1.00 58.22           N
TER      25      ARG A  51
ATOM     26  N   VAL A  54      37.362  25.760  58.753  1.00 28.83           N
ATOM     27  CA  VAL A  54      38.285  24.801  58.153  1.00 29.75           C
ATOM     28  C   VAL A  54      38.122  23.386  58.781  1.00 36.16           C
ATOM     29  O   VAL A  54      37.884  22.421  58.059  1.00 33.09           O
ATOM     30  CB  VAL A  54      39.746  25.291  58.225  1.00 33.15           C
ATOM     31  CG1 VAL A  54      40.713  24.147  57.858  1.00 29.52           C
ATOM     32  CG2 VAL A  54      39.951  26.492  57.238  1.00 27.57           C
ATOM     33  N   SER A  55      38.232  23.277  60.094  1.00 36.88           N
ATOM     34  CA  SER A  55      37.986  21.988  60.838  1.00 36.61           C
ATOM     35  C   SER A  55      36.638  21.397  60.587  1.00 37.76           C
ATOM     36  O   SER A  55      36.519  20.184  60.346  1.00 41.28           O
ATOM     37  CB  SER A  55      38.088  22.182  62.347  1.00 41.92           C
ATOM     38  OG  SER A  55      39.387  22.531  62.657  1.00 53.33           O
TER      39      SER A  55
ATOM     40  N   PHE A  89      47.756  39.786  55.907  1.00 87.59           N
ATOM     41  CA  PHE A  89      46.810  38.736  56.220  1.00 78.86           C
ATOM     42  C   PHE A  89      47.480  37.449  55.858  1.00 80.31           C
ATOM     43  O   PHE A  89      47.612  36.546  56.667  1.00 79.06           O
ATOM     44  CB  PHE A  89      45.538  38.873  55.397  1.00 74.32           C
TER      45      PHE A  89
ATOM     46  N   LEU A  93      50.278  34.546  58.386  1.00 77.63           N
ATOM     47  CA  LEU A  93      49.551  33.238  58.154  1.00 78.06           C
ATOM     48  C   LEU A  93      50.433  32.067  57.718  1.00 78.32           C
ATOM     49  O   LEU A  93      50.049  30.929  57.875  1.00 82.09           O
ATOM     50  CB  LEU A  93      48.334  33.277  57.188  1.00 70.86           C
ATOM     51  CG  LEU A  93      47.992  32.013  56.300  1.00 64.40           C
ATOM     52  CD1 LEU A  93      46.775  31.166  56.623  1.00 57.93           C
ATOM     53  CD2 LEU A  93      47.936  32.197  54.797  1.00 59.63           C
TER      54      LEU A  93
ATOM     55  N   GLU A  96      50.313  29.224  60.098  1.00 52.74           N
ATOM     56  CA  GLU A  96      49.258  28.262  60.231  1.00 44.74           C
ATOM     57  C   GLU A  96      49.518  27.067  59.329  1.00 37.81           C
ATOM     58  O   GLU A  96      48.809  26.080  59.443  1.00 36.25           O
ATOM     59  CB  GLU A  96      47.950  28.898  59.759  1.00 46.38           C
ATOM     60  CG  GLU A  96      47.605  30.188  60.459  1.00 53.19           C
ATOM     61  CD  GLU A  96      47.054  29.965  61.843  1.00 54.96           C
ATOM     62  OE1 GLU A  96      47.326  30.820  62.687  1.00 59.13           O
ATOM     63  OE2 GLU A  96      46.350  28.962  62.093  1.00 58.53           O
TER      64      GLU A  96
ATOM     65  N   SER A  99      50.246  23.705  61.015  1.00 39.83           N
ATOM     66  CA  SER A  99      49.023  23.204  61.600  1.00 39.03           C
ATOM     67  C   SER A  99      48.052  22.606  60.524  1.00 35.38           C
ATOM     68  O   SER A  99      47.471  21.548  60.721  1.00 36.29           O
ATOM     69  CB  SER A  99      48.390  24.351  62.420  1.00 48.33           C
ATOM     70  OG  SER A  99      47.143  23.961  62.934  1.00 55.57           O
ATOM     71  N   LEU A 100      47.895  23.286  59.380  1.00 35.57           N
ATOM     72  CA  LEU A 100      47.100  22.749  58.263  1.00 39.66           C
ATOM     73  C   LEU A 100      47.640  21.375  57.848  1.00 39.86           C
ATOM     74  O   LEU A 100      46.861  20.413  57.606  1.00 36.99           O
ATOM     75  CB  LEU A 100      47.173  23.686  57.064  1.00 35.55           C
ATOM     76  CG  LEU A 100      46.296  24.930  57.274  1.00 38.95           C
ATOM     77  CD1 LEU A 100      46.514  25.937  56.153  1.00 42.75           C
ATOM     78  CD2 LEU A 100      44.831  24.506  57.324  1.00 41.49           C
TER      79      LEU A 100
ATOM     80  N   HIS A 103      46.700  18.535  59.715  1.00 40.83           N
ATOM     81  CA  HIS A 103      45.306  18.144  59.495  1.00 38.94           C
ATOM     82  C   HIS A 103      45.033  17.554  58.120  1.00 34.54           C
ATOM     83  O   HIS A 103      43.898  17.313  57.783  1.00 34.33           O
ATOM     84  CB  HIS A 103      44.396  19.333  59.794  1.00 40.81           C
ATOM     85  CG  HIS A 103      44.350  19.631  61.257  1.00 48.93           C
ATOM     86  ND1 HIS A 103      45.289  20.390  61.869  1.00 55.30           N
ATOM     87  CD2 HIS A 103      43.517  19.150  62.250  1.00 51.63           C
ATOM     88  CE1 HIS A 103      45.037  20.424  63.186  1.00 56.48           C
ATOM     89  NE2 HIS A 103      43.948  19.663  63.417  1.00 51.79           N
TER      90      HIS A 103
ATOM     91  N   LEU A 139      42.003  23.505  50.678  1.00 31.31           N
ATOM     92  CA  LEU A 139      41.656  24.860  51.178  1.00 33.70           C
ATOM     93  C   LEU A 139      42.260  25.867  50.248  1.00 32.87           C
ATOM     94  O   LEU A 139      43.489  25.958  50.166  1.00 31.15           O
ATOM     95  CB  LEU A 139      42.184  25.105  52.625  1.00 29.34           C
ATOM     96  CG  LEU A 139      41.952  26.526  53.208  1.00 26.09           C
ATOM     97  CD1 LEU A 139      40.423  26.674  53.411  1.00 25.06           C
ATOM     98  CD2 LEU A 139      42.786  26.525  54.503  1.00 25.27           C
TER      99      LEU A 139
CONECT  122  121
CONECT  105  103  106
CONECT  112  111  113
CONECT  110  109  113
CONECT  111  108  112
CONECT  109  108  110
CONECT  121  120  122
CONECT  120  119  121
CONECT  119  118  120
CONECT  118  117  119
CONECT  117  116  118
CONECT  116  115  117
CONECT  115  114  116
CONECT  101  100  102  103
CONECT  106  105  107  108
CONECT  103  101  104  105
CONECT  113  110  112  114
CONECT  108  106  109  111
CONECT  100  101
CONECT  107  106
CONECT  102  101
CONECT  104  103
CONECT  114  113  115
END
