# Supplementary material for: Scaffold repositioning of spiro-acridine derivatives as fungi chitinase inhibitor by target fishing and in vitro studies
Source: Sci Rep. 2023 May 5;13:7320. doi: 10.1038/s41598-023-33279-9 (PMC10163251; doi:10.1038/s41598-023-33279-9)
Supplement: Supplementary file 2 — Supplementary Information 2. [file 41598_2023_33279_MOESM2_ESM.zip › PDBQT_TARGETS_ALL/4hby_13F.pdb]

HEADER    SIGNALING PROTEIN/INHIBITOR             28-SEP-12   4HBY              
TITLE     CRYSTAL STRUCTURE OF THE FIRST BROMODOMAIN OF HUMAN BRD4 IN COMPLEX   
TITLE    2 WITH A QUINAZOLIN LIGAND                                             
COMPND    MOL_ID: 1;                                                            
COMPND   2 MOLECULE: BROMODOMAIN-CONTAINING PROTEIN 4;                          
COMPND   3 CHAIN: A;                                                            
COMPND   4 SYNONYM: PROTEIN HUNK1;                                              
COMPND   5 ENGINEERED: YES                                                      
SOURCE    MOL_ID: 1;                                                            
SOURCE   2 ORGANISM_SCIENTIFIC: HOMO SAPIENS;                                   
SOURCE   3 ORGANISM_COMMON: HUMAN;                                              
SOURCE   4 ORGANISM_TAXID: 9606;                                                
SOURCE   5 GENE: BRD4, HUNK1;                                                   
SOURCE   6 EXPRESSION_SYSTEM: ESCHERICHIA COLI;                                 
SOURCE   7 EXPRESSION_SYSTEM_TAXID: 562;                                        
SOURCE   8 EXPRESSION_SYSTEM_STRAIN: BL21(DE3)-R3;                              
SOURCE   9 EXPRESSION_SYSTEM_VECTOR_TYPE: PLASMID;                              
SOURCE  10 EXPRESSION_SYSTEM_PLASMID: PNIC28-BSA4                               
KEYWDS    BROMODOMAIN,CAP, HUNK1, MCAP, MITOTIC CHROMOSOME ASSOCIATED PROTEIN,  
KEYWDS   2 CELL CYCLE, STRUCTURAL GENOMICS CONSORTIUM, SGC, SIGNALING PROTEIN-  
KEYWDS   3 INHIBITOR COMPLEX                                                    
EXPDTA    X-RAY DIFFRACTION                                                     
AUTHOR    P.FILIPPAKOPOULOS,S.PICAUD,J.QI,I.FELLETAR,F.VON DELFT,C.BOUNTRA,     
AUTHOR   2 C.H.ARROWSMITH,A.EDWARDS,P.V.FISH,M.E.BUNNAGE,A.S.COOK,D.R.OWEN,     
AUTHOR   3 S.KNAPP,STRUCTURAL GENOMICS CONSORTIUM (SGC)                         
REVDAT   3   12-DEC-12 4HBY    1       JRNL                                     
REVDAT   2   14-NOV-12 4HBY    1       JRNL                                     
REVDAT   1   31-OCT-12 4HBY    0                                                
JRNL        AUTH   P.V.FISH,P.FILIPPAKOPOULOS,G.BISH,P.E.BRENNAN,M.E.BUNNAGE,   
JRNL        AUTH 2 A.S.COOK,O.FEDEROV,B.S.GERSTENBERGER,H.JONES,S.KNAPP,        
JRNL        AUTH 3 B.MARSDEN,K.NOCKA,D.R.OWEN,M.PHILPOTT,S.PICAUD,M.J.PRIMIANO, 
JRNL        AUTH 4 M.J.RALPH,N.SCIAMMETTA,J.D.TRZUPEK                           
JRNL        TITL   IDENTIFICATION OF A CHEMICAL PROBE FOR BROMO AND EXTRA       
JRNL        TITL 2 C-TERMINAL BROMODOMAIN INHIBITION THROUGH OPTIMIZATION OF A  
JRNL        TITL 3 FRAGMENT-DERIVED HIT.                                        
JRNL        REF    J.MED.CHEM.                   V.  55  9831 2012              
JRNL        REFN                   ISSN 0022-2623                               
JRNL        PMID   23095041                                                     
JRNL        DOI    10.1021/JM3010515                                            
REMARK   2                                                                      
REMARK   2 RESOLUTION.    1.59 ANGSTROMS.                                       
REMARK   3                                                                      
REMARK   3 REFINEMENT.                                                          
REMARK   3   PROGRAM     : REFMAC 5.6.0117                                      
REMARK   3   AUTHORS     : MURSHUDOV,VAGIN,DODSON                               
REMARK   3                                                                      
REMARK   3    REFINEMENT TARGET : MAXIMUM LIKELIHOOD                            
REMARK   3                                                                      
REMARK   3  DATA USED IN REFINEMENT.                                            
REMARK   3   RESOLUTION RANGE HIGH (ANGSTROMS) : 1.59                           
REMARK   3   RESOLUTION RANGE LOW  (ANGSTROMS) : 38.03                          
REMARK   3   DATA CUTOFF            (SIGMA(F)) : 0.000                          
REMARK   3   COMPLETENESS FOR RANGE        (%) : 99.2                           
REMARK   3   NUMBER OF REFLECTIONS             : 18128                          
REMARK   3                                                                      
REMARK   3  FIT TO DATA USED IN REFINEMENT.                                     
REMARK   3   CROSS-VALIDATION METHOD          : THROUGHOUT                      
REMARK   3   FREE R VALUE TEST SET SELECTION  : RANDOM                          
REMARK   3   R VALUE     (WORKING + TEST SET) : 0.188                           
REMARK   3   R VALUE            (WORKING SET) : 0.185                           
REMARK   3   FREE R VALUE                     : 0.239                           
REMARK   3   FREE R VALUE TEST SET SIZE   (%) : 5.100                           
REMARK   3   FREE R VALUE TEST SET COUNT      : 924                             
REMARK   3                                                                      
REMARK   3  FIT IN THE HIGHEST RESOLUTION BIN.                                  
REMARK   3   TOTAL NUMBER OF BINS USED           : 20                           
REMARK   3   BIN RESOLUTION RANGE HIGH       (A) : 1.58                         
REMARK   3   BIN RESOLUTION RANGE LOW        (A) : 1.63                         
REMARK   3   REFLECTION IN BIN     (WORKING SET) : 1130                         
REMARK   3   BIN COMPLETENESS (WORKING+TEST) (%) : 96.76                        
REMARK   3   BIN R VALUE           (WORKING SET) : 0.3410                       
REMARK   3   BIN FREE R VALUE SET COUNT          : 63                           
REMARK   3   BIN FREE R VALUE                    : 0.3580                       
REMARK   3                                                                      
REMARK   3  NUMBER OF NON-HYDROGEN ATOMS USED IN REFINEMENT.                    
REMARK   3   PROTEIN ATOMS            : 1053                                    
REMARK   3   NUCLEIC ACID ATOMS       : 0                                       
REMARK   3   HETEROGEN ATOMS          : 26                                      
REMARK   3   SOLVENT ATOMS            : 131                                     
REMARK   3                                                                      
REMARK   3  B VALUES.                                                           
REMARK   3   FROM WILSON PLOT           (A**2) : 20.00                          
REMARK   3   MEAN B VALUE      (OVERALL, A**2) : 26.65                          
REMARK   3   OVERALL ANISOTROPIC B VALUE.                                       
REMARK   3    B11 (A**2) : 0.42000                                              
REMARK   3    B22 (A**2) : 0.60000                                              
REMARK   3    B33 (A**2) : -1.02000                                             
REMARK   3    B12 (A**2) : 0.00000                                              
REMARK   3    B13 (A**2) : 0.00000                                              
REMARK   3    B23 (A**2) : 0.00000                                              
REMARK   3                                                                      
REMARK   3  ESTIMATED OVERALL COORDINATE ERROR.                                 
REMARK   3   ESU BASED ON R VALUE                            (A): 0.096         
REMARK   3   ESU BASED ON FREE R VALUE                       (A): 0.104         
REMARK   3   ESU BASED ON MAXIMUM LIKELIHOOD                 (A): 0.072         
REMARK   3   ESU FOR B VALUES BASED ON MAXIMUM LIKELIHOOD (A**2): 3.857         
REMARK   3                                                                      
REMARK   3 CORRELATION COEFFICIENTS.                                            
REMARK   3   CORRELATION COEFFICIENT FO-FC      : 0.963                         
REMARK   3   CORRELATION COEFFICIENT FO-FC FREE : 0.943                         
REMARK   3                                                                      
REMARK   3  RMS DEVIATIONS FROM IDEAL VALUES        COUNT    RMS    WEIGHT      
REMARK   3   BOND LENGTHS REFINED ATOMS        (A):  1163 ; 0.015 ; 0.020       
REMARK   3   BOND LENGTHS OTHERS               (A):   785 ; 0.001 ; 0.020       
REMARK   3   BOND ANGLES REFINED ATOMS   (DEGREES):  1591 ; 1.641 ; 2.036       
REMARK   3   BOND ANGLES OTHERS          (DEGREES):  1920 ; 0.986 ; 3.000       
REMARK   3   TORSION ANGLES, PERIOD 1    (DEGREES):   128 ; 5.931 ; 5.000       
REMARK   3   TORSION ANGLES, PERIOD 2    (DEGREES):    53 ;35.916 ;25.849       
REMARK   3   TORSION ANGLES, PERIOD 3    (DEGREES):   192 ;13.875 ;15.000       
REMARK   3   TORSION ANGLES, PERIOD 4    (DEGREES):     3 ;21.349 ;15.000       
REMARK   3   CHIRAL-CENTER RESTRAINTS       (A**3):   160 ; 0.098 ; 0.200       
REMARK   3   GENERAL PLANES REFINED ATOMS      (A):  1497 ; 0.009 ; 0.021       
REMARK   3   GENERAL PLANES OTHERS             (A):   230 ; 0.001 ; 0.020       
REMARK   3   NON-BONDED CONTACTS REFINED ATOMS (A):  NULL ;  NULL ;  NULL       
REMARK   3   NON-BONDED CONTACTS OTHERS        (A):  NULL ;  NULL ;  NULL       
REMARK   3   NON-BONDED TORSION REFINED ATOMS  (A):  NULL ;  NULL ;  NULL       
REMARK   3   NON-BONDED TORSION OTHERS         (A):  NULL ;  NULL ;  NULL       
REMARK   3   H-BOND (X...Y) REFINED ATOMS      (A):  NULL ;  NULL ;  NULL       
REMARK   3   H-BOND (X...Y) OTHERS             (A):  NULL ;  NULL ;  NULL       
REMARK   3   POTENTIAL METAL-ION REFINED ATOMS (A):  NULL ;  NULL ;  NULL       
REMARK   3   POTENTIAL METAL-ION OTHERS        (A):  NULL ;  NULL ;  NULL       
REMARK   3   SYMMETRY VDW REFINED ATOMS        (A):  NULL ;  NULL ;  NULL       
REMARK   3   SYMMETRY VDW OTHERS               (A):  NULL ;  NULL ;  NULL       
REMARK   3   SYMMETRY H-BOND REFINED ATOMS     (A):  NULL ;  NULL ;  NULL       
REMARK   3   SYMMETRY H-BOND OTHERS            (A):  NULL ;  NULL ;  NULL       
REMARK   3   SYMMETRY METAL-ION REFINED ATOMS  (A):  NULL ;  NULL ;  NULL       
REMARK   3   SYMMETRY METAL-ION OTHERS         (A):  NULL ;  NULL ;  NULL       
REMARK   3                                                                      
REMARK   3  ISOTROPIC THERMAL FACTOR RESTRAINTS.     COUNT   RMS    WEIGHT      
REMARK   3   MAIN-CHAIN BOND REFINED ATOMS  (A**2):  NULL ;  NULL ;  NULL       
REMARK   3   MAIN-CHAIN BOND OTHER ATOMS    (A**2):  NULL ;  NULL ;  NULL       
REMARK   3   MAIN-CHAIN ANGLE REFINED ATOMS (A**2):  NULL ;  NULL ;  NULL       
REMARK   3   SIDE-CHAIN BOND REFINED ATOMS  (A**2):  NULL ;  NULL ;  NULL       
REMARK   3   SIDE-CHAIN ANGLE REFINED ATOMS (A**2):  NULL ;  NULL ;  NULL       
REMARK   3                                                                      
REMARK   3 ANISOTROPIC THERMAL FACTOR RESTRAINTS.    COUNT   RMS   WEIGHT       
REMARK   3   RIGID-BOND RESTRAINTS          (A**2):  NULL ;  NULL ;  NULL       
REMARK   3   SPHERICITY; FREE ATOMS         (A**2):  NULL ;  NULL ;  NULL       
REMARK   3   SPHERICITY; BONDED ATOMS       (A**2):  NULL ;  NULL ;  NULL       
REMARK   3                                                                      
REMARK   3  NCS RESTRAINTS STATISTICS                                           
REMARK   3   NUMBER OF DIFFERENT NCS GROUPS : NULL                              
REMARK   3                                                                      
REMARK   3  TLS DETAILS                                                         
REMARK   3   NUMBER OF TLS GROUPS  : 3                                          
REMARK   3                                                                      
REMARK   3   TLS GROUP : 1                                                      
REMARK   3    NUMBER OF COMPONENTS GROUP : 1                                    
REMARK   3    COMPONENTS        C SSSEQI   TO  C SSSEQI                         
REMARK   3    RESIDUE RANGE :   A    42        A    76                          
REMARK   3    ORIGIN FOR THE GROUP (A):  19.5822   2.5821   2.8848              
REMARK   3    T TENSOR                                                          
REMARK   3      T11:   0.0855 T22:   0.0495                                     
REMARK   3      T33:   0.0617 T12:   0.0138                                     
REMARK   3      T13:   0.0251 T23:   0.0155                                     
REMARK   3    L TENSOR                                                          
REMARK   3      L11:   1.0640 L22:   1.0559                                     
REMARK   3      L33:   1.3055 L12:   0.8523                                     
REMARK   3      L13:  -0.5684 L23:  -1.0658                                     
REMARK   3    S TENSOR                                                          
REMARK   3      S11:  -0.2281 S12:   0.0681 S13:  -0.0617                       
REMARK   3      S21:  -0.2000 S22:  -0.0085 S23:  -0.1729                       
REMARK   3      S31:   0.1617 S32:   0.0661 S33:   0.2366                       
REMARK   3                                                                      
REMARK   3   TLS GROUP : 2                                                      
REMARK   3    NUMBER OF COMPONENTS GROUP : 1                                    
REMARK   3    COMPONENTS        C SSSEQI   TO  C SSSEQI                         
REMARK   3    RESIDUE RANGE :   A    77        A   141                          
REMARK   3    ORIGIN FOR THE GROUP (A):  13.8688   6.3805  11.6023              
REMARK   3    T TENSOR                                                          
REMARK   3      T11:   0.0548 T22:   0.0476                                     
REMARK   3      T33:   0.0468 T12:   0.0062                                     
REMARK   3      T13:  -0.0091 T23:   0.0088                                     
REMARK   3    L TENSOR                                                          
REMARK   3      L11:   0.2952 L22:   0.9563                                     
REMARK   3      L33:   1.4669 L12:   0.0475                                     
REMARK   3      L13:  -0.1851 L23:  -1.0868                                     
REMARK   3    S TENSOR                                                          
REMARK   3      S11:  -0.0759 S12:  -0.0452 S13:  -0.0068                       
REMARK   3      S21:   0.0740 S22:   0.0243 S23:  -0.0006                       
REMARK   3      S31:  -0.0279 S32:   0.0153 S33:   0.0516                       
REMARK   3                                                                      
REMARK   3   TLS GROUP : 3                                                      
REMARK   3    NUMBER OF COMPONENTS GROUP : 1                                    
REMARK   3    COMPONENTS        C SSSEQI   TO  C SSSEQI                         
REMARK   3    RESIDUE RANGE :   A   142        A   168                          
REMARK   3    ORIGIN FOR THE GROUP (A):  25.5393   4.1981  17.2060              
REMARK   3    T TENSOR                                                          
REMARK   3      T11:   0.1820 T22:   0.1534                                     
REMARK   3      T33:   0.3303 T12:   0.0056                                     
REMARK   3      T13:  -0.1124 T23:   0.1592                                     
REMARK   3    L TENSOR                                                          
REMARK   3      L11:   2.6998 L22:   1.7152                                     
REMARK   3      L33:   1.2309 L12:  -1.5561                                     
REMARK   3      L13:   0.0335 L23:  -1.0138                                     
REMARK   3    S TENSOR                                                          
REMARK   3      S11:  -0.4822 S12:  -0.0615 S13:  -0.0766                       
REMARK   3      S21:   0.5036 S22:  -0.1719 S23:  -0.4723                       
REMARK   3      S31:  -0.2395 S32:   0.3201 S33:   0.6540                       
REMARK   3                                                                      
REMARK   3  BULK SOLVENT MODELLING.                                             
REMARK   3   METHOD USED : MASK                                                 
REMARK   3   PARAMETERS FOR MASK CALCULATION                                    
REMARK   3   VDW PROBE RADIUS   : 1.20                                          
REMARK   3   ION PROBE RADIUS   : 0.80                                          
REMARK   3   SHRINKAGE RADIUS   : 0.80                                          
REMARK   3                                                                      
REMARK   3  OTHER REFINEMENT REMARKS:                                           
REMARK   3  HYDROGENS HAVE BEEN ADDED IN THE RIDING POSITIONS                   
REMARK   3  U VALUES: WITH TLS ADDED                                            
REMARK   4                                                                      
REMARK   4 4HBY COMPLIES WITH FORMAT V. 3.30, 13-JUL-11                         
REMARK 100                                                                      
REMARK 100 THIS ENTRY HAS BEEN PROCESSED BY RCSB ON 02-OCT-12.                  
REMARK 100 THE RCSB ID CODE IS RCSB075274.                                      
REMARK 200                                                                      
REMARK 200 EXPERIMENTAL DETAILS                                                 
REMARK 200  EXPERIMENT TYPE                : X-RAY DIFFRACTION                  
REMARK 200  DATE OF DATA COLLECTION        : 11-FEB-12                          
REMARK 200  TEMPERATURE           (KELVIN) : 100                                
REMARK 200  PH                             : 7.5                                
REMARK 200  NUMBER OF CRYSTALS USED        : 1                                  
REMARK 200                                                                      
REMARK 200  SYNCHROTRON              (Y/N) : N                                  
REMARK 200  RADIATION SOURCE               : ROTATING ANODE                     
REMARK 200  BEAMLINE                       : NULL                               
REMARK 200  X-RAY GENERATOR MODEL          : RIGAKU FR-E SUPERBRIGHT            
REMARK 200  MONOCHROMATIC OR LAUE    (M/L) : M                                  
REMARK 200  WAVELENGTH OR RANGE        (A) : 1.5418                             
REMARK 200  MONOCHROMATOR                  : NULL                               
REMARK 200  OPTICS                         : NULL                               
REMARK 200                                                                      
REMARK 200  DETECTOR TYPE                  : IMAGE PLATE                        
REMARK 200  DETECTOR MANUFACTURER          : RIGAKU RAXIS IV                    
REMARK 200  INTENSITY-INTEGRATION SOFTWARE : MOSFLM                             
REMARK 200  DATA SCALING SOFTWARE          : SCALA                              
REMARK 200                                                                      
REMARK 200  NUMBER OF UNIQUE REFLECTIONS   : 18169                              
REMARK 200  RESOLUTION RANGE HIGH      (A) : 1.585                              
REMARK 200  RESOLUTION RANGE LOW       (A) : 38.030                             
REMARK 200  REJECTION CRITERIA  (SIGMA(I)) : NULL                               
REMARK 200                                                                      
REMARK 200 OVERALL.                                                             
REMARK 200  COMPLETENESS FOR RANGE     (%) : 99.3                               
REMARK 200  DATA REDUNDANCY                : 4.600                              
REMARK 200  R MERGE                    (I) : 0.09900                            
REMARK 200  R SYM                      (I) : 0.09900                            
REMARK 200  <I/SIGMA(I)> FOR THE DATA SET  : 8.5000                             
REMARK 200                                                                      
REMARK 200 IN THE HIGHEST RESOLUTION SHELL.                                     
REMARK 200  HIGHEST RESOLUTION SHELL, RANGE HIGH (A) : 1.59                     
REMARK 200  HIGHEST RESOLUTION SHELL, RANGE LOW  (A) : 1.67                     
REMARK 200  COMPLETENESS FOR SHELL     (%) : 98.3                               
REMARK 200  DATA REDUNDANCY IN SHELL       : 4.60                               
REMARK 200  R MERGE FOR SHELL          (I) : 0.65400                            
REMARK 200  R SYM FOR SHELL            (I) : 0.65400                            
REMARK 200  <I/SIGMA(I)> FOR SHELL         : 1.200                              
REMARK 200                                                                      
REMARK 200 DIFFRACTION PROTOCOL: SINGLE WAVELENGTH                              
REMARK 200 METHOD USED TO DETERMINE THE STRUCTURE: MOLECULAR REPLACEMENT        
REMARK 200 SOFTWARE USED: PHASER                                                
REMARK 200 STARTING MODEL: 2OSS                                                 
REMARK 200                                                                      
REMARK 200 REMARK: NULL                                                         
REMARK 280                                                                      
REMARK 280 CRYSTAL                                                              
REMARK 280 SOLVENT CONTENT, VS   (%): 42.82                                     
REMARK 280 MATTHEWS COEFFICIENT, VM (ANGSTROMS**3/DA): 2.15                     
REMARK 280                                                                      
REMARK 280 CRYSTALLIZATION CONDITIONS: 0.2M KSCN, 20% PEG3350, 10% ETGLY, PH    
REMARK 280  7.5, VAPOR DIFFUSION, SITTING DROP, TEMPERATURE 277K                
REMARK 290                                                                      
REMARK 290 CRYSTALLOGRAPHIC SYMMETRY                                            
REMARK 290 SYMMETRY OPERATORS FOR SPACE GROUP: P 21 21 21                       
REMARK 290                                                                      
REMARK 290      SYMOP   SYMMETRY                                                
REMARK 290     NNNMMM   OPERATOR                                                
REMARK 290       1555   X,Y,Z                                                   
REMARK 290       2555   -X+1/2,-Y,Z+1/2                                         
REMARK 290       3555   -X,Y+1/2,-Z+1/2                                         
REMARK 290       4555   X+1/2,-Y+1/2,-Z                                         
REMARK 290                                                                      
REMARK 290     WHERE NNN -> OPERATOR NUMBER                                     
REMARK 290           MMM -> TRANSLATION VECTOR                                  
REMARK 290                                                                      
REMARK 290 CRYSTALLOGRAPHIC SYMMETRY TRANSFORMATIONS                            
REMARK 290 THE FOLLOWING TRANSFORMATIONS OPERATE ON THE ATOM/HETATM             
REMARK 290 RECORDS IN THIS ENTRY TO PRODUCE CRYSTALLOGRAPHICALLY                
REMARK 290 RELATED MOLECULES.                                                   
REMARK 290   SMTRY1   1  1.000000  0.000000  0.000000        0.00000            
REMARK 290   SMTRY2   1  0.000000  1.000000  0.000000        0.00000            
REMARK 290   SMTRY3   1  0.000000  0.000000  1.000000        0.00000            
REMARK 290   SMTRY1   2 -1.000000  0.000000  0.000000       21.85000            
REMARK 290   SMTRY2   2  0.000000 -1.000000  0.000000        0.00000            
REMARK 290   SMTRY3   2  0.000000  0.000000  1.000000       30.67000            
REMARK 290   SMTRY1   3 -1.000000  0.000000  0.000000        0.00000            
REMARK 290   SMTRY2   3  0.000000  1.000000  0.000000       24.23500            
REMARK 290   SMTRY3   3  0.000000  0.000000 -1.000000       30.67000            
REMARK 290   SMTRY1   4  1.000000  0.000000  0.000000       21.85000            
REMARK 290   SMTRY2   4  0.000000 -1.000000  0.000000       24.23500            
REMARK 290   SMTRY3   4  0.000000  0.000000 -1.000000        0.00000            
REMARK 290                                                                      
REMARK 290 REMARK: NULL                                                         
REMARK 300                                                                      
REMARK 300 BIOMOLECULE: 1                                                       
REMARK 300 SEE REMARK 350 FOR THE AUTHOR PROVIDED AND/OR PROGRAM                
REMARK 300 GENERATED ASSEMBLY INFORMATION FOR THE STRUCTURE IN                  
REMARK 300 THIS ENTRY. THE REMARK MAY ALSO PROVIDE INFORMATION ON               
REMARK 300 BURIED SURFACE AREA.                                                 
REMARK 350                                                                      
REMARK 350 COORDINATES FOR A COMPLETE MULTIMER REPRESENTING THE KNOWN           
REMARK 350 BIOLOGICALLY SIGNIFICANT OLIGOMERIZATION STATE OF THE                
REMARK 350 MOLECULE CAN BE GENERATED BY APPLYING BIOMT TRANSFORMATIONS          
REMARK 350 GIVEN BELOW.  BOTH NON-CRYSTALLOGRAPHIC AND                          
REMARK 350 CRYSTALLOGRAPHIC OPERATIONS ARE GIVEN.                               
REMARK 350                                                                      
REMARK 350 BIOMOLECULE: 1                                                       
REMARK 350 AUTHOR DETERMINED BIOLOGICAL UNIT: MONOMERIC                         
REMARK 350 SOFTWARE DETERMINED QUATERNARY STRUCTURE: MONOMERIC                  
REMARK 350 SOFTWARE USED: PISA                                                  
REMARK 350 APPLY THE FOLLOWING TO CHAINS: A                                     
REMARK 350   BIOMT1   1  1.000000  0.000000  0.000000        0.00000            
REMARK 350   BIOMT2   1  0.000000  1.000000  0.000000        0.00000            
REMARK 350   BIOMT3   1  0.000000  0.000000  1.000000        0.00000            
REMARK 470                                                                      
REMARK 470 MISSING ATOM                                                         
REMARK 470 THE FOLLOWING RESIDUES HAVE MISSING ATOMS (M=MODEL NUMBER;           
REMARK 470 RES=RESIDUE NAME; C=CHAIN IDENTIFIER; SSEQ=SEQUENCE NUMBER;          
REMARK 470 I=INSERTION CODE):                                                   
REMARK 470   M RES CSSEQI  ATOMS                                                
REMARK 470     LYS A  91    CE   NZ                                             
REMARK 470     LYS A 141    CD   CE   NZ                                        
REMARK 470     GLU A 163    CD   OE1  OE2                                       
REMARK 500                                                                      
REMARK 500 GEOMETRY AND STEREOCHEMISTRY                                         
REMARK 500 SUBTOPIC: CLOSE CONTACTS IN SAME ASYMMETRIC UNIT                     
REMARK 500                                                                      
REMARK 500 THE FOLLOWING ATOMS ARE IN CLOSE CONTACT.                            
REMARK 500                                                                      
REMARK 500  ATM1  RES C  SSEQI   ATM2  RES C  SSEQI           DISTANCE          
REMARK 500   O    HOH A   374     O    HOH A   417              2.06            
REMARK 500                                                                      
REMARK 500 REMARK: NULL                                                         
REMARK 525                                                                      
REMARK 525 SOLVENT                                                              
REMARK 525                                                                      
REMARK 525 THE SOLVENT MOLECULES HAVE CHAIN IDENTIFIERS THAT                    
REMARK 525 INDICATE THE POLYMER CHAIN WITH WHICH THEY ARE MOST                  
REMARK 525 CLOSELY ASSOCIATED. THE REMARK LISTS ALL THE SOLVENT                 
REMARK 525 MOLECULES WHICH ARE MORE THAN 5A AWAY FROM THE                       
REMARK 525 NEAREST POLYMER CHAIN (M = MODEL NUMBER;                             
REMARK 525 RES=RESIDUE NAME; C=CHAIN IDENTIFIER; SSEQ=SEQUENCE                  
REMARK 525 NUMBER; I=INSERTION CODE):                                           
REMARK 525                                                                      
REMARK 525  M RES CSSEQI                                                        
REMARK 525    HOH A 390        DISTANCE =  5.30 ANGSTROMS                       
REMARK 800                                                                      
REMARK 800 SITE                                                                 
REMARK 800 SITE_IDENTIFIER: AC1                                                 
REMARK 800 EVIDENCE_CODE: SOFTWARE                                              
REMARK 800 SITE_DESCRIPTION: BINDING SITE FOR RESIDUE 13F A 201                 
REMARK 800                                                                      
REMARK 800 SITE_IDENTIFIER: AC2                                                 
REMARK 800 EVIDENCE_CODE: SOFTWARE                                              
REMARK 800 SITE_DESCRIPTION: BINDING SITE FOR RESIDUE EDO A 202                 
REMARK 900                                                                      
REMARK 900 RELATED ENTRIES                                                      
REMARK 900 RELATED ID: 4HBV   RELATED DB: PDB                                   
REMARK 900 RELATED ID: 4HBW   RELATED DB: PDB                                   
REMARK 900 RELATED ID: 4HBX   RELATED DB: PDB                                   
DBREF  4HBY A   42   168  UNP    O60885   BRD4_HUMAN      42    168             
SEQADV 4HBY MET A   43  UNP  O60885    THR    43 CLONING ARTIFACT               
SEQRES   1 A  127  SER MET ASN PRO PRO PRO PRO GLU THR SER ASN PRO ASN          
SEQRES   2 A  127  LYS PRO LYS ARG GLN THR ASN GLN LEU GLN TYR LEU LEU          
SEQRES   3 A  127  ARG VAL VAL LEU LYS THR LEU TRP LYS HIS GLN PHE ALA          
SEQRES   4 A  127  TRP PRO PHE GLN GLN PRO VAL ASP ALA VAL LYS LEU ASN          
SEQRES   5 A  127  LEU PRO ASP TYR TYR LYS ILE ILE LYS THR PRO MET ASP          
SEQRES   6 A  127  MET GLY THR ILE LYS LYS ARG LEU GLU ASN ASN TYR TYR          
SEQRES   7 A  127  TRP ASN ALA GLN GLU CYS ILE GLN ASP PHE ASN THR MET          
SEQRES   8 A  127  PHE THR ASN CYS TYR ILE TYR ASN LYS PRO GLY ASP ASP          
SEQRES   9 A  127  ILE VAL LEU MET ALA GLU ALA LEU GLU LYS LEU PHE LEU          
SEQRES  10 A  127  GLN LYS ILE ASN GLU LEU PRO THR GLU GLU                      
HET    13F  A 201      66                                                       
HET    EDO  A 202       4                                                       
HETNAM     13F 3-METHYL-2-OXO-N-PHENYL-1,2,3,4-TETRAHYDROQUINAZOLINE-           
HETNAM   2 13F  6-SULFONAMIDE                                                   
HETNAM     EDO 1,2-ETHANEDIOL                                                   
HETSYN     EDO ETHYLENE GLYCOL                                                  
FORMUL   2  13F    C15 H15 N3 O3 S                                              
FORMUL   3  EDO    C2 H6 O2                                                     
FORMUL   4  HOH   *131(H2 O)                                                    
HELIX    1   1 LEU A   92  LEU A   92  1                                   1
SITE     1 AC1 12 LYS A  57  TRP A  81  PRO A  82  PHE A  83                    
SITE     2 AC1 12 LEU A  92  ASN A 116  ASN A 140  MET A 149                    
SITE     3 AC1 12 EDO A 202  HOH A 306  HOH A 346  HOH A 384                    
SITE     1 AC2  8 SER A  51  ASN A  52  LYS A  57  TRP A  81                    
SITE     2 AC2  8 ASN A 116  13F A 201  HOH A 308  HOH A 348                    
CRYST1   43.700   48.470   61.340  90.00  90.00  90.00 P 21 21 21    4          
ORIGX1      1.000000  0.000000  0.000000        0.00000                         
ORIGX2      0.000000  1.000000  0.000000        0.00000                         
ORIGX3      0.000000  0.000000  1.000000        0.00000                         
SCALE1      0.022883  0.000000  0.000000        0.00000                         
SCALE2      0.000000  0.020631  0.000000        0.00000                         
SCALE3      0.000000  0.000000  0.016303        0.00000                         
ATOM      1  N   LEU A  92       0.320   2.544  17.715  1.00 21.99           N
ANISOU    1  N   LEU A  92     2487   3060   2807    294    243    648       N
ATOM      2  CA  LEU A  92       1.049   2.740  18.976  1.00 21.17           C
ANISOU    2  CA  LEU A  92     2459   2916   2667    374    279    592       C
ATOM      3  C   LEU A  92       0.394   3.760  19.883  1.00 23.97           C
ANISOU    3  C   LEU A  92     2825   3283   2998    493    349    638       C
ATOM      4  O   LEU A  92       0.817   3.923  21.009  1.00 32.42           O
ANISOU    4  O   LEU A  92     3964   4322   4029    560    383    605       O
ATOM      5  CB  LEU A  92       2.503   3.208  18.730  1.00 21.42           C
ANISOU    5  CB  LEU A  92     2573   2888   2677    363    245    483       C
ATOM      6  CG  LEU A  92       3.341   2.213  17.975  1.00 20.32           C
ANISOU    6  CG  LEU A  92     2441   2725   2551    271    193    434       C
ATOM      7  CD1 LEU A  92       4.724   2.854  17.776  1.00 20.90           C
ANISOU    7  CD1 LEU A  92     2581   2754   2606    273    166    349       C
ATOM      8  CD2 LEU A  92       3.495   0.869  18.701  1.00 27.97           C
ANISOU    8  CD2 LEU A  92     3417   3691   3519    254    201    438       C
TER       9      LEU A  92
ATOM     10  N   LEU A  94       0.329   7.219  19.662  1.00 28.92           N
ANISOU   10  N   LEU A  94     3567   3851   3567    665    421    617       N
ATOM     11  CA  LEU A  94       1.166   8.385  19.830  1.00 35.54           C
ANISOU   11  CA  LEU A  94     4522   4619   4359    703    421    539       C
ATOM     12  C   LEU A  94       0.555   9.434  18.888  1.00 41.73           C
ANISOU   12  C   LEU A  94     5276   5417   5162    728    438    584       C
ATOM     13  O   LEU A  94       1.131   9.769  17.856  1.00 33.14           O
ANISOU   13  O   LEU A  94     4186   4315   4091    663    382    538       O
ATOM     14  CB  LEU A  94       2.614   8.048  19.423  1.00 26.40           C
ANISOU   14  CB  LEU A  94     3405   3423   3201    608    338    435       C
ATOM     15  CG  LEU A  94       3.240   6.779  19.963  1.00 24.83           C
ANISOU   15  CG  LEU A  94     3203   3227   3004    560    310    404       C
ATOM     16  CD1 LEU A  94       4.585   6.471  19.325  1.00 20.38           C
ANISOU   16  CD1 LEU A  94     2657   2636   2447    474    238    326       C
ATOM     17  CD2 LEU A  94       3.362   6.934  21.474  1.00 34.59           C
ANISOU   17  CD2 LEU A  94     4524   4434   4183    636    354    393       C
TER      18      LEU A  94
HETATM   85  O   HOH A 377       2.097   3.595  23.085  1.00 42.44           O
CONECT   73   70
CONECT   74   71
CONECT   75   72
CONECT   64   52   61   70
CONECT   65   53   62   71
CONECT   66   54   63   72
CONECT   43   31   40
CONECT   44   32   41
CONECT   45   33   42
CONECT   31   28   43
CONECT   32   29   44
CONECT   33   30   45
CONECT   46   25   49
CONECT   47   26   50
CONECT   48   27   51
CONECT   49   22   46   67
CONECT   50   23   47   68
CONECT   51   24   48   69
CONECT   22   49   70
CONECT   23   50   71
CONECT   24   51   72
CONECT   67   49   52   58
CONECT   68   50   53   59
CONECT   69   51   54   60
CONECT   58   19   67
CONECT   59   20   68
CONECT   60   21   69
CONECT   19   25   58
CONECT   20   26   59
CONECT   21   27   60
CONECT   25   19   46   76
CONECT   26   20   47   77
CONECT   27   21   48   78
CONECT   28   31   34   55
CONECT   29   32   35   56
CONECT   30   33   36   57
CONECT   34   28   37
CONECT   35   29   38
CONECT   36   30   39
CONECT   37   34   40
CONECT   38   35   41
CONECT   39   36   42
CONECT   40   37   43
CONECT   41   38   44
CONECT   42   39   45
CONECT   70   22   64   73
CONECT   71   23   65   74
CONECT   72   24   66   75
CONECT   52   64   67
CONECT   53   65   68
CONECT   54   66   69
CONECT   55   28   76
CONECT   56   29   77
CONECT   57   30   78
CONECT   79   76
CONECT   80   77
CONECT   81   78
CONECT   82   76
CONECT   83   77
CONECT   84   78
CONECT   61   64
CONECT   62   65
CONECT   63   66
CONECT   76   25   55   79   82
CONECT   77   26   56   80   83
CONECT   78   27   57   81   84
END
