# Supplementary material for: Scaffold repositioning of spiro-acridine derivatives as fungi chitinase inhibitor by target fishing and in vitro studies
Source: Sci Rep. 2023 May 5;13:7320. doi: 10.1038/s41598-023-33279-9 (PMC10163251; doi:10.1038/s41598-023-33279-9)
Supplement: Supplementary file 2 — Supplementary Information 2. [file 41598_2023_33279_MOESM2_ESM.zip › PDBQT_TARGETS_ALL/4hl5_15W.pdb]

HEADER    TRANSFERASE                             16-OCT-12   4HL5              
TITLE     COMPLEX STRUCTURE OF HUMAN TANKYRASE 2 WITH 7-HYDROXY -4'-            
TITLE    2 METHOXYFLAVONE                                                       
COMPND    MOL_ID: 1;                                                            
COMPND   2 MOLECULE: TANKYRASE-2;                                               
COMPND   3 CHAIN: A;                                                            
COMPND   4 FRAGMENT: C-TERMINAL FRAGMENT, UNP RESIDUES 946-1113;                
COMPND   5 SYNONYM: TANK2, ADP-RIBOSYLTRANSFERASE DIPHTHERIA TOXIN-LIKE 6,      
COMPND   6 ARTD6, POLY [ADP-RIBOSE] POLYMERASE 5B, TNKS-2, TRF1-INTERACTING     
COMPND   7 ANKYRIN-RELATED ADP-RIBOSE POLYMERASE 2, TANKYRASE II, TANKYRASE-LIKE
COMPND   8 PROTEIN, TANKYRASE-RELATED PROTEIN;                                  
COMPND   9 EC: 2.4.2.30;                                                        
COMPND  10 ENGINEERED: YES;                                                     
COMPND  11 MOL_ID: 2;                                                           
COMPND  12 MOLECULE: TANKYRASE-2;                                               
COMPND  13 CHAIN: C;                                                            
COMPND  14 FRAGMENT: C-TERMINAL FRAGMENT, UNP RESIDUES 1114-1162;               
COMPND  15 EC: 2.4.2.30;                                                        
COMPND  16 ENGINEERED: YES                                                      
SOURCE    MOL_ID: 1;                                                            
SOURCE   2 ORGANISM_SCIENTIFIC: HOMO SAPIENS;                                   
SOURCE   3 ORGANISM_COMMON: HUMAN;                                              
SOURCE   4 ORGANISM_TAXID: 9606;                                                
SOURCE   5 GENE: TNKS2, PARP5B, TANK2, TNKL;                                    
SOURCE   6 EXPRESSION_SYSTEM: ESCHERICHIA COLI;                                 
SOURCE   7 EXPRESSION_SYSTEM_TAXID: 469008;                                     
SOURCE   8 EXPRESSION_SYSTEM_STRAIN: ROSETTA 2(DE3);                            
SOURCE   9 EXPRESSION_SYSTEM_VECTOR_TYPE: PLASMID;                              
SOURCE  10 EXPRESSION_SYSTEM_PLASMID: PNIC-BSA4;                                
SOURCE  11 MOL_ID: 2;                                                           
SOURCE  12 ORGANISM_SCIENTIFIC: HOMO SAPIENS;                                   
SOURCE  13 ORGANISM_COMMON: HUMAN;                                              
SOURCE  14 ORGANISM_TAXID: 9606;                                                
SOURCE  15 GENE: TNKS2, PARP5B, TANK2, TNKL;                                    
SOURCE  16 EXPRESSION_SYSTEM: ESCHERICHIA COLI;                                 
SOURCE  17 EXPRESSION_SYSTEM_TAXID: 469008;                                     
SOURCE  18 EXPRESSION_SYSTEM_STRAIN: ROSETTA 2(DE3);                            
SOURCE  19 EXPRESSION_SYSTEM_VECTOR_TYPE: PLASMID;                              
SOURCE  20 EXPRESSION_SYSTEM_PLASMID: PNIC-BSA4                                 
KEYWDS    PROTEIN-LIGAND COMPLEX, DIPHTHERIA TOXIN LIKE FOLD, TRANSFERASE, ADP- 
KEYWDS   2 RIBOSYLATION                                                         
EXPDTA    X-RAY DIFFRACTION                                                     
AUTHOR    M.NARWAL,T.HAIKARAINEN,L.LEHTIO                                       
REVDAT   3   22-MAY-13 4HL5    1       JRNL                                     
REVDAT   2   08-MAY-13 4HL5    1       JRNL                                     
REVDAT   1   31-OCT-12 4HL5    0                                                
JRNL        AUTH   M.NARWAL,T.HAIKARAINEN,A.FALLARERO,P.M.VUORELA,L.LEHTIO      
JRNL        TITL   SCREENING AND STRUCTURAL ANALYSIS OF FLAVONES INHIBITING     
JRNL        TITL 2 TANKYRASES.                                                  
JRNL        REF    J.MED.CHEM.                   V.  56  3507 2013              
JRNL        REFN                   ISSN 0022-2623                               
JRNL        PMID   23574272                                                     
JRNL        DOI    10.1021/JM3018783                                            
REMARK   2                                                                      
REMARK   2 RESOLUTION.    2.20 ANGSTROMS.                                       
REMARK   3                                                                      
REMARK   3 REFINEMENT.                                                          
REMARK   3   PROGRAM     : REFMAC 5.6.0117                                      
REMARK   3   AUTHORS     : MURSHUDOV,VAGIN,DODSON                               
REMARK   3                                                                      
REMARK   3    REFINEMENT TARGET : MAXIMUM LIKELIHOOD                            
REMARK   3                                                                      
REMARK   3  DATA USED IN REFINEMENT.                                            
REMARK   3   RESOLUTION RANGE HIGH (ANGSTROMS) : 2.20                           
REMARK   3   RESOLUTION RANGE LOW  (ANGSTROMS) : 47.45                          
REMARK   3   DATA CUTOFF            (SIGMA(F)) : NULL                           
REMARK   3   COMPLETENESS FOR RANGE        (%) : 99.6                           
REMARK   3   NUMBER OF REFLECTIONS             : 13548                          
REMARK   3                                                                      
REMARK   3  FIT TO DATA USED IN REFINEMENT.                                     
REMARK   3   CROSS-VALIDATION METHOD          : THROUGHOUT                      
REMARK   3   FREE R VALUE TEST SET SELECTION  : RANDOM                          
REMARK   3   R VALUE     (WORKING + TEST SET) : 0.210                           
REMARK   3   R VALUE            (WORKING SET) : 0.208                           
REMARK   3   FREE R VALUE                     : 0.242                           
REMARK   3   FREE R VALUE TEST SET SIZE   (%) : 5.000                           
REMARK   3   FREE R VALUE TEST SET COUNT      : 713                             
REMARK   3                                                                      
REMARK   3  FIT IN THE HIGHEST RESOLUTION BIN.                                  
REMARK   3   TOTAL NUMBER OF BINS USED           : 20                           
REMARK   3   BIN RESOLUTION RANGE HIGH       (A) : 2.19                         
REMARK   3   BIN RESOLUTION RANGE LOW        (A) : 2.25                         
REMARK   3   REFLECTION IN BIN     (WORKING SET) : 815                          
REMARK   3   BIN COMPLETENESS (WORKING+TEST) (%) : 94.09                        
REMARK   3   BIN R VALUE           (WORKING SET) : 0.2680                       
REMARK   3   BIN FREE R VALUE SET COUNT          : 45                           
REMARK   3   BIN FREE R VALUE                    : 0.3460                       
REMARK   3                                                                      
REMARK   3  NUMBER OF NON-HYDROGEN ATOMS USED IN REFINEMENT.                    
REMARK   3   PROTEIN ATOMS            : 1669                                    
REMARK   3   NUCLEIC ACID ATOMS       : 0                                       
REMARK   3   HETEROGEN ATOMS          : 38                                      
REMARK   3   SOLVENT ATOMS            : 78                                      
REMARK   3                                                                      
REMARK   3  B VALUES.                                                           
REMARK   3   FROM WILSON PLOT           (A**2) : NULL                           
REMARK   3   MEAN B VALUE      (OVERALL, A**2) : 23.12                          
REMARK   3   OVERALL ANISOTROPIC B VALUE.                                       
REMARK   3    B11 (A**2) : 0.33000                                              
REMARK   3    B22 (A**2) : 0.33000                                              
REMARK   3    B33 (A**2) : -0.66000                                             
REMARK   3    B12 (A**2) : 0.00000                                              
REMARK   3    B13 (A**2) : 0.00000                                              
REMARK   3    B23 (A**2) : 0.00000                                              
REMARK   3                                                                      
REMARK   3  ESTIMATED OVERALL COORDINATE ERROR.                                 
REMARK   3   ESU BASED ON R VALUE                            (A): 0.246         
REMARK   3   ESU BASED ON FREE R VALUE                       (A): 0.196         
REMARK   3   ESU BASED ON MAXIMUM LIKELIHOOD                 (A): 0.149         
REMARK   3   ESU FOR B VALUES BASED ON MAXIMUM LIKELIHOOD (A**2): 5.921         
REMARK   3                                                                      
REMARK   3 CORRELATION COEFFICIENTS.                                            
REMARK   3   CORRELATION COEFFICIENT FO-FC      : 0.937                         
REMARK   3   CORRELATION COEFFICIENT FO-FC FREE : 0.925                         
REMARK   3                                                                      
REMARK   3  RMS DEVIATIONS FROM IDEAL VALUES        COUNT    RMS    WEIGHT      
REMARK   3   BOND LENGTHS REFINED ATOMS        (A):  1748 ; 0.011 ; 0.019       
REMARK   3   BOND LENGTHS OTHERS               (A):  1211 ; 0.001 ; 0.020       
REMARK   3   BOND ANGLES REFINED ATOMS   (DEGREES):  2352 ; 1.411 ; 1.951       
REMARK   3   BOND ANGLES OTHERS          (DEGREES):  2909 ; 0.852 ; 3.002       
REMARK   3   TORSION ANGLES, PERIOD 1    (DEGREES):   206 ; 6.373 ; 5.000       
REMARK   3   TORSION ANGLES, PERIOD 2    (DEGREES):    90 ;33.716 ;22.889       
REMARK   3   TORSION ANGLES, PERIOD 3    (DEGREES):   286 ;14.886 ;15.000       
REMARK   3   TORSION ANGLES, PERIOD 4    (DEGREES):    14 ;17.753 ;15.000       
REMARK   3   CHIRAL-CENTER RESTRAINTS       (A**3):   233 ; 0.085 ; 0.200       
REMARK   3   GENERAL PLANES REFINED ATOMS      (A):  1958 ; 0.005 ; 0.021       
REMARK   3   GENERAL PLANES OTHERS             (A):   392 ; 0.001 ; 0.020       
REMARK   3   NON-BONDED CONTACTS REFINED ATOMS (A):  NULL ;  NULL ;  NULL       
REMARK   3   NON-BONDED CONTACTS OTHERS        (A):  NULL ;  NULL ;  NULL       
REMARK   3   NON-BONDED TORSION REFINED ATOMS  (A):  NULL ;  NULL ;  NULL       
REMARK   3   NON-BONDED TORSION OTHERS         (A):  NULL ;  NULL ;  NULL       
REMARK   3   H-BOND (X...Y) REFINED ATOMS      (A):  NULL ;  NULL ;  NULL       
REMARK   3   H-BOND (X...Y) OTHERS             (A):  NULL ;  NULL ;  NULL       
REMARK   3   POTENTIAL METAL-ION REFINED ATOMS (A):  NULL ;  NULL ;  NULL       
REMARK   3   POTENTIAL METAL-ION OTHERS        (A):  NULL ;  NULL ;  NULL       
REMARK   3   SYMMETRY VDW REFINED ATOMS        (A):  NULL ;  NULL ;  NULL       
REMARK   3   SYMMETRY VDW OTHERS               (A):  NULL ;  NULL ;  NULL       
REMARK   3   SYMMETRY H-BOND REFINED ATOMS     (A):  NULL ;  NULL ;  NULL       
REMARK   3   SYMMETRY H-BOND OTHERS            (A):  NULL ;  NULL ;  NULL       
REMARK   3   SYMMETRY METAL-ION REFINED ATOMS  (A):  NULL ;  NULL ;  NULL       
REMARK   3   SYMMETRY METAL-ION OTHERS         (A):  NULL ;  NULL ;  NULL       
REMARK   3                                                                      
REMARK   3  ISOTROPIC THERMAL FACTOR RESTRAINTS.     COUNT   RMS    WEIGHT      
REMARK   3   MAIN-CHAIN BOND REFINED ATOMS  (A**2):  NULL ;  NULL ;  NULL       
REMARK   3   MAIN-CHAIN BOND OTHER ATOMS    (A**2):  NULL ;  NULL ;  NULL       
REMARK   3   MAIN-CHAIN ANGLE REFINED ATOMS (A**2):  NULL ;  NULL ;  NULL       
REMARK   3   SIDE-CHAIN BOND REFINED ATOMS  (A**2):  NULL ;  NULL ;  NULL       
REMARK   3   SIDE-CHAIN ANGLE REFINED ATOMS (A**2):  NULL ;  NULL ;  NULL       
REMARK   3                                                                      
REMARK   3 ANISOTROPIC THERMAL FACTOR RESTRAINTS.    COUNT   RMS   WEIGHT       
REMARK   3   RIGID-BOND RESTRAINTS          (A**2):  NULL ;  NULL ;  NULL       
REMARK   3   SPHERICITY; FREE ATOMS         (A**2):  NULL ;  NULL ;  NULL       
REMARK   3   SPHERICITY; BONDED ATOMS       (A**2):  NULL ;  NULL ;  NULL       
REMARK   3                                                                      
REMARK   3  NCS RESTRAINTS STATISTICS                                           
REMARK   3   NUMBER OF DIFFERENT NCS GROUPS : NULL                              
REMARK   3                                                                      
REMARK   3  TLS DETAILS                                                         
REMARK   3   NUMBER OF TLS GROUPS  : NULL                                       
REMARK   3                                                                      
REMARK   3  BULK SOLVENT MODELLING.                                             
REMARK   3   METHOD USED : MASK                                                 
REMARK   3   PARAMETERS FOR MASK CALCULATION                                    
REMARK   3   VDW PROBE RADIUS   : 1.20                                          
REMARK   3   ION PROBE RADIUS   : 0.80                                          
REMARK   3   SHRINKAGE RADIUS   : 0.80                                          
REMARK   3                                                                      
REMARK   3  OTHER REFINEMENT REMARKS: HYDROGENS HAVE BEEN ADDED IN THE RIDING   
REMARK   3  POSITIONS                                                           
REMARK   4                                                                      
REMARK   4 4HL5 COMPLIES WITH FORMAT V. 3.30, 13-JUL-11                         
REMARK 100                                                                      
REMARK 100 THIS ENTRY HAS BEEN PROCESSED BY RCSB ON 18-OCT-12.                  
REMARK 100 THE RCSB ID CODE IS RCSB075602.                                      
REMARK 200                                                                      
REMARK 200 EXPERIMENTAL DETAILS                                                 
REMARK 200  EXPERIMENT TYPE                : X-RAY DIFFRACTION                  
REMARK 200  DATE OF DATA COLLECTION        : 19-MAY-12                          
REMARK 200  TEMPERATURE           (KELVIN) : 100                                
REMARK 200  PH                             : 8.5                                
REMARK 200  NUMBER OF CRYSTALS USED        : 1                                  
REMARK 200                                                                      
REMARK 200  SYNCHROTRON              (Y/N) : Y                                  
REMARK 200  RADIATION SOURCE               : ESRF                               
REMARK 200  BEAMLINE                       : ID23-2                             
REMARK 200  X-RAY GENERATOR MODEL          : NULL                               
REMARK 200  MONOCHROMATIC OR LAUE    (M/L) : M                                  
REMARK 200  WAVELENGTH OR RANGE        (A) : 0.87260                            
REMARK 200  MONOCHROMATOR                  : SI (111)                           
REMARK 200  OPTICS                         : NULL                               
REMARK 200                                                                      
REMARK 200  DETECTOR TYPE                  : CCD                                
REMARK 200  DETECTOR MANUFACTURER          : MARMOSAIC 225 MM CCD               
REMARK 200  INTENSITY-INTEGRATION SOFTWARE : XDS                                
REMARK 200  DATA SCALING SOFTWARE          : XSCALE                             
REMARK 200                                                                      
REMARK 200  NUMBER OF UNIQUE REFLECTIONS   : 14262                              
REMARK 200  RESOLUTION RANGE HIGH      (A) : 2.200                              
REMARK 200  RESOLUTION RANGE LOW       (A) : 47.450                             
REMARK 200  REJECTION CRITERIA  (SIGMA(I)) : -3.000                             
REMARK 200                                                                      
REMARK 200 OVERALL.                                                             
REMARK 200  COMPLETENESS FOR RANGE     (%) : 99.6                               
REMARK 200  DATA REDUNDANCY                : 7.600                              
REMARK 200  R MERGE                    (I) : 0.15900                            
REMARK 200  R SYM                      (I) : NULL                               
REMARK 200  <I/SIGMA(I)> FOR THE DATA SET  : 9.1900                             
REMARK 200                                                                      
REMARK 200 IN THE HIGHEST RESOLUTION SHELL.                                     
REMARK 200  HIGHEST RESOLUTION SHELL, RANGE HIGH (A) : 2.20                     
REMARK 200  HIGHEST RESOLUTION SHELL, RANGE LOW  (A) : 2.25                     
REMARK 200  COMPLETENESS FOR SHELL     (%) : 94.9                               
REMARK 200  DATA REDUNDANCY IN SHELL       : 7.50                               
REMARK 200  R MERGE FOR SHELL          (I) : 0.82600                            
REMARK 200  R SYM FOR SHELL            (I) : NULL                               
REMARK 200  <I/SIGMA(I)> FOR SHELL         : 2.060                              
REMARK 200                                                                      
REMARK 200 DIFFRACTION PROTOCOL: SINGLE WAVELENGTH                              
REMARK 200 METHOD USED TO DETERMINE THE STRUCTURE: MOLECULAR REPLACEMENT        
REMARK 200 SOFTWARE USED: MOLREP                                                
REMARK 200 STARTING MODEL: 3U9H                                                 
REMARK 200                                                                      
REMARK 200 REMARK: NULL                                                         
REMARK 280                                                                      
REMARK 280 CRYSTAL                                                              
REMARK 280 SOLVENT CONTENT, VS   (%): 49.06                                     
REMARK 280 MATTHEWS COEFFICIENT, VM (ANGSTROMS**3/DA): 2.41                     
REMARK 280                                                                      
REMARK 280 CRYSTALLIZATION CONDITIONS: 0.2 M LISO4, 0.1 M TRIS HCL 24 %         
REMARK 280  PEG3350, PH 8.5, VAPOR DIFFUSION, SITTING DROP, TEMPERATURE 277K    
REMARK 290                                                                      
REMARK 290 CRYSTALLOGRAPHIC SYMMETRY                                            
REMARK 290 SYMMETRY OPERATORS FOR SPACE GROUP: P 41 21 2                        
REMARK 290                                                                      
REMARK 290      SYMOP   SYMMETRY                                                
REMARK 290     NNNMMM   OPERATOR                                                
REMARK 290       1555   X,Y,Z                                                   
REMARK 290       2555   -X,-Y,Z+1/2                                             
REMARK 290       3555   -Y+1/2,X+1/2,Z+1/4                                      
REMARK 290       4555   Y+1/2,-X+1/2,Z+3/4                                      
REMARK 290       5555   -X+1/2,Y+1/2,-Z+1/4                                     
REMARK 290       6555   X+1/2,-Y+1/2,-Z+3/4                                     
REMARK 290       7555   Y,X,-Z                                                  
REMARK 290       8555   -Y,-X,-Z+1/2                                            
REMARK 290                                                                      
REMARK 290     WHERE NNN -> OPERATOR NUMBER                                     
REMARK 290           MMM -> TRANSLATION VECTOR                                  
REMARK 290                                                                      
REMARK 290 CRYSTALLOGRAPHIC SYMMETRY TRANSFORMATIONS                            
REMARK 290 THE FOLLOWING TRANSFORMATIONS OPERATE ON THE ATOM/HETATM             
REMARK 290 RECORDS IN THIS ENTRY TO PRODUCE CRYSTALLOGRAPHICALLY                
REMARK 290 RELATED MOLECULES.                                                   
REMARK 290   SMTRY1   1  1.000000  0.000000  0.000000        0.00000            
REMARK 290   SMTRY2   1  0.000000  1.000000  0.000000        0.00000            
REMARK 290   SMTRY3   1  0.000000  0.000000  1.000000        0.00000            
REMARK 290   SMTRY1   2 -1.000000  0.000000  0.000000        0.00000            
REMARK 290   SMTRY2   2  0.000000 -1.000000  0.000000        0.00000            
REMARK 290   SMTRY3   2  0.000000  0.000000  1.000000       58.60000            
REMARK 290   SMTRY1   3  0.000000 -1.000000  0.000000       33.55000            
REMARK 290   SMTRY2   3  1.000000  0.000000  0.000000       33.55000            
REMARK 290   SMTRY3   3  0.000000  0.000000  1.000000       29.30000            
REMARK 290   SMTRY1   4  0.000000  1.000000  0.000000       33.55000            
REMARK 290   SMTRY2   4 -1.000000  0.000000  0.000000       33.55000            
REMARK 290   SMTRY3   4  0.000000  0.000000  1.000000       87.90000            
REMARK 290   SMTRY1   5 -1.000000  0.000000  0.000000       33.55000            
REMARK 290   SMTRY2   5  0.000000  1.000000  0.000000       33.55000            
REMARK 290   SMTRY3   5  0.000000  0.000000 -1.000000       29.30000            
REMARK 290   SMTRY1   6  1.000000  0.000000  0.000000       33.55000            
REMARK 290   SMTRY2   6  0.000000 -1.000000  0.000000       33.55000            
REMARK 290   SMTRY3   6  0.000000  0.000000 -1.000000       87.90000            
REMARK 290   SMTRY1   7  0.000000  1.000000  0.000000        0.00000            
REMARK 290   SMTRY2   7  1.000000  0.000000  0.000000        0.00000            
REMARK 290   SMTRY3   7  0.000000  0.000000 -1.000000        0.00000            
REMARK 290   SMTRY1   8  0.000000 -1.000000  0.000000        0.00000            
REMARK 290   SMTRY2   8 -1.000000  0.000000  0.000000        0.00000            
REMARK 290   SMTRY3   8  0.000000  0.000000 -1.000000       58.60000            
REMARK 290                                                                      
REMARK 290 REMARK: NULL                                                         
REMARK 300                                                                      
REMARK 300 BIOMOLECULE: 1                                                       
REMARK 300 SEE REMARK 350 FOR THE AUTHOR PROVIDED AND/OR PROGRAM                
REMARK 300 GENERATED ASSEMBLY INFORMATION FOR THE STRUCTURE IN                  
REMARK 300 THIS ENTRY. THE REMARK MAY ALSO PROVIDE INFORMATION ON               
REMARK 300 BURIED SURFACE AREA.                                                 
REMARK 350                                                                      
REMARK 350 COORDINATES FOR A COMPLETE MULTIMER REPRESENTING THE KNOWN           
REMARK 350 BIOLOGICALLY SIGNIFICANT OLIGOMERIZATION STATE OF THE                
REMARK 350 MOLECULE CAN BE GENERATED BY APPLYING BIOMT TRANSFORMATIONS          
REMARK 350 GIVEN BELOW.  BOTH NON-CRYSTALLOGRAPHIC AND                          
REMARK 350 CRYSTALLOGRAPHIC OPERATIONS ARE GIVEN.                               
REMARK 350                                                                      
REMARK 350 BIOMOLECULE: 1                                                       
REMARK 350 AUTHOR DETERMINED BIOLOGICAL UNIT: DIMERIC                           
REMARK 350 SOFTWARE DETERMINED QUATERNARY STRUCTURE: DIMERIC                    
REMARK 350 SOFTWARE USED: PISA                                                  
REMARK 350 TOTAL BURIED SURFACE AREA: 5820 ANGSTROM**2                          
REMARK 350 SURFACE AREA OF THE COMPLEX: 10680 ANGSTROM**2                       
REMARK 350 CHANGE IN SOLVENT FREE ENERGY: -33.0 KCAL/MOL                        
REMARK 350 APPLY THE FOLLOWING TO CHAINS: A, C                                  
REMARK 350   BIOMT1   1  1.000000  0.000000  0.000000        0.00000            
REMARK 350   BIOMT2   1  0.000000  1.000000  0.000000        0.00000            
REMARK 350   BIOMT3   1  0.000000  0.000000  1.000000        0.00000            
REMARK 375                                                                      
REMARK 375 SPECIAL POSITION                                                     
REMARK 375 THE FOLLOWING ATOMS ARE FOUND TO BE WITHIN 0.15 ANGSTROMS            
REMARK 375 OF A SYMMETRY RELATED ATOM AND ARE ASSUMED TO BE ON SPECIAL          
REMARK 375 POSITIONS.                                                           
REMARK 375                                                                      
REMARK 375 ATOM RES CSSEQI                                                      
REMARK 375      HOH C1313  LIES ON A SPECIAL POSITION.                          
REMARK 465                                                                      
REMARK 465 MISSING RESIDUES                                                     
REMARK 465 THE FOLLOWING RESIDUES WERE NOT LOCATED IN THE                       
REMARK 465 EXPERIMENT. (M=MODEL NUMBER; RES=RESIDUE NAME; C=CHAIN               
REMARK 465 IDENTIFIER; SSSEQ=SEQUENCE NUMBER; I=INSERTION CODE.)                
REMARK 465                                                                      
REMARK 465   M RES C SSSEQI                                                     
REMARK 465     MET A   923                                                      
REMARK 465     HIS A   924                                                      
REMARK 465     HIS A   925                                                      
REMARK 465     HIS A   926                                                      
REMARK 465     HIS A   927                                                      
REMARK 465     HIS A   928                                                      
REMARK 465     HIS A   929                                                      
REMARK 465     SER A   930                                                      
REMARK 465     SER A   931                                                      
REMARK 465     GLY A   932                                                      
REMARK 465     VAL A   933                                                      
REMARK 465     ASP A   934                                                      
REMARK 465     LEU A   935                                                      
REMARK 465     GLY A   936                                                      
REMARK 465     THR A   937                                                      
REMARK 465     GLU A   938                                                      
REMARK 465     ASN A   939                                                      
REMARK 465     LEU A   940                                                      
REMARK 465     TYR A   941                                                      
REMARK 465     PHE A   942                                                      
REMARK 465     GLN A   943                                                      
REMARK 465     SER A   944                                                      
REMARK 465     MET A   945                                                      
REMARK 465     LEU A   946                                                      
REMARK 465     ASN A   947                                                      
REMARK 465     THR A   948                                                      
REMARK 465     SER A   949                                                      
REMARK 465     GLY A   950                                                      
REMARK 465     SER A   951                                                      
REMARK 465     MET A  1113                                                      
REMARK 465     LYS C  1114                                                      
REMARK 465     GLY C  1162                                                      
REMARK 500                                                                      
REMARK 500 GEOMETRY AND STEREOCHEMISTRY                                         
REMARK 500 SUBTOPIC: TORSION ANGLES                                             
REMARK 500                                                                      
REMARK 500 TORSION ANGLES OUTSIDE THE EXPECTED RAMACHANDRAN REGIONS:            
REMARK 500 (M=MODEL NUMBER; RES=RESIDUE NAME; C=CHAIN IDENTIFIER;               
REMARK 500 SSEQ=SEQUENCE NUMBER; I=INSERTION CODE).                             
REMARK 500                                                                      
REMARK 500 STANDARD TABLE:                                                      
REMARK 500 FORMAT:(10X,I3,1X,A3,1X,A1,I4,A1,4X,F7.2,3X,F7.2)                    
REMARK 500                                                                      
REMARK 500 EXPECTED VALUES: GJ KLEYWEGT AND TA JONES (1996). PHI/PSI-           
REMARK 500 CHOLOGY: RAMACHANDRAN REVISITED. STRUCTURE 4, 1395 - 1400            
REMARK 500                                                                      
REMARK 500  M RES CSSEQI        PSI       PHI                                   
REMARK 500    HIS A1021       49.86     29.09                                   
REMARK 500                                                                      
REMARK 500 REMARK: NULL                                                         
REMARK 620                                                                      
REMARK 620 METAL COORDINATION                                                   
REMARK 620 (M=MODEL NUMBER; RES=RESIDUE NAME; C=CHAIN IDENTIFIER;               
REMARK 620 SSEQ=SEQUENCE NUMBER; I=INSERTION CODE):                             
REMARK 620                                                                      
REMARK 620 COORDINATION ANGLES FOR:  M RES CSSEQI METAL                         
REMARK 620                              ZN A1202  ZN                            
REMARK 620 N RES CSSEQI ATOM                                                    
REMARK 620 1 HIS A1084   ND1                                                    
REMARK 620 2 CYS A1081   SG  103.9                                              
REMARK 620 3 CYS A1089   SG  111.6 112.7                                        
REMARK 620 4 CYS A1092   SG  100.5 109.9 116.8                                  
REMARK 620 N                    1     2     3                                   
REMARK 800                                                                      
REMARK 800 SITE                                                                 
REMARK 800 SITE_IDENTIFIER: AC1                                                 
REMARK 800 EVIDENCE_CODE: SOFTWARE                                              
REMARK 800 SITE_DESCRIPTION: BINDING SITE FOR RESIDUE SO4 A 1201                
REMARK 800                                                                      
REMARK 800 SITE_IDENTIFIER: AC2                                                 
REMARK 800 EVIDENCE_CODE: SOFTWARE                                              
REMARK 800 SITE_DESCRIPTION: BINDING SITE FOR RESIDUE ZN A 1202                 
REMARK 800                                                                      
REMARK 800 SITE_IDENTIFIER: AC3                                                 
REMARK 800 EVIDENCE_CODE: SOFTWARE                                              
REMARK 800 SITE_DESCRIPTION: BINDING SITE FOR RESIDUE PEG A 1203                
REMARK 800                                                                      
REMARK 800 SITE_IDENTIFIER: AC4                                                 
REMARK 800 EVIDENCE_CODE: SOFTWARE                                              
REMARK 800 SITE_DESCRIPTION: BINDING SITE FOR RESIDUE 15W A 1204                
REMARK 800                                                                      
REMARK 800 SITE_IDENTIFIER: AC5                                                 
REMARK 800 EVIDENCE_CODE: SOFTWARE                                              
REMARK 800 SITE_DESCRIPTION: BINDING SITE FOR RESIDUE SO4 C 1201                
REMARK 900                                                                      
REMARK 900 RELATED ENTRIES                                                      
REMARK 900 RELATED ID: 3U9H   RELATED DB: PDB                                   
REMARK 900 TANKYRASE 2 IN COMPLE WITH NICOTINAMIDE                              
REMARK 900 RELATED ID: 3U9Y   RELATED DB: PDB                                   
REMARK 900 TANKYRASE 2 IN COMPLE WITH OLAPARIB                                  
REMARK 900 RELATED ID: 3UA9   RELATED DB: PDB                                   
REMARK 900 TANKYRASE 2 IN COMPLE WITH A SELECTIVE INHIBITOR                     
REMARK 900 RELATED ID: 4HKI   RELATED DB: PDB                                   
REMARK 900 TANKYRASE 2 IN COMPLE WITH FLAVONE                                   
REMARK 900 RELATED ID: 4HKK   RELATED DB: PDB                                   
REMARK 900 TANKYRASE 2 IN COMPLE WITH APIGENIN                                  
REMARK 900 RELATED ID: 4HKN   RELATED DB: PDB                                   
REMARK 900 TANKYRASE 2 IN COMPLE WITH LUTEOLIN                                  
REMARK 900 RELATED ID: 4HLF   RELATED DB: PDB                                   
REMARK 900 TANKYRASE 2 IN COMPLE WITH 7,3',4'-TRIHYDROXYFLAVONE                 
REMARK 900 RELATED ID: 4HLG   RELATED DB: PDB                                   
REMARK 900 TANKYRASE 2 IN COMPLE WITH 3'-HYDROXYFLAVONE                         
REMARK 900 RELATED ID: 4HLH   RELATED DB: PDB                                   
REMARK 900 TANKYRASE 2 IN COMPLE WITH 4'-FLUOROFLAVONE                          
REMARK 900 RELATED ID: 4HLK   RELATED DB: PDB                                   
REMARK 900 TANKYRASE 2 IN COMPLEX WITH 4'-METHYLFLAVONE                         
REMARK 900 RELATED ID: 4HLM   RELATED DB: PDB                                   
REMARK 900 TANKYRASE 2 IN COMPLEX WITH 3',4'-DIHYDROXYFLAVONE                   
REMARK 900 RELATED ID: 4HMH   RELATED DB: PDB                                   
REMARK 900 TANKYRASE 2 IN COMPLEX WITH 7,3-DIHYDROXYFLAVONE                     
REMARK 999                                                                      
REMARK 999 SEQUENCE                                                             
REMARK 999 AUTHOR STATES THAT THE BACTERIAL EXPRESSED TANKYRASE 2 CATALYTIC     
REMARK 999 DOMAIN (UNP RESIDUES 946-1162) WAS CLEAVED WITH CHYMOTRYPSIN         
REMARK 999 PRODUCING TWO POLYPEPTIDES OF RESIDUES 946-1113(CHAIN A) AND         
REMARK 999 RESIDUES 1114-1162(CHAIN C).                                         
DBREF  4HL5 A  946  1113  UNP    Q9H2K2   TNKS2_HUMAN    946   1113             
DBREF  4HL5 C 1114  1162  UNP    Q9H2K2   TNKS2_HUMAN   1114   1162             
SEQADV 4HL5 MET A  923  UNP  Q9H2K2              EXPRESSION TAG                 
SEQADV 4HL5 HIS A  924  UNP  Q9H2K2              EXPRESSION TAG                 
SEQADV 4HL5 HIS A  925  UNP  Q9H2K2              EXPRESSION TAG                 
SEQADV 4HL5 HIS A  926  UNP  Q9H2K2              EXPRESSION TAG                 
SEQADV 4HL5 HIS A  927  UNP  Q9H2K2              EXPRESSION TAG                 
SEQADV 4HL5 HIS A  928  UNP  Q9H2K2              EXPRESSION TAG                 
SEQADV 4HL5 HIS A  929  UNP  Q9H2K2              EXPRESSION TAG                 
SEQADV 4HL5 SER A  930  UNP  Q9H2K2              EXPRESSION TAG                 
SEQADV 4HL5 SER A  931  UNP  Q9H2K2              EXPRESSION TAG                 
SEQADV 4HL5 GLY A  932  UNP  Q9H2K2              EXPRESSION TAG                 
SEQADV 4HL5 VAL A  933  UNP  Q9H2K2              EXPRESSION TAG                 
SEQADV 4HL5 ASP A  934  UNP  Q9H2K2              EXPRESSION TAG                 
SEQADV 4HL5 LEU A  935  UNP  Q9H2K2              EXPRESSION TAG                 
SEQADV 4HL5 GLY A  936  UNP  Q9H2K2              EXPRESSION TAG                 
SEQADV 4HL5 THR A  937  UNP  Q9H2K2              EXPRESSION TAG                 
SEQADV 4HL5 GLU A  938  UNP  Q9H2K2              EXPRESSION TAG                 
SEQADV 4HL5 ASN A  939  UNP  Q9H2K2              EXPRESSION TAG                 
SEQADV 4HL5 LEU A  940  UNP  Q9H2K2              EXPRESSION TAG                 
SEQADV 4HL5 TYR A  941  UNP  Q9H2K2              EXPRESSION TAG                 
SEQADV 4HL5 PHE A  942  UNP  Q9H2K2              EXPRESSION TAG                 
SEQADV 4HL5 GLN A  943  UNP  Q9H2K2              EXPRESSION TAG                 
SEQADV 4HL5 SER A  944  UNP  Q9H2K2              EXPRESSION TAG                 
SEQADV 4HL5 MET A  945  UNP  Q9H2K2              EXPRESSION TAG                 
SEQRES   1 A  191  MET HIS HIS HIS HIS HIS HIS SER SER GLY VAL ASP LEU          
SEQRES   2 A  191  GLY THR GLU ASN LEU TYR PHE GLN SER MET LEU ASN THR          
SEQRES   3 A  191  SER GLY SER GLY THR ILE LEU ILE ASP LEU SER PRO ASP          
SEQRES   4 A  191  ASP LYS GLU PHE GLN SER VAL GLU GLU GLU MET GLN SER          
SEQRES   5 A  191  THR VAL ARG GLU HIS ARG ASP GLY GLY HIS ALA GLY GLY          
SEQRES   6 A  191  ILE PHE ASN ARG TYR ASN ILE LEU LYS ILE GLN LYS VAL          
SEQRES   7 A  191  CYS ASN LYS LYS LEU TRP GLU ARG TYR THR HIS ARG ARG          
SEQRES   8 A  191  LYS GLU VAL SER GLU GLU ASN HIS ASN HIS ALA ASN GLU          
SEQRES   9 A  191  ARG MET LEU PHE HIS GLY SER PRO PHE VAL ASN ALA ILE          
SEQRES  10 A  191  ILE HIS LYS GLY PHE ASP GLU ARG HIS ALA TYR ILE GLY          
SEQRES  11 A  191  GLY MET PHE GLY ALA GLY ILE TYR PHE ALA GLU ASN SER          
SEQRES  12 A  191  SER LYS SER ASN GLN TYR VAL TYR GLY ILE GLY GLY GLY          
SEQRES  13 A  191  THR GLY CYS PRO VAL HIS LYS ASP ARG SER CYS TYR ILE          
SEQRES  14 A  191  CYS HIS ARG GLN LEU LEU PHE CYS ARG VAL THR LEU GLY          
SEQRES  15 A  191  LYS SER PHE LEU GLN PHE SER ALA MET                          
SEQRES   1 C   49  LYS MET ALA HIS SER PRO PRO GLY HIS HIS SER VAL THR          
SEQRES   2 C   49  GLY ARG PRO SER VAL ASN GLY LEU ALA LEU ALA GLU TYR          
SEQRES   3 C   49  VAL ILE TYR ARG GLY GLU GLN ALA TYR PRO GLU TYR LEU          
SEQRES   4 C   49  ILE THR TYR GLN ILE MET ARG PRO GLU GLY                      
HET    SO4  A1201       5                                                       
HET     ZN  A1202       1                                                       
HET    PEG  A1203       7                                                       
HET    15W  A1204      20                                                       
HET    SO4  C1201       5                                                       
HETNAM     SO4 SULFATE ION                                                      
HETNAM      ZN ZINC ION                                                         
HETNAM     PEG DI(HYDROXYETHYL)ETHER                                            
HETNAM     15W 7-HYDROXY-2-(4-METHOXYPHENYL)-4H-CHROMEN-4-ONE                   
HETSYN     15W 7-HYDROXY-4'-METHOXYFLAVONE                                      
FORMUL   3  SO4    2(O4 S 2-)                                                   
FORMUL   4   ZN    ZN 2+                                                        
FORMUL   5  PEG    C4 H10 O3                                                    
FORMUL   6  15W    C16 H12 O4                                                   
FORMUL   8  HOH   *78(H2 O)                                                     
HELIX    1   1 PHE A 1035  PHE A 1035  1                                   1
HELIX    2   2 ARG A 1047  ALA A 1049  1                                   3
HELIX    3   3 LYS A 1067  SER A 1068  1                                   2
HELIX    4   4 TYR A 1071  TYR A 1071  1                                   1
HELIX    5   5 ILE A 1075  ILE A 1075  1                                   1
SHEET    1   1 1 PHE A1030  HIS A1031  0
SHEET    2   2 1 TYR A1060  ALA A1062  0
SHEET    3   3 1 GLU C1138  GLU C1138  0
LINK         ND1 HIS A1084                ZN    ZN A1202     1555   1555  2.09  
LINK         SG  CYS A1081                ZN    ZN A1202     1555   1555  2.27  
LINK         SG  CYS A1089                ZN    ZN A1202     1555   1555  2.33  
LINK         SG  CYS A1092                ZN    ZN A1202     1555   1555  2.35  
SITE     1 AC1  6 ARG A 977  HIS A 979  ARG A 980  LYS A1067                    
SITE     2 AC1  6 GLN A1070  HOH C1303                                          
SITE     1 AC2  4 CYS A1081  HIS A1084  CYS A1089  CYS A1092                    
SITE     1 AC3  4 CYS A1001  TRP A1006  TYR C1148  GLU C1150                    
SITE     1 AC4  9 HIS A1031  GLY A1032  PHE A1035  TYR A1050                    
SITE     2 AC4  9 TYR A1060  LYS A1067  SER A1068  TYR A1071                    
SITE     3 AC4  9 GLU C1138                                                     
SITE     1 AC5  5 ASN A 990  ARG A 991  HOH A1335  PRO C1160                    
SITE     2 AC5  5 GLU C1161                                                     
CRYST1   67.100   67.100  117.200  90.00  90.00  90.00 P 41 21 2     8          
ORIGX1      1.000000  0.000000  0.000000        0.00000                         
ORIGX2      0.000000  1.000000  0.000000        0.00000                         
ORIGX3      0.000000  0.000000  1.000000        0.00000                         
SCALE1      0.014903  0.000000  0.000000        0.00000                         
SCALE2      0.000000  0.014903  0.000000        0.00000                         
SCALE3      0.000000  0.000000  0.008532        0.00000                         
ATOM      1  N   PHE A1030       1.215 -10.324  -8.706  1.00 15.37           N
ATOM      2  CA  PHE A1030       1.813 -11.174  -9.713  1.00 17.23           C
ATOM      3  C   PHE A1030       1.267 -10.881 -11.115  1.00 16.95           C
ATOM      4  O   PHE A1030       0.189 -10.361 -11.247  1.00 16.95           O
ATOM      5  CB  PHE A1030       1.641 -12.624  -9.335  1.00 17.44           C
ATOM      6  CG  PHE A1030       2.475 -13.047  -8.147  1.00 18.83           C
ATOM      7  CD1 PHE A1030       3.784 -13.469  -8.317  1.00 20.30           C
ATOM      8  CD2 PHE A1030       1.922 -13.098  -6.865  1.00 19.69           C
ATOM      9  CE1 PHE A1030       4.541 -13.913  -7.241  1.00 20.46           C
ATOM     10  CE2 PHE A1030       2.673 -13.539  -5.780  1.00 20.30           C
ATOM     11  CZ  PHE A1030       3.981 -13.951  -5.965  1.00 20.71           C
ATOM     12  N   HIS A1031       2.059 -11.173 -12.141  1.00 16.34           N
ATOM     13  CA  HIS A1031       1.609 -11.060 -13.512  1.00 16.54           C
ATOM     14  C   HIS A1031       2.348 -12.093 -14.337  1.00 17.00           C
ATOM     15  O   HIS A1031       3.556 -12.143 -14.302  1.00 15.67           O
ATOM     16  CB  HIS A1031       1.832  -9.663 -14.025  1.00 16.36           C
ATOM     17  CG  HIS A1031       1.403  -9.443 -15.458  1.00 16.59           C
ATOM     18  ND1 HIS A1031       0.159  -9.050 -15.796  1.00 16.92           N
ATOM     19  CD2 HIS A1031       2.122  -9.523 -16.646  1.00 16.25           C
ATOM     20  CE1 HIS A1031       0.081  -8.906 -17.118  1.00 16.42           C
ATOM     21  NE2 HIS A1031       1.284  -9.192 -17.642  1.00 16.69           N
ATOM     22  N   GLY A1032       1.598 -12.955 -15.027  1.00 16.70           N
ATOM     23  CA  GLY A1032       2.173 -13.929 -15.953  1.00 18.20           C
ATOM     24  C   GLY A1032       1.794 -13.541 -17.367  1.00 18.56           C
ATOM     25  O   GLY A1032       0.630 -13.267 -17.652  1.00 19.42           O
ATOM     26  N   SER A1033       2.771 -13.479 -18.257  1.00 19.81           N
ATOM     27  CA  SER A1033       2.507 -13.129 -19.652  1.00 20.29           C
ATOM     28  C   SER A1033       3.536 -13.774 -20.565  1.00 21.80           C
ATOM     29  O   SER A1033       4.675 -13.889 -20.175  1.00 20.36           O
ATOM     30  CB  SER A1033       2.610 -11.650 -19.835  1.00 20.76           C
ATOM     31  OG  SER A1033       2.514 -11.311 -21.206  1.00 20.80           O
ATOM     32  N   PRO A1034       3.129 -14.192 -21.791  1.00 23.07           N
ATOM     33  CA  PRO A1034       4.150 -14.539 -22.796  1.00 23.91           C
ATOM     34  C   PRO A1034       5.014 -13.319 -23.158  1.00 23.61           C
ATOM     35  O   PRO A1034       6.035 -13.462 -23.794  1.00 24.09           O
ATOM     36  CB  PRO A1034       3.332 -15.013 -24.016  1.00 23.30           C
ATOM     37  CG  PRO A1034       1.939 -15.234 -23.512  1.00 23.90           C
ATOM     38  CD  PRO A1034       1.760 -14.331 -22.322  1.00 23.04           C
ATOM     39  N   PHE A1035       4.627 -12.136 -22.710  1.00 24.15           N
ATOM     40  CA  PHE A1035       5.305 -10.921 -23.122  1.00 26.04           C
ATOM     41  C   PHE A1035       6.262 -10.364 -22.064  1.00 25.37           C
ATOM     42  O   PHE A1035       6.615  -9.179 -22.105  1.00 25.13           O
ATOM     43  CB  PHE A1035       4.243  -9.900 -23.515  1.00 28.84           C
ATOM     44  CG  PHE A1035       3.309 -10.392 -24.605  1.00 32.10           C
ATOM     45  CD1 PHE A1035       3.822 -10.851 -25.817  1.00 33.48           C
ATOM     46  CD2 PHE A1035       1.930 -10.368 -24.436  1.00 34.43           C
ATOM     47  CE1 PHE A1035       2.985 -11.295 -26.831  1.00 35.42           C
ATOM     48  CE2 PHE A1035       1.083 -10.798 -25.457  1.00 35.48           C
ATOM     49  CZ  PHE A1035       1.613 -11.259 -26.654  1.00 34.95           C
TER      50      PHE A1035
ATOM     51  N   ARG A1047      -0.532  -3.256 -25.330  1.00 43.11           N
ATOM     52  CA  ARG A1047      -0.366  -4.573 -25.964  1.00 44.68           C
ATOM     53  C   ARG A1047      -0.313  -5.704 -24.934  1.00 40.51           C
ATOM     54  O   ARG A1047      -0.441  -6.868 -25.302  1.00 35.96           O
ATOM     55  CB  ARG A1047       0.920  -4.640 -26.802  1.00 49.03           C
ATOM     56  CG  ARG A1047       1.228  -3.415 -27.657  1.00 53.49           C
ATOM     57  CD  ARG A1047       2.730  -3.228 -27.879  1.00 58.30           C
ATOM     58  NE  ARG A1047       3.592  -3.225 -26.692  1.00 65.52           N
ATOM     59  CZ  ARG A1047       4.864  -2.811 -26.671  1.00 66.89           C
ATOM     60  NH1 ARG A1047       5.449  -2.331 -27.768  1.00 69.79           N
ATOM     61  NH2 ARG A1047       5.556  -2.855 -25.531  1.00 67.09           N
ATOM     62  N   HIS A1048      -0.095  -5.349 -23.660  1.00 39.20           N
ATOM     63  CA  HIS A1048      -0.074  -6.311 -22.525  1.00 37.58           C
ATOM     64  C   HIS A1048      -1.424  -6.412 -21.844  1.00 36.20           C
ATOM     65  O   HIS A1048      -1.579  -7.157 -20.867  1.00 32.41           O
ATOM     66  CB  HIS A1048       1.050  -5.923 -21.550  1.00 36.08           C
ATOM     67  CG  HIS A1048       2.374  -5.695 -22.248  1.00 35.98           C
ATOM     68  ND1 HIS A1048       2.894  -6.592 -23.109  1.00 38.10           N
ATOM     69  CD2 HIS A1048       3.240  -4.608 -22.254  1.00 36.18           C
ATOM     70  CE1 HIS A1048       4.040  -6.109 -23.629  1.00 37.42           C
ATOM     71  NE2 HIS A1048       4.256  -4.899 -23.102  1.00 36.21           N
ATOM     72  N   ALA A1049      -2.399  -5.658 -22.382  1.00 35.03           N
ATOM     73  CA  ALA A1049      -3.798  -5.626 -21.931  1.00 34.68           C
ATOM     74  C   ALA A1049      -4.561  -6.891 -22.303  1.00 32.48           C
ATOM     75  O   ALA A1049      -4.311  -7.471 -23.350  1.00 28.95           O
ATOM     76  CB  ALA A1049      -4.515  -4.424 -22.538  1.00 33.04           C
ATOM     77  N   TYR A1050      -5.504  -7.272 -21.436  1.00 31.16           N
ATOM     78  CA  TYR A1050      -6.349  -8.464 -21.605  1.00 30.85           C
ATOM     79  C   TYR A1050      -7.695  -7.990 -22.144  1.00 33.97           C
ATOM     80  O   TYR A1050      -8.628  -7.700 -21.379  1.00 37.65           O
ATOM     81  CB  TYR A1050      -6.524  -9.183 -20.259  1.00 27.77           C
ATOM     82  CG  TYR A1050      -7.262 -10.502 -20.277  1.00 27.49           C
ATOM     83  CD1 TYR A1050      -7.504 -11.187 -19.086  1.00 27.67           C
ATOM     84  CD2 TYR A1050      -7.726 -11.076 -21.459  1.00 27.99           C
ATOM     85  CE1 TYR A1050      -8.172 -12.393 -19.078  1.00 27.58           C
ATOM     86  CE2 TYR A1050      -8.405 -12.285 -21.456  1.00 28.20           C
ATOM     87  CZ  TYR A1050      -8.630 -12.930 -20.264  1.00 28.05           C
ATOM     88  OH  TYR A1050      -9.300 -14.128 -20.255  1.00 31.39           O
TER      89      TYR A1050
ATOM     90  N   TYR A1060      -3.963  -7.026 -16.069  1.00 17.91           N
ATOM     91  CA  TYR A1060      -4.478  -7.827 -14.953  1.00 17.58           C
ATOM     92  C   TYR A1060      -3.345  -8.343 -14.047  1.00 16.19           C
ATOM     93  O   TYR A1060      -2.275  -8.713 -14.529  1.00 16.71           O
ATOM     94  CB  TYR A1060      -5.299  -9.007 -15.479  1.00 18.25           C
ATOM     95  CG  TYR A1060      -6.708  -8.652 -15.976  1.00 18.90           C
ATOM     96  CD1 TYR A1060      -7.841  -9.158 -15.347  1.00 19.50           C
ATOM     97  CD2 TYR A1060      -6.892  -7.823 -17.064  1.00 19.45           C
ATOM     98  CE1 TYR A1060      -9.118  -8.843 -15.786  1.00 20.64           C
ATOM     99  CE2 TYR A1060      -8.165  -7.481 -17.508  1.00 20.12           C
ATOM    100  CZ  TYR A1060      -9.270  -7.993 -16.873  1.00 21.07           C
ATOM    101  OH  TYR A1060     -10.529  -7.674 -17.302  1.00 23.03           O
ATOM    102  N   PHE A1061      -3.597  -8.357 -12.747  1.00 14.60           N
ATOM    103  CA  PHE A1061      -2.664  -8.830 -11.738  1.00 14.42           C
ATOM    104  C   PHE A1061      -3.379  -9.717 -10.730  1.00 15.12           C
ATOM    105  O   PHE A1061      -4.602  -9.686 -10.614  1.00 14.67           O
ATOM    106  CB  PHE A1061      -1.997  -7.641 -11.004  1.00 14.23           C
ATOM    107  CG  PHE A1061      -1.194  -6.762 -11.905  1.00 14.08           C
ATOM    108  CD1 PHE A1061       0.168  -6.936 -12.037  1.00 14.17           C
ATOM    109  CD2 PHE A1061      -1.820  -5.786 -12.671  1.00 14.78           C
ATOM    110  CE1 PHE A1061       0.911  -6.142 -12.893  1.00 13.98           C
ATOM    111  CE2 PHE A1061      -1.078  -4.986 -13.545  1.00 14.61           C
ATOM    112  CZ  PHE A1061       0.277  -5.182 -13.663  1.00 14.38           C
ATOM    113  N   ALA A1062      -2.614 -10.531  -9.992  1.00 15.96           N
ATOM    114  CA  ALA A1062      -3.238 -11.454  -9.026  1.00 16.58           C
ATOM    115  C   ALA A1062      -2.409 -11.584  -7.751  1.00 16.69           C
ATOM    116  O   ALA A1062      -1.197 -11.481  -7.762  1.00 16.41           O
ATOM    117  CB  ALA A1062      -3.494 -12.815  -9.639  1.00 15.52           C
TER     118      ALA A1062
ATOM    119  N   LYS A1067      -2.763 -18.178  -9.950  1.00 15.43           N
ATOM    120  CA  LYS A1067      -3.628 -17.522 -10.913  1.00 15.11           C
ATOM    121  C   LYS A1067      -2.827 -16.946 -12.105  1.00 14.92           C
ATOM    122  O   LYS A1067      -3.175 -17.208 -13.258  1.00 13.38           O
ATOM    123  CB  LYS A1067      -4.446 -16.400 -10.254  1.00 15.26           C
ATOM    124  CG  LYS A1067      -5.500 -15.815 -11.175  1.00 15.49           C
ATOM    125  CD  LYS A1067      -6.553 -16.871 -11.456  1.00 15.71           C
ATOM    126  CE  LYS A1067      -7.355 -16.569 -12.683  1.00 16.33           C
ATOM    127  NZ  LYS A1067      -8.225 -17.743 -12.922  1.00 16.33           N
ATOM    128  N   SER A1068      -1.762 -16.192 -11.818  1.00 14.55           N
ATOM    129  CA  SER A1068      -0.917 -15.624 -12.875  1.00 15.28           C
ATOM    130  C   SER A1068      -0.176 -16.696 -13.694  1.00 16.35           C
ATOM    131  O   SER A1068       0.082 -16.491 -14.902  1.00 16.64           O
ATOM    132  CB  SER A1068       0.113 -14.659 -12.294  1.00 15.50           C
ATOM    133  OG  SER A1068      -0.501 -13.508 -11.763  1.00 15.90           O
TER     134      SER A1068
ATOM    135  N   TYR A1071      -1.458 -17.821 -17.045  1.00 17.48           N
ATOM    136  CA  TYR A1071      -1.328 -16.902 -18.211  1.00 18.88           C
ATOM    137  C   TYR A1071       0.042 -16.832 -18.825  1.00 19.09           C
ATOM    138  O   TYR A1071       0.237 -16.135 -19.823  1.00 21.87           O
ATOM    139  CB  TYR A1071      -1.756 -15.493 -17.816  1.00 19.06           C
ATOM    140  CG  TYR A1071      -3.213 -15.465 -17.569  1.00 19.49           C
ATOM    141  CD1 TYR A1071      -4.096 -15.142 -18.594  1.00 20.90           C
ATOM    142  CD2 TYR A1071      -3.735 -15.863 -16.336  1.00 19.45           C
ATOM    143  CE1 TYR A1071      -5.467 -15.145 -18.382  1.00 20.70           C
ATOM    144  CE2 TYR A1071      -5.085 -15.887 -16.120  1.00 19.98           C
ATOM    145  CZ  TYR A1071      -5.950 -15.519 -17.147  1.00 21.25           C
ATOM    146  OH  TYR A1071      -7.307 -15.529 -16.948  1.00 22.83           O
TER     147      TYR A1071
ATOM    148  N   ILE A1075      -3.413 -16.866 -22.749  1.00 22.00           N
ATOM    149  CA  ILE A1075      -4.744 -16.930 -22.140  1.00 22.98           C
ATOM    150  C   ILE A1075      -5.214 -18.387 -22.049  1.00 23.44           C
ATOM    151  O   ILE A1075      -4.972 -19.184 -22.967  1.00 25.02           O
ATOM    152  CB  ILE A1075      -5.780 -16.122 -22.958  1.00 23.88           C
ATOM    153  CG1 ILE A1075      -5.379 -14.650 -22.997  1.00 24.74           C
ATOM    154  CG2 ILE A1075      -7.188 -16.325 -22.392  1.00 22.63           C
ATOM    155  CD1 ILE A1075      -6.342 -13.755 -23.756  1.00 25.76           C
TER     156      ILE A1075
ATOM    157  N   GLU C1138      -8.012 -10.137  -7.524  1.00 20.85           N
ATOM    158  CA  GLU C1138      -7.342  -9.895  -8.790  1.00 21.15           C
ATOM    159  C   GLU C1138      -7.640  -8.453  -9.168  1.00 20.97           C
ATOM    160  O   GLU C1138      -8.699  -7.945  -8.838  1.00 22.76           O
ATOM    161  CB  GLU C1138      -7.861 -10.870  -9.879  1.00 22.17           C
ATOM    162  CG  GLU C1138      -7.538 -12.341  -9.631  1.00 21.67           C
ATOM    163  CD  GLU C1138      -8.482 -13.276 -10.395  1.00 24.10           C
ATOM    164  OE1 GLU C1138      -8.831 -12.938 -11.548  1.00 24.46           O
ATOM    165  OE2 GLU C1138      -8.888 -14.344  -9.862  1.00 22.28           O
TER     166      GLU C1138
HETATM  187  O   HOH A1315       0.949  -9.067 -20.393  1.00 18.76           O
HETATM  188  O   HOH A1325      -3.051  -8.386 -18.568  1.00 17.68           O
HETATM  189  O   HOH A1361      -2.847 -15.242 -25.220  1.00 30.74           O
CONECT  178  177  179
CONECT  179  178  180  181
CONECT  181  179  182
CONECT  182  181  183
CONECT  183  177  182  184
CONECT  177  176  178  183
CONECT  184  183  185  186
CONECT  186  175  184
CONECT  175  174  176  186
CONECT  174  171  173  175
CONECT  172  169  173
CONECT  173  172  174
CONECT  171  170  174
CONECT  170  169  171
CONECT  169  168  170  172
CONECT  167  168
CONECT  176  175  177
CONECT  185  184
CONECT  168  167  169
CONECT  180  179
END
