# Supplementary material for: Scaffold repositioning of spiro-acridine derivatives as fungi chitinase inhibitor by target fishing and in vitro studies
Source: Sci Rep. 2023 May 5;13:7320. doi: 10.1038/s41598-023-33279-9 (PMC10163251; doi:10.1038/s41598-023-33279-9)
Supplement: Supplementary file 2 — Supplementary Information 2. [file 41598_2023_33279_MOESM2_ESM.zip › PDBQT_TARGETS_ALL/4i9s_RET.pdb]

HEADER    TRANSPORT PROTEIN                       05-DEC-12   4I9S              
TITLE     CRYSTAL STRUCTURE OF THE R111K:R132L:Y134F:T54V:R59W MUTANT OF THE    
TITLE    2 CELLULAR RETINOIC ACID BINDING PROTEIN TYPE II IN COMPLEX WITH ALL-  
TITLE    3 TRANS RETINAL AT 2.58 ANGSTROM RESOLUTION                            
COMPND    MOL_ID: 1;                                                            
COMPND   2 MOLECULE: CELLULAR RETINOIC ACID-BINDING PROTEIN 2;                  
COMPND   3 CHAIN: A;                                                            
COMPND   4 SYNONYM: CELLULAR RETINOIC ACID-BINDING PROTEIN II, CRABP-II;        
COMPND   5 ENGINEERED: YES;                                                     
COMPND   6 MUTATION: YES                                                        
SOURCE    MOL_ID: 1;                                                            
SOURCE   2 ORGANISM_SCIENTIFIC: HOMO SAPIENS;                                   
SOURCE   3 ORGANISM_COMMON: HUMAN;                                              
SOURCE   4 ORGANISM_TAXID: 9606;                                                
SOURCE   5 GENE: CRABP2;                                                        
SOURCE   6 EXPRESSION_SYSTEM: ESCHERICHIA COLI;                                 
SOURCE   7 EXPRESSION_SYSTEM_TAXID: 562;                                        
SOURCE   8 EXPRESSION_SYSTEM_VECTOR_TYPE: PLASMID;                              
SOURCE   9 EXPRESSION_SYSTEM_PLASMID: PET17B                                    
KEYWDS    PROTEIN ENGINEERING, WAVELENGTH REGULATION, PH SENSING, PKA,          
KEYWDS   2 RETINYLIDENE PSB, IMINIUM, TRANSPORT PROTEIN                         
EXPDTA    X-RAY DIFFRACTION                                                     
AUTHOR    M.NOSRATI,J.H.GEIGER                                                  
REVDAT   2   19-FEB-14 4I9S    1       JRNL                                     
REVDAT   1   09-OCT-13 4I9S    0                                                
JRNL        AUTH   T.BERBASOVA,M.NOSRATI,C.VASILEIOU,W.WANG,K.S.LEE,I.YAPICI,   
JRNL        AUTH 2 J.H.GEIGER,B.BORHAN                                          
JRNL        TITL   RATIONAL DESIGN OF A COLORIMETRIC PH SENSOR FROM A SOLUBLE   
JRNL        TITL 2 RETINOIC ACID CHAPERONE.                                     
JRNL        REF    J.AM.CHEM.SOC.                V. 135 16111 2013              
JRNL        REFN                   ISSN 0002-7863                               
JRNL        PMID   24059243                                                     
JRNL        DOI    10.1021/JA404900K                                            
REMARK   2                                                                      
REMARK   2 RESOLUTION.    2.58 ANGSTROMS.                                       
REMARK   3                                                                      
REMARK   3 REFINEMENT.                                                          
REMARK   3   PROGRAM     : PHENIX (PHENIX.REFINE: 1.7.2_869)                    
REMARK   3   AUTHORS     : PAUL ADAMS,PAVEL AFONINE,VICENT CHEN,IAN             
REMARK   3               : DAVIS,KRESHNA GOPAL,RALF GROSSE-                     
REMARK   3               : KUNSTLEVE,LI-WEI HUNG,ROBERT IMMORMINO,              
REMARK   3               : TOM IOERGER,AIRLIE MCCOY,ERIK MCKEE,NIGEL            
REMARK   3               : MORIARTY,REETAL PAI,RANDY READ,JANE                  
REMARK   3               : RICHARDSON,DAVID RICHARDSON,TOD ROMO,JIM             
REMARK   3               : SACCHETTINI,NICHOLAS SAUTER,JACOB SMITH,             
REMARK   3               : LAURENT STORONI,TOM TERWILLIGER,PETER                
REMARK   3               : ZWART                                                
REMARK   3                                                                      
REMARK   3    REFINEMENT TARGET : ML                                            
REMARK   3                                                                      
REMARK   3  DATA USED IN REFINEMENT.                                            
REMARK   3   RESOLUTION RANGE HIGH (ANGSTROMS) : 2.58                           
REMARK   3   RESOLUTION RANGE LOW  (ANGSTROMS) : 29.02                          
REMARK   3   MIN(FOBS/SIGMA_FOBS)              : 1.090                          
REMARK   3   COMPLETENESS FOR RANGE        (%) : 98.4                           
REMARK   3   NUMBER OF REFLECTIONS             : 6565                           
REMARK   3                                                                      
REMARK   3  FIT TO DATA USED IN REFINEMENT.                                     
REMARK   3   R VALUE     (WORKING + TEST SET) : 0.227                           
REMARK   3   R VALUE            (WORKING SET) : 0.224                           
REMARK   3   FREE R VALUE                     : 0.288                           
REMARK   3   FREE R VALUE TEST SET SIZE   (%) : 4.750                           
REMARK   3   FREE R VALUE TEST SET COUNT      : 312                             
REMARK   3                                                                      
REMARK   3  FIT TO DATA USED IN REFINEMENT (IN BINS).                           
REMARK   3   BIN  RESOLUTION RANGE  COMPL.    NWORK NFREE   RWORK  RFREE        
REMARK   3     1 29.0244 -  3.2499    1.00     3243   158  0.2150 0.2631        
REMARK   3     2  3.2499 -  2.5800    0.97     3010   154  0.2614 0.3940        
REMARK   3                                                                      
REMARK   3  BULK SOLVENT MODELLING.                                             
REMARK   3   METHOD USED        : FLAT BULK SOLVENT MODEL                       
REMARK   3   SOLVENT RADIUS     : 1.20                                          
REMARK   3   SHRINKAGE RADIUS   : 0.98                                          
REMARK   3   K_SOL              : 0.31                                          
REMARK   3   B_SOL              : 59.21                                         
REMARK   3                                                                      
REMARK   3  ERROR ESTIMATES.                                                    
REMARK   3   COORDINATE ERROR (MAXIMUM-LIKELIHOOD BASED)     : 0.920            
REMARK   3   PHASE ERROR (DEGREES, MAXIMUM-LIKELIHOOD BASED) : 33.650           
REMARK   3                                                                      
REMARK   3  B VALUES.                                                           
REMARK   3   FROM WILSON PLOT           (A**2) : NULL                           
REMARK   3   MEAN B VALUE      (OVERALL, A**2) : NULL                           
REMARK   3   OVERALL ANISOTROPIC B VALUE.                                       
REMARK   3    B11 (A**2) : 0.43730                                              
REMARK   3    B22 (A**2) : 0.43730                                              
REMARK   3    B33 (A**2) : -0.87450                                             
REMARK   3    B12 (A**2) : -0.00000                                             
REMARK   3    B13 (A**2) : 0.00000                                              
REMARK   3    B23 (A**2) : -0.00000                                             
REMARK   3                                                                      
REMARK   3  TWINNING INFORMATION.                                               
REMARK   3   FRACTION: NULL                                                     
REMARK   3   OPERATOR: NULL                                                     
REMARK   3                                                                      
REMARK   3  DEVIATIONS FROM IDEAL VALUES.                                       
REMARK   3                 RMSD          COUNT                                  
REMARK   3   BOND      :  0.008           1147                                  
REMARK   3   ANGLE     :  1.080           1580                                  
REMARK   3   CHIRALITY :  0.373            179                                  
REMARK   3   PLANARITY :  0.017            206                                  
REMARK   3   DIHEDRAL  : 18.655            433                                  
REMARK   3                                                                      
REMARK   3  TLS DETAILS                                                         
REMARK   3   NUMBER OF TLS GROUPS  : NULL                                       
REMARK   3                                                                      
REMARK   3  NCS DETAILS                                                         
REMARK   3   NUMBER OF NCS GROUPS : NULL                                        
REMARK   3                                                                      
REMARK   3  OTHER REFINEMENT REMARKS: NULL                                      
REMARK   4                                                                      
REMARK   4 4I9S COMPLIES WITH FORMAT V. 3.30, 13-JUL-11                         
REMARK 100                                                                      
REMARK 100 THIS ENTRY HAS BEEN PROCESSED BY RCSB ON 19-DEC-12.                  
REMARK 100 THE RCSB ID CODE IS RCSB076483.                                      
REMARK 200                                                                      
REMARK 200 EXPERIMENTAL DETAILS                                                 
REMARK 200  EXPERIMENT TYPE                : X-RAY DIFFRACTION                  
REMARK 200  DATE OF DATA COLLECTION        : NULL                               
REMARK 200  TEMPERATURE           (KELVIN) : 100                                
REMARK 200  PH                             : 4.6                                
REMARK 200  NUMBER OF CRYSTALS USED        : 1                                  
REMARK 200                                                                      
REMARK 200  SYNCHROTRON              (Y/N) : Y                                  
REMARK 200  RADIATION SOURCE               : APS                                
REMARK 200  BEAMLINE                       : 21-ID-G                            
REMARK 200  X-RAY GENERATOR MODEL          : NULL                               
REMARK 200  MONOCHROMATIC OR LAUE    (M/L) : M                                  
REMARK 200  WAVELENGTH OR RANGE        (A) : 0.97856                            
REMARK 200  MONOCHROMATOR                  : DIAMOND(111)                       
REMARK 200  OPTICS                         : NULL                               
REMARK 200                                                                      
REMARK 200  DETECTOR TYPE                  : CCD                                
REMARK 200  DETECTOR MANUFACTURER          : MARMOSAIC 300 MM CCD               
REMARK 200  INTENSITY-INTEGRATION SOFTWARE : HKL-2000                           
REMARK 200  DATA SCALING SOFTWARE          : HKL-2000                           
REMARK 200                                                                      
REMARK 200  NUMBER OF UNIQUE REFLECTIONS   : 6565                               
REMARK 200  RESOLUTION RANGE HIGH      (A) : 2.580                              
REMARK 200  RESOLUTION RANGE LOW       (A) : 29.023                             
REMARK 200  REJECTION CRITERIA  (SIGMA(I)) : NULL                               
REMARK 200                                                                      
REMARK 200 OVERALL.                                                             
REMARK 200  COMPLETENESS FOR RANGE     (%) : NULL                               
REMARK 200  DATA REDUNDANCY                : NULL                               
REMARK 200  R MERGE                    (I) : NULL                               
REMARK 200  R SYM                      (I) : NULL                               
REMARK 200  <I/SIGMA(I)> FOR THE DATA SET  : NULL                               
REMARK 200                                                                      
REMARK 200 IN THE HIGHEST RESOLUTION SHELL.                                     
REMARK 200  HIGHEST RESOLUTION SHELL, RANGE HIGH (A) : NULL                     
REMARK 200  HIGHEST RESOLUTION SHELL, RANGE LOW  (A) : NULL                     
REMARK 200  COMPLETENESS FOR SHELL     (%) : NULL                               
REMARK 200  DATA REDUNDANCY IN SHELL       : NULL                               
REMARK 200  R MERGE FOR SHELL          (I) : NULL                               
REMARK 200  R SYM FOR SHELL            (I) : NULL                               
REMARK 200  <I/SIGMA(I)> FOR SHELL         : NULL                               
REMARK 200                                                                      
REMARK 200 DIFFRACTION PROTOCOL: SINGLE WAVELENGTH                              
REMARK 200 METHOD USED TO DETERMINE THE STRUCTURE: MOLECULAR REPLACEMENT        
REMARK 200 SOFTWARE USED: MOLREP                                                
REMARK 200 STARTING MODEL: PDB ENTRY 2G7B                                       
REMARK 200                                                                      
REMARK 200 REMARK: NULL                                                         
REMARK 280                                                                      
REMARK 280 CRYSTAL                                                              
REMARK 280 SOLVENT CONTENT, VS   (%): 61.64                                     
REMARK 280 MATTHEWS COEFFICIENT, VM (ANGSTROMS**3/DA): 3.21                     
REMARK 280                                                                      
REMARK 280 CRYSTALLIZATION CONDITIONS: 16% W/V PEG8000, 0.04 M POTASSIUM        
REMARK 280  PHOSPHATE MONOBASIC, 20% V/V GLYCEROL, PH 4.6, VAPOR DIFFUSION,     
REMARK 280  SITTING DROP, TEMPERATURE 277K                                      
REMARK 290                                                                      
REMARK 290 CRYSTALLOGRAPHIC SYMMETRY                                            
REMARK 290 SYMMETRY OPERATORS FOR SPACE GROUP: P 31 2 1                         
REMARK 290                                                                      
REMARK 290      SYMOP   SYMMETRY                                                
REMARK 290     NNNMMM   OPERATOR                                                
REMARK 290       1555   X,Y,Z                                                   
REMARK 290       2555   -Y,X-Y,Z+1/3                                            
REMARK 290       3555   -X+Y,-X,Z+2/3                                           
REMARK 290       4555   Y,X,-Z                                                  
REMARK 290       5555   X-Y,-Y,-Z+2/3                                           
REMARK 290       6555   -X,-X+Y,-Z+1/3                                          
REMARK 290                                                                      
REMARK 290     WHERE NNN -> OPERATOR NUMBER                                     
REMARK 290           MMM -> TRANSLATION VECTOR                                  
REMARK 290                                                                      
REMARK 290 CRYSTALLOGRAPHIC SYMMETRY TRANSFORMATIONS                            
REMARK 290 THE FOLLOWING TRANSFORMATIONS OPERATE ON THE ATOM/HETATM             
REMARK 290 RECORDS IN THIS ENTRY TO PRODUCE CRYSTALLOGRAPHICALLY                
REMARK 290 RELATED MOLECULES.                                                   
REMARK 290   SMTRY1   1  1.000000  0.000000  0.000000        0.00000            
REMARK 290   SMTRY2   1  0.000000  1.000000  0.000000        0.00000            
REMARK 290   SMTRY3   1  0.000000  0.000000  1.000000        0.00000            
REMARK 290   SMTRY1   2 -0.500000 -0.866025  0.000000        0.00000            
REMARK 290   SMTRY2   2  0.866025 -0.500000  0.000000        0.00000            
REMARK 290   SMTRY3   2  0.000000  0.000000  1.000000       36.06400            
REMARK 290   SMTRY1   3 -0.500000  0.866025  0.000000        0.00000            
REMARK 290   SMTRY2   3 -0.866025 -0.500000  0.000000        0.00000            
REMARK 290   SMTRY3   3  0.000000  0.000000  1.000000       72.12800            
REMARK 290   SMTRY1   4 -0.500000  0.866025  0.000000        0.00000            
REMARK 290   SMTRY2   4  0.866025  0.500000  0.000000        0.00000            
REMARK 290   SMTRY3   4  0.000000  0.000000 -1.000000        0.00000            
REMARK 290   SMTRY1   5  1.000000  0.000000  0.000000        0.00000            
REMARK 290   SMTRY2   5  0.000000 -1.000000  0.000000        0.00000            
REMARK 290   SMTRY3   5  0.000000  0.000000 -1.000000       72.12800            
REMARK 290   SMTRY1   6 -0.500000 -0.866025  0.000000        0.00000            
REMARK 290   SMTRY2   6 -0.866025  0.500000  0.000000        0.00000            
REMARK 290   SMTRY3   6  0.000000  0.000000 -1.000000       36.06400            
REMARK 290                                                                      
REMARK 290 REMARK: NULL                                                         
REMARK 300                                                                      
REMARK 300 BIOMOLECULE: 1                                                       
REMARK 300 SEE REMARK 350 FOR THE AUTHOR PROVIDED AND/OR PROGRAM                
REMARK 300 GENERATED ASSEMBLY INFORMATION FOR THE STRUCTURE IN                  
REMARK 300 THIS ENTRY. THE REMARK MAY ALSO PROVIDE INFORMATION ON               
REMARK 300 BURIED SURFACE AREA.                                                 
REMARK 350                                                                      
REMARK 350 COORDINATES FOR A COMPLETE MULTIMER REPRESENTING THE KNOWN           
REMARK 350 BIOLOGICALLY SIGNIFICANT OLIGOMERIZATION STATE OF THE                
REMARK 350 MOLECULE CAN BE GENERATED BY APPLYING BIOMT TRANSFORMATIONS          
REMARK 350 GIVEN BELOW.  BOTH NON-CRYSTALLOGRAPHIC AND                          
REMARK 350 CRYSTALLOGRAPHIC OPERATIONS ARE GIVEN.                               
REMARK 350                                                                      
REMARK 350 BIOMOLECULE: 1                                                       
REMARK 350 AUTHOR DETERMINED BIOLOGICAL UNIT: MONOMERIC                         
REMARK 350 APPLY THE FOLLOWING TO CHAINS: A                                     
REMARK 350   BIOMT1   1  1.000000  0.000000  0.000000        0.00000            
REMARK 350   BIOMT2   1  0.000000  1.000000  0.000000        0.00000            
REMARK 350   BIOMT3   1  0.000000  0.000000  1.000000        0.00000            
REMARK 470                                                                      
REMARK 470 MISSING ATOM                                                         
REMARK 470 THE FOLLOWING RESIDUES HAVE MISSING ATOMS (M=MODEL NUMBER;           
REMARK 470 RES=RESIDUE NAME; C=CHAIN IDENTIFIER; SSEQ=SEQUENCE NUMBER;          
REMARK 470 I=INSERTION CODE):                                                   
REMARK 470   M RES CSSEQI  ATOMS                                                
REMARK 470     LYS A  44    CG   CD   CE   NZ                                   
REMARK 470     GLU A  46    CG   CD   OE1  OE2                                  
REMARK 470     LYS A 101    CG   CD   CE   NZ                                   
REMARK 480                                                                      
REMARK 480 ZERO OCCUPANCY ATOM                                                  
REMARK 480 THE FOLLOWING RESIDUES HAVE ATOMS MODELED WITH ZERO                  
REMARK 480 OCCUPANCY. THE LOCATION AND PROPERTIES OF THESE ATOMS                
REMARK 480 MAY NOT BE RELIABLE. (M=MODEL NUMBER; RES=RESIDUE NAME;              
REMARK 480 C=CHAIN IDENTIFIER; SSEQ=SEQUENCE NUMBER; I=INSERTION CODE):         
REMARK 480   M RES C SSEQI ATOMS                                                
REMARK 480     THR A   49   OG1                                                 
REMARK 480     GLU A   72   CD                                                  
REMARK 480     GLU A   96   CD                                                  
REMARK 480     ASN A  115   CG                                                  
REMARK 480     GLU A  137   CD                                                  
REMARK 500                                                                      
REMARK 500 GEOMETRY AND STEREOCHEMISTRY                                         
REMARK 500 SUBTOPIC: TORSION ANGLES                                             
REMARK 500                                                                      
REMARK 500 TORSION ANGLES OUTSIDE THE EXPECTED RAMACHANDRAN REGIONS:            
REMARK 500 (M=MODEL NUMBER; RES=RESIDUE NAME; C=CHAIN IDENTIFIER;               
REMARK 500 SSEQ=SEQUENCE NUMBER; I=INSERTION CODE).                             
REMARK 500                                                                      
REMARK 500 STANDARD TABLE:                                                      
REMARK 500 FORMAT:(10X,I3,1X,A3,1X,A1,I4,A1,4X,F7.2,3X,F7.2)                    
REMARK 500                                                                      
REMARK 500 EXPECTED VALUES: GJ KLEYWEGT AND TA JONES (1996). PHI/PSI-           
REMARK 500 CHOLOGY: RAMACHANDRAN REVISITED. STRUCTURE 4, 1395 - 1400            
REMARK 500                                                                      
REMARK 500  M RES CSSEQI        PSI       PHI                                   
REMARK 500    THR A  56     -165.19   -106.29                                   
REMARK 500    GLU A  73     -157.26   -134.92                                   
REMARK 500    SER A  89     -171.88   -171.71                                   
REMARK 500    ASP A 126     -122.82     49.60                                   
REMARK 500                                                                      
REMARK 500 REMARK: NULL                                                         
REMARK 800                                                                      
REMARK 800 SITE                                                                 
REMARK 800 SITE_IDENTIFIER: AC1                                                 
REMARK 800 EVIDENCE_CODE: SOFTWARE                                              
REMARK 800 SITE_DESCRIPTION: BINDING SITE FOR RESIDUE RET A 201                 
REMARK 900                                                                      
REMARK 900 RELATED ENTRIES                                                      
REMARK 900 RELATED ID: 2G7B   RELATED DB: PDB                                   
REMARK 900 RELATED ID: 2G78   RELATED DB: PDB                                   
REMARK 900 RELATED ID: 2FR3   RELATED DB: PDB                                   
REMARK 900 RELATED ID: 3F8A   RELATED DB: PDB                                   
REMARK 900 RELATED ID: 4EXZ   RELATED DB: PDB                                   
REMARK 900 RELATED ID: 4EEJ   RELATED DB: PDB                                   
REMARK 900 RELATED ID: 4EFG   RELATED DB: PDB                                   
REMARK 900 RELATED ID: 3FEP   RELATED DB: PDB                                   
REMARK 900 RELATED ID: 4I9R   RELATED DB: PDB                                   
DBREF  4I9S A    1   137  UNP    P29373   RABP2_HUMAN      2    138             
SEQADV 4I9S VAL A   54  UNP  P29373    THR    55 ENGINEERED MUTATION            
SEQADV 4I9S TRP A   59  UNP  P29373    ARG    60 ENGINEERED MUTATION            
SEQADV 4I9S LYS A  111  UNP  P29373    ARG   112 ENGINEERED MUTATION            
SEQADV 4I9S LEU A  132  UNP  P29373    ARG   133 ENGINEERED MUTATION            
SEQADV 4I9S PHE A  134  UNP  P29373    TYR   135 ENGINEERED MUTATION            
SEQRES   1 A  137  PRO ASN PHE SER GLY ASN TRP LYS ILE ILE ARG SER GLU          
SEQRES   2 A  137  ASN PHE GLU GLU LEU LEU LYS VAL LEU GLY VAL ASN VAL          
SEQRES   3 A  137  MET LEU ARG LYS ILE ALA VAL ALA ALA ALA SER LYS PRO          
SEQRES   4 A  137  ALA VAL GLU ILE LYS GLN GLU GLY ASP THR PHE TYR ILE          
SEQRES   5 A  137  LYS VAL SER THR THR VAL TRP THR THR GLU ILE ASN PHE          
SEQRES   6 A  137  LYS VAL GLY GLU GLU PHE GLU GLU GLN THR VAL ASP GLY          
SEQRES   7 A  137  ARG PRO CYS LYS SER LEU VAL LYS TRP GLU SER GLU ASN          
SEQRES   8 A  137  LYS MET VAL CYS GLU GLN LYS LEU LEU LYS GLY GLU GLY          
SEQRES   9 A  137  PRO LYS THR SER TRP THR LYS GLU LEU THR ASN ASP GLY          
SEQRES  10 A  137  GLU LEU ILE LEU THR MET THR ALA ASP ASP VAL VAL CYS          
SEQRES  11 A  137  THR LEU VAL PHE VAL ARG GLU                                  
HET    RET  A 201      20                                                       
HETNAM     RET RETINAL                                                          
FORMUL   2  RET    C20 H28 O                                                    
FORMUL   3  HOH   *29(H2 O)                                                     
HELIX    1   1 PHE A   15  PHE A   15  1                                   1
HELIX    2   2 ALA A   36  ALA A   36  1                                   1
SHEET    1   1 1 ILE A  52  ILE A  52  0
SHEET    2   2 1 VAL A  54  VAL A  54  0
SHEET    3   3 1 THR A  61  THR A  61  0
SHEET    4   4 1 ILE A  63  ILE A  63  0
SHEET    5   5 1 TRP A 109  TRP A 109  0
SHEET    6   6 1 LYS A 111  LYS A 111  0
SHEET    7   7 1 LEU A 121  LEU A 121  0
SHEET    8   8 1 MET A 123  MET A 123  0
SHEET    9   9 1 LEU A 132  LEU A 132  0
LINK         NZ  LYS A 111                 C15 RET A 201     1555   1555  1.25  
SITE     1 AC1  9 PHE A  15  MET A  27  ALA A  36  VAL A  54                    
SITE     2 AC1  9 TRP A  59  THR A  61  VAL A  76  LYS A 111                    
SITE     3 AC1  9 LEU A 121                                                     
CRYST1   56.455   56.455  108.192  90.00  90.00 120.00 P 31 2 1      6          
ORIGX1      1.000000  0.000000  0.000000        0.00000                         
ORIGX2      0.000000  1.000000  0.000000        0.00000                         
ORIGX3      0.000000  0.000000  1.000000        0.00000                         
SCALE1      0.017713  0.010227  0.000000        0.00000                         
SCALE2      0.000000  0.020453  0.000000        0.00000                         
SCALE3      0.000000  0.000000  0.009243        0.00000                         
ATOM      1  N   PHE A  15      23.772 -13.795 -16.938  1.00 48.28           N
ATOM      2  CA  PHE A  15      23.636 -12.475 -16.333  1.00 53.11           C
ATOM      3  C   PHE A  15      22.979 -11.457 -17.272  1.00 59.77           C
ATOM      4  O   PHE A  15      22.154 -10.642 -16.844  1.00 56.89           O
ATOM      5  CB  PHE A  15      24.990 -11.970 -15.847  1.00 51.83           C
ATOM      6  CG  PHE A  15      24.946 -10.592 -15.255  1.00 60.04           C
ATOM      7  CD1 PHE A  15      24.082 -10.294 -14.207  1.00 56.13           C
ATOM      8  CD2 PHE A  15      25.771  -9.590 -15.744  1.00 55.94           C
ATOM      9  CE1 PHE A  15      24.042  -9.012 -13.663  1.00 66.23           C
ATOM     10  CE2 PHE A  15      25.741  -8.309 -15.197  1.00 65.24           C
ATOM     11  CZ  PHE A  15      24.876  -8.021 -14.158  1.00 65.02           C
TER      12      PHE A  15
ATOM     13  N   ALA A  36      30.248  -4.651 -15.288  1.00 71.50           N
ATOM     14  CA  ALA A  36      30.066  -5.387 -14.026  1.00 80.24           C
ATOM     15  C   ALA A  36      30.464  -6.863 -14.151  1.00 69.17           C
ATOM     16  O   ALA A  36      29.926  -7.724 -13.457  1.00 81.72           O
ATOM     17  CB  ALA A  36      28.625  -5.263 -13.523  1.00 70.82           C
TER      18      ALA A  36
ATOM     19  N   PRO A  39      32.777  -8.097 -10.479  1.00 58.05           N
ATOM     20  CA  PRO A  39      32.309  -7.526  -9.213  1.00 58.79           C
ATOM     21  C   PRO A  39      33.073  -8.085  -8.021  1.00 62.12           C
ATOM     22  O   PRO A  39      33.410  -9.280  -7.985  1.00 57.76           O
ATOM     23  CB  PRO A  39      30.850  -7.983  -9.145  1.00 57.89           C
ATOM     24  CG  PRO A  39      30.864  -9.298  -9.838  1.00 64.98           C
ATOM     25  CD  PRO A  39      31.873  -9.154 -10.966  1.00 68.41           C
TER      26      PRO A  39
ATOM     27  N   ILE A  52      27.305  -7.908   3.618  1.00 63.19           N
ATOM     28  CA  ILE A  52      27.838  -8.172   2.294  1.00 55.28           C
ATOM     29  C   ILE A  52      28.074  -6.862   1.555  1.00 56.76           C
ATOM     30  O   ILE A  52      27.238  -5.964   1.574  1.00 60.66           O
ATOM     31  CB  ILE A  52      26.943  -9.160   1.483  1.00 52.40           C
ATOM     32  CG1 ILE A  52      26.927 -10.548   2.140  1.00 59.63           C
ATOM     33  CG2 ILE A  52      27.446  -9.304   0.068  1.00 43.47           C
ATOM     34  CD1 ILE A  52      25.727 -10.810   3.020  1.00 63.03           C
TER      35      ILE A  52
ATOM     36  N   VAL A  54      29.024  -5.635  -2.225  1.00 51.93           N
ATOM     37  CA  VAL A  54      29.207  -5.962  -3.633  1.00 51.23           C
ATOM     38  C   VAL A  54      29.566  -4.667  -4.320  1.00 52.22           C
ATOM     39  O   VAL A  54      28.950  -3.626  -4.059  1.00 49.43           O
ATOM     40  CB  VAL A  54      27.922  -6.539  -4.285  1.00 53.32           C
ATOM     41  CG1 VAL A  54      28.179  -6.845  -5.760  1.00 47.84           C
ATOM     42  CG2 VAL A  54      27.474  -7.774  -3.558  1.00 41.43           C
TER      43      VAL A  54
ATOM     44  N   THR A  56      31.302  -2.661  -7.961  1.00 43.69           N
ATOM     45  CA  THR A  56      31.971  -2.510  -9.259  1.00 50.60           C
ATOM     46  C   THR A  56      32.861  -1.262  -9.233  1.00 57.90           C
ATOM     47  O   THR A  56      33.134  -0.727  -8.169  1.00 53.45           O
ATOM     48  CB  THR A  56      30.982  -2.438 -10.451  1.00 53.25           C
ATOM     49  OG1 THR A  56      31.132  -1.183 -11.139  1.00 60.98           O
ATOM     50  CG2 THR A  56      29.539  -2.585  -9.967  1.00 58.83           C
TER      51      THR A  56
ATOM     52  N   TRP A  59      30.165   1.595  -8.704  1.00 50.62           N
ATOM     53  CA  TRP A  59      28.996   1.310  -7.885  1.00 43.29           C
ATOM     54  C   TRP A  59      29.263   0.360  -6.712  1.00 44.82           C
ATOM     55  O   TRP A  59      30.029  -0.595  -6.830  1.00 45.09           O
ATOM     56  CB  TRP A  59      27.869   0.772  -8.763  1.00 48.69           C
ATOM     57  CG  TRP A  59      26.657   0.449  -7.968  1.00 44.26           C
ATOM     58  CD1 TRP A  59      26.357  -0.747  -7.392  1.00 44.03           C
ATOM     59  CD2 TRP A  59      25.583   1.337  -7.644  1.00 44.04           C
ATOM     60  NE1 TRP A  59      25.162  -0.665  -6.723  1.00 54.47           N
ATOM     61  CE2 TRP A  59      24.665   0.606  -6.855  1.00 49.41           C
ATOM     62  CE3 TRP A  59      25.306   2.683  -7.943  1.00 50.28           C
ATOM     63  CZ2 TRP A  59      23.478   1.173  -6.365  1.00 42.83           C
ATOM     64  CZ3 TRP A  59      24.132   3.244  -7.452  1.00 46.42           C
ATOM     65  CH2 TRP A  59      23.231   2.484  -6.673  1.00 47.43           C
TER      66      TRP A  59
ATOM     67  N   THR A  61      27.115  -1.781  -3.348  1.00 47.75           N
ATOM     68  CA  THR A  61      25.877  -2.164  -2.679  1.00 48.41           C
ATOM     69  C   THR A  61      26.179  -2.744  -1.296  1.00 52.50           C
ATOM     70  O   THR A  61      27.021  -3.632  -1.161  1.00 56.73           O
ATOM     71  CB  THR A  61      25.111  -3.239  -3.498  1.00 59.08           C
ATOM     72  OG1 THR A  61      24.783  -2.721  -4.798  1.00 63.62           O
ATOM     73  CG2 THR A  61      23.836  -3.691  -2.768  1.00 50.50           C
TER      74      THR A  61
ATOM     75  N   ILE A  63      24.589  -4.853   1.925  1.00 62.48           N
ATOM     76  CA  ILE A  63      23.512  -5.708   2.443  1.00 58.78           C
ATOM     77  C   ILE A  63      23.790  -6.221   3.862  1.00 61.12           C
ATOM     78  O   ILE A  63      24.859  -6.773   4.133  1.00 73.71           O
ATOM     79  CB  ILE A  63      23.283  -6.941   1.535  1.00 71.72           C
ATOM     80  CG1 ILE A  63      23.055  -6.517   0.079  1.00 64.44           C
ATOM     81  CG2 ILE A  63      22.111  -7.785   2.044  1.00 67.04           C
ATOM     82  CD1 ILE A  63      23.670  -7.462  -0.942  1.00 56.23           C
TER      83      ILE A  63
ATOM     84  N   VAL A  76      17.758  -6.444  -8.514  1.00 75.96           N
ATOM     85  CA  VAL A  76      18.909  -6.164  -9.365  1.00 82.14           C
ATOM     86  C   VAL A  76      18.680  -4.934 -10.244  1.00 84.91           C
ATOM     87  O   VAL A  76      19.636  -4.252 -10.620  1.00102.62           O
ATOM     88  CB  VAL A  76      19.310  -7.377 -10.225  0.84 75.14           C
ATOM     89  CG1 VAL A  76      20.741  -7.209 -10.741  1.00 70.58           C
ATOM     90  CG2 VAL A  76      19.189  -8.656  -9.408  1.00 63.62           C
TER      91      VAL A  76
ATOM     92  N   TRP A 109      17.439 -14.800  -4.474  1.00 46.02           N
ATOM     93  CA  TRP A 109      18.846 -15.202  -4.600  1.00 45.76           C
ATOM     94  C   TRP A 109      19.222 -16.300  -3.609  1.00 47.71           C
ATOM     95  O   TRP A 109      18.511 -16.534  -2.621  1.00 44.19           O
ATOM     96  CB  TRP A 109      19.811 -14.006  -4.454  1.00 39.52           C
ATOM     97  CG  TRP A 109      19.642 -13.185  -3.185  1.00 48.97           C
ATOM     98  CD1 TRP A 109      18.878 -12.057  -3.036  1.00 48.55           C
ATOM     99  CD2 TRP A 109      20.264 -13.416  -1.903  1.00 43.43           C
ATOM    100  NE1 TRP A 109      18.979 -11.582  -1.747  1.00 47.94           N
ATOM    101  CE2 TRP A 109      19.825 -12.393  -1.034  1.00 45.42           C
ATOM    102  CE3 TRP A 109      21.142 -14.391  -1.408  1.00 47.59           C
ATOM    103  CZ2 TRP A 109      20.232 -12.315   0.306  1.00 51.19           C
ATOM    104  CZ3 TRP A 109      21.540 -14.320  -0.072  1.00 48.57           C
ATOM    105  CH2 TRP A 109      21.084 -13.288   0.767  1.00 51.93           C
TER     106      TRP A 109
ATOM    107  N   LYS A 111      22.941 -18.136  -1.660  1.00 55.45           N
ATOM    108  CA  LYS A 111      24.376 -18.038  -1.396  1.00 44.97           C
ATOM    109  C   LYS A 111      24.888 -19.365  -0.846  1.00 49.55           C
ATOM    110  O   LYS A 111      24.432 -19.830   0.204  1.00 51.31           O
ATOM    111  CB  LYS A 111      24.634 -16.932  -0.383  1.00 41.95           C
ATOM    112  CG  LYS A 111      26.109 -16.709  -0.031  1.00 42.58           C
ATOM    113  CD  LYS A 111      26.240 -16.069   1.355  1.00 62.25           C
ATOM    114  CE  LYS A 111      25.638 -14.671   1.393  1.00 56.16           C
ATOM    115  NZ  LYS A 111      25.962 -14.094   0.104  1.00 64.74           N
TER     116      LYS A 111
ATOM    117  N   LEU A 121      26.874 -17.722  -5.775  1.00 49.49           N
ATOM    118  CA  LEU A 121      25.583 -17.101  -5.635  1.00 50.91           C
ATOM    119  C   LEU A 121      24.807 -17.177  -6.927  1.00 49.97           C
ATOM    120  O   LEU A 121      25.366 -17.103  -8.024  1.00 55.41           O
ATOM    121  CB  LEU A 121      25.696 -15.691  -5.081  1.00 66.82           C
ATOM    122  CG  LEU A 121      26.667 -14.755  -5.767  1.00 68.70           C
ATOM    123  CD1 LEU A 121      25.878 -13.924  -6.744  1.00 72.53           C
ATOM    124  CD2 LEU A 121      27.348 -13.875  -4.732  1.00 74.19           C
TER     125      LEU A 121
ATOM    126  N   MET A 123      21.139 -15.813  -8.902  1.00 54.44           N
ATOM    127  CA  MET A 123      20.164 -14.725  -8.882  1.00 54.55           C
ATOM    128  C   MET A 123      19.043 -15.126  -9.829  1.00 57.24           C
ATOM    129  O   MET A 123      19.288 -15.600 -10.948  1.00 53.19           O
ATOM    130  CB  MET A 123      20.808 -13.383  -9.268  1.00 46.54           C
ATOM    131  CG  MET A 123      21.880 -12.932  -8.296  1.00 46.42           C
ATOM    132  SD  MET A 123      22.631 -11.317  -8.613  1.00 70.38           S
ATOM    133  CE  MET A 123      23.631 -11.651 -10.069  0.31 57.93           C
TER     134      MET A 123
ATOM    135  N   LEU A 132      26.791 -16.878 -10.358  1.00 52.36           N
ATOM    136  CA  LEU A 132      28.120 -16.286 -10.243  1.00 54.89           C
ATOM    137  C   LEU A 132      28.979 -17.122  -9.287  1.00 54.50           C
ATOM    138  O   LEU A 132      28.575 -17.434  -8.162  1.00 56.88           O
ATOM    139  CB  LEU A 132      28.050 -14.821  -9.779  1.00 60.12           C
ATOM    140  CG  LEU A 132      27.153 -13.833 -10.552  1.00 63.12           C
ATOM    141  CD1 LEU A 132      27.275 -12.431  -9.981  1.00 54.76           C
ATOM    142  CD2 LEU A 132      27.438 -13.803 -12.039  1.00 49.48           C
TER     143      LEU A 132
HETATM  164  O   HOH A 327      21.230  -3.447  -6.138  1.00 60.63           O
HETATM  165  O   HOH A 328      19.161  -8.134  -4.871  1.00 72.34           O
CONECT  115  114  158
CONECT  144  145  149  159  160
CONECT  153  152  154
CONECT  154  153  155
CONECT  155  154  156
CONECT  156  155  157  163
CONECT  157  156  158
CONECT  158  115  157
CONECT  159  144
CONECT  160  144
CONECT  161  148
CONECT  162  152
CONECT  145  144  146
CONECT  163  156
CONECT  146  145  147
CONECT  147  146  148
CONECT  148  147  149  161
CONECT  149  144  148  150
CONECT  150  149  151
CONECT  151  150  152
CONECT  152  151  153  162
END
