# Supplementary material for: Scaffold repositioning of spiro-acridine derivatives as fungi chitinase inhibitor by target fishing and in vitro studies
Source: Sci Rep. 2023 May 5;13:7320. doi: 10.1038/s41598-023-33279-9 (PMC10163251; doi:10.1038/s41598-023-33279-9)
Supplement: Supplementary file 2 — Supplementary Information 2. [file 41598_2023_33279_MOESM2_ESM.zip › PDBQT_TARGETS_ALL/4ii9_A9Z.pdb]

HEADER    TRANSFERASE/PEPTIDE/RNA                 20-DEC-12   4II9              
TITLE     CRYSTAL STRUCTURE OF WEISSELLA VIRIDESCENS FEMXVV NON-RIBOSOMAL AMINO 
TITLE    2 ACID TRANSFERASE IN COMPLEX WITH A PEPTIDYL-RNA CONJUGATE            
COMPND    MOL_ID: 1;                                                            
COMPND   2 MOLECULE: FEMX;                                                      
COMPND   3 CHAIN: A;                                                            
COMPND   4 EC: 2.3.2.10;                                                        
COMPND   5 ENGINEERED: YES;                                                     
COMPND   6 MOL_ID: 2;                                                           
COMPND   7 MOLECULE: 5-MER PEPTIDE;                                             
COMPND   8 CHAIN: B;                                                            
COMPND   9 ENGINEERED: YES;                                                     
COMPND  10 MOL_ID: 3;                                                           
COMPND  11 MOLECULE: RNA (5'-R(P*CP*CP*(A9Z))-3');                              
COMPND  12 CHAIN: C;                                                            
COMPND  13 ENGINEERED: YES                                                      
SOURCE    MOL_ID: 1;                                                            
SOURCE   2 ORGANISM_SCIENTIFIC: WEISSELLA VIRIDESCENS;                          
SOURCE   3 ORGANISM_TAXID: 1629;                                                
SOURCE   4 STRAIN: CIP102810T;                                                  
SOURCE   5 GENE: FEMX;                                                          
SOURCE   6 EXPRESSION_SYSTEM: ESCHERICHIA COLI;                                 
SOURCE   7 EXPRESSION_SYSTEM_TAXID: 562;                                        
SOURCE   8 EXPRESSION_SYSTEM_STRAIN: TOP10;                                     
SOURCE   9 EXPRESSION_SYSTEM_VECTOR_TYPE: PLASMID;                              
SOURCE  10 EXPRESSION_SYSTEM_PLASMID: PTRC-HIS60;                               
SOURCE  11 MOL_ID: 2;                                                           
SOURCE  12 SYNTHETIC: YES;                                                      
SOURCE  13 OTHER_DETAILS: SYNTHETIC PEPTIDE;                                    
SOURCE  14 MOL_ID: 3;                                                           
SOURCE  15 SYNTHETIC: YES;                                                      
SOURCE  16 OTHER_DETAILS: SYNTHETIC PEPTIDE                                     
KEYWDS    FEMX, PEPTIDOGLYCAN, TRANSFERASE, PEPTIDYL-RNA CONJUGATE COMPLEX,     
KEYWDS   2 TRANSFERASE-PEPTIDE-RNA COMPLEX                                      
EXPDTA    X-RAY DIFFRACTION                                                     
AUTHOR    I.LI DE LA SIERRA-GALLAY,M.FONVIELLE,H.VAN TILBEURGH,M.ARTHUR,        
AUTHOR   2 M.ETHEVE-QUELQUEJEU                                                  
REVDAT   2   07-AUG-13 4II9    1       JRNL                                     
REVDAT   1   03-JUL-13 4II9    0                                                
JRNL        AUTH   M.FONVIELLE,I.LI DE LA SIERRA-GALLAY,A.H.EL-SAGHEER,         
JRNL        AUTH 2 M.LECERF,D.PATIN,D.MELLAL,C.MAYER,D.BLANOT,N.GALE,T.BROWN,   
JRNL        AUTH 3 H.VAN TILBEURGH,M.ETHEVE-QUELQUEJEU,M.ARTHUR                 
JRNL        TITL   THE STRUCTURE OF FEMXWV IN COMPLEX WITH A PEPTIDYL-RNA       
JRNL        TITL 2 CONJUGATE: MECHANISM OF AMINOACYL TRANSFER FROM              
JRNL        TITL 3 ALA-TRNA(ALA) TO PEPTIDOGLYCAN PRECURSORS                    
JRNL        REF    ANGEW.CHEM.INT.ED.ENGL.       V.  52  7278 2013              
JRNL        REFN                   ISSN 1433-7851                               
JRNL        PMID   23744707                                                     
JRNL        DOI    10.1002/ANIE.201301411                                       
REMARK   2                                                                      
REMARK   2 RESOLUTION.    1.66 ANGSTROMS.                                       
REMARK   3                                                                      
REMARK   3 REFINEMENT.                                                          
REMARK   3   PROGRAM     : REFMAC 5.7.0032                                      
REMARK   3   AUTHORS     : MURSHUDOV,VAGIN,DODSON                               
REMARK   3                                                                      
REMARK   3    REFINEMENT TARGET : MAXIMUM LIKELIHOOD                            
REMARK   3                                                                      
REMARK   3  DATA USED IN REFINEMENT.                                            
REMARK   3   RESOLUTION RANGE HIGH (ANGSTROMS) : 1.66                           
REMARK   3   RESOLUTION RANGE LOW  (ANGSTROMS) : 38.12                          
REMARK   3   DATA CUTOFF            (SIGMA(F)) : NULL                           
REMARK   3   COMPLETENESS FOR RANGE        (%) : 99.5                           
REMARK   3   NUMBER OF REFLECTIONS             : 42482                          
REMARK   3                                                                      
REMARK   3  FIT TO DATA USED IN REFINEMENT.                                     
REMARK   3   CROSS-VALIDATION METHOD          : THROUGHOUT                      
REMARK   3   FREE R VALUE TEST SET SELECTION  : RANDOM                          
REMARK   3   R VALUE     (WORKING + TEST SET) : 0.177                           
REMARK   3   R VALUE            (WORKING SET) : 0.175                           
REMARK   3   FREE R VALUE                     : 0.209                           
REMARK   3   FREE R VALUE TEST SET SIZE   (%) : 5.000                           
REMARK   3   FREE R VALUE TEST SET COUNT      : 2236                            
REMARK   3                                                                      
REMARK   3  FIT IN THE HIGHEST RESOLUTION BIN.                                  
REMARK   3   TOTAL NUMBER OF BINS USED           : 20                           
REMARK   3   BIN RESOLUTION RANGE HIGH       (A) : 1.66                         
REMARK   3   BIN RESOLUTION RANGE LOW        (A) : 1.70                         
REMARK   3   REFLECTION IN BIN     (WORKING SET) : 3011                         
REMARK   3   BIN COMPLETENESS (WORKING+TEST) (%) : 96.53                        
REMARK   3   BIN R VALUE           (WORKING SET) : 0.2700                       
REMARK   3   BIN FREE R VALUE SET COUNT          : 158                          
REMARK   3   BIN FREE R VALUE                    : 0.3000                       
REMARK   3                                                                      
REMARK   3  NUMBER OF NON-HYDROGEN ATOMS USED IN REFINEMENT.                    
REMARK   3   PROTEIN ATOMS            : 2727                                    
REMARK   3   NUCLEIC ACID ATOMS       : 68                                      
REMARK   3   HETEROGEN ATOMS          : 49                                      
REMARK   3   SOLVENT ATOMS            : 296                                     
REMARK   3                                                                      
REMARK   3  B VALUES.                                                           
REMARK   3   FROM WILSON PLOT           (A**2) : 23.20                          
REMARK   3   MEAN B VALUE      (OVERALL, A**2) : 17.33                          
REMARK   3   OVERALL ANISOTROPIC B VALUE.                                       
REMARK   3    B11 (A**2) : -0.95000                                             
REMARK   3    B22 (A**2) : -1.07000                                             
REMARK   3    B33 (A**2) : 1.75000                                              
REMARK   3    B12 (A**2) : 0.00000                                              
REMARK   3    B13 (A**2) : 0.41000                                              
REMARK   3    B23 (A**2) : 0.00000                                              
REMARK   3                                                                      
REMARK   3  ESTIMATED OVERALL COORDINATE ERROR.                                 
REMARK   3   ESU BASED ON R VALUE                            (A): 0.096         
REMARK   3   ESU BASED ON FREE R VALUE                       (A): 0.096         
REMARK   3   ESU BASED ON MAXIMUM LIKELIHOOD                 (A): 0.057         
REMARK   3   ESU FOR B VALUES BASED ON MAXIMUM LIKELIHOOD (A**2): 1.632         
REMARK   3                                                                      
REMARK   3 CORRELATION COEFFICIENTS.                                            
REMARK   3   CORRELATION COEFFICIENT FO-FC      : 0.957                         
REMARK   3   CORRELATION COEFFICIENT FO-FC FREE : 0.941                         
REMARK   3                                                                      
REMARK   3  RMS DEVIATIONS FROM IDEAL VALUES        COUNT    RMS    WEIGHT      
REMARK   3   BOND LENGTHS REFINED ATOMS        (A):  2924 ; 0.024 ; 0.019       
REMARK   3   BOND LENGTHS OTHERS               (A):  NULL ;  NULL ;  NULL       
REMARK   3   BOND ANGLES REFINED ATOMS   (DEGREES):  3978 ; 2.342 ; 1.987       
REMARK   3   BOND ANGLES OTHERS          (DEGREES):  NULL ;  NULL ;  NULL       
REMARK   3   TORSION ANGLES, PERIOD 1    (DEGREES):   340 ; 5.842 ; 5.000       
REMARK   3   TORSION ANGLES, PERIOD 2    (DEGREES):   139 ;33.099 ;24.388       
REMARK   3   TORSION ANGLES, PERIOD 3    (DEGREES):   466 ;12.135 ;15.000       
REMARK   3   TORSION ANGLES, PERIOD 4    (DEGREES):    17 ;21.742 ;15.000       
REMARK   3   CHIRAL-CENTER RESTRAINTS       (A**3):   436 ; 0.170 ; 0.200       
REMARK   3   GENERAL PLANES REFINED ATOMS      (A):  2209 ; 0.013 ; 0.021       
REMARK   3   GENERAL PLANES OTHERS             (A):  NULL ;  NULL ;  NULL       
REMARK   3   NON-BONDED CONTACTS REFINED ATOMS (A):  NULL ;  NULL ;  NULL       
REMARK   3   NON-BONDED CONTACTS OTHERS        (A):  NULL ;  NULL ;  NULL       
REMARK   3   NON-BONDED TORSION REFINED ATOMS  (A):  NULL ;  NULL ;  NULL       
REMARK   3   NON-BONDED TORSION OTHERS         (A):  NULL ;  NULL ;  NULL       
REMARK   3   H-BOND (X...Y) REFINED ATOMS      (A):  NULL ;  NULL ;  NULL       
REMARK   3   H-BOND (X...Y) OTHERS             (A):  NULL ;  NULL ;  NULL       
REMARK   3   POTENTIAL METAL-ION REFINED ATOMS (A):  NULL ;  NULL ;  NULL       
REMARK   3   POTENTIAL METAL-ION OTHERS        (A):  NULL ;  NULL ;  NULL       
REMARK   3   SYMMETRY VDW REFINED ATOMS        (A):  NULL ;  NULL ;  NULL       
REMARK   3   SYMMETRY VDW OTHERS               (A):  NULL ;  NULL ;  NULL       
REMARK   3   SYMMETRY H-BOND REFINED ATOMS     (A):  NULL ;  NULL ;  NULL       
REMARK   3   SYMMETRY H-BOND OTHERS            (A):  NULL ;  NULL ;  NULL       
REMARK   3   SYMMETRY METAL-ION REFINED ATOMS  (A):  NULL ;  NULL ;  NULL       
REMARK   3   SYMMETRY METAL-ION OTHERS         (A):  NULL ;  NULL ;  NULL       
REMARK   3                                                                      
REMARK   3  ISOTROPIC THERMAL FACTOR RESTRAINTS.     COUNT   RMS    WEIGHT      
REMARK   3   MAIN-CHAIN BOND REFINED ATOMS  (A**2):  NULL ;  NULL ;  NULL       
REMARK   3   MAIN-CHAIN BOND OTHER ATOMS    (A**2):  NULL ;  NULL ;  NULL       
REMARK   3   MAIN-CHAIN ANGLE REFINED ATOMS (A**2):  NULL ;  NULL ;  NULL       
REMARK   3   MAIN-CHAIN ANGLE OTHER ATOMS   (A**2):  NULL ;  NULL ;  NULL       
REMARK   3   SIDE-CHAIN BOND REFINED ATOMS  (A**2):  NULL ;  NULL ;  NULL       
REMARK   3   SIDE-CHAIN BOND OTHER ATOMS    (A**2):  NULL ;  NULL ;  NULL       
REMARK   3   SIDE-CHAIN ANGLE REFINED ATOMS (A**2):  NULL ;  NULL ;  NULL       
REMARK   3   SIDE-CHAIN ANGLE OTHER ATOMS   (A**2):  NULL ;  NULL ;  NULL       
REMARK   3   LONG RANGE B REFINED ATOMS     (A**2):  NULL ;  NULL ;  NULL       
REMARK   3   LONG RANGE B OTHER ATOMS       (A**2):  NULL ;  NULL ;  NULL       
REMARK   3                                                                      
REMARK   3 ANISOTROPIC THERMAL FACTOR RESTRAINTS.    COUNT   RMS   WEIGHT       
REMARK   3   RIGID-BOND RESTRAINTS          (A**2):  NULL ;  NULL ;  NULL       
REMARK   3   SPHERICITY; FREE ATOMS         (A**2):  NULL ;  NULL ;  NULL       
REMARK   3   SPHERICITY; BONDED ATOMS       (A**2):  NULL ;  NULL ;  NULL       
REMARK   3                                                                      
REMARK   3  NCS RESTRAINTS STATISTICS                                           
REMARK   3   NUMBER OF DIFFERENT NCS GROUPS : NULL                              
REMARK   3                                                                      
REMARK   3  TLS DETAILS                                                         
REMARK   3   NUMBER OF TLS GROUPS  : NULL                                       
REMARK   3                                                                      
REMARK   3  BULK SOLVENT MODELLING.                                             
REMARK   3   METHOD USED : MASK                                                 
REMARK   3   PARAMETERS FOR MASK CALCULATION                                    
REMARK   3   VDW PROBE RADIUS   : 1.20                                          
REMARK   3   ION PROBE RADIUS   : 0.80                                          
REMARK   3   SHRINKAGE RADIUS   : 0.80                                          
REMARK   3                                                                      
REMARK   3  OTHER REFINEMENT REMARKS: HYDROGENS HAVE BEEN USED IF PRESENT IN    
REMARK   3  THE INPUT                                                           
REMARK   4                                                                      
REMARK   4 4II9 COMPLIES WITH FORMAT V. 3.30, 13-JUL-11                         
REMARK 100                                                                      
REMARK 100 THIS ENTRY HAS BEEN PROCESSED BY PDBJ ON 18-JAN-13.                  
REMARK 100 THE RCSB ID CODE IS RCSB076785.                                      
REMARK 200                                                                      
REMARK 200 EXPERIMENTAL DETAILS                                                 
REMARK 200  EXPERIMENT TYPE                : X-RAY DIFFRACTION                  
REMARK 200  DATE OF DATA COLLECTION        : 14-NOV-12                          
REMARK 200  TEMPERATURE           (KELVIN) : 100                                
REMARK 200  PH                             : 5.6                                
REMARK 200  NUMBER OF CRYSTALS USED        : 1                                  
REMARK 200                                                                      
REMARK 200  SYNCHROTRON              (Y/N) : Y                                  
REMARK 200  RADIATION SOURCE               : SOLEIL                             
REMARK 200  BEAMLINE                       : PROXIMA 1                          
REMARK 200  X-RAY GENERATOR MODEL          : NULL                               
REMARK 200  MONOCHROMATIC OR LAUE    (M/L) : M                                  
REMARK 200  WAVELENGTH OR RANGE        (A) : 0.9791                             
REMARK 200  MONOCHROMATOR                  : CHANNEL CUT CRYOGENICALLY COOLED   
REMARK 200                                   MONOCHROMATOR CRYSTAL              
REMARK 200  OPTICS                         : MIRRORS                            
REMARK 200                                                                      
REMARK 200  DETECTOR TYPE                  : PIXEL                              
REMARK 200  DETECTOR MANUFACTURER          : DECTRIS PILATUS 6M                 
REMARK 200  INTENSITY-INTEGRATION SOFTWARE : XDS                                
REMARK 200  DATA SCALING SOFTWARE          : XSCALE                             
REMARK 200                                                                      
REMARK 200  NUMBER OF UNIQUE REFLECTIONS   : 44718                              
REMARK 200  RESOLUTION RANGE HIGH      (A) : 1.660                              
REMARK 200  RESOLUTION RANGE LOW       (A) : 38.120                             
REMARK 200  REJECTION CRITERIA  (SIGMA(I)) : -3.000                             
REMARK 200                                                                      
REMARK 200 OVERALL.                                                             
REMARK 200  COMPLETENESS FOR RANGE     (%) : 99.5                               
REMARK 200  DATA REDUNDANCY                : 3.700                              
REMARK 200  R MERGE                    (I) : 0.04000                            
REMARK 200  R SYM                      (I) : NULL                               
REMARK 200  <I/SIGMA(I)> FOR THE DATA SET  : 23.8000                            
REMARK 200                                                                      
REMARK 200 IN THE HIGHEST RESOLUTION SHELL.                                     
REMARK 200  HIGHEST RESOLUTION SHELL, RANGE HIGH (A) : 1.66                     
REMARK 200  HIGHEST RESOLUTION SHELL, RANGE LOW  (A) : 1.76                     
REMARK 200  COMPLETENESS FOR SHELL     (%) : 98.1                               
REMARK 200  DATA REDUNDANCY IN SHELL       : 3.50                               
REMARK 200  R MERGE FOR SHELL          (I) : 0.18900                            
REMARK 200  R SYM FOR SHELL            (I) : NULL                               
REMARK 200  <I/SIGMA(I)> FOR SHELL         : 6.900                              
REMARK 200                                                                      
REMARK 200 DIFFRACTION PROTOCOL: SINGLE WAVELENGTH                              
REMARK 200 METHOD USED TO DETERMINE THE STRUCTURE: MOLECULAR REPLACEMENT        
REMARK 200 SOFTWARE USED: PHASER                                                
REMARK 200 STARTING MODEL: 3GKR                                                 
REMARK 200                                                                      
REMARK 200 REMARK: NULL                                                         
REMARK 280                                                                      
REMARK 280 CRYSTAL                                                              
REMARK 280 SOLVENT CONTENT, VS   (%): 48.40                                     
REMARK 280 MATTHEWS COEFFICIENT, VM (ANGSTROMS**3/DA): 2.38                     
REMARK 280                                                                      
REMARK 280 CRYSTALLIZATION CONDITIONS: 0.1M TRIS-SODIUM CITRATE BUFFER, 0.2M    
REMARK 280  AMMONIUM ACETATE, 33% POLYETHYLENE GLYCOL 4K, PH 5.6, VAPOR         
REMARK 280  DIFFUSION, SITTING DROP, TEMPERATURE 295K                           
REMARK 290                                                                      
REMARK 290 CRYSTALLOGRAPHIC SYMMETRY                                            
REMARK 290 SYMMETRY OPERATORS FOR SPACE GROUP: P 1 21 1                         
REMARK 290                                                                      
REMARK 290      SYMOP   SYMMETRY                                                
REMARK 290     NNNMMM   OPERATOR                                                
REMARK 290       1555   X,Y,Z                                                   
REMARK 290       2555   -X,Y+1/2,-Z                                             
REMARK 290                                                                      
REMARK 290     WHERE NNN -> OPERATOR NUMBER                                     
REMARK 290           MMM -> TRANSLATION VECTOR                                  
REMARK 290                                                                      
REMARK 290 CRYSTALLOGRAPHIC SYMMETRY TRANSFORMATIONS                            
REMARK 290 THE FOLLOWING TRANSFORMATIONS OPERATE ON THE ATOM/HETATM             
REMARK 290 RECORDS IN THIS ENTRY TO PRODUCE CRYSTALLOGRAPHICALLY                
REMARK 290 RELATED MOLECULES.                                                   
REMARK 290   SMTRY1   1  1.000000  0.000000  0.000000        0.00000            
REMARK 290   SMTRY2   1  0.000000  1.000000  0.000000        0.00000            
REMARK 290   SMTRY3   1  0.000000  0.000000  1.000000        0.00000            
REMARK 290   SMTRY1   2 -1.000000  0.000000  0.000000        0.00000            
REMARK 290   SMTRY2   2  0.000000  1.000000  0.000000       50.88500            
REMARK 290   SMTRY3   2  0.000000  0.000000 -1.000000        0.00000            
REMARK 290                                                                      
REMARK 290 REMARK: NULL                                                         
REMARK 300                                                                      
REMARK 300 BIOMOLECULE: 1                                                       
REMARK 300 SEE REMARK 350 FOR THE AUTHOR PROVIDED AND/OR PROGRAM                
REMARK 300 GENERATED ASSEMBLY INFORMATION FOR THE STRUCTURE IN                  
REMARK 300 THIS ENTRY. THE REMARK MAY ALSO PROVIDE INFORMATION ON               
REMARK 300 BURIED SURFACE AREA.                                                 
REMARK 350                                                                      
REMARK 350 COORDINATES FOR A COMPLETE MULTIMER REPRESENTING THE KNOWN           
REMARK 350 BIOLOGICALLY SIGNIFICANT OLIGOMERIZATION STATE OF THE                
REMARK 350 MOLECULE CAN BE GENERATED BY APPLYING BIOMT TRANSFORMATIONS          
REMARK 350 GIVEN BELOW.  BOTH NON-CRYSTALLOGRAPHIC AND                          
REMARK 350 CRYSTALLOGRAPHIC OPERATIONS ARE GIVEN.                               
REMARK 350                                                                      
REMARK 350 BIOMOLECULE: 1                                                       
REMARK 350 AUTHOR DETERMINED BIOLOGICAL UNIT: TRIMERIC                          
REMARK 350 SOFTWARE DETERMINED QUATERNARY STRUCTURE: TRIMERIC                   
REMARK 350 SOFTWARE USED: PISA                                                  
REMARK 350 TOTAL BURIED SURFACE AREA: 3630 ANGSTROM**2                          
REMARK 350 SURFACE AREA OF THE COMPLEX: 15040 ANGSTROM**2                       
REMARK 350 CHANGE IN SOLVENT FREE ENERGY: -16.0 KCAL/MOL                        
REMARK 350 APPLY THE FOLLOWING TO CHAINS: A, C, B                               
REMARK 350   BIOMT1   1  1.000000  0.000000  0.000000        0.00000            
REMARK 350   BIOMT2   1  0.000000  1.000000  0.000000        0.00000            
REMARK 350   BIOMT3   1  0.000000  0.000000  1.000000        0.00000            
REMARK 465                                                                      
REMARK 465 MISSING RESIDUES                                                     
REMARK 465 THE FOLLOWING RESIDUES WERE NOT LOCATED IN THE                       
REMARK 465 EXPERIMENT. (M=MODEL NUMBER; RES=RESIDUE NAME; C=CHAIN               
REMARK 465 IDENTIFIER; SSSEQ=SEQUENCE NUMBER; I=INSERTION CODE.)                
REMARK 465                                                                      
REMARK 465   M RES C SSSEQI                                                     
REMARK 465     MET A     0                                                      
REMARK 465     HIS A   338                                                      
REMARK 465     HIS A   339                                                      
REMARK 465     HIS A   340                                                      
REMARK 465     HIS A   341                                                      
REMARK 465     HIS A   342                                                      
REMARK 470                                                                      
REMARK 470 MISSING ATOM                                                         
REMARK 470 THE FOLLOWING RESIDUES HAVE MISSING ATOMS (M=MODEL NUMBER;           
REMARK 470 RES=RESIDUE NAME; C=CHAIN IDENTIFIER; SSEQ=SEQUENCE NUMBER;          
REMARK 470 I=INSERTION CODE):                                                   
REMARK 470   M RES CSSEQI  ATOMS                                                
REMARK 470     HIS A 337    CG   ND1  CD2  CE1  NE2                             
REMARK 500                                                                      
REMARK 500 GEOMETRY AND STEREOCHEMISTRY                                         
REMARK 500 SUBTOPIC: CLOSE CONTACTS IN SAME ASYMMETRIC UNIT                     
REMARK 500                                                                      
REMARK 500 THE FOLLOWING ATOMS ARE IN CLOSE CONTACT.                            
REMARK 500                                                                      
REMARK 500  ATM1  RES C  SSEQI   ATM2  RES C  SSEQI           DISTANCE          
REMARK 500   O    THR A    64     O    HOH A   573              2.17            
REMARK 500                                                                      
REMARK 500 REMARK: NULL                                                         
REMARK 500                                                                      
REMARK 500 GEOMETRY AND STEREOCHEMISTRY                                         
REMARK 500 SUBTOPIC: COVALENT BOND LENGTHS                                      
REMARK 500                                                                      
REMARK 500 THE STEREOCHEMICAL PARAMETERS OF THE FOLLOWING RESIDUES              
REMARK 500 HAVE VALUES WHICH DEVIATE FROM EXPECTED VALUES BY MORE               
REMARK 500 THAN 6*RMSD (M=MODEL NUMBER; RES=RESIDUE NAME; C=CHAIN               
REMARK 500 IDENTIFIER; SSEQ=SEQUENCE NUMBER; I=INSERTION CODE).                 
REMARK 500                                                                      
REMARK 500 STANDARD TABLE:                                                      
REMARK 500 FORMAT: (10X,I3,1X,2(A3,1X,A1,I4,A1,1X,A4,3X),1X,F6.3)               
REMARK 500                                                                      
REMARK 500 EXPECTED VALUES PROTEIN: ENGH AND HUBER, 1999                        
REMARK 500 EXPECTED VALUES NUCLEIC ACID: CLOWNEY ET AL 1996                     
REMARK 500                                                                      
REMARK 500  M RES CSSEQI ATM1   RES CSSEQI ATM2   DEVIATION                     
REMARK 500    TRP A 278   CE2   TRP A 278   CD2     0.082                       
REMARK 500                                                                      
REMARK 500 REMARK: NULL                                                         
REMARK 500                                                                      
REMARK 500 GEOMETRY AND STEREOCHEMISTRY                                         
REMARK 500 SUBTOPIC: COVALENT BOND ANGLES                                       
REMARK 500                                                                      
REMARK 500 THE STEREOCHEMICAL PARAMETERS OF THE FOLLOWING RESIDUES              
REMARK 500 HAVE VALUES WHICH DEVIATE FROM EXPECTED VALUES BY MORE               
REMARK 500 THAN 6*RMSD (M=MODEL NUMBER; RES=RESIDUE NAME; C=CHAIN               
REMARK 500 IDENTIFIER; SSEQ=SEQUENCE NUMBER; I=INSERTION CODE).                 
REMARK 500                                                                      
REMARK 500 STANDARD TABLE:                                                      
REMARK 500 FORMAT: (10X,I3,1X,A3,1X,A1,I4,A1,3(1X,A4,2X),12X,F5.1)              
REMARK 500                                                                      
REMARK 500 EXPECTED VALUES PROTEIN: ENGH AND HUBER, 1999                        
REMARK 500 EXPECTED VALUES NUCLEIC ACID: CLOWNEY ET AL 1996                     
REMARK 500                                                                      
REMARK 500  M RES CSSEQI ATM1   ATM2   ATM3                                     
REMARK 500    TYR A  23   CG  -  CD1 -  CE1 ANGL. DEV. =  -5.1 DEGREES          
REMARK 500    ASP A  88   CB  -  CG  -  OD1 ANGL. DEV. =   7.7 DEGREES          
REMARK 500    ARG A  89   NE  -  CZ  -  NH1 ANGL. DEV. =   3.6 DEGREES          
REMARK 500    LEU A  90   CB  -  CG  -  CD2 ANGL. DEV. = -12.5 DEGREES          
REMARK 500    ARG A 101   NE  -  CZ  -  NH1 ANGL. DEV. =  -3.9 DEGREES          
REMARK 500    ARG A 145   NE  -  CZ  -  NH2 ANGL. DEV. =  -3.3 DEGREES          
REMARK 500    MET A 202   CA  -  CB  -  CG  ANGL. DEV. =  13.2 DEGREES          
REMARK 500    ARG A 211   NE  -  CZ  -  NH2 ANGL. DEV. =  -3.2 DEGREES          
REMARK 500                                                                      
REMARK 500 REMARK: NULL                                                         
REMARK 500                                                                      
REMARK 500 GEOMETRY AND STEREOCHEMISTRY                                         
REMARK 500 SUBTOPIC: TORSION ANGLES                                             
REMARK 500                                                                      
REMARK 500 TORSION ANGLES OUTSIDE THE EXPECTED RAMACHANDRAN REGIONS:            
REMARK 500 (M=MODEL NUMBER; RES=RESIDUE NAME; C=CHAIN IDENTIFIER;               
REMARK 500 SSEQ=SEQUENCE NUMBER; I=INSERTION CODE).                             
REMARK 500                                                                      
REMARK 500 STANDARD TABLE:                                                      
REMARK 500 FORMAT:(10X,I3,1X,A3,1X,A1,I4,A1,4X,F7.2,3X,F7.2)                    
REMARK 500                                                                      
REMARK 500 EXPECTED VALUES: GJ KLEYWEGT AND TA JONES (1996). PHI/PSI-           
REMARK 500 CHOLOGY: RAMACHANDRAN REVISITED. STRUCTURE 4, 1395 - 1400            
REMARK 500                                                                      
REMARK 500  M RES CSSEQI        PSI       PHI                                   
REMARK 500    MET A  79     -178.19    172.16                                   
REMARK 500    ASN A 130     -102.40   -151.32                                   
REMARK 500    LEU A 240      -54.20   -120.24                                   
REMARK 500                                                                      
REMARK 500 REMARK: NULL                                                         
REMARK 800                                                                      
REMARK 800 SITE                                                                 
REMARK 800 SITE_IDENTIFIER: AC1                                                 
REMARK 800 EVIDENCE_CODE: SOFTWARE                                              
REMARK 800 SITE_DESCRIPTION: BINDING SITE FOR RESIDUE DAL B 6                   
REMARK 800                                                                      
REMARK 800 SITE_IDENTIFIER: AC2                                                 
REMARK 800 EVIDENCE_CODE: SOFTWARE                                              
REMARK 800 SITE_DESCRIPTION: BINDING SITE FOR RESIDUE DAL B 7                   
REMARK 800                                                                      
REMARK 800 SITE_IDENTIFIER: AC3                                                 
REMARK 800 EVIDENCE_CODE: SOFTWARE                                              
REMARK 800 SITE_DESCRIPTION: BINDING SITE FOR RESIDUE UDP B 101                 
REMARK 800                                                                      
REMARK 800 SITE_IDENTIFIER: AC4                                                 
REMARK 800 EVIDENCE_CODE: SOFTWARE                                              
REMARK 800 SITE_DESCRIPTION: BINDING SITE FOR RESIDUE GOL A 402                 
REMARK 800                                                                      
REMARK 800 SITE_IDENTIFIER: AC5                                                 
REMARK 800 EVIDENCE_CODE: SOFTWARE                                              
REMARK 800 SITE_DESCRIPTION: BINDING SITE FOR RESIDUE MUB B 102                 
REMARK 900                                                                      
REMARK 900 RELATED ENTRIES                                                      
REMARK 900 RELATED ID: 1NE9   RELATED DB: PDB                                   
REMARK 900 APO-FORM STRUCTURE                                                   
REMARK 900 RELATED ID: 1P4N   RELATED DB: PDB                                   
REMARK 900 PROTEIN-SUBSTRATE COMPLEX                                            
REMARK 900 RELATED ID: 1XE4   RELATED DB: PDB                                   
REMARK 900 K36M MUTANT                                                          
REMARK 900 RELATED ID: 1XF8   RELATED DB: PDB                                   
REMARK 900 Y254 MUTANT                                                          
REMARK 900 RELATED ID: 1XIX   RELATED DB: PDB                                   
REMARK 900 APO FORM STRUCTURE FORM II                                           
REMARK 900 RELATED ID: 3GKR   RELATED DB: PDB                                   
REMARK 900 PROTEIN-SUBSTRATE PRODUCT COMPLEX                                    
DBREF  4II9 A    0   335  UNP    Q9EY50   Q9EY50_LACVI     1    336             
DBREF  4II9 B    3     7  PDB    4II9     4II9             3      7             
DBREF  4II9 C    8    10  PDB    4II9     4II9             8     10             
SEQADV 4II9 GLY A  336  UNP  Q9EY50              EXPRESSION TAG                 
SEQADV 4II9 HIS A  337  UNP  Q9EY50              EXPRESSION TAG                 
SEQADV 4II9 HIS A  338  UNP  Q9EY50              EXPRESSION TAG                 
SEQADV 4II9 HIS A  339  UNP  Q9EY50              EXPRESSION TAG                 
SEQADV 4II9 HIS A  340  UNP  Q9EY50              EXPRESSION TAG                 
SEQADV 4II9 HIS A  341  UNP  Q9EY50              EXPRESSION TAG                 
SEQADV 4II9 HIS A  342  UNP  Q9EY50              EXPRESSION TAG                 
SEQRES   1 A  343  MET PRO VAL LEU ASN LEU ASN ASP PRO GLN ALA VAL GLU          
SEQRES   2 A  343  ARG TYR GLU GLU PHE MET ARG GLN SER PRO TYR GLY GLN          
SEQRES   3 A  343  VAL THR GLN ASP LEU GLY TRP ALA LYS VAL LYS ASN ASN          
SEQRES   4 A  343  TRP GLU PRO VAL ASP VAL TYR LEU GLU ASP ASP GLN GLY          
SEQRES   5 A  343  ALA ILE ILE ALA ALA MET SER MET LEU LEU GLY ASP THR          
SEQRES   6 A  343  PRO THR ASP LYS LYS PHE ALA TYR ALA SER LYS GLY PRO          
SEQRES   7 A  343  VAL MET ASP VAL THR ASP VAL ASP LEU LEU ASP ARG LEU          
SEQRES   8 A  343  VAL ASP GLU ALA VAL LYS ALA LEU ASP GLY ARG ALA TYR          
SEQRES   9 A  343  VAL LEU ARG PHE ASP PRO GLU VAL ALA TYR SER ASP GLU          
SEQRES  10 A  343  PHE ASN THR THR LEU GLN ASP HIS GLY TYR VAL THR ARG          
SEQRES  11 A  343  ASN ARG ASN VAL ALA ASP ALA GLY MET HIS ALA THR ILE          
SEQRES  12 A  343  GLN PRO ARG LEU ASN MET VAL LEU ASP LEU THR LYS PHE          
SEQRES  13 A  343  PRO ASP ALA LYS THR THR LEU ASP LEU TYR PRO SER LYS          
SEQRES  14 A  343  THR LYS SER LYS ILE LYS ARG PRO PHE ARG ASP GLY VAL          
SEQRES  15 A  343  GLU VAL HIS SER GLY ASN SER ALA THR GLU LEU ASP GLU          
SEQRES  16 A  343  PHE PHE LYS THR TYR THR THR MET ALA GLU ARG HIS GLY          
SEQRES  17 A  343  ILE THR HIS ARG PRO ILE GLU TYR PHE GLN ARG MET GLN          
SEQRES  18 A  343  ALA ALA PHE ASP ALA ASP THR MET ARG ILE PHE VAL ALA          
SEQRES  19 A  343  GLU ARG GLU GLY LYS LEU LEU SER THR GLY ILE ALA LEU          
SEQRES  20 A  343  LYS TYR GLY ARG LYS ILE TRP TYR MET TYR ALA GLY SER          
SEQRES  21 A  343  MET ASP GLY ASN THR TYR TYR ALA PRO TYR ALA VAL GLN          
SEQRES  22 A  343  SER GLU MET ILE GLN TRP ALA LEU ASP THR ASN THR ASP          
SEQRES  23 A  343  LEU TYR ASP LEU GLY GLY ILE GLU SER GLU SER THR ASP          
SEQRES  24 A  343  ASP SER LEU TYR VAL PHE LYS HIS VAL PHE VAL LYS ASP          
SEQRES  25 A  343  ALA PRO ARG GLU TYR ILE GLY GLU ILE ASP LYS VAL LEU          
SEQRES  26 A  343  ASP PRO GLU VAL TYR ALA GLU LEU VAL LYS ASP GLY HIS          
SEQRES  27 A  343  HIS HIS HIS HIS HIS                                          
SEQRES   1 B    5  ALA FGA CYS DAL DAL                                          
SEQRES   1 C    3    C   C A9Z                                                  
MODRES 4II9 A9Z C   10    A                                                     
HET    FGA  B   4       9                                                       
HET    DAL  B   6       5                                                       
HET    DAL  B   7       6                                                       
HET    A9Z  C  10      28                                                       
HET    GOL  A 402       6                                                       
HET    UDP  B 101      24                                                       
HET    MUB  B 102      19                                                       
HETNAM     FGA GAMMA-D-GLUTAMIC ACID                                            
HETNAM     DAL D-ALANINE                                                        
HETNAM     A9Z 2'-DEOXY-2'-(4-ETHYL-1H-1,2,3-TRIAZOL-1-YL)ADENOSINE             
HETNAM   2 A9Z  5'-(DIHYDROGEN PHOSPHATE)                                       
HETNAM     GOL GLYCEROL                                                         
HETNAM     UDP URIDINE-5'-DIPHOSPHATE                                           
HETNAM     MUB N-ACETYLMURAMIC ACID                                             
HETSYN     FGA D-GLUTAMIC ACID                                                  
HETSYN     GOL GLYCERIN; PROPANE-1,2,3-TRIOL                                    
FORMUL   2  FGA    C5 H9 N O4                                                   
FORMUL   2  DAL    2(C3 H7 N O2)                                                
FORMUL   3  A9Z    C14 H19 N8 O6 P                                              
FORMUL   4  GOL    C3 H8 O3                                                     
FORMUL   5  UDP    C9 H14 N2 O12 P2                                             
FORMUL   6  MUB    C11 H19 N O8                                                 
FORMUL   7  HOH   *296(H2 O)                                                    
HELIX    1   1 MET A  138  HIS A  139  1                                   2
HELIX    2   2 MET A  202  MET A  202  1                                   1
HELIX    3   3 ARG A  205  HIS A  206  1                                   2
HELIX    4   4 PRO A  268  PRO A  268  1                                   1
HELIX    5   5 LEU A  301  LEU A  301  1                                   1
HELIX    6   6 LYS A  305  LYS A  305  1                                   1
SHEET    1   1 1 TYR A 254  SER A 259  0
SHEET    2   2 1 LEU A 289  ILE A 292  0
LINK         PB  UDP B 101                 O1  MUB B 102     1555   1555  1.62  
LINK         C10 MUB B 102                 N   ALA B   3     1555   1555  1.38  
LINK         SG  CYS B   5                 C7T A9Z C  10     1555   1555  1.79  
LINK         C   ALA B   3                 N   FGA B   4     1555   1555  1.35  
LINK         CD  FGA B   4                 N   CYS B   5     1555   1555  1.41  
LINK         C   CYS B   5                 N   DAL B   6     1555   1555  1.34  
LINK         C   DAL B   6                 N   DAL B   7     1555   1555  1.36  
LINK         O3'   C C   9                 P   A9Z C  10     1555   1555  1.73  
CISPEP   1 GLY A   76    PRO A   77          0         0.46                     
SITE     1 AC1  8 ILE A 142  GLN A 143  ARG A 211  TYR A 256                    
SITE     2 AC1  8 CYS B   5  DAL B   7  HOH B 201  HOH B 202                    
SITE     1 AC2  9 TRP A  32  LYS A  36  GLN A 143  ARG A 211                    
SITE     2 AC2  9 TYR A 215  TYR A 256  CYS B   5  DAL B   6                    
SITE     3 AC2  9 HOH B 203                                                     
SITE     1 AC3 17 LYS A  36  ASN A  38  TRP A  39  THR A  64                    
SITE     2 AC3 17 PHE A  70  TYR A 103  ARG A 106  ILE A 142                    
SITE     3 AC3 17 ARG A 211  HOH A 509  HOH A 552  HOH A 619                    
SITE     4 AC3 17 HOH A 663  HOH A 752  MUB B 102  HOH B 203                    
SITE     5 AC3 17 HOH B 208                                                     
SITE     1 AC4 10 PHE A  17  ILE A  54  MET A  79  ASP A  80                    
SITE     2 AC4 10 LEU A  86  ILE A 213  GLU A 214  HOH A 523                    
SITE     3 AC4 10 HOH A 533  HOH A 544                                          
SITE     1 AC5 12 THR A 209  ARG A 211  HOH A 535  HOH A 722                    
SITE     2 AC5 12 ALA B   3  FGA B   4  UDP B 101  HOH B 201                    
SITE     3 AC5 12 HOH B 202  HOH B 205  HOH B 206  HOH B 208                    
CRYST1   42.130  101.770   46.320  90.00 102.60  90.00 P 1 21 1      2          
ORIGX1      1.000000  0.000000  0.000000        0.00000                         
ORIGX2      0.000000  1.000000  0.000000        0.00000                         
ORIGX3      0.000000  0.000000  1.000000        0.00000                         
SCALE1      0.023736  0.000000  0.005306        0.00000                         
SCALE2      0.000000  0.009826  0.000000        0.00000                         
SCALE3      0.000000  0.000000  0.022122        0.00000                         
ATOM      1  N   MET A 138       5.207   5.283  29.523  1.00 17.29           N
ATOM      2  CA  MET A 138       4.869   5.640  28.153  1.00 16.30           C
ATOM      3  C   MET A 138       5.112   4.446  27.157  1.00 16.47           C
ATOM      4  O   MET A 138       4.403   4.321  26.115  1.00 16.07           O
ATOM      5  CB  MET A 138       5.722   6.874  27.769  1.00 17.06           C
ATOM      6  CG  MET A 138       5.281   7.465  26.417  1.00 17.19           C
ATOM      7  SD  MET A 138       6.342   8.860  25.965  1.00 20.30           S
ATOM      8  CE  MET A 138       7.898   8.028  25.562  1.00 21.73           C
ATOM      9  N   HIS A 139       6.101   3.575  27.471  1.00 14.85           N
ATOM     10  CA  HIS A 139       6.436   2.482  26.547  1.00 14.27           C
ATOM     11  C   HIS A 139       5.663   1.221  26.846  1.00 14.34           C
ATOM     12  O   HIS A 139       5.991   0.148  26.323  1.00 14.98           O
ATOM     13  CB  HIS A 139       7.928   2.215  26.544  1.00 15.78           C
ATOM     14  CG  HIS A 139       8.704   3.383  26.028  1.00 16.00           C
ATOM     15  ND1 HIS A 139       8.787   3.674  24.713  1.00 17.91           N
ATOM     16  CD2 HIS A 139       9.482   4.336  26.698  1.00 17.07           C
ATOM     17  CE1 HIS A 139       9.611   4.771  24.540  1.00 18.11           C
ATOM     18  NE2 HIS A 139      10.032   5.165  25.739  1.00 15.95           N
TER      19      HIS A 139
ATOM     20  N   PRO A 144       3.169   6.154  22.180  1.00 10.41           N
ATOM     21  CA  PRO A 144       2.548   6.790  23.362  1.00 10.93           C
ATOM     22  C   PRO A 144       1.028   6.895  23.184  1.00 11.19           C
ATOM     23  O   PRO A 144       0.544   7.316  22.141  1.00 11.72           O
ATOM     24  CB  PRO A 144       3.190   8.198  23.402  1.00 11.22           C
ATOM     25  CG  PRO A 144       4.528   8.016  22.598  1.00 12.05           C
ATOM     26  CD  PRO A 144       4.235   6.943  21.529  1.00 11.46           C
TER      27      PRO A 144
ATOM     28  N   MET A 202      21.423  15.256  20.506  1.00 13.31           N
ATOM     29  CA  MET A 202      20.417  15.171  21.529  1.00 15.21           C
ATOM     30  C   MET A 202      20.335  13.738  22.102  1.00 14.34           C
ATOM     31  O   MET A 202      20.222  13.559  23.318  1.00 13.91           O
ATOM     32  CB  MET A 202      19.114  15.726  20.895  1.00 16.60           C
ATOM     33  CG  MET A 202      17.738  15.184  21.078  1.00 24.05           C
ATOM     34  SD  MET A 202      17.290  13.526  21.463  1.00 20.90           S
ATOM     35  CE  MET A 202      16.640  12.799  19.930  1.00 20.06           C
TER      36      MET A 202
ATOM     37  N   ARG A 205      23.117  13.218  24.490  1.00 18.72           N
ATOM     38  CA  ARG A 205      22.890  14.023  25.686  1.00 18.55           C
ATOM     39  C   ARG A 205      21.840  13.459  26.625  1.00 20.81           C
ATOM     40  O   ARG A 205      21.982  13.472  27.850  1.00 19.86           O
ATOM     41  CB  ARG A 205      22.581  15.474  25.318  1.00 17.65           C
ATOM     42  CG  ARG A 205      22.205  16.380  26.492  1.00 18.77           C
ATOM     43  CD  ARG A 205      22.038  17.797  25.906  1.00 17.74           C
ATOM     44  NE  ARG A 205      20.717  17.959  25.264  1.00 18.23           N
ATOM     45  CZ  ARG A 205      20.611  18.233  23.939  1.00 18.46           C
ATOM     46  NH1 ARG A 205      21.687  18.314  23.155  1.00 16.98           N
ATOM     47  NH2 ARG A 205      19.440  18.338  23.375  1.00 20.22           N
ATOM     48  N   HIS A 206      20.759  12.904  26.053  1.00 21.07           N
ATOM     49  CA  HIS A 206      19.701  12.339  26.874  1.00 22.42           C
ATOM     50  C   HIS A 206      19.922  10.898  27.251  1.00 21.52           C
ATOM     51  O   HIS A 206      19.150  10.346  28.056  1.00 23.92           O
ATOM     52  CB  HIS A 206      18.362  12.457  26.122  1.00 22.89           C
ATOM     53  CG  HIS A 206      17.852  13.845  25.991  1.00 23.44           C
ATOM     54  ND1 HIS A 206      17.773  14.704  27.056  1.00 29.59           N
ATOM     55  CD2 HIS A 206      17.356  14.531  24.884  1.00 24.18           C
ATOM     56  CE1 HIS A 206      17.255  15.887  26.633  1.00 29.55           C
ATOM     57  NE2 HIS A 206      16.986  15.776  25.301  1.00 24.74           N
TER      58      HIS A 206
ATOM     59  N   ILE A 208      19.492   8.396  25.234  1.00 17.90           N
ATOM     60  CA  ILE A 208      18.367   7.527  24.654  1.00 16.47           C
ATOM     61  C   ILE A 208      18.854   6.938  23.352  1.00 17.68           C
ATOM     62  O   ILE A 208      19.847   7.396  22.746  1.00 20.13           O
ATOM     63  CB  ILE A 208      17.064   8.311  24.498  1.00 16.89           C
ATOM     64  CG1 ILE A 208      17.274   9.509  23.563  1.00 17.15           C
ATOM     65  CG2 ILE A 208      16.585   8.698  25.892  1.00 17.90           C
ATOM     66  CD1 ILE A 208      16.057  10.388  23.298  1.00 20.72           C
TER      67      ILE A 208
ATOM     68  N   TYR A 254       4.414  16.687  14.399  1.00 10.90           N
ATOM     69  CA  TYR A 254       5.835  16.926  14.770  1.00 12.67           C
ATOM     70  C   TYR A 254       6.341  15.588  15.250  1.00 12.58           C
ATOM     71  O   TYR A 254       5.965  15.184  16.325  1.00 13.47           O
ATOM     72  CB  TYR A 254       5.838  18.008  15.840  1.00 13.06           C
ATOM     73  CG  TYR A 254       7.018  18.028  16.750  1.00 16.76           C
ATOM     74  CD1 TYR A 254       8.306  18.106  16.245  1.00 19.66           C
ATOM     75  CD2 TYR A 254       6.833  17.944  18.124  1.00 19.92           C
ATOM     76  CE1 TYR A 254       9.408  18.106  17.138  1.00 22.79           C
ATOM     77  CE2 TYR A 254       7.901  17.880  19.017  1.00 19.43           C
ATOM     78  CZ  TYR A 254       9.169  17.997  18.528  1.00 22.45           C
ATOM     79  OH  TYR A 254      10.143  17.961  19.523  1.00 23.03           O
ATOM     80  N   MET A 255       7.204  14.948  14.429  1.00 10.69           N
ATOM     81  CA  MET A 255       7.545  13.537  14.659  1.00 12.03           C
ATOM     82  C   MET A 255       8.922  13.295  15.269  1.00 12.15           C
ATOM     83  O   MET A 255       9.080  12.405  16.110  1.00 12.22           O
ATOM     84  CB  MET A 255       7.490  12.744  13.356  1.00 12.38           C
ATOM     85  CG  MET A 255       6.090  12.671  12.785  1.00 19.20           C
ATOM     86  SD  MET A 255       5.961  11.477  11.396  1.00 20.71           S
ATOM     87  CE  MET A 255       7.199  10.199  12.056  1.00 14.41           C
ATOM     88  N   TYR A 256       9.904  14.089  14.816  1.00 11.16           N
ATOM     89  CA ATYR A 256      11.293  13.921  15.272  0.50 11.66           C
ATOM     90  CA BTYR A 256      11.313  13.905  15.259  0.50 11.62           C
ATOM     91  C   TYR A 256      11.927  15.278  15.508  1.00 11.15           C
ATOM     92  O   TYR A 256      11.507  16.276  14.902  1.00 12.12           O
ATOM     93  CB ATYR A 256      12.110  13.188  14.213  0.50 10.62           C
ATOM     94  CB BTYR A 256      12.176  13.152  14.210  0.50 10.51           C
ATOM     95  CG ATYR A 256      11.836  11.705  14.215  0.50 10.56           C
ATOM     96  CG BTYR A 256      11.530  11.871  13.707  0.50 10.40           C
ATOM     97  CD1ATYR A 256      10.929  11.146  13.335  0.50 11.48           C
ATOM     98  CD1BTYR A 256      11.544  10.719  14.468  0.50 11.23           C
ATOM     99  CD2ATYR A 256      12.464  10.873  15.114  0.50 10.93           C
ATOM    100  CD2BTYR A 256      10.812  11.867  12.507  0.50 10.10           C
ATOM    101  CE1ATYR A 256      10.649   9.781  13.363  0.50 11.98           C
ATOM    102  CE1BTYR A 256      10.847   9.562  14.053  0.50 10.52           C
ATOM    103  CE2ATYR A 256      12.219   9.516  15.124  0.50 11.86           C
ATOM    104  CE2BTYR A 256      10.165  10.714  12.054  0.50 10.37           C
ATOM    105  CZ ATYR A 256      11.268   8.975  14.287  0.50 12.28           C
ATOM    106  CZ BTYR A 256      10.178   9.568  12.832  0.50 10.69           C
ATOM    107  OH ATYR A 256      11.005   7.610  14.275  0.50 15.48           O
ATOM    108  OH BTYR A 256       9.492   8.437  12.384  0.50 10.61           O
ATOM    109  N   ALA A 257      12.898  15.338  16.403  1.00 11.98           N
ATOM    110  CA  ALA A 257      13.552  16.639  16.636  1.00 11.67           C
ATOM    111  C   ALA A 257      14.947  16.425  17.173  1.00 11.84           C
ATOM    112  O   ALA A 257      15.223  15.317  17.665  1.00 12.44           O
ATOM    113  CB  ALA A 257      12.808  17.483  17.607  1.00 15.35           C
ATOM    114  N   GLY A 258      15.814  17.425  16.960  1.00 12.79           N
ATOM    115  CA  GLY A 258      17.103  17.369  17.751  1.00 11.67           C
ATOM    116  C   GLY A 258      17.509  18.778  18.120  1.00 12.20           C
ATOM    117  O   GLY A 258      16.911  19.736  17.673  1.00 13.01           O
ATOM    118  N   SER A 259      18.432  18.889  19.062  1.00 11.57           N
ATOM    119  CA  SER A 259      18.954  20.218  19.409  1.00 12.59           C
ATOM    120  C   SER A 259      20.384  20.023  19.869  1.00 12.55           C
ATOM    121  O   SER A 259      20.727  18.976  20.389  1.00 13.40           O
ATOM    122  CB  SER A 259      18.122  20.911  20.502  1.00 15.06           C
ATOM    123  OG  SER A 259      18.060  20.103  21.681  1.00 17.76           O
TER     124      SER A 259
ATOM    125  N   PRO A 268      13.969  25.698  19.732  1.00 12.03           N
ATOM    126  CA  PRO A 268      12.876  24.674  19.602  1.00 12.30           C
ATOM    127  C   PRO A 268      11.545  25.326  19.545  1.00 12.54           C
ATOM    128  O   PRO A 268      10.675  24.799  18.835  1.00 12.77           O
ATOM    129  CB  PRO A 268      13.076  23.824  20.852  1.00 13.86           C
ATOM    130  CG  PRO A 268      14.594  23.788  20.978  1.00 14.54           C
ATOM    131  CD  PRO A 268      14.915  25.274  20.798  1.00 12.63           C
TER     132      PRO A 268
ATOM    133  N   LEU A 289       1.741  17.319  18.532  1.00 12.22           N
ATOM    134  CA  LEU A 289       3.147  17.295  19.069  1.00 13.31           C
ATOM    135  C   LEU A 289       3.492  15.956  19.618  1.00 12.94           C
ATOM    136  O   LEU A 289       4.651  15.711  20.016  1.00 15.48           O
ATOM    137  CB  LEU A 289       3.339  18.334  20.172  1.00 14.33           C
ATOM    138  CG  LEU A 289       3.224  19.781  19.701  1.00 14.73           C
ATOM    139  CD1 LEU A 289       1.800  20.353  19.682  1.00 14.06           C
ATOM    140  CD2 LEU A 289       4.047  20.654  20.685  1.00 14.32           C
ATOM    141  N   GLY A 290       2.569  15.042  19.568  1.00 12.66           N
ATOM    142  CA  GLY A 290       2.885  13.640  19.850  1.00 13.65           C
ATOM    143  C   GLY A 290       2.999  13.396  21.368  1.00 13.95           C
ATOM    144  O   GLY A 290       2.398  14.073  22.221  1.00 13.58           O
ATOM    145  N   GLY A 291       3.719  12.345  21.696  1.00 13.39           N
ATOM    146  CA  GLY A 291       3.490  11.730  22.986  1.00 13.72           C
ATOM    147  C   GLY A 291       4.035  12.361  24.211  1.00 15.55           C
ATOM    148  O   GLY A 291       5.027  13.101  24.149  1.00 15.08           O
ATOM    149  N   ILE A 292       3.410  12.035  25.339  1.00 12.66           N
ATOM    150  CA  ILE A 292       4.042  12.338  26.629  1.00 13.73           C
ATOM    151  C   ILE A 292       3.885  11.121  27.504  1.00 14.60           C
ATOM    152  O   ILE A 292       3.177  10.175  27.136  1.00 16.09           O
ATOM    153  CB  ILE A 292       3.311  13.538  27.333  1.00 13.06           C
ATOM    154  CG1 ILE A 292       1.836  13.180  27.624  1.00 13.89           C
ATOM    155  CG2 ILE A 292       3.470  14.869  26.523  1.00 14.56           C
ATOM    156  CD1 ILE A 292       1.017  14.254  28.346  1.00 16.54           C
TER     157      ILE A 292
ATOM    158  N   LEU A 301       8.570  16.149  28.738  1.00 19.01           N
ATOM    159  CA  LEU A 301       7.940  16.129  27.394  1.00 18.71           C
ATOM    160  C   LEU A 301       6.633  16.910  27.522  1.00 17.81           C
ATOM    161  O   LEU A 301       6.248  17.774  26.707  1.00 17.94           O
ATOM    162  CB  LEU A 301       7.593  14.670  26.978  1.00 20.09           C
ATOM    163  CG  LEU A 301       8.771  13.753  26.602  1.00 23.25           C
ATOM    164  CD1 LEU A 301       8.204  12.380  26.200  1.00 24.34           C
ATOM    165  CD2 LEU A 301       9.504  14.316  25.456  1.00 26.86           C
TER     166      LEU A 301
ATOM    167  N   LYS A 305       5.604  20.590  25.699  1.00 13.84           N
ATOM    168  CA  LYS A 305       4.434  20.560  24.774  1.00 12.82           C
ATOM    169  C   LYS A 305       3.237  21.350  25.308  1.00 13.73           C
ATOM    170  O   LYS A 305       2.505  21.889  24.512  1.00 12.30           O
ATOM    171  CB  LYS A 305       4.055  19.109  24.442  1.00 13.17           C
ATOM    172  CG  LYS A 305       5.239  18.427  23.726  1.00 10.94           C
ATOM    173  CD  LYS A 305       4.862  16.977  23.414  1.00 13.18           C
ATOM    174  CE  LYS A 305       6.158  16.309  22.841  1.00 14.36           C
ATOM    175  NZ  LYS A 305       5.852  14.949  22.346  1.00 14.73           N
TER     176      LYS A 305
HETATM  177  N   FGA B   4      13.918   4.034  22.674  1.00 17.18           N
HETATM  178  CA  FGA B   4      13.712   5.224  23.472  1.00 17.75           C
HETATM  179  C   FGA B   4      14.743   5.321  24.626  1.00 19.36           C
HETATM  180  O   FGA B   4      15.913   4.818  24.488  1.00 18.79           O
HETATM  181  CB  FGA B   4      13.864   6.488  22.602  1.00 16.67           C
HETATM  182  CG  FGA B   4      12.859   6.604  21.406  1.00 16.43           C
HETATM  183  CD  FGA B   4      11.474   6.971  21.890  1.00 16.41           C
HETATM  184  OE1 FGA B   4      11.116   6.946  23.064  1.00 17.72           O
HETATM  185  OXT FGA B   4      14.398   5.947  25.669  1.00 20.58           O
ATOM    186  N   CYS B   5      10.575   6.965  20.802  1.00 16.38           N
ATOM    187  CA  CYS B   5       9.189   7.493  21.067  1.00 20.84           C
ATOM    188  C   CYS B   5       8.325   6.857  19.973  1.00 19.44           C
ATOM    189  O   CYS B   5       7.517   7.555  19.328  1.00 21.10           O
ATOM    190  CB  CYS B   5       9.280   9.097  20.972  1.00 21.03           C
ATOM    191  SG  CYS B   5       8.337   9.660  22.407  1.00 33.16           S
TER     192      CYS B   5
ATOM    193  P   C   C   9      15.091  17.896  28.637  1.00 39.64           P
ATOM    194  OP1 C   C   9      14.477  16.628  28.134  1.00 34.73           O
ATOM    195  OP2 C   C   9      16.577  17.971  28.895  1.00 41.03           O
ATOM    196  O5' C   C   9      14.662  19.029  27.626  1.00 32.41           O
ATOM    197  C5' C   C   9      13.505  18.896  26.784  1.00 29.10           C
ATOM    198  C4' C   C   9      13.493  19.980  25.756  1.00 35.28           C
ATOM    199  O4' C   C   9      13.827  21.245  26.393  1.00 34.19           O
ATOM    200  C3' C   C   9      14.508  19.836  24.638  1.00 33.00           C
ATOM    201  O3' C   C   9      13.925  19.003  23.613  1.00 33.05           O
ATOM    202  C2' C   C   9      14.647  21.287  24.159  1.00 35.78           C
ATOM    203  O2' C   C   9      13.596  21.483  23.212  1.00 26.12           O
ATOM    204  C1' C   C   9      14.496  22.083  25.476  1.00 29.12           C
ATOM    205  N1  C   C   9      15.769  22.493  26.106  1.00 27.15           N
ATOM    206  C2  C   C   9      16.467  23.580  25.568  1.00 33.25           C
ATOM    207  O2  C   C   9      15.962  24.209  24.621  1.00 28.33           O
ATOM    208  N3  C   C   9      17.654  23.941  26.120  1.00 34.02           N
ATOM    209  C4  C   C   9      18.168  23.219  27.123  1.00 34.24           C
ATOM    210  N4  C   C   9      19.337  23.607  27.642  1.00 31.99           N
ATOM    211  C5  C   C   9      17.500  22.073  27.650  1.00 31.56           C
ATOM    212  C6  C   C   9      16.326  21.739  27.104  1.00 30.64           C
HETATM  241  O   HOH A 560      11.660  20.122  19.971  1.00 28.98           O
HETATM  242  O   HOH A 571       6.879  14.236  18.649  1.00 20.68           O
HETATM  243  O   HOH A 601       4.066  10.388  19.400  1.00 24.34           O
HETATM  244  O   HOH A 607      11.966   6.974  26.368  1.00 21.50           O
HETATM  245  O   HOH A 613       7.681  10.015  16.450  1.00 24.31           O
HETATM  246  O   HOH A 697      18.327  19.078  26.295  1.00 30.28           O
HETATM  247  O   HOH A 698       5.706  11.836  17.791  1.00 23.79           O
HETATM  248  O   HOH A 724       9.375  17.486  22.121  1.00 27.14           O
HETATM  249  O   HOH A 778      13.179  10.299  20.927  1.00 27.70           O
HETATM  250  O   HOH A 779      12.282  10.517  18.331  1.00 30.59           O
HETATM  251  O   HOH B 204       9.921   8.764  17.495  1.00 22.81           O
HETATM  252  O   HOH B 209      15.674  10.642  29.555  1.00 49.34           O
HETATM  253  O   HOH B 212      15.750   8.421  29.182  1.00 53.05           O
HETATM  254  O   HOH C 101      12.406  15.594  27.422  1.00 29.08           O
HETATM  255  O   HOH C 102      14.163  20.368  20.112  1.00 24.30           O
HETATM  256  O   HOH C 103       9.613  14.633  18.583  1.00 29.70           O
HETATM  257  O   HOH C 104      11.262  17.508  23.770  1.00 31.72           O
CONECT  179  178  180  185
CONECT  178  177  179  181
CONECT  181  178  182
CONECT  183  182  184  186
CONECT  182  181  183
CONECT  177  178
CONECT  180  179
CONECT  184  183
CONECT  185  179
CONECT  186  183  187
CONECT  191  190  226
CONECT  201  200  214
CONECT  229  221  230  231
CONECT  237  236  238
CONECT  221  219  222  229
CONECT  219  218  220  221
CONECT  232  231  233  236
CONECT  218  217  219  230
CONECT  224  223  225  227
CONECT  233  232  234  239
CONECT  217  216  218
CONECT  223  222  224
CONECT  239  233  238  240
CONECT  225  224  226
CONECT  226  191  225
CONECT  235  231  234
CONECT  238  237  239
CONECT  222  221  223  228
CONECT  228  222  227
CONECT  236  232  237
CONECT  227  224  228
CONECT  240  239
CONECT  234  233  235
CONECT  231  229  232  235
CONECT  220  219
CONECT  230  218  229
CONECT  216  214  217
CONECT  213  214
CONECT  215  214
CONECT  214  201  213  215  216
END
