# Supplementary material for: Scaffold repositioning of spiro-acridine derivatives as fungi chitinase inhibitor by target fishing and in vitro studies
Source: Sci Rep. 2023 May 5;13:7320. doi: 10.1038/s41598-023-33279-9 (PMC10163251; doi:10.1038/s41598-023-33279-9)
Supplement: Supplementary file 2 — Supplementary Information 2. [file 41598_2023_33279_MOESM2_ESM.zip › PDBQT_TARGETS_ALL/4io5_ALA.pdb]

HEADER    MEMBRANE PROTEIN                        07-JAN-13   4IO5              
TITLE     CRYSTAL STRUCTURE OF THE AVGLUR1 LIGAND BINDING DOMAIN COMPLEX WITH   
TITLE    2 ALANINE AT 1.72 ANGSTROM RESOLUTION                                  
COMPND    MOL_ID: 1;                                                            
COMPND   2 MOLECULE: AVGLUR1 LIGAND BINDING DOMAIN;                             
COMPND   3 CHAIN: A, B;                                                         
COMPND   4 FRAGMENT: UNP RESIDUES 457-567; 680-812;                             
COMPND   5 ENGINEERED: YES                                                      
SOURCE    MOL_ID: 1;                                                            
SOURCE   2 ORGANISM_SCIENTIFIC: ADINETA VAGA;                                   
SOURCE   3 ORGANISM_COMMON: ROTIFER;                                            
SOURCE   4 ORGANISM_TAXID: 104782;                                              
SOURCE   5 EXPRESSION_SYSTEM: ESCHERICHIA COLI;                                 
SOURCE   6 EXPRESSION_SYSTEM_TAXID: 562;                                        
SOURCE   7 EXPRESSION_SYSTEM_STRAIN: ORIGAMI B(DE3);                            
SOURCE   8 EXPRESSION_SYSTEM_VECTOR_TYPE: PLASMID;                              
SOURCE   9 EXPRESSION_SYSTEM_PLASMID: PET22B MODIFIED                           
KEYWDS    MEMBRANE PROTEIN                                                      
EXPDTA    X-RAY DIFFRACTION                                                     
AUTHOR    S.LOMASH,S.CHITTORI,M.L.MAYER                                         
REVDAT   3   09-AUG-17 4IO5    1       SOURCE                                   
REVDAT   2   20-MAR-13 4IO5    1       JRNL                                     
REVDAT   1   20-FEB-13 4IO5    0                                                
JRNL        AUTH   S.LOMASH,S.CHITTORI,P.BROWN,M.L.MAYER                        
JRNL        TITL   ANIONS MEDIATE LIGAND BINDING IN ADINETA VAGA GLUTAMATE      
JRNL        TITL 2 RECEPTOR ION CHANNELS.                                       
JRNL        REF    STRUCTURE                     V.  21   414 2013              
JRNL        REFN                   ISSN 0969-2126                               
JRNL        PMID   23434404                                                     
JRNL        DOI    10.1016/J.STR.2013.01.006                                    
REMARK   2                                                                      
REMARK   2 RESOLUTION.    1.72 ANGSTROMS.                                       
REMARK   3                                                                      
REMARK   3 REFINEMENT.                                                          
REMARK   3   PROGRAM     : PHENIX (PHENIX.REFINE: DEV_1039)                     
REMARK   3   AUTHORS     : PAUL ADAMS,PAVEL AFONINE,VINCENT CHEN,IAN            
REMARK   3               : DAVIS,KRESHNA GOPAL,RALF GROSSE-KUNSTLEVE,           
REMARK   3               : LI-WEI HUNG,ROBERT IMMORMINO,TOM IOERGER,            
REMARK   3               : AIRLIE MCCOY,ERIK MCKEE,NIGEL MORIARTY,              
REMARK   3               : REETAL PAI,RANDY READ,JANE RICHARDSON,               
REMARK   3               : DAVID RICHARDSON,TOD ROMO,JIM SACCHETTINI,           
REMARK   3               : NICHOLAS SAUTER,JACOB SMITH,LAURENT                  
REMARK   3               : STORONI,TOM TERWILLIGER,PETER ZWART                  
REMARK   3                                                                      
REMARK   3    REFINEMENT TARGET : ML                                            
REMARK   3                                                                      
REMARK   3  DATA USED IN REFINEMENT.                                            
REMARK   3   RESOLUTION RANGE HIGH (ANGSTROMS) : 1.72                           
REMARK   3   RESOLUTION RANGE LOW  (ANGSTROMS) : 29.51                          
REMARK   3   MIN(FOBS/SIGMA_FOBS)              : 1.360                          
REMARK   3   COMPLETENESS FOR RANGE        (%) : 98.8                           
REMARK   3   NUMBER OF REFLECTIONS             : 58199                          
REMARK   3                                                                      
REMARK   3  FIT TO DATA USED IN REFINEMENT.                                     
REMARK   3   R VALUE     (WORKING + TEST SET) : 0.160                           
REMARK   3   R VALUE            (WORKING SET) : 0.159                           
REMARK   3   FREE R VALUE                     : 0.195                           
REMARK   3   FREE R VALUE TEST SET SIZE   (%) : 3.160                           
REMARK   3   FREE R VALUE TEST SET COUNT      : 1840                            
REMARK   3                                                                      
REMARK   3  FIT TO DATA USED IN REFINEMENT (IN BINS).                           
REMARK   3   BIN  RESOLUTION RANGE  COMPL.    NWORK NFREE   RWORK  RFREE        
REMARK   3     1 29.5145 -  4.0433    1.00     4442   158  0.1485 0.1631        
REMARK   3     2  4.0433 -  3.2105    1.00     4418   143  0.1437 0.1933        
REMARK   3     3  3.2105 -  2.8051    1.00     4366   155  0.1622 0.2127        
REMARK   3     4  2.8051 -  2.5488    1.00     4380   140  0.1622 0.1919        
REMARK   3     5  2.5488 -  2.3662    0.99     4349   142  0.1539 0.1835        
REMARK   3     6  2.3662 -  2.2267    0.99     4371   130  0.1480 0.2123        
REMARK   3     7  2.2267 -  2.1152    0.99     4330   144  0.1503 0.1802        
REMARK   3     8  2.1152 -  2.0232    0.99     4317   138  0.1555 0.1985        
REMARK   3     9  2.0232 -  1.9453    0.99     4337   140  0.1772 0.2289        
REMARK   3    10  1.9453 -  1.8782    0.99     4306   143  0.1815 0.2032        
REMARK   3    11  1.8782 -  1.8195    0.98     4319   143  0.1926 0.2395        
REMARK   3    12  1.8195 -  1.7675    0.98     4245   153  0.2034 0.2253        
REMARK   3    13  1.7675 -  1.7209    0.95     4179   111  0.2127 0.2675        
REMARK   3                                                                      
REMARK   3  BULK SOLVENT MODELLING.                                             
REMARK   3   METHOD USED        : FLAT BULK SOLVENT MODEL                       
REMARK   3   SOLVENT RADIUS     : 1.11                                          
REMARK   3   SHRINKAGE RADIUS   : 0.90                                          
REMARK   3   K_SOL              : NULL                                          
REMARK   3   B_SOL              : NULL                                          
REMARK   3                                                                      
REMARK   3  ERROR ESTIMATES.                                                    
REMARK   3   COORDINATE ERROR (MAXIMUM-LIKELIHOOD BASED)     : 0.160            
REMARK   3   PHASE ERROR (DEGREES, MAXIMUM-LIKELIHOOD BASED) : 19.010           
REMARK   3                                                                      
REMARK   3  B VALUES.                                                           
REMARK   3   FROM WILSON PLOT           (A**2) : 20.20                          
REMARK   3   MEAN B VALUE      (OVERALL, A**2) : NULL                           
REMARK   3   OVERALL ANISOTROPIC B VALUE.                                       
REMARK   3    B11 (A**2) : NULL                                                 
REMARK   3    B22 (A**2) : NULL                                                 
REMARK   3    B33 (A**2) : NULL                                                 
REMARK   3    B12 (A**2) : NULL                                                 
REMARK   3    B13 (A**2) : NULL                                                 
REMARK   3    B23 (A**2) : NULL                                                 
REMARK   3                                                                      
REMARK   3  TWINNING INFORMATION.                                               
REMARK   3   FRACTION: NULL                                                     
REMARK   3   OPERATOR: NULL                                                     
REMARK   3                                                                      
REMARK   3  DEVIATIONS FROM IDEAL VALUES.                                       
REMARK   3                 RMSD          COUNT                                  
REMARK   3   BOND      :  0.011           3968                                  
REMARK   3   ANGLE     :  1.275           5389                                  
REMARK   3   CHIRALITY :  0.074            627                                  
REMARK   3   PLANARITY :  0.006            693                                  
REMARK   3   DIHEDRAL  : 10.683           1483                                  
REMARK   3                                                                      
REMARK   3  TLS DETAILS                                                         
REMARK   3   NUMBER OF TLS GROUPS  : 8                                          
REMARK   3   TLS GROUP : 1                                                      
REMARK   3    SELECTION: (CHAIN A AND RESID 1:64)                               
REMARK   3    ORIGIN FOR THE GROUP (A):  -4.7379  38.1501 -17.8385              
REMARK   3    T TENSOR                                                          
REMARK   3      T11:   0.0764 T22:   0.0617                                     
REMARK   3      T33:  -0.0877 T12:  -0.0781                                     
REMARK   3      T13:  -0.1249 T23:  -0.0724                                     
REMARK   3    L TENSOR                                                          
REMARK   3      L11:   0.0251 L22:   0.0189                                     
REMARK   3      L33:   0.0126 L12:   0.0098                                     
REMARK   3      L13:   0.0088 L23:   0.0166                                     
REMARK   3    S TENSOR                                                          
REMARK   3      S11:   0.0273 S12:   0.0471 S13:  -0.0320                       
REMARK   3      S21:  -0.0599 S22:   0.0214 S23:   0.0161                       
REMARK   3      S31:   0.0092 S32:  -0.0297 S33:   0.0611                       
REMARK   3   TLS GROUP : 2                                                      
REMARK   3    SELECTION: (CHAIN A AND RESID 65:133)                             
REMARK   3    ORIGIN FOR THE GROUP (A):   4.8579  52.8472  -5.3465              
REMARK   3    T TENSOR                                                          
REMARK   3      T11:   0.0702 T22:   0.0806                                     
REMARK   3      T33:   0.1332 T12:  -0.0385                                     
REMARK   3      T13:   0.0296 T23:  -0.0649                                     
REMARK   3    L TENSOR                                                          
REMARK   3      L11:   0.2108 L22:   0.1469                                     
REMARK   3      L33:   0.2917 L12:  -0.0220                                     
REMARK   3      L13:  -0.0359 L23:  -0.0236                                     
REMARK   3    S TENSOR                                                          
REMARK   3      S11:   0.1313 S12:  -0.0290 S13:   0.1317                       
REMARK   3      S21:  -0.0673 S22:   0.1115 S23:  -0.1507                       
REMARK   3      S31:  -0.1317 S32:   0.0958 S33:   0.2499                       
REMARK   3   TLS GROUP : 3                                                      
REMARK   3    SELECTION: (CHAIN A AND RESID 134:222)                            
REMARK   3    ORIGIN FOR THE GROUP (A):   6.8358  53.2384  -8.3596              
REMARK   3    T TENSOR                                                          
REMARK   3      T11:   0.0401 T22:   0.0978                                     
REMARK   3      T33:   0.1275 T12:  -0.0176                                     
REMARK   3      T13:   0.1446 T23:  -0.0581                                     
REMARK   3    L TENSOR                                                          
REMARK   3      L11:   0.2211 L22:   0.1467                                     
REMARK   3      L33:   0.3149 L12:  -0.0405                                     
REMARK   3      L13:  -0.0719 L23:   0.0188                                     
REMARK   3    S TENSOR                                                          
REMARK   3      S11:   0.2087 S12:  -0.0205 S13:   0.1826                       
REMARK   3      S21:  -0.0386 S22:   0.0991 S23:  -0.0229                       
REMARK   3      S31:  -0.1123 S32:   0.0668 S33:   0.3805                       
REMARK   3   TLS GROUP : 4                                                      
REMARK   3    SELECTION: (CHAIN A AND RESID 223:248)                            
REMARK   3    ORIGIN FOR THE GROUP (A):   8.3650  33.2023 -10.4534              
REMARK   3    T TENSOR                                                          
REMARK   3      T11:   0.0753 T22:   0.0809                                     
REMARK   3      T33:   0.0655 T12:  -0.0019                                     
REMARK   3      T13:   0.0131 T23:  -0.0157                                     
REMARK   3    L TENSOR                                                          
REMARK   3      L11:   0.0063 L22:   0.0366                                     
REMARK   3      L33:   0.0175 L12:  -0.0126                                     
REMARK   3      L13:  -0.0080 L23:   0.0256                                     
REMARK   3    S TENSOR                                                          
REMARK   3      S11:   0.0261 S12:  -0.0036 S13:   0.0022                       
REMARK   3      S21:  -0.0400 S22:   0.0430 S23:  -0.0599                       
REMARK   3      S31:  -0.0131 S32:   0.0627 S33:   0.0337                       
REMARK   3   TLS GROUP : 5                                                      
REMARK   3    SELECTION: (CHAIN B AND RESID 1:25)                               
REMARK   3    ORIGIN FOR THE GROUP (A):  -1.7285  37.4066  20.7955              
REMARK   3    T TENSOR                                                          
REMARK   3      T11:   0.1387 T22:   0.1428                                     
REMARK   3      T33:   0.0599 T12:   0.0628                                     
REMARK   3      T13:  -0.0341 T23:  -0.0282                                     
REMARK   3    L TENSOR                                                          
REMARK   3      L11:   0.0240 L22:   0.0526                                     
REMARK   3      L33:   0.0066 L12:   0.0018                                     
REMARK   3      L13:  -0.0116 L23:   0.0012                                     
REMARK   3    S TENSOR                                                          
REMARK   3      S11:   0.0237 S12:  -0.0059 S13:   0.0225                       
REMARK   3      S21:   0.0412 S22:  -0.0118 S23:   0.0499                       
REMARK   3      S31:  -0.0017 S32:  -0.0070 S33:   0.0172                       
REMARK   3   TLS GROUP : 6                                                      
REMARK   3    SELECTION: (CHAIN B AND RESID 26:117)                             
REMARK   3    ORIGIN FOR THE GROUP (A):   2.5375  32.8774  15.8484              
REMARK   3    T TENSOR                                                          
REMARK   3      T11:   0.0943 T22:   0.0925                                     
REMARK   3      T33:   0.0563 T12:   0.0256                                     
REMARK   3      T13:  -0.0023 T23:  -0.0092                                     
REMARK   3    L TENSOR                                                          
REMARK   3      L11:   0.0489 L22:   0.1263                                     
REMARK   3      L33:   0.0814 L12:   0.0015                                     
REMARK   3      L13:  -0.0176 L23:  -0.0229                                     
REMARK   3    S TENSOR                                                          
REMARK   3      S11:   0.0001 S12:  -0.0937 S13:  -0.0091                       
REMARK   3      S21:   0.1437 S22:   0.0412 S23:  -0.0586                       
REMARK   3      S31:  -0.0176 S32:   0.0197 S33:   0.0712                       
REMARK   3   TLS GROUP : 7                                                      
REMARK   3    SELECTION: (CHAIN B AND RESID 118:203)                            
REMARK   3    ORIGIN FOR THE GROUP (A):  16.3878  20.6686  10.1149              
REMARK   3    T TENSOR                                                          
REMARK   3      T11:   0.0939 T22:   0.1136                                     
REMARK   3      T33:   0.1367 T12:   0.0449                                     
REMARK   3      T13:  -0.0141 T23:  -0.0085                                     
REMARK   3    L TENSOR                                                          
REMARK   3      L11:   0.0347 L22:   0.0191                                     
REMARK   3      L33:   0.0457 L12:  -0.0152                                     
REMARK   3      L13:  -0.0072 L23:   0.0012                                     
REMARK   3    S TENSOR                                                          
REMARK   3      S11:  -0.0764 S12:  -0.0818 S13:  -0.0783                       
REMARK   3      S21:   0.0106 S22:  -0.0323 S23:  -0.0790                       
REMARK   3      S31:   0.0173 S32:   0.0384 S33:  -0.0718                       
REMARK   3   TLS GROUP : 8                                                      
REMARK   3    SELECTION: (CHAIN B AND RESID 204:248)                            
REMARK   3    ORIGIN FOR THE GROUP (A):   3.5548  42.3434  11.6480              
REMARK   3    T TENSOR                                                          
REMARK   3      T11:   0.0621 T22:   0.0824                                     
REMARK   3      T33:   0.0615 T12:   0.0098                                     
REMARK   3      T13:  -0.0104 T23:  -0.0185                                     
REMARK   3    L TENSOR                                                          
REMARK   3      L11:   0.0041 L22:   0.0498                                     
REMARK   3      L33:   0.0298 L12:  -0.0020                                     
REMARK   3      L13:  -0.0069 L23:   0.0048                                     
REMARK   3    S TENSOR                                                          
REMARK   3      S11:   0.0120 S12:   0.0004 S13:  -0.0014                       
REMARK   3      S21:   0.0587 S22:   0.0388 S23:  -0.0504                       
REMARK   3      S31:  -0.0272 S32:   0.0343 S33:   0.0599                       
REMARK   3                                                                      
REMARK   3  NCS DETAILS                                                         
REMARK   3   NUMBER OF NCS GROUPS : NULL                                        
REMARK   3                                                                      
REMARK   3  OTHER REFINEMENT REMARKS: NULL                                      
REMARK   4                                                                      
REMARK   4 4IO5 COMPLIES WITH FORMAT V. 3.30, 13-JUL-11                         
REMARK 100                                                                      
REMARK 100 THIS ENTRY HAS BEEN PROCESSED BY RCSB ON 11-JAN-13.                  
REMARK 100 THE DEPOSITION ID IS D_1000076996.                                   
REMARK 200                                                                      
REMARK 200 EXPERIMENTAL DETAILS                                                 
REMARK 200  EXPERIMENT TYPE                : X-RAY DIFFRACTION                  
REMARK 200  DATE OF DATA COLLECTION        : 11-APR-12                          
REMARK 200  TEMPERATURE           (KELVIN) : 100                                
REMARK 200  PH                             : 6.5                                
REMARK 200  NUMBER OF CRYSTALS USED        : 1                                  
REMARK 200                                                                      
REMARK 200  SYNCHROTRON              (Y/N) : Y                                  
REMARK 200  RADIATION SOURCE               : APS                                
REMARK 200  BEAMLINE                       : 22-ID                              
REMARK 200  X-RAY GENERATOR MODEL          : NULL                               
REMARK 200  MONOCHROMATIC OR LAUE    (M/L) : M                                  
REMARK 200  WAVELENGTH OR RANGE        (A) : 1.0000                             
REMARK 200  MONOCHROMATOR                  : SI(111)                            
REMARK 200  OPTICS                         : NULL                               
REMARK 200                                                                      
REMARK 200  DETECTOR TYPE                  : CCD                                
REMARK 200  DETECTOR MANUFACTURER          : MARMOSAIC 300 MM CCD               
REMARK 200  INTENSITY-INTEGRATION SOFTWARE : HKL-2000                           
REMARK 200  DATA SCALING SOFTWARE          : HKL-2000                           
REMARK 200                                                                      
REMARK 200  NUMBER OF UNIQUE REFLECTIONS   : 58814                              
REMARK 200  RESOLUTION RANGE HIGH      (A) : 1.720                              
REMARK 200  RESOLUTION RANGE LOW       (A) : 40.000                             
REMARK 200  REJECTION CRITERIA  (SIGMA(I)) : 0.000                              
REMARK 200                                                                      
REMARK 200 OVERALL.                                                             
REMARK 200  COMPLETENESS FOR RANGE     (%) : 99.0                               
REMARK 200  DATA REDUNDANCY                : 3.900                              
REMARK 200  R MERGE                    (I) : 0.06100                            
REMARK 200  R SYM                      (I) : NULL                               
REMARK 200  <I/SIGMA(I)> FOR THE DATA SET  : 23.1000                            
REMARK 200                                                                      
REMARK 200 IN THE HIGHEST RESOLUTION SHELL.                                     
REMARK 200  HIGHEST RESOLUTION SHELL, RANGE HIGH (A) : 1.72                     
REMARK 200  HIGHEST RESOLUTION SHELL, RANGE LOW  (A) : 1.75                     
REMARK 200  COMPLETENESS FOR SHELL     (%) : 98.0                               
REMARK 200  DATA REDUNDANCY IN SHELL       : 3.80                               
REMARK 200  R MERGE FOR SHELL          (I) : 0.57000                            
REMARK 200  R SYM FOR SHELL            (I) : NULL                               
REMARK 200  <I/SIGMA(I)> FOR SHELL         : 2.500                              
REMARK 200                                                                      
REMARK 200 DIFFRACTION PROTOCOL: SINGLE WAVELENGTH                              
REMARK 200 METHOD USED TO DETERMINE THE STRUCTURE: FOURIER SYNTHESIS            
REMARK 200 SOFTWARE USED: PHENIX                                                
REMARK 200 STARTING MODEL: 4IO2                                                 
REMARK 200                                                                      
REMARK 200 REMARK: NULL                                                         
REMARK 280                                                                      
REMARK 280 CRYSTAL                                                              
REMARK 280 SOLVENT CONTENT, VS   (%): 52.22                                     
REMARK 280 MATTHEWS COEFFICIENT, VM (ANGSTROMS**3/DA): 2.57                     
REMARK 280                                                                      
REMARK 280 CRYSTALLIZATION CONDITIONS: 17.5% PEG 3350, 0.1 M NACITRATE, 0.1 M   
REMARK 280  BISTRIS PROPANE, PH 6.5, VAPOR DIFFUSION, HANGING DROP,             
REMARK 280  TEMPERATURE 293K                                                    
REMARK 290                                                                      
REMARK 290 CRYSTALLOGRAPHIC SYMMETRY                                            
REMARK 290 SYMMETRY OPERATORS FOR SPACE GROUP: P 1 21 1                         
REMARK 290                                                                      
REMARK 290      SYMOP   SYMMETRY                                                
REMARK 290     NNNMMM   OPERATOR                                                
REMARK 290       1555   X,Y,Z                                                   
REMARK 290       2555   -X,Y+1/2,-Z                                             
REMARK 290                                                                      
REMARK 290     WHERE NNN -> OPERATOR NUMBER                                     
REMARK 290           MMM -> TRANSLATION VECTOR                                  
REMARK 290                                                                      
REMARK 290 CRYSTALLOGRAPHIC SYMMETRY TRANSFORMATIONS                            
REMARK 290 THE FOLLOWING TRANSFORMATIONS OPERATE ON THE ATOM/HETATM             
REMARK 290 RECORDS IN THIS ENTRY TO PRODUCE CRYSTALLOGRAPHICALLY                
REMARK 290 RELATED MOLECULES.                                                   
REMARK 290   SMTRY1   1  1.000000  0.000000  0.000000        0.00000            
REMARK 290   SMTRY2   1  0.000000  1.000000  0.000000        0.00000            
REMARK 290   SMTRY3   1  0.000000  0.000000  1.000000        0.00000            
REMARK 290   SMTRY1   2 -1.000000  0.000000  0.000000        0.00000            
REMARK 290   SMTRY2   2  0.000000  1.000000  0.000000       50.34550            
REMARK 290   SMTRY3   2  0.000000  0.000000 -1.000000        0.00000            
REMARK 290                                                                      
REMARK 290 REMARK: NULL                                                         
REMARK 300                                                                      
REMARK 300 BIOMOLECULE: 1                                                       
REMARK 300 SEE REMARK 350 FOR THE AUTHOR PROVIDED AND/OR PROGRAM                
REMARK 300 GENERATED ASSEMBLY INFORMATION FOR THE STRUCTURE IN                  
REMARK 300 THIS ENTRY. THE REMARK MAY ALSO PROVIDE INFORMATION ON               
REMARK 300 BURIED SURFACE AREA.                                                 
REMARK 350                                                                      
REMARK 350 COORDINATES FOR A COMPLETE MULTIMER REPRESENTING THE KNOWN           
REMARK 350 BIOLOGICALLY SIGNIFICANT OLIGOMERIZATION STATE OF THE                
REMARK 350 MOLECULE CAN BE GENERATED BY APPLYING BIOMT TRANSFORMATIONS          
REMARK 350 GIVEN BELOW.  BOTH NON-CRYSTALLOGRAPHIC AND                          
REMARK 350 CRYSTALLOGRAPHIC OPERATIONS ARE GIVEN.                               
REMARK 350                                                                      
REMARK 350 BIOMOLECULE: 1                                                       
REMARK 350 AUTHOR DETERMINED BIOLOGICAL UNIT: DIMERIC                           
REMARK 350 SOFTWARE DETERMINED QUATERNARY STRUCTURE: DIMERIC                    
REMARK 350 SOFTWARE USED: PISA                                                  
REMARK 350 TOTAL BURIED SURFACE AREA: 3330 ANGSTROM**2                          
REMARK 350 SURFACE AREA OF THE COMPLEX: 20950 ANGSTROM**2                       
REMARK 350 CHANGE IN SOLVENT FREE ENERGY: -74.0 KCAL/MOL                        
REMARK 350 APPLY THE FOLLOWING TO CHAINS: A, B                                  
REMARK 350   BIOMT1   1  1.000000  0.000000  0.000000        0.00000            
REMARK 350   BIOMT2   1  0.000000  1.000000  0.000000        0.00000            
REMARK 350   BIOMT3   1  0.000000  0.000000  1.000000        0.00000            
REMARK 465                                                                      
REMARK 465 MISSING RESIDUES                                                     
REMARK 465 THE FOLLOWING RESIDUES WERE NOT LOCATED IN THE                       
REMARK 465 EXPERIMENT. (M=MODEL NUMBER; RES=RESIDUE NAME; C=CHAIN               
REMARK 465 IDENTIFIER; SSSEQ=SEQUENCE NUMBER; I=INSERTION CODE.)                
REMARK 465                                                                      
REMARK 465   M RES C SSSEQI                                                     
REMARK 465     ILE A    27                                                      
REMARK 465     ASP A    28                                                      
REMARK 465     THR A    29                                                      
REMARK 465     SER A    30                                                      
REMARK 465     GLY A    31                                                      
REMARK 465     ARG A    32                                                      
REMARK 465     ASP B    28                                                      
REMARK 465     THR B    29                                                      
REMARK 465     SER B    30                                                      
REMARK 465     GLY B    31                                                      
REMARK 465     ARG B    32                                                      
REMARK 465     ASN B    33                                                      
REMARK 500                                                                      
REMARK 500 GEOMETRY AND STEREOCHEMISTRY                                         
REMARK 500 SUBTOPIC: TORSION ANGLES                                             
REMARK 500                                                                      
REMARK 500 TORSION ANGLES OUTSIDE THE EXPECTED RAMACHANDRAN REGIONS:            
REMARK 500 (M=MODEL NUMBER; RES=RESIDUE NAME; C=CHAIN IDENTIFIER;               
REMARK 500 SSEQ=SEQUENCE NUMBER; I=INSERTION CODE).                             
REMARK 500                                                                      
REMARK 500 STANDARD TABLE:                                                      
REMARK 500 FORMAT:(10X,I3,1X,A3,1X,A1,I4,A1,4X,F7.2,3X,F7.2)                    
REMARK 500                                                                      
REMARK 500 EXPECTED VALUES: GJ KLEYWEGT AND TA JONES (1996). PHI/PSI-           
REMARK 500 CHOLOGY: RAMACHANDRAN REVISITED. STRUCTURE 4, 1395 - 1400            
REMARK 500                                                                      
REMARK 500  M RES CSSEQI        PSI       PHI                                   
REMARK 500    SER A  17       98.30   -171.78                                   
REMARK 500    ILE A 191      -51.11   -123.01                                   
REMARK 500    TYR A 192       79.88   -111.28                                   
REMARK 500    SER B  17      100.29   -171.43                                   
REMARK 500    SER B  17      100.29   -170.42                                   
REMARK 500                                                                      
REMARK 500 REMARK: NULL                                                         
REMARK 800                                                                      
REMARK 800 SITE                                                                 
REMARK 800 SITE_IDENTIFIER: AC1                                                 
REMARK 800 EVIDENCE_CODE: SOFTWARE                                              
REMARK 800 SITE_DESCRIPTION: BINDING SITE FOR RESIDUE ALA A 301                 
REMARK 800                                                                      
REMARK 800 SITE_IDENTIFIER: AC2                                                 
REMARK 800 EVIDENCE_CODE: SOFTWARE                                              
REMARK 800 SITE_DESCRIPTION: BINDING SITE FOR RESIDUE CL A 302                  
REMARK 800                                                                      
REMARK 800 SITE_IDENTIFIER: AC3                                                 
REMARK 800 EVIDENCE_CODE: SOFTWARE                                              
REMARK 800 SITE_DESCRIPTION: BINDING SITE FOR RESIDUE CL A 303                  
REMARK 800                                                                      
REMARK 800 SITE_IDENTIFIER: AC4                                                 
REMARK 800 EVIDENCE_CODE: SOFTWARE                                              
REMARK 800 SITE_DESCRIPTION: BINDING SITE FOR RESIDUE CL A 304                  
REMARK 800                                                                      
REMARK 800 SITE_IDENTIFIER: AC5                                                 
REMARK 800 EVIDENCE_CODE: SOFTWARE                                              
REMARK 800 SITE_DESCRIPTION: BINDING SITE FOR RESIDUE ALA B 301                 
REMARK 800                                                                      
REMARK 800 SITE_IDENTIFIER: AC6                                                 
REMARK 800 EVIDENCE_CODE: SOFTWARE                                              
REMARK 800 SITE_DESCRIPTION: BINDING SITE FOR RESIDUE CL B 302                  
REMARK 800                                                                      
REMARK 800 SITE_IDENTIFIER: AC7                                                 
REMARK 800 EVIDENCE_CODE: SOFTWARE                                              
REMARK 800 SITE_DESCRIPTION: BINDING SITE FOR RESIDUE CL B 303                  
REMARK 800                                                                      
REMARK 800 SITE_IDENTIFIER: AC8                                                 
REMARK 800 EVIDENCE_CODE: SOFTWARE                                              
REMARK 800 SITE_DESCRIPTION: BINDING SITE FOR RESIDUE CL B 304                  
REMARK 900                                                                      
REMARK 900 RELATED ENTRIES                                                      
REMARK 900 RELATED ID: 4IO2   RELATED DB: PDB                                   
REMARK 900 RELATED ID: 4IO3   RELATED DB: PDB                                   
REMARK 900 RELATED ID: 4IO4   RELATED DB: PDB                                   
REMARK 900 RELATED ID: 4IO6   RELATED DB: PDB                                   
REMARK 900 RELATED ID: 4IO7   RELATED DB: PDB                                   
DBREF  4IO5 A    3   113  UNP    E9P5T5   E9P5T5_ADIVA   457    567             
DBREF  4IO5 A  116   248  UNP    E9P5T5   E9P5T5_ADIVA   680    812             
DBREF  4IO5 B    3   113  UNP    E9P5T5   E9P5T5_ADIVA   457    567             
DBREF  4IO5 B  116   248  UNP    E9P5T5   E9P5T5_ADIVA   680    812             
SEQADV 4IO5 GLY A    1  UNP  E9P5T5              EXPRESSION TAG                 
SEQADV 4IO5 SER A    2  UNP  E9P5T5              EXPRESSION TAG                 
SEQADV 4IO5 GLY A  114  UNP  E9P5T5              EXPRESSION TAG                 
SEQADV 4IO5 THR A  115  UNP  E9P5T5              EXPRESSION TAG                 
SEQADV 4IO5 GLY B    1  UNP  E9P5T5              EXPRESSION TAG                 
SEQADV 4IO5 SER B    2  UNP  E9P5T5              EXPRESSION TAG                 
SEQADV 4IO5 GLY B  114  UNP  E9P5T5              EXPRESSION TAG                 
SEQADV 4IO5 THR B  115  UNP  E9P5T5              EXPRESSION TAG                 
SEQRES   1 A  248  GLY SER ALA ARG LEU LYS GLY ILE THR LEU ARG ILE GLY          
SEQRES   2 A  248  VAL ILE GLU SER VAL PRO PHE THR ILE VAL ALA ASN VAL          
SEQRES   3 A  248  ILE ASP THR SER GLY ARG ASN THR THR LYS LEU THR GLY          
SEQRES   4 A  248  TYR VAL LEU ASP LEU ILE GLU TYR LEU ARG ASP LYS MET          
SEQRES   5 A  248  GLY PHE VAL ALA ASP VAL GLN LEU ALA PRO PRO ASN THR          
SEQRES   6 A  248  SER TYR THR GLY LEU VAL LEU ALA LEU ALA ASN GLY ASP          
SEQRES   7 A  248  TYR ASP ILE ALA ILE GLY ASP ILE THR VAL THR SER ALA          
SEQRES   8 A  248  ARG ARG GLU ILE VAL ALA PHE SER ASN SER ILE SER ASP          
SEQRES   9 A  248  ASN SER MET ARG ILE LEU MET ARG LYS GLY THR LEU ILE          
SEQRES  10 A  248  ASP GLY MET ASP ASP LEU LYS ASN GLY LYS ILE PRO TYR          
SEQRES  11 A  248  ASN ARG ILE GLY ILE ARG ILE GLY THR ALA GLY GLU ASP          
SEQRES  12 A  248  TYR TYR LEU ARG GLU ILE SER GLY GLY SER ARG ASN PHE          
SEQRES  13 A  248  TYR PRO LEU LYS SER ARG GLN GLU MET TYR ASP SER LEU          
SEQRES  14 A  248  LEU ALA GLY ILE ILE ASP VAL SER PHE MET ASP ILE GLY          
SEQRES  15 A  248  THR ALA GLU TYR VAL THR ASN ASN ILE TYR CYS ASN LEU          
SEQRES  16 A  248  THR LEU VAL GLY GLU ASP PHE ASP LYS SER THR PHE GLY          
SEQRES  17 A  248  ILE VAL THR PRO LYS GLU TRP LEU TYR ALA LYS ASP LEU          
SEQRES  18 A  248  ASP VAL ASN ILE LEU SER LEU ARG GLU THR GLY ILE LEU          
SEQRES  19 A  248  ASP ASN LEU LYS LYS LYS TRP PHE GLN THR LYS ALA CYS          
SEQRES  20 A  248  PRO                                                          
SEQRES   1 B  248  GLY SER ALA ARG LEU LYS GLY ILE THR LEU ARG ILE GLY          
SEQRES   2 B  248  VAL ILE GLU SER VAL PRO PHE THR ILE VAL ALA ASN VAL          
SEQRES   3 B  248  ILE ASP THR SER GLY ARG ASN THR THR LYS LEU THR GLY          
SEQRES   4 B  248  TYR VAL LEU ASP LEU ILE GLU TYR LEU ARG ASP LYS MET          
SEQRES   5 B  248  GLY PHE VAL ALA ASP VAL GLN LEU ALA PRO PRO ASN THR          
SEQRES   6 B  248  SER TYR THR GLY LEU VAL LEU ALA LEU ALA ASN GLY ASP          
SEQRES   7 B  248  TYR ASP ILE ALA ILE GLY ASP ILE THR VAL THR SER ALA          
SEQRES   8 B  248  ARG ARG GLU ILE VAL ALA PHE SER ASN SER ILE SER ASP          
SEQRES   9 B  248  ASN SER MET ARG ILE LEU MET ARG LYS GLY THR LEU ILE          
SEQRES  10 B  248  ASP GLY MET ASP ASP LEU LYS ASN GLY LYS ILE PRO TYR          
SEQRES  11 B  248  ASN ARG ILE GLY ILE ARG ILE GLY THR ALA GLY GLU ASP          
SEQRES  12 B  248  TYR TYR LEU ARG GLU ILE SER GLY GLY SER ARG ASN PHE          
SEQRES  13 B  248  TYR PRO LEU LYS SER ARG GLN GLU MET TYR ASP SER LEU          
SEQRES  14 B  248  LEU ALA GLY ILE ILE ASP VAL SER PHE MET ASP ILE GLY          
SEQRES  15 B  248  THR ALA GLU TYR VAL THR ASN ASN ILE TYR CYS ASN LEU          
SEQRES  16 B  248  THR LEU VAL GLY GLU ASP PHE ASP LYS SER THR PHE GLY          
SEQRES  17 B  248  ILE VAL THR PRO LYS GLU TRP LEU TYR ALA LYS ASP LEU          
SEQRES  18 B  248  ASP VAL ASN ILE LEU SER LEU ARG GLU THR GLY ILE LEU          
SEQRES  19 B  248  ASP ASN LEU LYS LYS LYS TRP PHE GLN THR LYS ALA CYS          
SEQRES  20 B  248  PRO                                                          
HET    ALA  A 301      13                                                       
HET     CL  A 302       1                                                       
HET     CL  A 303       1                                                       
HET     CL  A 304       1                                                       
HET    ALA  B 301      13                                                       
HET     CL  B 302       1                                                       
HET     CL  B 303       1                                                       
HET     CL  B 304       1                                                       
HETNAM     ALA ALANINE                                                          
HETNAM      CL CHLORIDE ION                                                     
FORMUL   3  ALA    2(C3 H7 N O2)                                                
FORMUL   4   CL    6(CL 1-)                                                     
FORMUL  11  HOH   *564(H2 O)                                                    
HELIX    1   1 TYR A   67  TYR A   67  1                                   1
HELIX    2   2 ARG A   92  ARG A   92  1                                   1
HELIX    3   3 THR A  139  GLY A  141  1                                   3
HELIX    4   4 ARG A  162  ARG A  162  1                                   1
SHEET    1   1 1 ASN A 105  ASN A 105  0
SHEET    2   2 1 ARG A 136  ARG A 136  0
SHEET    3   3 1 ASP A 180  ASP A 180  0
SHEET    4   4 1 PHE A 207  PHE A 207  0
SSBOND   1 CYS A  193    CYS A  247                          1555   1555  2.04  
SSBOND   2 CYS B  193    CYS B  247                          1555   1555  2.05  
CISPEP   1 VAL A   18    PRO A   19          0         1.37                     
CISPEP   2 VAL B   18    PRO B   19          0         0.13                     
SITE     1 AC1 10 TYR A  67  ASP A  85  ILE A  86  THR A  87                    
SITE     2 AC1 10 ARG A  92  THR A 139  ALA A 140  ASP A 180                    
SITE     3 AC1 10 PHE A 207   CL A 304                                          
SITE     1 AC2  4 ARG A  93  LYS A 213  HOH A 480  HOH A 524                    
SITE     1 AC3  4 ASN A 100  SER A 101  ARG A 229  THR B 206                    
SITE     1 AC4  4 ARG A 136  ASP A 180  ALA A 301  HOH A 684                    
SITE     1 AC5  9 TYR B  67  ASP B  85  ILE B  86  THR B  87                    
SITE     2 AC5  9 ARG B  92  THR B 139  ALA B 140  ASP B 180                    
SITE     3 AC5  9 PHE B 207                                                     
SITE     1 AC6  4 ARG B  93  LYS B 213  HOH B 447  HOH B 517                    
SITE     1 AC7  4 THR A 206  ASN B 100  SER B 101  ARG B 229                    
SITE     1 AC8  3 ARG B 136  ASP B 180  HOH B 678                               
CRYST1   55.428  100.691   56.655  90.00 116.44  90.00 P 1 21 1      4          
ORIGX1      1.000000  0.000000  0.000000        0.00000                         
ORIGX2      0.000000  1.000000  0.000000        0.00000                         
ORIGX3      0.000000  0.000000  1.000000        0.00000                         
SCALE1      0.018041  0.000000  0.008972        0.00000                         
SCALE2      0.000000  0.009931  0.000000        0.00000                         
SCALE3      0.000000  0.000000  0.019713        0.00000                         
ATOM      1  N   TYR A  67      -2.016  53.430 -11.039  1.00 11.89           N
ANISOU    1  N   TYR A  67     1555   1267   1696   -214    386    -93       N
ATOM      2  CA  TYR A  67      -2.214  52.274 -10.195  1.00 11.15           C
ANISOU    2  CA  TYR A  67     1431   1218   1587   -201    287    -98       C
ATOM      3  C   TYR A  67      -3.387  52.490  -9.228  1.00 10.09           C
ANISOU    3  C   TYR A  67     1307   1092   1437   -180    263    -47       C
ATOM      4  O   TYR A  67      -4.227  51.595  -9.018  1.00 10.38           O
ANISOU    4  O   TYR A  67     1343   1159   1441   -154    188      3       O
ATOM      5  CB  TYR A  67      -0.897  51.915  -9.500  1.00 10.30           C
ANISOU    5  CB  TYR A  67     1275   1126   1512   -228    265   -195       C
ATOM      6  CG  TYR A  67      -0.003  51.163 -10.451  1.00  9.89           C
ANISOU    6  CG  TYR A  67     1210   1085   1463   -236    251   -229       C
ATOM      7  CD1 TYR A  67       0.762  51.828 -11.371  1.00 10.78           C
ANISOU    7  CD1 TYR A  67     1332   1169   1596   -257    328   -257       C
ATOM      8  CD2 TYR A  67       0.050  49.772 -10.433  1.00  9.99           C
ANISOU    8  CD2 TYR A  67     1203   1137   1457   -220    160   -231       C
ATOM      9  CE1 TYR A  67       1.569  51.143 -12.289  1.00  8.24           C
ANISOU    9  CE1 TYR A  67      999    858   1275   -261    318   -286       C
ATOM     10  CE2 TYR A  67       0.836  49.070 -11.349  1.00  6.24           C
ANISOU   10  CE2 TYR A  67      718    670    982   -224    148   -260       C
ATOM     11  CZ  TYR A  67       1.617  49.768 -12.272  1.00  6.48           C
ANISOU   11  CZ  TYR A  67      756    672   1032   -244    228   -289       C
ATOM     12  OH  TYR A  67       2.435  49.096 -13.176  1.00  8.78           O
ANISOU   12  OH  TYR A  67     1037    973   1324   -248    219   -321       O
ATOM     13  H   TYR A  67      -1.267  53.837 -10.924  1.00 14.27           H
ATOM     14  HA  TYR A  67      -2.451  51.516 -10.769  1.00 13.38           H
ATOM     15  HB2 TYR A  67      -0.442  52.727  -9.225  1.00 12.36           H
ATOM     16  HB3 TYR A  67      -1.077  51.349  -8.733  1.00 12.36           H
ATOM     17  HD1 TYR A  67       0.733  52.757 -11.398  1.00 12.94           H
ATOM     18  HD2 TYR A  67      -0.475  49.303  -9.826  1.00 11.99           H
ATOM     19  HE1 TYR A  67       2.083  51.618 -12.901  1.00  9.89           H
ATOM     20  HE2 TYR A  67       0.867  48.141 -11.320  1.00  7.49           H
ATOM     21  HH  TYR A  67       1.983  48.601 -13.648  1.00 10.53           H
TER      22      TYR A  67
ATOM     23  N   ASP A  85       1.835  44.456 -10.987  1.00  7.87           N
ANISOU   23  N   ASP A  85      855    992   1143   -172   -136   -304       N
ATOM     24  CA  ASP A  85       2.802  44.932  -9.995  1.00  6.57           C
ANISOU   24  CA  ASP A  85      668    831    997   -175   -104   -340       C
ATOM     25  C   ASP A  85       2.120  45.976  -9.134  1.00  9.70           C
ANISOU   25  C   ASP A  85     1064   1214   1406   -190    -78   -338       C
ATOM     26  O   ASP A  85       2.480  47.161  -9.165  1.00  8.28           O
ANISOU   26  O   ASP A  85      880   1009   1256   -217     -3   -374       O
ATOM     27  CB  ASP A  85       4.092  45.483 -10.654  1.00  6.60           C
ANISOU   27  CB  ASP A  85      654    825   1030   -193    -39   -399       C
ATOM     28  CG  ASP A  85       3.838  46.469 -11.788  1.00  8.47           C
ANISOU   28  CG  ASP A  85      909   1023   1286   -228     36   -414       C
ATOM     29  OD1 ASP A  85       2.720  46.488 -12.358  1.00  9.19           O
ANISOU   29  OD1 ASP A  85     1036   1100   1355   -220     34   -354       O
ATOM     30  OD2 ASP A  85       4.812  47.173 -12.167  1.00  9.20           O
ANISOU   30  OD2 ASP A  85      991   1103   1402   -246    105   -455       O
ATOM     31  H   ASP A  85       1.908  44.842 -11.752  1.00  9.44           H
ATOM     32  HA  ASP A  85       3.057  44.183  -9.416  1.00  7.88           H
ATOM     33  HB2 ASP A  85       4.616  45.940  -9.977  1.00  7.92           H
ATOM     34  HB3 ASP A  85       4.599  44.740 -11.016  1.00  7.92           H
ATOM     35  N   ILE A  86       1.116  45.512  -8.382  1.00  7.23           N
ANISOU   35  N   ILE A  86      762    918   1069   -172   -134   -287       N
ATOM     36  CA  ILE A  86       0.233  46.388  -7.631  1.00  5.22           C
ANISOU   36  CA  ILE A  86      507    653    825   -184   -119   -277       C
ATOM     37  C   ILE A  86       0.566  46.266  -6.127  1.00  7.65           C
ANISOU   37  C   ILE A  86      805    980   1121   -168   -137   -277       C
ATOM     38  O   ILE A  86       0.381  45.202  -5.505  1.00  8.77           O
ANISOU   38  O   ILE A  86      958   1147   1228   -145   -185   -233       O
ATOM     39  CB  ILE A  86      -1.246  46.078  -7.915  1.00  6.72           C
ANISOU   39  CB  ILE A  86      727    846    981   -162   -156   -192       C
ATOM     40  CG1 ILE A  86      -1.531  46.120  -9.410  1.00  8.88           C
ANISOU   40  CG1 ILE A  86     1037   1101   1237   -153   -123   -148       C
ATOM     41  CG2 ILE A  86      -2.126  46.994  -7.169  1.00  5.16           C
ANISOU   41  CG2 ILE A  86      544    637    780   -158   -126   -154       C
ATOM     42  CD1 ILE A  86      -2.809  45.391  -9.765  1.00  9.89           C
ANISOU   42  CD1 ILE A  86     1193   1244   1323   -124   -180    -61       C
ATOM     43  H   ILE A  86       0.929  44.677  -8.293  1.00  8.68           H
ATOM     44  HA  ILE A  86       0.402  47.315  -7.901  1.00  6.27           H
ATOM     45  HB  ILE A  86      -1.425  45.176  -7.604  1.00  8.07           H
ATOM     46 HG12 ILE A  86      -1.622  47.044  -9.690  1.00 10.66           H
ATOM     47 HG13 ILE A  86      -0.799  45.697  -9.885  1.00 10.66           H
ATOM     48 HG21 ILE A  86      -3.041  46.777  -7.365  1.00  6.19           H
ATOM     49 HG22 ILE A  86      -1.959  46.891  -6.229  1.00  6.19           H
ATOM     50 HG23 ILE A  86      -1.938  47.896  -7.439  1.00  6.19           H
ATOM     51 HD11 ILE A  86      -2.946  45.445 -10.713  1.00 11.87           H
ATOM     52 HD12 ILE A  86      -2.729  44.473  -9.496  1.00 11.87           H
ATOM     53 HD13 ILE A  86      -3.542  45.804  -9.304  1.00 11.87           H
ATOM     54  N   THR A  87       1.081  47.364  -5.570  1.00  6.85           N
ANISOU   54  N   THR A  87      689    865   1048   -186    -82   -322       N
ATOM     55  CA  THR A  87       1.484  47.383  -4.173  1.00 10.17           C
ANISOU   55  CA  THR A  87     1099   1302   1464   -174    -93   -330       C
ATOM     56  C   THR A  87       0.285  47.351  -3.233  1.00  7.10           C
ANISOU   56  C   THR A  87      721    922   1056   -166   -128   -287       C
ATOM     57  O   THR A  87      -0.671  48.088  -3.391  1.00  7.98           O
ANISOU   57  O   THR A  87      835   1017   1178   -181   -110   -279       O
ATOM     58  CB  THR A  87       2.374  48.589  -3.886  1.00 10.34           C
ANISOU   58  CB  THR A  87     1101   1309   1519   -195    -23   -390       C
ATOM     59  OG1 THR A  87       3.495  48.567  -4.783  1.00  8.05           O
ANISOU   59  OG1 THR A  87      798   1015   1243   -202      9   -425       O
ATOM     60  CG2 THR A  87       2.887  48.562  -2.469  1.00  7.75           C
ANISOU   60  CG2 THR A  87      758   1000   1186   -183    -38   -402       C
ATOM     61  H   THR A  87       1.204  48.108  -5.983  1.00  8.22           H
ATOM     62  HA  THR A  87       2.015  46.579  -3.995  1.00 12.21           H
ATOM     63  HB  THR A  87       1.868  49.406  -4.017  1.00 12.41           H
ATOM     64  HG1 THR A  87       3.982  49.211  -4.639  1.00  9.65           H
ATOM     65 HG21 THR A  87       3.444  49.327  -2.307  1.00  9.30           H
ATOM     66 HG22 THR A  87       2.150  48.576  -1.853  1.00  9.30           H
ATOM     67 HG23 THR A  87       3.401  47.765  -2.321  1.00  9.30           H
TER      68      THR A  87
ATOM     69  N   ARG A  92      -5.323  51.553   0.063  1.00  9.68           N
ANISOU   69  N   ARG A  92     1110   1200   1367   -153    -26   -123       N
ATOM     70  CA  ARG A  92      -6.051  50.771  -0.928  1.00  9.08           C
ANISOU   70  CA  ARG A  92     1055   1134   1263   -129    -63    -50       C
ATOM     71  C   ARG A  92      -6.892  49.681  -0.258  1.00  7.81           C
ANISOU   71  C   ARG A  92      881   1017   1068   -105   -156     -3       C
ATOM     72  O   ARG A  92      -7.992  49.373  -0.691  1.00  6.77           O
ANISOU   72  O   ARG A  92      773    893    907    -80   -178     77       O
ATOM     73  CB  ARG A  92      -5.095  50.169  -1.953  1.00  8.35           C
ANISOU   73  CB  ARG A  92      952   1038   1181   -143    -70    -86       C
ATOM     74  CG  ARG A  92      -4.472  51.179  -2.855  1.00  9.18           C
ANISOU   74  CG  ARG A  92     1076   1100   1313   -162     22   -112       C
ATOM     75  CD  ARG A  92      -3.237  50.601  -3.592  1.00  9.35           C
ANISOU   75  CD  ARG A  92     1077   1124   1352   -182     14   -171       C
ATOM     76  NE  ARG A  92      -2.657  51.638  -4.430  1.00  9.85           N
ANISOU   76  NE  ARG A  92     1158   1145   1441   -202    107   -195       N
ATOM     77  CZ  ARG A  92      -1.608  51.450  -5.208  1.00  9.57           C
ANISOU   77  CZ  ARG A  92     1110   1102   1423   -221    125   -243       C
ATOM     78  NH1 ARG A  92      -1.006  50.276  -5.235  1.00  8.43           N
ANISOU   78  NH1 ARG A  92      937    991   1277   -221     56   -275       N
ATOM     79  NH2 ARG A  92      -1.161  52.446  -5.956  1.00  8.15           N
ANISOU   79  NH2 ARG A  92      949    883   1265   -240    213   -259       N
ATOM     80  H   ARG A  92      -4.476  51.406   0.097  1.00 11.61           H
ATOM     81  HA  ARG A  92      -6.665  51.366  -1.407  1.00 10.90           H
ATOM     82  HB2 ARG A  92      -4.381  49.710  -1.483  1.00 10.02           H
ATOM     83  HB3 ARG A  92      -5.583  49.539  -2.505  1.00 10.02           H
ATOM     84  HG2 ARG A  92      -5.121  51.456  -3.520  1.00 11.02           H
ATOM     85  HG3 ARG A  92      -4.183  51.942  -2.330  1.00 11.02           H
ATOM     86  HD2 ARG A  92      -2.573  50.315  -2.945  1.00 11.22           H
ATOM     87  HD3 ARG A  92      -3.509  49.860  -4.156  1.00 11.22           H
ATOM     88  HE  ARG A  92      -2.951  52.441  -4.338  1.00 11.82           H
ATOM     89 HH11 ARG A  92      -1.303  49.630  -4.752  1.00 10.12           H
ATOM     90 HH12 ARG A  92      -0.320  50.156  -5.739  1.00 10.12           H
ATOM     91 HH21 ARG A  92      -1.552  53.211  -5.931  1.00  9.78           H
ATOM     92 HH22 ARG A  92      -0.471  52.332  -6.456  1.00  9.78           H
TER      93      ARG A  92
ATOM     94  N   ASN A 105       8.380  43.176  -2.447  1.00 10.21           N
ANISOU   94  N   ASN A 105      974   1400   1507    -76   -135   -506       N
ATOM     95  CA  ASN A 105       8.705  44.379  -3.204  1.00 10.11           C
ANISOU   95  CA  ASN A 105      954   1378   1508   -106    -86   -528       C
ATOM     96  C   ASN A 105       9.393  45.369  -2.308  1.00 15.21           C
ANISOU   96  C   ASN A 105     1572   2031   2175   -120    -50   -572       C
ATOM     97  O   ASN A 105       9.258  45.312  -1.082  1.00 12.24           O
ANISOU   97  O   ASN A 105     1190   1664   1796   -109    -65   -575       O
ATOM     98  CB  ASN A 105       7.414  45.017  -3.766  1.00  9.17           C
ANISOU   98  CB  ASN A 105      872   1238   1375   -125    -83   -482       C
ATOM     99  CG  ASN A 105       7.686  46.243  -4.646  1.00  9.50           C
ANISOU   99  CG  ASN A 105      914   1261   1432   -157    -28   -502       C
ATOM    100  OD1 ASN A 105       8.492  46.182  -5.590  1.00 10.00           O
ANISOU  100  OD1 ASN A 105      965   1326   1510   -163     -5   -529       O
ATOM    101  ND2 ASN A 105       7.019  47.371  -4.328  1.00 13.54           N
ANISOU  101  ND2 ASN A 105     1431   1759   1953   -175      3   -505       N
ATOM    102  H   ASN A 105       8.349  43.292  -1.596  0.45 12.26           H
ATOM    103  HA  ASN A 105       9.301  44.155  -3.950  1.00 12.13           H
ATOM    104  HB2 ASN A 105       6.946  44.360  -4.304  1.00 11.01           H
ATOM    105  HB3 ASN A 105       6.854  45.298  -3.025  1.00 11.01           H
ATOM    106 HD21 ASN A 105       6.476  47.376  -3.662  1.00 16.24           H
ATOM    107 HD22 ASN A 105       7.138  48.086  -4.792  1.00 16.24           H
TER     108      ASN A 105
ATOM    109  N   ARG A 136       5.591  59.675  -9.823  1.00 11.69           N
ANISOU  109  N   ARG A 136     1484    989   1967   -204    953   -285       N
ATOM    110  CA  ARG A 136       4.423  59.270 -10.602  1.00 10.93           C
ANISOU  110  CA  ARG A 136     1392    908   1855   -151    937   -214       C
ATOM    111  C   ARG A 136       3.185  59.308  -9.706  1.00 12.71           C
ANISOU  111  C   ARG A 136     1618   1129   2080   -130    933   -182       C
ATOM    112  O   ARG A 136       3.117  58.635  -8.678  1.00 10.55           O
ANISOU  112  O   ARG A 136     1327    893   1789   -142    898   -202       O
ATOM    113  CB  ARG A 136       4.630  57.867 -11.211  1.00 10.40           C
ANISOU  113  CB  ARG A 136     1298    911   1743   -137    876   -205       C
ATOM    114  CG  ARG A 136       5.498  57.856 -12.447  1.00 13.87           C
ANISOU  114  CG  ARG A 136     1739   1352   2179   -139    883   -212       C
ATOM    115  CD  ARG A 136       5.871  56.453 -12.922  1.00 13.05           C
ANISOU  115  CD  ARG A 136     1607   1318   2032   -131    822   -214       C
ATOM    116  NE  ARG A 136       6.913  55.889 -12.054  1.00 19.49           N
ANISOU  116  NE  ARG A 136     2403   2166   2838   -169    793   -278       N
ATOM    117  CZ  ARG A 136       6.852  54.721 -11.423  1.00 17.03           C
ANISOU  117  CZ  ARG A 136     2067   1909   2495   -167    738   -287       C
ATOM    118  NH1 ARG A 136       5.788  53.908 -11.549  1.00 13.51           N
ANISOU  118  NH1 ARG A 136     1614   1497   2021   -130    703   -237       N
ATOM    119  NH2 ARG A 136       7.891  54.358 -10.665  1.00 16.76           N
ANISOU  119  NH2 ARG A 136     2016   1895   2457   -205    717   -348       N
ATOM    120  H   ARG A 136       6.110  59.027  -9.600  1.00 14.02           H
ATOM    121  HA  ARG A 136       4.290  59.906 -11.336  1.00 13.12           H
ATOM    122  HB2 ARG A 136       5.051  57.298 -10.548  1.00 12.48           H
ATOM    123  HB3 ARG A 136       3.765  57.502 -11.455  1.00 12.48           H
ATOM    124  HG2 ARG A 136       5.022  58.297 -13.168  1.00 16.64           H
ATOM    125  HG3 ARG A 136       6.321  58.333 -12.255  1.00 16.64           H
ATOM    126  HD2 ARG A 136       5.091  55.878 -12.880  1.00 15.65           H
ATOM    127  HD3 ARG A 136       6.214  56.497 -13.828  1.00 15.65           H
ATOM    128  HE  ARG A 136       7.627  56.356 -11.946  1.00 23.39           H
ATOM    129 HH11 ARG A 136       5.122  54.145 -12.038  1.00 16.21           H
ATOM    130 HH12 ARG A 136       5.771  53.155 -11.135  1.00 16.21           H
ATOM    131 HH21 ARG A 136       8.571  54.879 -10.590  1.00 20.11           H
ATOM    132 HH22 ARG A 136       7.879  53.604 -10.251  1.00 20.11           H
TER     133      ARG A 136
ATOM    134  N   GLY A 138      -0.440  58.691  -8.150  1.00 11.54           N
ANISOU  134  N   GLY A 138     1461   1010   1914    -47    893    -61       N
ATOM    135  CA  GLY A 138      -1.267  57.482  -8.016  1.00 11.56           C
ANISOU  135  CA  GLY A 138     1440   1072   1880    -23    836    -26       C
ATOM    136  C   GLY A 138      -0.458  56.215  -7.882  1.00 13.51           C
ANISOU  136  C   GLY A 138     1661   1383   2089    -43    781    -60       C
ATOM    137  O   GLY A 138      -0.915  55.150  -8.260  1.00 13.45           O
ANISOU  137  O   GLY A 138     1635   1424   2050    -23    735    -29       O
ATOM    138  H   GLY A 138      -0.429  59.193  -7.451  1.00 13.85           H
ATOM    139  HA2 GLY A 138      -1.832  57.566  -7.232  1.00 13.87           H
ATOM    140  HA3 GLY A 138      -1.839  57.397  -8.795  1.00 13.87           H
ATOM    141  N   THR A 139       0.771  56.326  -7.384  1.00 15.10           N
ANISOU  141  N   THR A 139     1860   1582   2295    -84    787   -123       N
ATOM    142  CA  THR A 139       1.579  55.170  -7.077  1.00 11.52           C
ANISOU  142  CA  THR A 139     1382   1186   1808   -104    736   -161       C
ATOM    143  C   THR A 139       1.940  55.180  -5.594  1.00 13.57           C
ANISOU  143  C   THR A 139     1634   1450   2070   -136    731   -209       C
ATOM    144  O   THR A 139       1.840  56.227  -4.906  1.00 11.40           O
ANISOU  144  O   THR A 139     1375   1129   1826   -152    774   -225       O
ATOM    145  CB  THR A 139       2.910  55.106  -7.855  1.00 11.33           C
ANISOU  145  CB  THR A 139     1356   1165   1784   -125    737   -200       C
ATOM    146  OG1 THR A 139       3.742  56.225  -7.501  1.00 11.63           O
ANISOU  146  OG1 THR A 139     1409   1152   1857   -162    784   -248       O
ATOM    147  CG2 THR A 139       2.694  55.105  -9.344  1.00 13.46           C
ANISOU  147  CG2 THR A 139     1633   1431   2050    -96    742   -158       C
ATOM    148  H   THR A 139       1.158  57.076  -7.216  1.00 18.12           H
ATOM    149  HA  THR A 139       1.069  54.355  -7.268  1.00 13.82           H
ATOM    150  HB  THR A 139       3.371  54.285  -7.621  1.00 13.59           H
ATOM    151  HG1 THR A 139       3.361  56.927  -7.683  1.00 13.95           H
ATOM    152 HG21 THR A 139       3.539  55.065  -9.798  1.00 16.15           H
ATOM    153 HG22 THR A 139       2.166  54.344  -9.598  1.00 16.15           H
ATOM    154 HG23 THR A 139       2.234  55.905  -9.610  1.00 16.15           H
ATOM    155  N   ALA A 140       2.408  54.029  -5.125  1.00 11.13           N
ANISOU  155  N   ALA A 140     1302   1196   1730   -146    680   -234       N
ATOM    156  CA  ALA A 140       2.866  53.930  -3.736  1.00 17.65           C
ANISOU  156  CA  ALA A 140     2120   2032   2556   -179    670   -285       C
ATOM    157  C   ALA A 140       4.031  54.877  -3.475  1.00 12.36           C
ANISOU  157  C   ALA A 140     1458   1322   1916   -224    707   -347       C
ATOM    158  O   ALA A 140       4.199  55.356  -2.358  1.00 19.00           O
ANISOU  158  O   ALA A 140     2301   2147   2772   -252    723   -383       O
ATOM    159  CB  ALA A 140       3.253  52.484  -3.388  1.00 13.87           C
ANISOU  159  CB  ALA A 140     1615   1617   2039   -180    607   -302       C
ATOM    160  H   ALA A 140       2.472  53.301  -5.578  1.00 13.35           H
ATOM    161  HA  ALA A 140       2.131  54.192  -3.144  1.00 21.18           H
ATOM    162  HB1 ALA A 140       3.548  52.450  -2.475  1.00 16.65           H
ATOM    163  HB2 ALA A 140       2.486  51.918  -3.506  1.00 16.65           H
ATOM    164  HB3 ALA A 140       3.961  52.201  -3.972  1.00 16.65           H
ATOM    165  N   GLY A 141       4.832  55.142  -4.496  1.00 10.93           N
ANISOU  165  N   GLY A 141     1282   1126   1745   -233    722   -360       N
ATOM    166  CA  GLY A 141       5.934  56.079  -4.379  1.00 14.97           C
ANISOU  166  CA  GLY A 141     1800   1599   2287   -277    760   -417       C
ATOM    167  C   GLY A 141       5.461  57.463  -3.984  1.00 19.03           C
ANISOU  167  C   GLY A 141     2340   2049   2841   -284    821   -413       C
ATOM    168  O   GLY A 141       6.147  58.167  -3.237  1.00 15.65           O
ANISOU  168  O   GLY A 141     1915   1595   2437   -327    848   -465       O
ATOM    169  H   GLY A 141       4.756  54.787  -5.276  1.00 13.11           H
ATOM    170  HA2 GLY A 141       6.559  55.764  -3.707  1.00 17.96           H
ATOM    171  HA3 GLY A 141       6.399  56.142  -5.228  1.00 17.96           H
TER     172      GLY A 141
ATOM    173  N   ARG A 162       5.528  55.980 -16.557  1.00 11.26           N
ANISOU  173  N   ARG A 162     1390   1115   1772    -55    820   -117       N
ATOM    174  CA  ARG A 162       6.935  55.634 -16.531  1.00 11.74           C
ANISOU  174  CA  ARG A 162     1436   1199   1824    -89    808   -176       C
ATOM    175  C   ARG A 162       7.715  56.311 -17.682  1.00 16.24           C
ANISOU  175  C   ARG A 162     2019   1741   2409    -94    847   -182       C
ATOM    176  O   ARG A 162       8.864  56.731 -17.517  1.00 16.19           O
ANISOU  176  O   ARG A 162     2012   1719   2419   -131    868   -234       O
ATOM    177  CB  ARG A 162       7.103  54.121 -16.566  1.00 13.09           C
ANISOU  177  CB  ARG A 162     1579   1444   1952    -79    741   -182       C
ATOM    178  CG  ARG A 162       6.632  53.445 -15.288  1.00 14.97           C
ANISOU  178  CG  ARG A 162     1801   1709   2176    -83    703   -190       C
ATOM    179  CD  ARG A 162       6.975  51.969 -15.288  1.00 11.36           C
ANISOU  179  CD  ARG A 162     1318   1321   1679    -76    640   -203       C
ATOM    180  NE  ARG A 162       6.561  51.314 -14.045  1.00 10.79           N
ANISOU  180  NE  ARG A 162     1233   1274   1595    -80    606   -211       N
ATOM    181  CZ  ARG A 162       5.355  50.781 -13.806  1.00 14.48           C
ANISOU  181  CZ  ARG A 162     1695   1762   2044    -53    581   -166       C
ATOM    182  NH1 ARG A 162       4.383  50.803 -14.723  1.00 11.83           N
ANISOU  182  NH1 ARG A 162     1366   1426   1703    -21    585   -109       N
ATOM    183  NH2 ARG A 162       5.113  50.229 -12.614  1.00 13.06           N
ANISOU  183  NH2 ARG A 162     1504   1602   1855    -61    552   -179       N
ATOM    184  H   ARG A 162       4.992  55.316 -16.658  1.00 13.51           H
ATOM    185  HA  ARG A 162       7.318  55.954 -15.687  1.00 14.08           H
ATOM    186  HB2 ARG A 162       6.584  53.763 -17.303  1.00 15.71           H
ATOM    187  HB3 ARG A 162       8.042  53.911 -16.688  1.00 15.71           H
ATOM    188  HG2 ARG A 162       7.068  53.859 -14.526  1.00 17.96           H
ATOM    189  HG3 ARG A 162       5.669  53.534 -15.213  1.00 17.96           H
ATOM    190  HD2 ARG A 162       6.519  51.535 -16.026  1.00 13.64           H
ATOM    191  HD3 ARG A 162       7.935  51.864 -15.380  1.00 13.64           H
ATOM    192  HE  ARG A 162       7.142  51.267 -13.413  1.00 12.95           H
ATOM    193 HH11 ARG A 162       4.526  51.161 -15.492  1.00 14.20           H
ATOM    194 HH12 ARG A 162       3.617  50.455 -14.546  1.00 14.20           H
ATOM    195 HH21 ARG A 162       5.731  50.208 -12.017  1.00 15.67           H
ATOM    196 HH22 ARG A 162       4.344  49.880 -12.450  1.00 15.67           H
TER     197      ARG A 162
ATOM    198  N   ASP A 180       9.784  50.723  -8.124  1.00 10.33           N
ANISOU  198  N   ASP A 180     1116   1244   1566   -258    536   -477       N
ATOM    199  CA  ASP A 180       9.843  49.361  -7.602  1.00  7.83           C
ANISOU  199  CA  ASP A 180      777    980   1217   -252    473   -488       C
ATOM    200  C   ASP A 180      11.080  48.654  -8.122  1.00 12.68           C
ANISOU  200  C   ASP A 180     1368   1628   1821   -268    439   -528       C
ATOM    201  O   ASP A 180      11.448  48.804  -9.280  1.00  8.89           O
ANISOU  201  O   ASP A 180      893   1142   1342   -258    453   -519       O
ATOM    202  CB  ASP A 180       8.637  48.520  -8.043  1.00  7.38           C
ANISOU  202  CB  ASP A 180      726    946   1132   -201    447   -423       C
ATOM    203  CG  ASP A 180       7.317  48.975  -7.472  1.00 15.89           C
ANISOU  203  CG  ASP A 180     1819   2004   2215   -182    469   -378       C
ATOM    204  OD1 ASP A 180       7.251  49.590  -6.361  1.00 11.61           O
ANISOU  204  OD1 ASP A 180     1279   1441   1691   -206    487   -402       O
ATOM    205  OD2 ASP A 180       6.300  48.678  -8.160  1.00 13.47           O
ANISOU  205  OD2 ASP A 180     1518   1706   1893   -141    465   -317       O
ATOM    206  H   ASP A 180       9.048  50.917  -8.525  1.00 12.40           H
ATOM    207  HA  ASP A 180       9.875  49.380  -6.623  1.00  9.39           H
ATOM    208  HB2 ASP A 180       8.569  48.559  -9.010  1.00  8.85           H
ATOM    209  HB3 ASP A 180       8.779  47.603  -7.762  1.00  8.85           H
TER     210      ASP A 180
ATOM    211  N   PHE A 207       3.300  42.774  -3.474  1.00  6.77           N
ANISOU  211  N   PHE A 207      617   1040    916    -92    221   -267       N
ATOM    212  CA  PHE A 207       2.310  42.854  -4.564  1.00  6.07           C
ANISOU  212  CA  PHE A 207      530    946    831    -57    240   -191       C
ATOM    213  C   PHE A 207       1.230  41.817  -4.299  1.00  9.01           C
ANISOU  213  C   PHE A 207      894   1340   1191    -37    207   -140       C
ATOM    214  O   PHE A 207       1.537  40.675  -3.931  1.00  9.89           O
ANISOU  214  O   PHE A 207     1003   1477   1279    -44    155   -170       O
ATOM    215  CB  PHE A 207       2.899  42.541  -5.916  1.00  7.28           C
ANISOU  215  CB  PHE A 207      684   1102    978    -46    231   -194       C
ATOM    216  CG  PHE A 207       3.909  43.522  -6.406  1.00  5.79           C
ANISOU  216  CG  PHE A 207      503    891    807    -65    264   -234       C
ATOM    217  CD1 PHE A 207       3.881  44.855  -6.021  1.00  9.23           C
ANISOU  217  CD1 PHE A 207      946   1293   1268    -81    314   -241       C
ATOM    218  CD2 PHE A 207       4.863  43.124  -7.301  1.00  8.56           C
ANISOU  218  CD2 PHE A 207      851   1251   1151    -68    246   -264       C
ATOM    219  CE1 PHE A 207       4.838  45.749  -6.516  1.00  7.29           C
ANISOU  219  CE1 PHE A 207      707   1020   1043   -102    345   -278       C
ATOM    220  CE2 PHE A 207       5.814  44.014  -7.793  1.00  7.54           C
ANISOU  220  CE2 PHE A 207      725   1099   1040    -88    277   -298       C
ATOM    221  CZ  PHE A 207       5.802  45.317  -7.393  1.00  8.31           C
ANISOU  221  CZ  PHE A 207      831   1161   1165   -106    328   -305       C
ATOM    222  H   PHE A 207       3.854  42.122  -3.563  1.00  8.13           H
ATOM    223  HA  PHE A 207       1.903  43.745  -4.587  1.00  7.29           H
ATOM    224  HB2 PHE A 207       3.331  41.674  -5.872  1.00  8.73           H
ATOM    225  HB3 PHE A 207       2.180  42.513  -6.567  1.00  8.73           H
ATOM    226  HD1 PHE A 207       3.237  45.152  -5.418  1.00 11.08           H
ATOM    227  HD2 PHE A 207       4.889  42.236  -7.573  1.00 10.27           H
ATOM    228  HE1 PHE A 207       4.825  46.638  -6.245  1.00  8.75           H
ATOM    229  HE2 PHE A 207       6.462  43.717  -8.390  1.00  9.04           H
ATOM    230  HZ  PHE A 207       6.433  45.914  -7.726  1.00  9.97           H
TER     231      PHE A 207
TER     245      ALA A 301
HETATM  246 CL   CL  A 304       7.037  51.938  -9.111  0.89 19.12          Cl
HETATM  247  O   HOH A 401       6.897  47.451 -10.564  1.00  8.89           O
HETATM  248  O   HOH A 405       5.483  53.005  -6.485  1.00 17.45           O
HETATM  249  O   HOH A 407       5.487  50.316  -4.628  1.00 12.78           O
HETATM  250  O   HOH A 416       3.314  54.219 -13.243  1.00 13.59           O
HETATM  251  O   HOH A 507      -1.020  55.103  -4.358  1.00 30.00           O
HETATM  252  O   HOH A 684       7.840  50.660 -11.562  1.00 21.54           O
CONECT  234  233  235  237
CONECT  233  232  234  236  241
CONECT  236  233  242  243  244
CONECT  240  232
CONECT  238  232
CONECT  239  232
CONECT  241  233
CONECT  242  236
CONECT  243  236
CONECT  244  236
CONECT  232  233  238  239  240
CONECT  235  234
CONECT  237  234
END
