# Supplementary material for: Scaffold repositioning of spiro-acridine derivatives as fungi chitinase inhibitor by target fishing and in vitro studies
Source: Sci Rep. 2023 May 5;13:7320. doi: 10.1038/s41598-023-33279-9 (PMC10163251; doi:10.1038/s41598-023-33279-9)
Supplement: Supplementary file 2 — Supplementary Information 2. [file 41598_2023_33279_MOESM2_ESM.zip › PDBQT_TARGETS_ALL/4j5d_728.pdb]

HEADER    ISOMERASE/ISOMERASE INHIBITOR COMPLEX   08-FEB-13   4J5D              
TITLE     HUMAN CYCLOPHILIN D COMPLEXED WITH AN INHIBITOR                       
COMPND    MOL_ID: 1;                                                            
COMPND   2 MOLECULE: PEPTIDYL-PROLYL CIS-TRANS ISOMERASE F, MITOCHONDRIAL;      
COMPND   3 CHAIN: X;                                                            
COMPND   4 FRAGMENT: UNP RESIDUES 44-207;                                       
COMPND   5 EC: 5.2.1.8;                                                         
COMPND   6 ENGINEERED: YES;                                                     
COMPND   7 MUTATION: YES                                                        
SOURCE    MOL_ID: 1;                                                            
SOURCE   2 ORGANISM_SCIENTIFIC: HOMO SAPIENS;                                   
SOURCE   3 ORGANISM_COMMON: HUMAN;                                              
SOURCE   4 ORGANISM_TAXID: 9606;                                                
SOURCE   5 GENE: CYP3, PPIF;                                                    
SOURCE   6 EXPRESSION_SYSTEM: ESCHERICHIA COLI;                                 
SOURCE   7 EXPRESSION_SYSTEM_TAXID: 562                                         
KEYWDS    ISOMERASE-ISOMERASE INHIBITOR COMPLEX COMPLEX                         
EXPDTA    X-RAY DIFFRACTION                                                     
AUTHOR    M.GELIN,L.COLLIANDRE,Y.BESSIN,J.F.GUICHOU                             
REVDAT   2   19-OCT-16 4J5D    1       JRNL                                     
REVDAT   1   19-FEB-14 4J5D    0                                                
JRNL        AUTH   A.AHMED-BELKACEM,L.COLLIANDRE,N.AHNOU,Q.NEVERS,M.GELIN,      
JRNL        AUTH 2 Y.BESSIN,R.BRILLET,O.CALA,D.DOUGUET,W.BOURGUET,I.KRIMM,      
JRNL        AUTH 3 J.M.PAWLOTSKY,J.F.GUICHOU                                    
JRNL        TITL   FRAGMENT-BASED DISCOVERY OF A NEW FAMILY OF NON-PEPTIDIC     
JRNL        TITL 2 SMALL-MOLECULE CYCLOPHILIN INHIBITORS WITH POTENT ANTIVIRAL  
JRNL        TITL 3 ACTIVITIES.                                                  
JRNL        REF    NAT COMMUN                    V.   7 12777 2016              
JRNL        REFN                   ESSN 2041-1723                               
JRNL        PMID   27652979                                                     
JRNL        DOI    10.1038/NCOMMS12777                                          
REMARK   2                                                                      
REMARK   2 RESOLUTION.    1.32 ANGSTROMS.                                       
REMARK   3                                                                      
REMARK   3 REFINEMENT.                                                          
REMARK   3   PROGRAM     : PHENIX (PHENIX.REFINE: 1.8_1069)                     
REMARK   3   AUTHORS     : PAUL ADAMS,PAVEL AFONINE,VINCENT CHEN,IAN            
REMARK   3               : DAVIS,KRESHNA GOPAL,RALF GROSSE-                     
REMARK   3               : KUNSTLEVE,LI-WEI HUNG,ROBERT IMMORMINO,              
REMARK   3               : TOM IOERGER,AIRLIE MCCOY,ERIK MCKEE,NIGEL            
REMARK   3               : MORIARTY,REETAL PAI,RANDY READ,JANE                  
REMARK   3               : RICHARDSON,DAVID RICHARDSON,TOD ROMO,JIM             
REMARK   3               : SACCHETTINI,NICHOLAS SAUTER,JACOB SMITH,             
REMARK   3               : LAURENT STORONI,TOM TERWILLIGER,PETER                
REMARK   3               : ZWART                                                
REMARK   3                                                                      
REMARK   3    REFINEMENT TARGET : ML                                            
REMARK   3                                                                      
REMARK   3  DATA USED IN REFINEMENT.                                            
REMARK   3   RESOLUTION RANGE HIGH (ANGSTROMS) : 1.32                           
REMARK   3   RESOLUTION RANGE LOW  (ANGSTROMS) : 28.30                          
REMARK   3   MIN(FOBS/SIGMA_FOBS)              : 1.350                          
REMARK   3   COMPLETENESS FOR RANGE        (%) : 91.7                           
REMARK   3   NUMBER OF REFLECTIONS             : 32346                          
REMARK   3                                                                      
REMARK   3  FIT TO DATA USED IN REFINEMENT.                                     
REMARK   3   R VALUE     (WORKING + TEST SET) : 0.125                           
REMARK   3   R VALUE            (WORKING SET) : 0.123                           
REMARK   3   FREE R VALUE                     : 0.163                           
REMARK   3   FREE R VALUE TEST SET SIZE   (%) : 5.040                           
REMARK   3   FREE R VALUE TEST SET COUNT      : 1546                            
REMARK   3                                                                      
REMARK   3  FIT TO DATA USED IN REFINEMENT (IN BINS).                           
REMARK   3   BIN  RESOLUTION RANGE  COMPL.    NWORK NFREE   RWORK  RFREE        
REMARK   3     1 28.2950 -  3.6395    1.00     2888   147  0.1184 0.1594        
REMARK   3     2  3.6395 -  2.8897    1.00     2872   146  0.0933 0.1068        
REMARK   3     3  2.8897 -  2.5247    1.00     2870   158  0.1067 0.1409        
REMARK   3     4  2.5247 -  2.2940    1.00     2897   124  0.0974 0.1129        
REMARK   3     5  2.2940 -  2.1296    1.00     2903   134  0.0840 0.1701        
REMARK   3     6  2.1296 -  2.0041    1.00     2868   170  0.0849 0.1226        
REMARK   3     7  2.0041 -  1.9037    1.00     2868   154  0.0870 0.1664        
REMARK   3     8  1.9037 -  1.8209    1.00     2874   150  0.0930 0.1277        
REMARK   3     9  1.8209 -  1.7508    1.00     2893   155  0.0976 0.1484        
REMARK   3    10  1.7508 -  1.6904    1.00     2853   173  0.1065 0.1440        
REMARK   3    11  1.6904 -  1.6375    1.00     2856   160  0.1121 0.1393        
REMARK   3    12  1.6375 -  1.5907    1.00     2922   135  0.1218 0.1805        
REMARK   3    13  1.5907 -  1.5489    1.00     2860   148  0.1292 0.1805        
REMARK   3    14  1.5489 -  1.5111    0.99     2785   183  0.1521 0.2004        
REMARK   3    15  1.5111 -  1.4767    0.96     2765   148  0.1809 0.2153        
REMARK   3    16  1.4767 -  1.4453    0.92     2658   133  0.2108 0.2236        
REMARK   3    17  1.4453 -  1.4164    0.85     2466   106  0.2330 0.2617        
REMARK   3    18  1.4164 -  1.3897    0.78     2184   149  0.2581 0.2998        
REMARK   3    19  1.3897 -  1.3649    0.68     1977   118  0.2871 0.3506        
REMARK   3    20  1.3649 -  1.3417    0.58     1684    90  0.3024 0.3058        
REMARK   3    21  1.3417 -  1.3200    0.49     1413    54  0.3095 0.3239        
REMARK   3                                                                      
REMARK   3  BULK SOLVENT MODELLING.                                             
REMARK   3   METHOD USED        : FLAT BULK SOLVENT MODEL                       
REMARK   3   SOLVENT RADIUS     : 1.11                                          
REMARK   3   SHRINKAGE RADIUS   : 0.90                                          
REMARK   3   K_SOL              : NULL                                          
REMARK   3   B_SOL              : NULL                                          
REMARK   3                                                                      
REMARK   3  ERROR ESTIMATES.                                                    
REMARK   3   COORDINATE ERROR (MAXIMUM-LIKELIHOOD BASED)     : 0.120            
REMARK   3   PHASE ERROR (DEGREES, MAXIMUM-LIKELIHOOD BASED) : 14.430           
REMARK   3                                                                      
REMARK   3  B VALUES.                                                           
REMARK   3   FROM WILSON PLOT           (A**2) : 7.50                           
REMARK   3   MEAN B VALUE      (OVERALL, A**2) : 11.95                          
REMARK   3   OVERALL ANISOTROPIC B VALUE.                                       
REMARK   3    B11 (A**2) : NULL                                                 
REMARK   3    B22 (A**2) : NULL                                                 
REMARK   3    B33 (A**2) : NULL                                                 
REMARK   3    B12 (A**2) : NULL                                                 
REMARK   3    B13 (A**2) : NULL                                                 
REMARK   3    B23 (A**2) : NULL                                                 
REMARK   3                                                                      
REMARK   3  TWINNING INFORMATION.                                               
REMARK   3   FRACTION: NULL                                                     
REMARK   3   OPERATOR: NULL                                                     
REMARK   3                                                                      
REMARK   3  DEVIATIONS FROM IDEAL VALUES.                                       
REMARK   3                 RMSD          COUNT                                  
REMARK   3   BOND      :  0.009           1360                                  
REMARK   3   ANGLE     :  1.277           1832                                  
REMARK   3   CHIRALITY :  0.088            200                                  
REMARK   3   PLANARITY :  0.005            233                                  
REMARK   3   DIHEDRAL  : 12.702            515                                  
REMARK   3                                                                      
REMARK   3  TLS DETAILS                                                         
REMARK   3   NUMBER OF TLS GROUPS  : NULL                                       
REMARK   3                                                                      
REMARK   3  NCS DETAILS                                                         
REMARK   3   NUMBER OF NCS GROUPS : NULL                                        
REMARK   3                                                                      
REMARK   3  OTHER REFINEMENT REMARKS: NULL                                      
REMARK   4                                                                      
REMARK   4 4J5D COMPLIES WITH FORMAT V. 3.30, 13-JUL-11                         
REMARK 100                                                                      
REMARK 100 THIS ENTRY HAS BEEN PROCESSED BY RCSB ON 18-FEB-13.                  
REMARK 100 THE RCSB ID CODE IS RCSB077616.                                      
REMARK 200                                                                      
REMARK 200 EXPERIMENTAL DETAILS                                                 
REMARK 200  EXPERIMENT TYPE                : X-RAY DIFFRACTION                  
REMARK 200  DATE OF DATA COLLECTION        : 19-DEC-10                          
REMARK 200  TEMPERATURE           (KELVIN) : 100                                
REMARK 200  PH                             : 7.3                                
REMARK 200  NUMBER OF CRYSTALS USED        : 1                                  
REMARK 200                                                                      
REMARK 200  SYNCHROTRON              (Y/N) : Y                                  
REMARK 200  RADIATION SOURCE               : ESRF                               
REMARK 200  BEAMLINE                       : ID14-1                             
REMARK 200  X-RAY GENERATOR MODEL          : NULL                               
REMARK 200  MONOCHROMATIC OR LAUE    (M/L) : M                                  
REMARK 200  WAVELENGTH OR RANGE        (A) : 0.93340                            
REMARK 200  MONOCHROMATOR                  : ASYMMETRIC LAUE 001                
REMARK 200  OPTICS                         : NULL                               
REMARK 200                                                                      
REMARK 200  DETECTOR TYPE                  : CCD                                
REMARK 200  DETECTOR MANUFACTURER          : ADSC QUANTUM 210                   
REMARK 200  INTENSITY-INTEGRATION SOFTWARE : MOSFLM                             
REMARK 200  DATA SCALING SOFTWARE          : SCALA                              
REMARK 200                                                                      
REMARK 200  NUMBER OF UNIQUE REFLECTIONS   : 32346                              
REMARK 200  RESOLUTION RANGE HIGH      (A) : 1.320                              
REMARK 200  RESOLUTION RANGE LOW       (A) : 28.296                             
REMARK 200  REJECTION CRITERIA  (SIGMA(I)) : 0.000                              
REMARK 200                                                                      
REMARK 200 OVERALL.                                                             
REMARK 200  COMPLETENESS FOR RANGE     (%) : 94.8                               
REMARK 200  DATA REDUNDANCY                : 7.300                              
REMARK 200  R MERGE                    (I) : 0.07000                            
REMARK 200  R SYM                      (I) : 0.07000                            
REMARK 200  <I/SIGMA(I)> FOR THE DATA SET  : 15.6000                            
REMARK 200                                                                      
REMARK 200 IN THE HIGHEST RESOLUTION SHELL.                                     
REMARK 200  HIGHEST RESOLUTION SHELL, RANGE HIGH (A) : 1.32                     
REMARK 200  HIGHEST RESOLUTION SHELL, RANGE LOW  (A) : 1.39                     
REMARK 200  COMPLETENESS FOR SHELL     (%) : 73.5                               
REMARK 200  DATA REDUNDANCY IN SHELL       : 2.50                               
REMARK 200  R MERGE FOR SHELL          (I) : 0.49300                            
REMARK 200  R SYM FOR SHELL            (I) : 0.49300                            
REMARK 200  <I/SIGMA(I)> FOR SHELL         : 1.600                              
REMARK 200                                                                      
REMARK 200 DIFFRACTION PROTOCOL: SINGLE WAVELENGTH                              
REMARK 200 METHOD USED TO DETERMINE THE STRUCTURE: ISOMORPHOUS REPLACEMENT      
REMARK 200 SOFTWARE USED: NULL                                                  
REMARK 200 STARTING MODEL: NULL                                                 
REMARK 200                                                                      
REMARK 200 REMARK: NULL                                                         
REMARK 280                                                                      
REMARK 280 CRYSTAL                                                              
REMARK 280 SOLVENT CONTENT, VS   (%): 37.81                                     
REMARK 280 MATTHEWS COEFFICIENT, VM (ANGSTROMS**3/DA): 1.98                     
REMARK 280                                                                      
REMARK 280 CRYSTALLIZATION CONDITIONS: 30% PEG4000, PH 7.3, VAPOR DIFFUSION,    
REMARK 280  HANGING DROP, TEMPERATURE 291.0K                                    
REMARK 290                                                                      
REMARK 290 CRYSTALLOGRAPHIC SYMMETRY                                            
REMARK 290 SYMMETRY OPERATORS FOR SPACE GROUP: P 41 21 2                        
REMARK 290                                                                      
REMARK 290      SYMOP   SYMMETRY                                                
REMARK 290     NNNMMM   OPERATOR                                                
REMARK 290       1555   X,Y,Z                                                   
REMARK 290       2555   -X,-Y,Z+1/2                                             
REMARK 290       3555   -Y+1/2,X+1/2,Z+1/4                                      
REMARK 290       4555   Y+1/2,-X+1/2,Z+3/4                                      
REMARK 290       5555   -X+1/2,Y+1/2,-Z+1/4                                     
REMARK 290       6555   X+1/2,-Y+1/2,-Z+3/4                                     
REMARK 290       7555   Y,X,-Z                                                  
REMARK 290       8555   -Y,-X,-Z+1/2                                            
REMARK 290                                                                      
REMARK 290     WHERE NNN -> OPERATOR NUMBER                                     
REMARK 290           MMM -> TRANSLATION VECTOR                                  
REMARK 290                                                                      
REMARK 290 CRYSTALLOGRAPHIC SYMMETRY TRANSFORMATIONS                            
REMARK 290 THE FOLLOWING TRANSFORMATIONS OPERATE ON THE ATOM/HETATM             
REMARK 290 RECORDS IN THIS ENTRY TO PRODUCE CRYSTALLOGRAPHICALLY                
REMARK 290 RELATED MOLECULES.                                                   
REMARK 290   SMTRY1   1  1.000000  0.000000  0.000000        0.00000            
REMARK 290   SMTRY2   1  0.000000  1.000000  0.000000        0.00000            
REMARK 290   SMTRY3   1  0.000000  0.000000  1.000000        0.00000            
REMARK 290   SMTRY1   2 -1.000000  0.000000  0.000000        0.00000            
REMARK 290   SMTRY2   2  0.000000 -1.000000  0.000000        0.00000            
REMARK 290   SMTRY3   2  0.000000  0.000000  1.000000       43.61000            
REMARK 290   SMTRY1   3  0.000000 -1.000000  0.000000       28.29500            
REMARK 290   SMTRY2   3  1.000000  0.000000  0.000000       28.29500            
REMARK 290   SMTRY3   3  0.000000  0.000000  1.000000       21.80500            
REMARK 290   SMTRY1   4  0.000000  1.000000  0.000000       28.29500            
REMARK 290   SMTRY2   4 -1.000000  0.000000  0.000000       28.29500            
REMARK 290   SMTRY3   4  0.000000  0.000000  1.000000       65.41500            
REMARK 290   SMTRY1   5 -1.000000  0.000000  0.000000       28.29500            
REMARK 290   SMTRY2   5  0.000000  1.000000  0.000000       28.29500            
REMARK 290   SMTRY3   5  0.000000  0.000000 -1.000000       21.80500            
REMARK 290   SMTRY1   6  1.000000  0.000000  0.000000       28.29500            
REMARK 290   SMTRY2   6  0.000000 -1.000000  0.000000       28.29500            
REMARK 290   SMTRY3   6  0.000000  0.000000 -1.000000       65.41500            
REMARK 290   SMTRY1   7  0.000000  1.000000  0.000000        0.00000            
REMARK 290   SMTRY2   7  1.000000  0.000000  0.000000        0.00000            
REMARK 290   SMTRY3   7  0.000000  0.000000 -1.000000        0.00000            
REMARK 290   SMTRY1   8  0.000000 -1.000000  0.000000        0.00000            
REMARK 290   SMTRY2   8 -1.000000  0.000000  0.000000        0.00000            
REMARK 290   SMTRY3   8  0.000000  0.000000 -1.000000       43.61000            
REMARK 290                                                                      
REMARK 290 REMARK: NULL                                                         
REMARK 300                                                                      
REMARK 300 BIOMOLECULE: 1                                                       
REMARK 300 SEE REMARK 350 FOR THE AUTHOR PROVIDED AND/OR PROGRAM                
REMARK 300 GENERATED ASSEMBLY INFORMATION FOR THE STRUCTURE IN                  
REMARK 300 THIS ENTRY. THE REMARK MAY ALSO PROVIDE INFORMATION ON               
REMARK 300 BURIED SURFACE AREA.                                                 
REMARK 350                                                                      
REMARK 350 COORDINATES FOR A COMPLETE MULTIMER REPRESENTING THE KNOWN           
REMARK 350 BIOLOGICALLY SIGNIFICANT OLIGOMERIZATION STATE OF THE                
REMARK 350 MOLECULE CAN BE GENERATED BY APPLYING BIOMT TRANSFORMATIONS          
REMARK 350 GIVEN BELOW.  BOTH NON-CRYSTALLOGRAPHIC AND                          
REMARK 350 CRYSTALLOGRAPHIC OPERATIONS ARE GIVEN.                               
REMARK 350                                                                      
REMARK 350 BIOMOLECULE: 1                                                       
REMARK 350 AUTHOR DETERMINED BIOLOGICAL UNIT: MONOMERIC                         
REMARK 350 SOFTWARE DETERMINED QUATERNARY STRUCTURE: MONOMERIC                  
REMARK 350 SOFTWARE USED: PISA                                                  
REMARK 350 APPLY THE FOLLOWING TO CHAINS: X                                     
REMARK 350   BIOMT1   1  1.000000  0.000000  0.000000        0.00000            
REMARK 350   BIOMT2   1  0.000000  1.000000  0.000000        0.00000            
REMARK 350   BIOMT3   1  0.000000  0.000000  1.000000        0.00000            
REMARK 500                                                                      
REMARK 500 GEOMETRY AND STEREOCHEMISTRY                                         
REMARK 500 SUBTOPIC: TORSION ANGLES                                             
REMARK 500                                                                      
REMARK 500 TORSION ANGLES OUTSIDE THE EXPECTED RAMACHANDRAN REGIONS:            
REMARK 500 (M=MODEL NUMBER; RES=RESIDUE NAME; C=CHAIN IDENTIFIER;               
REMARK 500 SSEQ=SEQUENCE NUMBER; I=INSERTION CODE).                             
REMARK 500                                                                      
REMARK 500 STANDARD TABLE:                                                      
REMARK 500 FORMAT:(10X,I3,1X,A3,1X,A1,I4,A1,4X,F7.2,3X,F7.2)                    
REMARK 500                                                                      
REMARK 500 EXPECTED VALUES: GJ KLEYWEGT AND TA JONES (1996). PHI/PSI-           
REMARK 500 CHOLOGY: RAMACHANDRAN REVISITED. STRUCTURE 4, 1395 - 1400            
REMARK 500                                                                      
REMARK 500  M RES CSSEQI        PSI       PHI                                   
REMARK 500    PHE X 102      -83.82   -143.00                                   
REMARK 500    ASN X 113       -1.23   -146.00                                   
REMARK 500    THR X 161       64.21   -105.25                                   
REMARK 500                                                                      
REMARK 500 REMARK: NULL                                                         
REMARK 525                                                                      
REMARK 525 SOLVENT                                                              
REMARK 525                                                                      
REMARK 525 THE SOLVENT MOLECULES HAVE CHAIN IDENTIFIERS THAT                    
REMARK 525 INDICATE THE POLYMER CHAIN WITH WHICH THEY ARE MOST                  
REMARK 525 CLOSELY ASSOCIATED. THE REMARK LISTS ALL THE SOLVENT                 
REMARK 525 MOLECULES WHICH ARE MORE THAN 5A AWAY FROM THE                       
REMARK 525 NEAREST POLYMER CHAIN (M = MODEL NUMBER;                             
REMARK 525 RES=RESIDUE NAME; C=CHAIN IDENTIFIER; SSEQ=SEQUENCE                  
REMARK 525 NUMBER; I=INSERTION CODE):                                           
REMARK 525                                                                      
REMARK 525  M RES CSSEQI                                                        
REMARK 525    HOH X 716        DISTANCE = 13.80 ANGSTROMS                       
REMARK 525    HOH X 727        DISTANCE =  6.58 ANGSTROMS                       
REMARK 525    HOH X 728        DISTANCE =  7.08 ANGSTROMS                       
REMARK 525    HOH X 729        DISTANCE =  7.17 ANGSTROMS                       
REMARK 615                                                                      
REMARK 615 ZERO OCCUPANCY ATOM                                                  
REMARK 615 THE FOLLOWING RESIDUES HAVE ATOMS MODELED WITH ZERO                  
REMARK 615 OCCUPANCY. THE LOCATION AND PROPERTIES OF THESE ATOMS                
REMARK 615 MAY NOT BE RELIABLE. (M=MODEL NUMBER; RES=RESIDUE NAME;              
REMARK 615 C=CHAIN IDENTIFIER; SSEQ=SEQUENCE NUMBER; I=INSERTION CODE):         
REMARK 615   M RES C  SSEQI                                                     
REMARK 615     HOH X   702                                                      
REMARK 800                                                                      
REMARK 800 SITE                                                                 
REMARK 800 SITE_IDENTIFIER: AC1                                                 
REMARK 800 EVIDENCE_CODE: SOFTWARE                                              
REMARK 800 SITE_DESCRIPTION: BINDING SITE FOR RESIDUE 728 X 301                 
REMARK 900                                                                      
REMARK 900 RELATED ENTRIES                                                      
REMARK 900 RELATED ID: 4J58   RELATED DB: PDB                                   
REMARK 900 RELATED ID: 4J59   RELATED DB: PDB                                   
REMARK 900 RELATED ID: 4J5A   RELATED DB: PDB                                   
REMARK 900 RELATED ID: 4J5B   RELATED DB: PDB                                   
REMARK 900 RELATED ID: 4J5C   RELATED DB: PDB                                   
REMARK 900 RELATED ID: 4J5E   RELATED DB: PDB                                   
DBREF  4J5D X   44   207  UNP    P30405   PPIF_HUMAN      44    207             
SEQADV 4J5D ILE X  175  UNP  P30405    LYS   175 ENGINEERED MUTATION            
SEQRES   1 X  164  GLY ASN PRO LEU VAL TYR LEU ASP VAL ASP ALA ASN GLY          
SEQRES   2 X  164  LYS PRO LEU GLY ARG VAL VAL LEU GLU LEU LYS ALA ASP          
SEQRES   3 X  164  VAL VAL PRO LYS THR ALA GLU ASN PHE ARG ALA LEU CYS          
SEQRES   4 X  164  THR GLY GLU LYS GLY PHE GLY TYR LYS GLY SER THR PHE          
SEQRES   5 X  164  HIS ARG VAL ILE PRO SER PHE MET CYS GLN ALA GLY ASP          
SEQRES   6 X  164  PHE THR ASN HIS ASN GLY THR GLY GLY LYS SER ILE TYR          
SEQRES   7 X  164  GLY SER ARG PHE PRO ASP GLU ASN PHE THR LEU LYS HIS          
SEQRES   8 X  164  VAL GLY PRO GLY VAL LEU SER MET ALA ASN ALA GLY PRO          
SEQRES   9 X  164  ASN THR ASN GLY SER GLN PHE PHE ILE CYS THR ILE LYS          
SEQRES  10 X  164  THR ASP TRP LEU ASP GLY LYS HIS VAL VAL PHE GLY HIS          
SEQRES  11 X  164  VAL ILE GLU GLY MET ASP VAL VAL LYS LYS ILE GLU SER          
SEQRES  12 X  164  PHE GLY SER LYS SER GLY ARG THR SER LYS LYS ILE VAL          
SEQRES  13 X  164  ILE THR ASP CYS GLY GLN LEU SER                              
HET    728  X 301      27                                                       
HETNAM     728 1-(4-AMINOBENZYL)-3-{2-[(2R)-2-(2-BROMOPHENYL)                   
HETNAM   2 728  PYRROLIDIN-1-YL]-2-OXOETHYL}UREA                                
FORMUL   2  728    C20 H23 BR N4 O2                                             
FORMUL   3  HOH   *347(H2 O)                                                    
HELIX    1   1 TRP X  163  LEU X  164  1                                   2
SHEET    1   1 1 ARG X  97  ARG X  97  0
SHEET    2   2 1 ILE X  99  ILE X  99  0
SHEET    3   3 1 MET X 103  MET X 103  0
SHEET    4   4 1 GLN X 105  GLN X 105  0
SHEET    5   5 1 PHE X 155  PHE X 155  0
SITE     1 AC1 14 ARG X  97  MET X 103  GLN X 105  GLY X 114                    
SITE     2 AC1 14 ARG X 124  ALA X 143  ASN X 144  THR X 149                    
SITE     3 AC1 14 GLN X 153  PHE X 155  LEU X 164  HIS X 168                    
SITE     4 AC1 14 HOH X 466  HOH X 548                                          
CRYST1   56.590   56.590   87.220  90.00  90.00  90.00 P 41 21 2     8          
ORIGX1      1.000000  0.000000  0.000000        0.00000                         
ORIGX2      0.000000  1.000000  0.000000        0.00000                         
ORIGX3      0.000000  0.000000  1.000000        0.00000                         
SCALE1      0.017671  0.000000  0.000000        0.00000                         
SCALE2      0.000000  0.017671  0.000000        0.00000                         
SCALE3      0.000000  0.000000  0.011465        0.00000                         
ATOM      1  N   ARG X  97       9.048  13.613  13.255  1.00  7.52           N
ANISOU    1  N   ARG X  97      766   1187    903     68    122    -31       N
ATOM      2  CA  ARG X  97       9.178  14.948  12.678  1.00  7.22           C
ANISOU    2  CA  ARG X  97      664   1164    916      6     24     78       C
ATOM      3  C   ARG X  97      10.556  15.488  12.988  1.00  7.43           C
ANISOU    3  C   ARG X  97      605   1353    865     84   -121     45       C
ATOM      4  O   ARG X  97      10.908  15.653  14.146  1.00  7.20           O
ANISOU    4  O   ARG X  97      625   1409    700     35   -226     13       O
ATOM      5  CB  ARG X  97       8.131  15.915  13.237  1.00  7.59           C
ANISOU    5  CB  ARG X  97      760   1163    960     82     98     64       C
ATOM      6  CG  ARG X  97       8.328  17.346  12.719  1.00  8.09           C
ANISOU    6  CG  ARG X  97      800   1250   1023    264    154     -6       C
ATOM      7  CD  ARG X  97       7.470  18.356  13.447  1.00  8.70           C
ANISOU    7  CD  ARG X  97      842   1339   1126    375     86    -85       C
ATOM      8  NE  ARG X  97       6.145  18.508  12.851  0.90  8.36           N
ANISOU    8  NE  ARG X  97      820   1251   1104    214     45   -137       N
ATOM      9  CZ  ARG X  97       5.017  18.570  13.549  0.90  8.95           C
ANISOU    9  CZ  ARG X  97      940   1270   1192   -204    -32   -184       C
ATOM     10  NH1 ARG X  97       5.048  18.470  14.874  0.90  8.15           N
ANISOU   10  NH1 ARG X  97     1033   1015   1049   -159     11   -168       N
ATOM     11  NH2 ARG X  97       3.859  18.732  12.920  0.90  9.44           N
ANISOU   11  NH2 ARG X  97      864   1407   1316    -24    -36   -206       N
TER      12      ARG X  97
ATOM     13  N   ILE X  99      13.129  18.617  11.687  1.00  8.03           N
ANISOU   13  N   ILE X  99      807   1419    827    122     39    380       N
ATOM     14  CA  ILE X  99      13.281  19.821  10.873  1.00  8.35           C
ANISOU   14  CA  ILE X  99      869   1454    849    268    139    332       C
ATOM     15  C   ILE X  99      14.672  20.398  11.110  1.00  9.27           C
ANISOU   15  C   ILE X  99      965   1706    852    233    179    313       C
ATOM     16  O   ILE X  99      14.989  20.803  12.226  1.00  9.00           O
ANISOU   16  O   ILE X  99      997   1590    832    112    142    262       O
ATOM     17  CB  ILE X  99      12.204  20.878  11.224  1.00  8.54           C
ANISOU   17  CB  ILE X  99      935   1402    908    388     89    272       C
ATOM     18  CG1 ILE X  99      10.800  20.317  10.968  1.00  8.91           C
ANISOU   18  CG1 ILE X  99      884   1567    935    568     38    171       C
ATOM     19  CG2 ILE X  99      12.435  22.164  10.437  1.00  9.26           C
ANISOU   19  CG2 ILE X  99     1198   1409    912    300     34    369       C
ATOM     20  CD1 ILE X  99       9.669  21.208  11.454  1.00  9.07           C
ANISOU   20  CD1 ILE X  99      983   1576    889    561      1    182       C
TER      21      ILE X  99
ATOM     22  N   PHE X 102      16.120  23.264  13.549  1.00  9.47           N
ANISOU   22  N   PHE X 102      882   1428   1287    181    293    477       N
ATOM     23  CA  PHE X 102      14.981  23.414  14.444  1.00  8.70           C
ANISOU   23  CA  PHE X 102      914   1270   1123    241    220    333       C
ATOM     24  C   PHE X 102      15.054  22.404  15.584  1.00  8.52           C
ANISOU   24  C   PHE X 102      908   1300   1030     98    185    263       C
ATOM     25  O   PHE X 102      15.551  22.713  16.678  1.00  8.09           O
ANISOU   25  O   PHE X 102      814   1181   1077    200     11    260       O
ATOM     26  CB  PHE X 102      13.645  23.418  13.673  1.00  8.19           C
ANISOU   26  CB  PHE X 102      775   1228   1107    375      5    278       C
ATOM     27  CG  PHE X 102      12.429  23.778  14.509  1.00  8.74           C
ANISOU   27  CG  PHE X 102      996   1071   1254    327    -71    144       C
ATOM     28  CD1 PHE X 102      12.514  24.059  15.873  1.00  9.51           C
ANISOU   28  CD1 PHE X 102     1253   1046   1316    394    -34    103       C
ATOM     29  CD2 PHE X 102      11.183  23.821  13.907  1.00 10.17           C
ANISOU   29  CD2 PHE X 102     1224   1263   1377    309    -28     87       C
ATOM     30  CE1 PHE X 102      11.374  24.361  16.610  1.00 10.36           C
ANISOU   30  CE1 PHE X 102     1394   1170   1373    335    -83     60       C
ATOM     31  CE2 PHE X 102      10.037  24.136  14.640  1.00 10.23           C
ANISOU   31  CE2 PHE X 102     1183   1311   1393    363    -98      0       C
ATOM     32  CZ  PHE X 102      10.140  24.407  15.998  1.00 10.05           C
ANISOU   32  CZ  PHE X 102     1276   1163   1381    344     14    -26       C
ATOM     33  N   MET X 103      14.579  21.197  15.321  1.00  8.26           N
ANISOU   33  N   MET X 103     1000   1222    915     -1    220    241       N
ATOM     34  CA  MET X 103      14.492  20.193  16.366  1.00  7.48           C
ANISOU   34  CA  MET X 103      827   1209    807    203    270    146       C
ATOM     35  C   MET X 103      14.200  18.810  15.793  1.00  6.62           C
ANISOU   35  C   MET X 103      608   1167    741    187    177    147       C
ATOM     36  O   MET X 103      13.850  18.667  14.614  1.00  7.00           O
ANISOU   36  O   MET X 103      681   1273    705    191    130    126       O
ATOM     37  CB  MET X 103      13.429  20.591  17.408  1.00  6.93           C
ANISOU   37  CB  MET X 103      617   1175    840    339    235    101       C
ATOM     38  CG  MET X 103      12.021  20.769  16.843  1.00  7.75           C
ANISOU   38  CG  MET X 103      852   1177    915    209     81     65       C
ATOM     39  SD  MET X 103      11.175  19.190  16.694  1.00  7.82           S
ANISOU   39  SD  MET X 103     1004   1113    856     88    -77     74       S
ATOM     40  CE  MET X 103      10.536  19.284  15.019  1.00  8.96           C
ANISOU   40  CE  MET X 103     1230   1356    819     24    125     99       C
TER      41      MET X 103
ATOM     42  N   GLN X 105      11.771  15.562  16.792  1.00  5.37           N
ANISOU   42  N   GLN X 105      468    993    578    104     76     84       N
ATOM     43  CA  GLN X 105      10.602  15.241  17.613  1.00  4.94           C
ANISOU   43  CA  GLN X 105      360    858    660    183      3     11       C
ATOM     44  C   GLN X 105      10.294  13.752  17.555  1.00  6.08           C
ANISOU   44  C   GLN X 105      614    988    709     17    -75    -23       C
ATOM     45  O   GLN X 105      10.352  13.137  16.491  1.00  7.12           O
ANISOU   45  O   GLN X 105      840   1172    694    -37   -159   -164       O
ATOM     46  CB  GLN X 105       9.383  16.040  17.127  1.00  4.91           C
ANISOU   46  CB  GLN X 105      280    860    727    154     87     50       C
ATOM     47  CG  GLN X 105       8.135  15.875  17.981  1.00  5.58           C
ANISOU   47  CG  GLN X 105      400    937    782    -74     12    -23       C
ATOM     48  CD  GLN X 105       6.997  16.761  17.506  1.00  6.08           C
ANISOU   48  CD  GLN X 105      529   1021    761    -92    -47     44       C
ATOM     49  OE1 GLN X 105       7.204  17.686  16.717  1.00  6.74           O
ANISOU   49  OE1 GLN X 105      616   1119    825     25    -48     95       O
ATOM     50  NE2 GLN X 105       5.785  16.472  17.967  1.00  5.78           N
ANISOU   50  NE2 GLN X 105      445   1050    702    -60   -174    -46       N
TER      51      GLN X 105
ATOM     52  N   GLY X 114       2.707  10.691  15.245  1.00  9.84           N
ANISOU   52  N   GLY X 114     1095   1517   1127    142   -435   -156       N
ATOM     53  CA  GLY X 114       2.775  12.064  15.708  1.00  9.05           C
ANISOU   53  CA  GLY X 114      877   1447   1114    169   -395   -112       C
ATOM     54  C   GLY X 114       1.466  12.602  16.249  1.00  9.07           C
ANISOU   54  C   GLY X 114      883   1474   1089    106   -415     -3       C
ATOM     55  O   GLY X 114       1.393  13.761  16.639  1.00  9.39           O
ANISOU   55  O   GLY X 114     1028   1391   1147     49   -429     60       O
ATOM     56  N   THR X 115       0.428  11.771  16.270  1.00  8.51           N
ANISOU   56  N   THR X 115      718   1557    958   -156   -252    156       N
ATOM     57  CA  THR X 115      -0.851  12.204  16.833  1.00  9.03           C
ANISOU   57  CA  THR X 115      798   1751    882   -381   -195    160       C
ATOM     58  C   THR X 115      -1.063  11.720  18.256  1.00 10.15           C
ANISOU   58  C   THR X 115     1091   1817    950   -382   -251    161       C
ATOM     59  O   THR X 115      -1.974  12.185  18.937  1.00 11.37           O
ANISOU   59  O   THR X 115     1317   2012    989   -209   -242    -23       O
ATOM     60  CB  THR X 115      -2.050  11.687  16.020  1.00 10.32           C
ANISOU   60  CB  THR X 115     1133   1847    942   -450   -216    204       C
ATOM     61  OG1 THR X 115      -2.022  10.250  15.991  1.00 10.97           O
ANISOU   61  OG1 THR X 115     1286   1907    975   -567   -246    116       O
ATOM     62  CG2 THR X 115      -2.037  12.247  14.596  1.00 11.14           C
ANISOU   62  CG2 THR X 115     1210   2052    970   -350   -247    243       C
ATOM     63  N   GLY X 116      -0.234  10.783  18.701  1.00  9.26           N
ANISOU   63  N   GLY X 116     1053   1564    900   -547   -368    289       N
ATOM     64  CA  GLY X 116      -0.530  10.056  19.921  1.00  9.74           C
ANISOU   64  CA  GLY X 116     1121   1664    918   -411   -445    282       C
ATOM     65  C   GLY X 116       0.481  10.141  21.041  1.00  9.50           C
ANISOU   65  C   GLY X 116     1059   1583    967   -317   -311    278       C
ATOM     66  O   GLY X 116       1.152  11.156  21.228  1.00  9.09           O
ANISOU   66  O   GLY X 116     1060   1305   1090    -46   -164    231       O
TER      67      GLY X 116
ATOM     68  N   ARG X 124      -2.943  12.793  29.198  1.00  7.03           N
ANISOU   68  N   ARG X 124      828    956    886   -136    122    -58       N
ATOM     69  CA  ARG X 124      -2.310  14.112  29.154  1.00  7.52           C
ANISOU   69  CA  ARG X 124      952   1084    821    -52   -150     53       C
ATOM     70  C   ARG X 124      -2.057  14.598  30.579  1.00  6.33           C
ANISOU   70  C   ARG X 124      650    970    785    -47     93     -1       C
ATOM     71  O   ARG X 124      -2.745  14.159  31.516  1.00  6.79           O
ANISOU   71  O   ARG X 124      687   1160    734    -73    213     28       O
ATOM     72  CB AARG X 124      -3.203  15.127  28.434  0.50  7.47           C
ANISOU   72  CB AARG X 124     1074   1047    717    -90   -288     10       C
ATOM     73  CB BARG X 124      -3.185  15.133  28.408  0.50  9.89           C
ANISOU   73  CB BARG X 124     1460   1345    952     32   -363     54       C
ATOM     74  CG AARG X 124      -3.638  14.729  27.035  0.50  7.14           C
ANISOU   74  CG AARG X 124     1042   1043    629   -182   -201   -136       C
ATOM     75  CG BARG X 124      -3.810  14.623  27.111  0.50 11.99           C
ANISOU   75  CG BARG X 124     1810   1631   1116     42   -372    -31       C
ATOM     76  CD AARG X 124      -2.518  14.835  26.026  0.50  6.30           C
ANISOU   76  CD AARG X 124      872    984    537   -240   -231   -147       C
ATOM     77  CD BARG X 124      -3.701  15.655  25.987  0.50 13.27           C
ANISOU   77  CD BARG X 124     2011   1793   1239     -9   -438    -27       C
ATOM     78  NE AARG X 124      -2.975  14.482  24.682  0.50  6.56           N
ANISOU   78  NE AARG X 124     1007   1013    471   -236   -148   -113       N
ATOM     79  NE BARG X 124      -4.937  16.383  25.698  0.50 13.64           N
ANISOU   79  NE BARG X 124     2022   1921   1241   -164   -485    -82       N
ATOM     80  CZ AARG X 124      -2.849  13.277  24.140  0.50  7.69           C
ANISOU   80  CZ AARG X 124     1226   1175    519   -200   -100    -88       C
ATOM     81  CZ BARG X 124      -5.225  16.891  24.503  0.50 12.31           C
ANISOU   81  CZ BARG X 124     1800   1794   1082   -271   -493    -21       C
ATOM     82  NH1AARG X 124      -2.269  12.304  24.820  0.50  8.06           N
ANISOU   82  NH1AARG X 124     1306   1220    538   -136     -6     -7       N
ATOM     83  NH1BARG X 124      -6.352  17.564  24.314  0.50 10.36           N
ANISOU   83  NH1BARG X 124     1510   1485    942   -451   -486    -93       N
ATOM     84  NH2AARG X 124      -3.297  13.052  22.916  0.50  8.25           N
ANISOU   84  NH2AARG X 124     1397   1168    569   -203    -69   -206       N
ATOM     85  NH2BARG X 124      -4.374  16.735  23.502  0.50 12.17           N
ANISOU   85  NH2BARG X 124     1764   1808   1050   -221   -454     62       N
TER      86      ARG X 124
ATOM     87  N   ALA X 143       6.644  18.124  23.564  1.00  4.74           N
ANISOU   87  N   ALA X 143      501    822    478      5   -168   -115       N
ATOM     88  CA  ALA X 143       5.745  18.499  22.482  1.00  5.00           C
ANISOU   88  CA  ALA X 143      601    859    441     55   -185   -156       C
ATOM     89  C   ALA X 143       4.344  18.678  23.062  1.00  5.07           C
ANISOU   89  C   ALA X 143      529    841    555    126   -186     46       C
ATOM     90  O   ALA X 143       4.031  18.148  24.131  1.00  5.46           O
ANISOU   90  O   ALA X 143      538    852    684     53     70    108       O
ATOM     91  CB  ALA X 143       5.740  17.434  21.388  1.00  5.31           C
ANISOU   91  CB  ALA X 143      716    840    461    -24   -159   -292       C
ATOM     92  N   ASN X 144       3.495  19.436  22.384  1.00  4.82           N
ANISOU   92  N   ASN X 144      371    843    616    101   -225     56       N
ATOM     93  CA  ASN X 144       2.130  19.558  22.868  1.00  5.78           C
ANISOU   93  CA  ASN X 144      468   1029    699    151   -208     61       C
ATOM     94  C   ASN X 144       1.169  19.989  21.785  1.00  6.86           C
ANISOU   94  C   ASN X 144      587   1274    746    304   -158     77       C
ATOM     95  O   ASN X 144       1.584  20.327  20.669  1.00  6.75           O
ANISOU   95  O   ASN X 144      554   1373    637    206    -85    123       O
ATOM     96  CB  ASN X 144       2.053  20.462  24.117  1.00  5.73           C
ANISOU   96  CB  ASN X 144      495   1015    668     11   -101     90       C
ATOM     97  CG  ASN X 144       2.325  21.936  23.818  1.00  5.78           C
ANISOU   97  CG  ASN X 144      439   1044    713    -39     30    187       C
ATOM     98  OD1 ASN X 144       1.752  22.515  22.890  1.00  7.13           O
ANISOU   98  OD1 ASN X 144      590   1234    884     85     17    205       O
ATOM     99  ND2 ASN X 144       3.181  22.556  24.627  1.00  5.61           N
ANISOU   99  ND2 ASN X 144      322   1048    761     61    150    103       N
ATOM    100  N   ALA X 145      -0.117  19.952  22.117  1.00  6.95           N
ANISOU  100  N   ALA X 145      443   1354    843    252   -116   -105       N
ATOM    101  CA  ALA X 145      -1.172  20.401  21.218  1.00  7.78           C
ANISOU  101  CA  ALA X 145      528   1456    971    334   -138   -192       C
ATOM    102  C   ALA X 145      -1.898  21.582  21.852  1.00  8.02           C
ANISOU  102  C   ALA X 145      623   1440    984    337   -228   -180       C
ATOM    103  O   ALA X 145      -3.123  21.700  21.756  1.00  9.17           O
ANISOU  103  O   ALA X 145      773   1554   1157    451   -258   -186       O
ATOM    104  CB  ALA X 145      -2.144  19.256  20.924  1.00  9.11           C
ANISOU  104  CB  ALA X 145      751   1663   1048    168    -44   -250       C
TER     105      ALA X 145
ATOM    106  N   THR X 149      -1.235  19.830  27.533  1.00  5.11           N
ANISOU  106  N   THR X 149      645    643    652    101    -36    -71       N
ATOM    107  CA  THR X 149      -1.489  18.635  26.731  1.00  5.85           C
ANISOU  107  CA  THR X 149      752    830    640     58    -84   -146       C
ATOM    108  C   THR X 149      -0.233  17.793  26.573  1.00  5.89           C
ANISOU  108  C   THR X 149      754    811    672    146    -29    -66       C
ATOM    109  O   THR X 149      -0.023  17.153  25.542  1.00  7.02           O
ANISOU  109  O   THR X 149      977    883    808    271    -87    -31       O
ATOM    110  CB  THR X 149      -2.078  18.977  25.340  1.00  5.89           C
ANISOU  110  CB  THR X 149      680    906    650     32     56      8       C
ATOM    111  OG1 THR X 149      -1.192  19.857  24.632  1.00  5.70           O
ANISOU  111  OG1 THR X 149      633    896    637    212    102     24       O
ATOM    112  CG2 THR X 149      -3.445  19.635  25.484  1.00  6.02           C
ANISOU  112  CG2 THR X 149      595   1026    664     61    125    -86       C
ATOM    113  N   ASN X 150       0.611  17.800  27.598  1.00  5.00           N
ANISOU  113  N   ASN X 150      498    728    673    224    -13     52       N
ATOM    114  CA  ASN X 150       1.786  16.937  27.604  1.00  4.95           C
ANISOU  114  CA  ASN X 150      437    730    716    101   -101    -17       C
ATOM    115  C   ASN X 150       1.375  15.483  27.680  1.00  4.96           C
ANISOU  115  C   ASN X 150      476    622    788     49    106    -20       C
ATOM    116  O   ASN X 150       0.480  15.129  28.439  1.00  5.78           O
ANISOU  116  O   ASN X 150      498    788    909    -76    299     30       O
ATOM    117  CB  ASN X 150       2.681  17.274  28.791  1.00  4.72           C
ANISOU  117  CB  ASN X 150      460    662    672    113    -84      5       C
ATOM    118  CG  ASN X 150       3.049  18.731  28.814  1.00  4.87           C
ANISOU  118  CG  ASN X 150      517    599    733     57    151     26       C
ATOM    119  OD1 ASN X 150       3.891  19.172  28.030  1.00  5.44           O
ANISOU  119  OD1 ASN X 150      707    623    737    132     89    112       O
ATOM    120  ND2 ASN X 150       2.399  19.498  29.682  1.00  5.94           N
ANISOU  120  ND2 ASN X 150      557    830    869    138    159     72       N
ATOM    121  N   GLY X 151       2.025  14.640  26.891  1.00  5.70           N
ANISOU  121  N   GLY X 151      590    683    892    -19      3    -77       N
ATOM    122  CA  GLY X 151       1.753  13.216  26.917  1.00  4.85           C
ANISOU  122  CA  GLY X 151      450    574    819     62     30    -30       C
ATOM    123  C   GLY X 151       3.068  12.478  27.017  1.00  4.97           C
ANISOU  123  C   GLY X 151      514    595    779    149    -66    -90       C
ATOM    124  O   GLY X 151       3.655  12.369  28.099  1.00  5.85           O
ANISOU  124  O   GLY X 151      648    830    745     98    -13    -31       O
ATOM    125  N   SER X 152       3.543  11.993  25.874  1.00  5.11           N
ANISOU  125  N   SER X 152      506    637    799    179     22   -227       N
ATOM    126  CA  SER X 152       4.852  11.373  25.792  1.00  5.10           C
ANISOU  126  CA  SER X 152      653    428    856     37   -161   -227       C
ATOM    127  C   SER X 152       5.720  12.015  24.720  1.00  4.90           C
ANISOU  127  C   SER X 152      590    496    776    -20   -144    -58       C
ATOM    128  O   SER X 152       6.939  11.898  24.767  1.00  4.96           O
ANISOU  128  O   SER X 152      339    807    738    -92     33     65       O
ATOM    129  CB  SER X 152       4.733   9.866  25.532  1.00  5.73           C
ANISOU  129  CB  SER X 152      685    579    913      3   -226   -363       C
ATOM    130  OG  SER X 152       4.029   9.612  24.334  1.00  6.71           O
ANISOU  130  OG  SER X 152      924    653    973      0   -213   -350       O
ATOM    131  N   GLN X 153       5.117  12.690  23.747  1.00  4.72           N
ANISOU  131  N   GLN X 153      613    414    768    -95    -57     14       N
ATOM    132  CA  GLN X 153       5.935  13.284  22.692  1.00  4.87           C
ANISOU  132  CA  GLN X 153      583    554    711    -32   -179     97       C
ATOM    133  C   GLN X 153       6.871  14.358  23.215  1.00  5.14           C
ANISOU  133  C   GLN X 153      526    707    720     33    -52    -41       C
ATOM    134  O   GLN X 153       6.514  15.153  24.086  1.00  5.46           O
ANISOU  134  O   GLN X 153      497    759    817     28      2   -125       O
ATOM    135  CB  GLN X 153       5.075  13.835  21.559  1.00  5.08           C
ANISOU  135  CB  GLN X 153      661    598    671    -24   -393     82       C
ATOM    136  CG  GLN X 153       4.417  12.762  20.721  1.00  5.67           C
ANISOU  136  CG  GLN X 153      758    727    669    -53   -421    -15       C
ATOM    137  CD  GLN X 153       3.716  13.349  19.518  1.00  6.16           C
ANISOU  137  CD  GLN X 153      657    972    712   -136   -312     42       C
ATOM    138  OE1 GLN X 153       4.305  14.124  18.765  1.00  6.28           O
ANISOU  138  OE1 GLN X 153      580   1097    710   -251   -161    101       O
ATOM    139  NE2 GLN X 153       2.442  13.004  19.343  1.00  6.12           N
ANISOU  139  NE2 GLN X 153      505   1053    769     14   -277    -89       N
TER     140      GLN X 153
ATOM    141  N   PHE X 155      10.800  16.714  22.148  1.00  3.98           N
ANISOU  141  N   PHE X 155      234    766    512    -10    -40    134       N
ATOM    142  CA  PHE X 155      11.748  17.100  21.111  1.00  4.85           C
ANISOU  142  CA  PHE X 155      424    836    581    -11    -28    143       C
ATOM    143  C   PHE X 155      13.089  17.478  21.692  1.00  5.17           C
ANISOU  143  C   PHE X 155      424    849    691     -3    -45    199       C
ATOM    144  O   PHE X 155      13.188  17.867  22.858  1.00  5.56           O
ANISOU  144  O   PHE X 155      466    949    699     46     34     87       O
ATOM    145  CB  PHE X 155      11.191  18.196  20.180  1.00  4.73           C
ANISOU  145  CB  PHE X 155      569    635    594    148     22     79       C
ATOM    146  CG  PHE X 155      10.810  19.487  20.878  1.00  4.79           C
ANISOU  146  CG  PHE X 155      598    636    587    177    -18    137       C
ATOM    147  CD1 PHE X 155       9.620  19.590  21.581  1.00  5.13           C
ANISOU  147  CD1 PHE X 155      700    679    570    119    -45    140       C
ATOM    148  CD2 PHE X 155      11.621  20.617  20.773  1.00  5.64           C
ANISOU  148  CD2 PHE X 155      747    791    606    137   -109     24       C
ATOM    149  CE1 PHE X 155       9.254  20.783  22.192  1.00  5.07           C
ANISOU  149  CE1 PHE X 155      565    710    651    160    -89    105       C
ATOM    150  CE2 PHE X 155      11.263  21.816  21.378  1.00  6.11           C
ANISOU  150  CE2 PHE X 155      708    977    638    150    -54     66       C
ATOM    151  CZ  PHE X 155      10.079  21.904  22.088  1.00  5.68           C
ANISOU  151  CZ  PHE X 155      580    966    611    138    -98    196       C
TER     152      PHE X 155
ATOM    153  N   TRP X 163      11.214  31.040  20.751  1.00  8.79           N
ANISOU  153  N   TRP X 163     1186   1122   1031    -37    105    263       N
ATOM    154  CA  TRP X 163       9.795  31.297  20.532  1.00  7.89           C
ANISOU  154  CA  TRP X 163     1175    957    868     88     38    462       C
ATOM    155  C   TRP X 163       8.898  30.264  21.207  1.00  7.64           C
ANISOU  155  C   TRP X 163     1092    989    821      9     20    316       C
ATOM    156  O   TRP X 163       7.690  30.468  21.319  1.00  8.60           O
ANISOU  156  O   TRP X 163     1136   1149    982    122   -112    382       O
ATOM    157  CB  TRP X 163       9.475  31.420  19.034  1.00  8.47           C
ANISOU  157  CB  TRP X 163     1341   1047    831    184     18    467       C
ATOM    158  CG  TRP X 163       9.684  30.169  18.206  1.00  8.94           C
ANISOU  158  CG  TRP X 163     1481   1036    880    -59     95    477       C
ATOM    159  CD1 TRP X 163       8.729  29.263  17.832  1.00  9.93           C
ANISOU  159  CD1 TRP X 163     1619   1183    972     -9     26    363       C
ATOM    160  CD2 TRP X 163      10.913  29.707  17.611  1.00 10.11           C
ANISOU  160  CD2 TRP X 163     1634   1244    963    -64     79    385       C
ATOM    161  NE1 TRP X 163       9.287  28.268  17.064  1.00 10.25           N
ANISOU  161  NE1 TRP X 163     1590   1321    982    -83     85    374       N
ATOM    162  CE2 TRP X 163      10.626  28.523  16.912  1.00  9.99           C
ANISOU  162  CE2 TRP X 163     1582   1257    957   -161     34    301       C
ATOM    163  CE3 TRP X 163      12.225  30.197  17.615  1.00 11.32           C
ANISOU  163  CE3 TRP X 163     1791   1469   1042    112    200    309       C
ATOM    164  CZ2 TRP X 163      11.600  27.805  16.216  1.00 10.49           C
ANISOU  164  CZ2 TRP X 163     1657   1377    954   -276     34    266       C
ATOM    165  CZ3 TRP X 163      13.198  29.481  16.918  1.00 11.29           C
ANISOU  165  CZ3 TRP X 163     1868   1413   1008     33    268    272       C
ATOM    166  CH2 TRP X 163      12.880  28.299  16.234  1.00 11.58           C
ANISOU  166  CH2 TRP X 163     1855   1546    998   -106    147    288       C
ATOM    167  N   LEU X 164       9.493  29.171  21.675  1.00  6.42           N
ANISOU  167  N   LEU X 164      939    841    658   -183     29    167       N
ATOM    168  CA  LEU X 164       8.736  28.139  22.381  1.00  6.50           C
ANISOU  168  CA  LEU X 164     1084    732    653   -129    -49     41       C
ATOM    169  C   LEU X 164       8.728  28.351  23.898  1.00  6.31           C
ANISOU  169  C   LEU X 164      899    793    706    -58    -98    158       C
ATOM    170  O   LEU X 164       8.033  27.634  24.619  1.00  6.23           O
ANISOU  170  O   LEU X 164      732    843    793   -208    -23      6       O
ATOM    171  CB  LEU X 164       9.257  26.742  22.026  1.00  6.38           C
ANISOU  171  CB  LEU X 164     1146    675    604    -88   -270    -14       C
ATOM    172  CG  LEU X 164       9.236  26.416  20.528  1.00  7.03           C
ANISOU  172  CG  LEU X 164     1090    896    686   -158   -105      1       C
ATOM    173  CD1 LEU X 164       9.743  25.002  20.268  1.00  7.98           C
ANISOU  173  CD1 LEU X 164     1272    920    839   -218     -3     13       C
ATOM    174  CD2 LEU X 164       7.839  26.598  19.944  1.00  7.00           C
ANISOU  174  CD2 LEU X 164      943   1048    670   -269   -131    -23       C
TER     175      LEU X 164
ATOM    176  N   HIS X 168       6.185  25.509  25.606  1.00  5.50           N
ANISOU  176  N   HIS X 168      655    661    774     76    144     82       N
ATOM    177  CA  HIS X 168       6.566  24.109  25.805  1.00  5.55           C
ANISOU  177  CA  HIS X 168      602    784    721     39    162     11       C
ATOM    178  C   HIS X 168       7.386  23.969  27.071  1.00  5.28           C
ANISOU  178  C   HIS X 168      540    730    735     36     93     21       C
ATOM    179  O   HIS X 168       8.227  24.821  27.372  1.00  5.84           O
ANISOU  179  O   HIS X 168      679    689    850   -191     -8    -66       O
ATOM    180  CB  HIS X 168       7.339  23.594  24.592  1.00  5.26           C
ANISOU  180  CB  HIS X 168      528    798    672    -37     48     10       C
ATOM    181  CG  HIS X 168       6.515  23.571  23.345  1.00  5.72           C
ANISOU  181  CG  HIS X 168      640    853    681     27    -99     -6       C
ATOM    182  ND1 HIS X 168       5.955  22.417  22.842  1.00  5.74           N
ANISOU  182  ND1 HIS X 168      600    845    737    -59      5   -102       N
ATOM    183  CD2 HIS X 168       6.115  24.577  22.526  1.00  6.13           C
ANISOU  183  CD2 HIS X 168      783    822    724    119    -22     12       C
ATOM    184  CE1 HIS X 168       5.262  22.707  21.756  1.00  5.89           C
ANISOU  184  CE1 HIS X 168      767    832    639   -152     62      8       C
ATOM    185  NE2 HIS X 168       5.335  24.008  21.545  1.00  6.68           N
ANISOU  185  NE2 HIS X 168      935    916    687    -55    -15     77       N
TER     186      HIS X 168
HETATM  187  O   HOH X 466       2.114  12.567  23.445  1.00  6.19           O
ANISOU  187  O   HOH X 466      760    674    918     40   -204     90       O
HETATM  188  O   HOH X 482       3.839  15.506  24.890  1.00  5.20           O
ANISOU  188  O   HOH X 482      634    701    641     48    -14   -141       O
HETATM  189  O   HOH X 548       3.375  15.544  15.657  0.99  8.36           O
ANISOU  189  O   HOH X 548      981   1219    977    205   -153    308       O
HETATM  190  O   HOH X 570       1.611  19.475  14.590  0.93  9.45           O
ANISOU  190  O   HOH X 570      916   1286   1388    -65    -60   -227       O
HETATM  191  O   HOH X 571       3.143  27.421  18.677  1.00 19.62           O
ANISOU  191  O   HOH X 571     2807   2088   2561    746     31   1174       O
HETATM  192  O   HOH X 572       3.309  25.421  20.439  0.96 10.90           O
ANISOU  192  O   HOH X 572     1279   1654   1207    363   -355    346       O
HETATM  193  O   HOH X 573       7.768  27.350  14.497  0.92 19.51           O
ANISOU  193  O   HOH X 573     2636   2559   2219  -1371    518    226       O
HETATM  194  O   HOH X 578       5.168  29.081  17.909  1.00 30.92           O
ANISOU  194  O   HOH X 578     3461   3898   4389    347    114   -277       O
HETATM  195  O   HOH X 579       5.638  28.837  15.253  0.93 22.60           O
ANISOU  195  O   HOH X 579     3547   2516   2523    631   -770     74       O
HETATM  196  O   HOH X 580       2.170  22.950  19.671  1.00 16.55           O
ANISOU  196  O   HOH X 580     3080   1997   1210   -631   -585    279       O
HETATM  197  O   HOH X 581       2.155  23.689  17.111  0.79 17.04           O
ANISOU  197  O   HOH X 581     1219   1935   3321    102    -14    -65       O
HETATM  198  O   HOH X 624       1.928  26.389  16.372  0.87 19.49           O
ANISOU  198  O   HOH X 624     2267   2271   2868    475   -801   -274       O
HETATM  199  O   HOH X 647      -3.551  14.365  18.873  0.97 35.74           O
ANISOU  199  O   HOH X 647     2854   2575   8152    379  -1871   -914       O
HETATM  200  O   HOH X 655      -0.012  22.645  15.984  0.93 22.63           O
ANISOU  200  O   HOH X 655     2711   3087   2802     18   -196     55       O
HETATM  201  O  AHOH X 670       4.416  21.128  10.250  0.49 13.91           O
ANISOU  201  O  AHOH X 670     1065   2440   1780    274     44    706       O
HETATM  202  O  BHOH X 670       4.005  20.001  10.485  0.51  9.51           O
ANISOU  202  O  BHOH X 670     1846    715   1051   -356    -88    287       O
HETATM  203  O   HOH X 680       6.300  21.793  10.057  0.95 49.27           O
ANISOU  203  O   HOH X 680     3725  11147   3850   -313    973   -653       O
END
