# Supplementary material for: Scaffold repositioning of spiro-acridine derivatives as fungi chitinase inhibitor by target fishing and in vitro studies
Source: Sci Rep. 2023 May 5;13:7320. doi: 10.1038/s41598-023-33279-9 (PMC10163251; doi:10.1038/s41598-023-33279-9)
Supplement: Supplementary file 2 — Supplementary Information 2. [file 41598_2023_33279_MOESM2_ESM.zip › PDBQT_TARGETS_ALL/4jai_XU2.pdb]

HEADER    TRANSFERASE/TRANSFERASE INHIBITOR       18-FEB-13   4JAI              
TITLE     CRYSTAL STRUCTURE OF AURORA KINASE A IN COMPLEX WITH N-{4-[(6-OXO-5,6-
TITLE    2 DIHYDROBENZO[C][1,8]NAPHTHYRIDIN-1-YL)AMINO]PHENYL}BENZAMIDE         
COMPND    MOL_ID: 1;                                                            
COMPND   2 MOLECULE: AURORA KINASE A;                                           
COMPND   3 CHAIN: A;                                                            
COMPND   4 FRAGMENT: AURORA2 KINASE (UNP RESIDUES 122-396);                     
COMPND   5 SYNONYM: AURORA 2, AURORA/IPL1-RELATED KINASE 1, ARK-1, AURORA-      
COMPND   6 RELATED KINASE 1, HARK1, BREAST TUMOR-AMPLIFIED KINASE,              
COMPND   7 SERINE/THREONINE-PROTEIN KINASE 15, SERINE/THREONINE-PROTEIN KINASE  
COMPND   8 6, SERINE/THREONINE-PROTEIN KINASE AURORA-A;                         
COMPND   9 EC: 2.7.11.1;                                                        
COMPND  10 ENGINEERED: YES                                                      
SOURCE    MOL_ID: 1;                                                            
SOURCE   2 ORGANISM_SCIENTIFIC: HOMO SAPIENS;                                   
SOURCE   3 ORGANISM_COMMON: HUMAN;                                              
SOURCE   4 ORGANISM_TAXID: 9606;                                                
SOURCE   5 GENE: AURKA, AIK, AIRK1, ARK1, AURA, AYK1, BTAK, IAK1, STK15, STK6;  
SOURCE   6 EXPRESSION_SYSTEM: ESCHERICHIA COLI;                                 
SOURCE   7 EXPRESSION_SYSTEM_TAXID: 562                                         
KEYWDS    KINASE INHIBITOR COMPLEX, ATP-BINDING, CELL CYCLE,CYTOPLASM,          
KEYWDS   2 CYTOSKELETON, KINASE, NUCLEOTIDE-BINDING,PHOSPHOPROTEIN,             
KEYWDS   3 SERINE/THREONINE-PROTEIN KINASE, TRANSFERASE, PROTEIN KINASE-LIKE,   
KEYWDS   4 TRANSFERASE-TRANSFERASE INHIBITOR COMPLEX                            
EXPDTA    X-RAY DIFFRACTION                                                     
AUTHOR    X.JIANG,K.JOSEPHSON,B.HUCK,A.GOUTOPOULOS,S.KARRA                      
REVDAT   1   22-MAY-13 4JAI    0                                                
JRNL        AUTH   S.KARRA,Y.XIAO,X.CHEN,L.LIU-BUJALSKI,B.HUCK,A.SUTTON,        
JRNL        AUTH 2 A.GOUTOPOULOS,B.ASKEW,K.JOSEPHSON,X.JIANG,A.SHUTES,          
JRNL        AUTH 3 V.SHANKAR,T.NOONAN,G.GARCIA-BERRIOS,R.DONG,M.DHANABAL,       
JRNL        AUTH 4 H.TIAN,Z.WANG,A.CLARK,S.GOODSTAL                             
JRNL        TITL   SAR AND EVALUATION OF NOVEL                                  
JRNL        TITL 2 5H-BENZO[C][1,8]NAPHTHYRIDIN-6-ONE ANALOGS AS AURORA KINASE  
JRNL        TITL 3 INHIBITORS.                                                  
JRNL        REF    BIOORG.MED.CHEM.LETT.         V.  23  3081 2013              
JRNL        REFN                   ISSN 0960-894X                               
JRNL        PMID   23570792                                                     
JRNL        DOI    10.1016/J.BMCL.2013.03.008                                   
REMARK   2                                                                      
REMARK   2 RESOLUTION.    3.20 ANGSTROMS.                                       
REMARK   3                                                                      
REMARK   3 REFINEMENT.                                                          
REMARK   3   PROGRAM     : REFMAC 5.5.0066                                      
REMARK   3   AUTHORS     : MURSHUDOV,VAGIN,DODSON                               
REMARK   3                                                                      
REMARK   3    REFINEMENT TARGET : MAXIMUM LIKELIHOOD                            
REMARK   3                                                                      
REMARK   3  DATA USED IN REFINEMENT.                                            
REMARK   3   RESOLUTION RANGE HIGH (ANGSTROMS) : 3.20                           
REMARK   3   RESOLUTION RANGE LOW  (ANGSTROMS) : 25.00                          
REMARK   3   DATA CUTOFF            (SIGMA(F)) : NULL                           
REMARK   3   COMPLETENESS FOR RANGE        (%) : 100.0                          
REMARK   3   NUMBER OF REFLECTIONS             : 5708                           
REMARK   3                                                                      
REMARK   3  FIT TO DATA USED IN REFINEMENT.                                     
REMARK   3   CROSS-VALIDATION METHOD          : THROUGHOUT                      
REMARK   3   FREE R VALUE TEST SET SELECTION  : RANDOM                          
REMARK   3   R VALUE     (WORKING + TEST SET) : 0.231                           
REMARK   3   R VALUE            (WORKING SET) : 0.224                           
REMARK   3   FREE R VALUE                     : 0.318                           
REMARK   3   FREE R VALUE TEST SET SIZE   (%) : 7.600                           
REMARK   3   FREE R VALUE TEST SET COUNT      : 468                             
REMARK   3                                                                      
REMARK   3  FIT IN THE HIGHEST RESOLUTION BIN.                                  
REMARK   3   TOTAL NUMBER OF BINS USED           : 20                           
REMARK   3   BIN RESOLUTION RANGE HIGH       (A) : 3.21                         
REMARK   3   BIN RESOLUTION RANGE LOW        (A) : 3.29                         
REMARK   3   REFLECTION IN BIN     (WORKING SET) : 399                          
REMARK   3   BIN COMPLETENESS (WORKING+TEST) (%) : 100.00                       
REMARK   3   BIN R VALUE           (WORKING SET) : 0.3220                       
REMARK   3   BIN FREE R VALUE SET COUNT          : 29                           
REMARK   3   BIN FREE R VALUE                    : 0.3350                       
REMARK   3                                                                      
REMARK   3  NUMBER OF NON-HYDROGEN ATOMS USED IN REFINEMENT.                    
REMARK   3   PROTEIN ATOMS            : 2054                                    
REMARK   3   NUCLEIC ACID ATOMS       : 0                                       
REMARK   3   HETEROGEN ATOMS          : 31                                      
REMARK   3   SOLVENT ATOMS            : 2                                       
REMARK   3                                                                      
REMARK   3  B VALUES.                                                           
REMARK   3   FROM WILSON PLOT           (A**2) : NULL                           
REMARK   3   MEAN B VALUE      (OVERALL, A**2) : 134.46                         
REMARK   3   OVERALL ANISOTROPIC B VALUE.                                       
REMARK   3    B11 (A**2) : -1.15000                                             
REMARK   3    B22 (A**2) : -1.15000                                             
REMARK   3    B33 (A**2) : 1.72000                                              
REMARK   3    B12 (A**2) : -0.57000                                             
REMARK   3    B13 (A**2) : 0.00000                                              
REMARK   3    B23 (A**2) : 0.00000                                              
REMARK   3                                                                      
REMARK   3  ESTIMATED OVERALL COORDINATE ERROR.                                 
REMARK   3   ESU BASED ON R VALUE                            (A): NULL          
REMARK   3   ESU BASED ON FREE R VALUE                       (A): 0.631         
REMARK   3   ESU BASED ON MAXIMUM LIKELIHOOD                 (A): 0.552         
REMARK   3   ESU FOR B VALUES BASED ON MAXIMUM LIKELIHOOD (A**2): 68.628        
REMARK   3                                                                      
REMARK   3 CORRELATION COEFFICIENTS.                                            
REMARK   3   CORRELATION COEFFICIENT FO-FC      : 0.940                         
REMARK   3   CORRELATION COEFFICIENT FO-FC FREE : 0.903                         
REMARK   3                                                                      
REMARK   3  RMS DEVIATIONS FROM IDEAL VALUES        COUNT    RMS    WEIGHT      
REMARK   3   BOND LENGTHS REFINED ATOMS        (A):  2127 ; 0.045 ; 0.022       
REMARK   3   BOND LENGTHS OTHERS               (A):  1935 ; 0.006 ; 0.020       
REMARK   3   BOND ANGLES REFINED ATOMS   (DEGREES):  2876 ; 3.695 ; 1.987       
REMARK   3   BOND ANGLES OTHERS          (DEGREES):  4484 ; 1.384 ; 3.000       
REMARK   3   TORSION ANGLES, PERIOD 1    (DEGREES):   247 ; 9.655 ; 5.000       
REMARK   3   TORSION ANGLES, PERIOD 2    (DEGREES):   102 ;41.131 ;22.745       
REMARK   3   TORSION ANGLES, PERIOD 3    (DEGREES):   372 ;21.343 ;15.000       
REMARK   3   TORSION ANGLES, PERIOD 4    (DEGREES):    19 ;20.678 ;15.000       
REMARK   3   CHIRAL-CENTER RESTRAINTS       (A**3):   305 ; 0.169 ; 0.200       
REMARK   3   GENERAL PLANES REFINED ATOMS      (A):  2324 ; 0.013 ; 0.021       
REMARK   3   GENERAL PLANES OTHERS             (A):   451 ; 0.001 ; 0.020       
REMARK   3   NON-BONDED CONTACTS REFINED ATOMS (A):  NULL ;  NULL ;  NULL       
REMARK   3   NON-BONDED CONTACTS OTHERS        (A):  NULL ;  NULL ;  NULL       
REMARK   3   NON-BONDED TORSION REFINED ATOMS  (A):  NULL ;  NULL ;  NULL       
REMARK   3   NON-BONDED TORSION OTHERS         (A):  NULL ;  NULL ;  NULL       
REMARK   3   H-BOND (X...Y) REFINED ATOMS      (A):  NULL ;  NULL ;  NULL       
REMARK   3   H-BOND (X...Y) OTHERS             (A):  NULL ;  NULL ;  NULL       
REMARK   3   POTENTIAL METAL-ION REFINED ATOMS (A):  NULL ;  NULL ;  NULL       
REMARK   3   POTENTIAL METAL-ION OTHERS        (A):  NULL ;  NULL ;  NULL       
REMARK   3   SYMMETRY VDW REFINED ATOMS        (A):  NULL ;  NULL ;  NULL       
REMARK   3   SYMMETRY VDW OTHERS               (A):  NULL ;  NULL ;  NULL       
REMARK   3   SYMMETRY H-BOND REFINED ATOMS     (A):  NULL ;  NULL ;  NULL       
REMARK   3   SYMMETRY H-BOND OTHERS            (A):  NULL ;  NULL ;  NULL       
REMARK   3   SYMMETRY METAL-ION REFINED ATOMS  (A):  NULL ;  NULL ;  NULL       
REMARK   3   SYMMETRY METAL-ION OTHERS         (A):  NULL ;  NULL ;  NULL       
REMARK   3                                                                      
REMARK   3  ISOTROPIC THERMAL FACTOR RESTRAINTS.     COUNT   RMS    WEIGHT      
REMARK   3   MAIN-CHAIN BOND REFINED ATOMS  (A**2):  1243 ; 5.375 ; 1.500       
REMARK   3   MAIN-CHAIN BOND OTHER ATOMS    (A**2):   500 ; 0.302 ; 1.500       
REMARK   3   MAIN-CHAIN ANGLE REFINED ATOMS (A**2):  2004 ;17.248 ; 2.000       
REMARK   3   SIDE-CHAIN BOND REFINED ATOMS  (A**2):   884 ;29.371 ; 3.000       
REMARK   3   SIDE-CHAIN ANGLE REFINED ATOMS (A**2):   872 ;40.732 ; 4.500       
REMARK   3                                                                      
REMARK   3 ANISOTROPIC THERMAL FACTOR RESTRAINTS.    COUNT   RMS   WEIGHT       
REMARK   3   RIGID-BOND RESTRAINTS          (A**2):  NULL ;  NULL ;  NULL       
REMARK   3   SPHERICITY; FREE ATOMS         (A**2):  NULL ;  NULL ;  NULL       
REMARK   3   SPHERICITY; BONDED ATOMS       (A**2):  NULL ;  NULL ;  NULL       
REMARK   3                                                                      
REMARK   3  NCS RESTRAINTS STATISTICS                                           
REMARK   3   NUMBER OF DIFFERENT NCS GROUPS : NULL                              
REMARK   3                                                                      
REMARK   3  TLS DETAILS                                                         
REMARK   3   NUMBER OF TLS GROUPS  : 1                                          
REMARK   3                                                                      
REMARK   3   TLS GROUP : 1                                                      
REMARK   3    NUMBER OF COMPONENTS GROUP : 1                                    
REMARK   3    COMPONENTS        C SSSEQI   TO  C SSSEQI                         
REMARK   3    RESIDUE RANGE :   A   126        A   390                          
REMARK   3    ORIGIN FOR THE GROUP (A): -17.0510 -33.0210   7.7130              
REMARK   3    T TENSOR                                                          
REMARK   3      T11:   0.0305 T22:   0.1198                                     
REMARK   3      T33:   0.0276 T12:   0.0319                                     
REMARK   3      T13:  -0.0144 T23:   0.0133                                     
REMARK   3    L TENSOR                                                          
REMARK   3      L11:   5.5712 L22:   2.1022                                     
REMARK   3      L33:   2.0215 L12:   0.9985                                     
REMARK   3      L13:   1.7490 L23:   1.9837                                     
REMARK   3    S TENSOR                                                          
REMARK   3      S11:  -0.2412 S12:  -0.5044 S13:   0.2190                       
REMARK   3      S21:  -0.1830 S22:   0.0564 S23:   0.1781                       
REMARK   3      S31:  -0.2078 S32:  -0.0761 S33:   0.1849                       
REMARK   3                                                                      
REMARK   3  BULK SOLVENT MODELLING.                                             
REMARK   3   METHOD USED : BABINET MODEL WITH MASK                              
REMARK   3   PARAMETERS FOR MASK CALCULATION                                    
REMARK   3   VDW PROBE RADIUS   : 1.40                                          
REMARK   3   ION PROBE RADIUS   : 0.80                                          
REMARK   3   SHRINKAGE RADIUS   : 0.80                                          
REMARK   3                                                                      
REMARK   3  OTHER REFINEMENT REMARKS: HYDROGENS HAVE BEEN ADDED IN THE RIDING   
REMARK   3  POSITIONS                                                           
REMARK   4                                                                      
REMARK   4 4JAI COMPLIES WITH FORMAT V. 3.30, 13-JUL-11                         
REMARK 100                                                                      
REMARK 100 THIS ENTRY HAS BEEN PROCESSED BY RCSB ON 21-FEB-13.                  
REMARK 100 THE RCSB ID CODE IS RCSB077801.                                      
REMARK 200                                                                      
REMARK 200 EXPERIMENTAL DETAILS                                                 
REMARK 200  EXPERIMENT TYPE                : X-RAY DIFFRACTION                  
REMARK 200  DATE OF DATA COLLECTION        : 14-FEB-08                          
REMARK 200  TEMPERATURE           (KELVIN) : 100                                
REMARK 200  PH                             : 9                                  
REMARK 200  NUMBER OF CRYSTALS USED        : 1                                  
REMARK 200                                                                      
REMARK 200  SYNCHROTRON              (Y/N) : Y                                  
REMARK 200  RADIATION SOURCE               : APS                                
REMARK 200  BEAMLINE                       : 22-ID                              
REMARK 200  X-RAY GENERATOR MODEL          : NULL                               
REMARK 200  MONOCHROMATIC OR LAUE    (M/L) : M                                  
REMARK 200  WAVELENGTH OR RANGE        (A) : 0.979                              
REMARK 200  MONOCHROMATOR                  : DOUBLE CRYSTAL SI(111)             
REMARK 200  OPTICS                         : NULL                               
REMARK 200                                                                      
REMARK 200  DETECTOR TYPE                  : CCD                                
REMARK 200  DETECTOR MANUFACTURER          : MARMOSAIC 300 MM CCD               
REMARK 200  INTENSITY-INTEGRATION SOFTWARE : HKL-2000                           
REMARK 200  DATA SCALING SOFTWARE          : HKL-2000                           
REMARK 200                                                                      
REMARK 200  NUMBER OF UNIQUE REFLECTIONS   : 11697                              
REMARK 200  RESOLUTION RANGE HIGH      (A) : 3.110                              
REMARK 200  RESOLUTION RANGE LOW       (A) : 30.000                             
REMARK 200  REJECTION CRITERIA  (SIGMA(I)) : 1.400                              
REMARK 200                                                                      
REMARK 200 OVERALL.                                                             
REMARK 200  COMPLETENESS FOR RANGE     (%) : 100.0                              
REMARK 200  DATA REDUNDANCY                : 6.500                              
REMARK 200  R MERGE                    (I) : 0.03400                            
REMARK 200  R SYM                      (I) : NULL                               
REMARK 200  <I/SIGMA(I)> FOR THE DATA SET  : NULL                               
REMARK 200                                                                      
REMARK 200 IN THE HIGHEST RESOLUTION SHELL.                                     
REMARK 200  HIGHEST RESOLUTION SHELL, RANGE HIGH (A) : 3.11                     
REMARK 200  HIGHEST RESOLUTION SHELL, RANGE LOW  (A) : 3.23                     
REMARK 200  COMPLETENESS FOR SHELL     (%) : 100.0                              
REMARK 200  DATA REDUNDANCY IN SHELL       : NULL                               
REMARK 200  R MERGE FOR SHELL          (I) : 0.35900                            
REMARK 200  R SYM FOR SHELL            (I) : NULL                               
REMARK 200  <I/SIGMA(I)> FOR SHELL         : NULL                               
REMARK 200                                                                      
REMARK 200 DIFFRACTION PROTOCOL: SINGLE WAVELENGTH                              
REMARK 200 METHOD USED TO DETERMINE THE STRUCTURE: MOLECULAR REPLACEMENT        
REMARK 200 SOFTWARE USED: MOLREP                                                
REMARK 200 STARTING MODEL: 1MQ4                                                 
REMARK 200                                                                      
REMARK 200 REMARK: NULL                                                         
REMARK 280                                                                      
REMARK 280 CRYSTAL                                                              
REMARK 280 SOLVENT CONTENT, VS   (%): 52.18                                     
REMARK 280 MATTHEWS COEFFICIENT, VM (ANGSTROMS**3/DA): 2.57                     
REMARK 280                                                                      
REMARK 280 CRYSTALLIZATION CONDITIONS: 20% PEG MME 550, 0.1 M BICINE, 0.1 M     
REMARK 280  NACL , PH 9, VAPOR DIFFUSION, SITTING DROP, TEMPERATURE 293K        
REMARK 290                                                                      
REMARK 290 CRYSTALLOGRAPHIC SYMMETRY                                            
REMARK 290 SYMMETRY OPERATORS FOR SPACE GROUP: P 61 2 2                         
REMARK 290                                                                      
REMARK 290      SYMOP   SYMMETRY                                                
REMARK 290     NNNMMM   OPERATOR                                                
REMARK 290       1555   X,Y,Z                                                   
REMARK 290       2555   -Y,X-Y,Z+1/3                                            
REMARK 290       3555   -X+Y,-X,Z+2/3                                           
REMARK 290       4555   -X,-Y,Z+1/2                                             
REMARK 290       5555   Y,-X+Y,Z+5/6                                            
REMARK 290       6555   X-Y,X,Z+1/6                                             
REMARK 290       7555   Y,X,-Z+1/3                                              
REMARK 290       8555   X-Y,-Y,-Z                                               
REMARK 290       9555   -X,-X+Y,-Z+2/3                                          
REMARK 290      10555   -Y,-X,-Z+5/6                                            
REMARK 290      11555   -X+Y,Y,-Z+1/2                                           
REMARK 290      12555   X,X-Y,-Z+1/6                                            
REMARK 290                                                                      
REMARK 290     WHERE NNN -> OPERATOR NUMBER                                     
REMARK 290           MMM -> TRANSLATION VECTOR                                  
REMARK 290                                                                      
REMARK 290 CRYSTALLOGRAPHIC SYMMETRY TRANSFORMATIONS                            
REMARK 290 THE FOLLOWING TRANSFORMATIONS OPERATE ON THE ATOM/HETATM             
REMARK 290 RECORDS IN THIS ENTRY TO PRODUCE CRYSTALLOGRAPHICALLY                
REMARK 290 RELATED MOLECULES.                                                   
REMARK 290   SMTRY1   1  1.000000  0.000000  0.000000        0.00000            
REMARK 290   SMTRY2   1  0.000000  1.000000  0.000000        0.00000            
REMARK 290   SMTRY3   1  0.000000  0.000000  1.000000        0.00000            
REMARK 290   SMTRY1   2 -0.500000 -0.866025  0.000000        0.00000            
REMARK 290   SMTRY2   2  0.866025 -0.500000  0.000000        0.00000            
REMARK 290   SMTRY3   2  0.000000  0.000000  1.000000       55.68800            
REMARK 290   SMTRY1   3 -0.500000  0.866025  0.000000        0.00000            
REMARK 290   SMTRY2   3 -0.866025 -0.500000  0.000000        0.00000            
REMARK 290   SMTRY3   3  0.000000  0.000000  1.000000      111.37600            
REMARK 290   SMTRY1   4 -1.000000  0.000000  0.000000        0.00000            
REMARK 290   SMTRY2   4  0.000000 -1.000000  0.000000        0.00000            
REMARK 290   SMTRY3   4  0.000000  0.000000  1.000000       83.53200            
REMARK 290   SMTRY1   5  0.500000  0.866025  0.000000        0.00000            
REMARK 290   SMTRY2   5 -0.866025  0.500000  0.000000        0.00000            
REMARK 290   SMTRY3   5  0.000000  0.000000  1.000000      139.22000            
REMARK 290   SMTRY1   6  0.500000 -0.866025  0.000000        0.00000            
REMARK 290   SMTRY2   6  0.866025  0.500000  0.000000        0.00000            
REMARK 290   SMTRY3   6  0.000000  0.000000  1.000000       27.84400            
REMARK 290   SMTRY1   7 -0.500000  0.866025  0.000000        0.00000            
REMARK 290   SMTRY2   7  0.866025  0.500000  0.000000        0.00000            
REMARK 290   SMTRY3   7  0.000000  0.000000 -1.000000       55.68800            
REMARK 290   SMTRY1   8  1.000000  0.000000  0.000000        0.00000            
REMARK 290   SMTRY2   8  0.000000 -1.000000  0.000000        0.00000            
REMARK 290   SMTRY3   8  0.000000  0.000000 -1.000000        0.00000            
REMARK 290   SMTRY1   9 -0.500000 -0.866025  0.000000        0.00000            
REMARK 290   SMTRY2   9 -0.866025  0.500000  0.000000        0.00000            
REMARK 290   SMTRY3   9  0.000000  0.000000 -1.000000      111.37600            
REMARK 290   SMTRY1  10  0.500000 -0.866025  0.000000        0.00000            
REMARK 290   SMTRY2  10 -0.866025 -0.500000  0.000000        0.00000            
REMARK 290   SMTRY3  10  0.000000  0.000000 -1.000000      139.22000            
REMARK 290   SMTRY1  11 -1.000000  0.000000  0.000000        0.00000            
REMARK 290   SMTRY2  11  0.000000  1.000000  0.000000        0.00000            
REMARK 290   SMTRY3  11  0.000000  0.000000 -1.000000       83.53200            
REMARK 290   SMTRY1  12  0.500000  0.866025  0.000000        0.00000            
REMARK 290   SMTRY2  12  0.866025 -0.500000  0.000000        0.00000            
REMARK 290   SMTRY3  12  0.000000  0.000000 -1.000000       27.84400            
REMARK 290                                                                      
REMARK 290 REMARK: NULL                                                         
REMARK 300                                                                      
REMARK 300 BIOMOLECULE: 1                                                       
REMARK 300 SEE REMARK 350 FOR THE AUTHOR PROVIDED AND/OR PROGRAM                
REMARK 300 GENERATED ASSEMBLY INFORMATION FOR THE STRUCTURE IN                  
REMARK 300 THIS ENTRY. THE REMARK MAY ALSO PROVIDE INFORMATION ON               
REMARK 300 BURIED SURFACE AREA.                                                 
REMARK 350                                                                      
REMARK 350 COORDINATES FOR A COMPLETE MULTIMER REPRESENTING THE KNOWN           
REMARK 350 BIOLOGICALLY SIGNIFICANT OLIGOMERIZATION STATE OF THE                
REMARK 350 MOLECULE CAN BE GENERATED BY APPLYING BIOMT TRANSFORMATIONS          
REMARK 350 GIVEN BELOW.  BOTH NON-CRYSTALLOGRAPHIC AND                          
REMARK 350 CRYSTALLOGRAPHIC OPERATIONS ARE GIVEN.                               
REMARK 350                                                                      
REMARK 350 BIOMOLECULE: 1                                                       
REMARK 350 AUTHOR DETERMINED BIOLOGICAL UNIT: MONOMERIC                         
REMARK 350 SOFTWARE DETERMINED QUATERNARY STRUCTURE: MONOMERIC                  
REMARK 350 SOFTWARE USED: PISA                                                  
REMARK 350 APPLY THE FOLLOWING TO CHAINS: A                                     
REMARK 350   BIOMT1   1  1.000000  0.000000  0.000000        0.00000            
REMARK 350   BIOMT2   1  0.000000  1.000000  0.000000        0.00000            
REMARK 350   BIOMT3   1  0.000000  0.000000  1.000000        0.00000            
REMARK 465                                                                      
REMARK 465 MISSING RESIDUES                                                     
REMARK 465 THE FOLLOWING RESIDUES WERE NOT LOCATED IN THE                       
REMARK 465 EXPERIMENT. (M=MODEL NUMBER; RES=RESIDUE NAME; C=CHAIN               
REMARK 465 IDENTIFIER; SSSEQ=SEQUENCE NUMBER; I=INSERTION CODE.)                
REMARK 465                                                                      
REMARK 465   M RES C SSSEQI                                                     
REMARK 465     MET A   113                                                      
REMARK 465     HIS A   114                                                      
REMARK 465     HIS A   115                                                      
REMARK 465     HIS A   116                                                      
REMARK 465     HIS A   117                                                      
REMARK 465     HIS A   118                                                      
REMARK 465     HIS A   119                                                      
REMARK 465     GLY A   120                                                      
REMARK 465     GLY A   121                                                      
REMARK 465     GLU A   122                                                      
REMARK 465     SER A   123                                                      
REMARK 465     LYS A   124                                                      
REMARK 465     LYS A   125                                                      
REMARK 465     GLY A   276                                                      
REMARK 465     TRP A   277                                                      
REMARK 465     SER A   278                                                      
REMARK 465     VAL A   279                                                      
REMARK 465     HIS A   280                                                      
REMARK 465     ALA A   281                                                      
REMARK 465     PRO A   282                                                      
REMARK 465     SER A   283                                                      
REMARK 465     SER A   284                                                      
REMARK 465     ARG A   285                                                      
REMARK 465     ARG A   286                                                      
REMARK 465     THR A   287                                                      
REMARK 465     THR A   288                                                      
REMARK 465     LEU A   289                                                      
REMARK 465     CYS A   290                                                      
REMARK 465     GLY A   291                                                      
REMARK 465     SER A   391                                                      
REMARK 465     ASN A   392                                                      
REMARK 465     CYS A   393                                                      
REMARK 465     GLN A   394                                                      
REMARK 465     ASN A   395                                                      
REMARK 465     LYS A   396                                                      
REMARK 470                                                                      
REMARK 470 MISSING ATOM                                                         
REMARK 470 THE FOLLOWING RESIDUES HAVE MISSING ATOMS (M=MODEL NUMBER;           
REMARK 470 RES=RESIDUE NAME; C=CHAIN IDENTIFIER; SSEQ=SEQUENCE NUMBER;          
REMARK 470 I=INSERTION CODE):                                                   
REMARK 470   M RES CSSEQI  ATOMS                                                
REMARK 470     THR A 292    OG1  CG2                                            
REMARK 480                                                                      
REMARK 480 ZERO OCCUPANCY ATOM                                                  
REMARK 480 THE FOLLOWING RESIDUES HAVE ATOMS MODELED WITH ZERO                  
REMARK 480 OCCUPANCY. THE LOCATION AND PROPERTIES OF THESE ATOMS                
REMARK 480 MAY NOT BE RELIABLE. (M=MODEL NUMBER; RES=RESIDUE NAME;              
REMARK 480 C=CHAIN IDENTIFIER; SSEQ=SEQUENCE NUMBER; I=INSERTION CODE):         
REMARK 480   M RES C SSEQI ATOMS                                                
REMARK 480     GLU A  221   CG   CD   OE1  OE2                                  
REMARK 480     LYS A  224   CD   CE   NZ                                        
REMARK 480     LYS A  271   CE   NZ                                             
REMARK 480     ASP A  311   CG   OD1  OD2                                       
REMARK 500                                                                      
REMARK 500 GEOMETRY AND STEREOCHEMISTRY                                         
REMARK 500 SUBTOPIC: CLOSE CONTACTS IN SAME ASYMMETRIC UNIT                     
REMARK 500                                                                      
REMARK 500 THE FOLLOWING ATOMS ARE IN CLOSE CONTACT.                            
REMARK 500                                                                      
REMARK 500  ATM1  RES C  SSEQI   ATM2  RES C  SSEQI           DISTANCE          
REMARK 500   SG   CYS A   247     NH1  ARG A   255              1.71            
REMARK 500   O    PHE A   144     NE2  GLN A   168              1.80            
REMARK 500   NZ   LYS A   166     O    ASP A   202              1.86            
REMARK 500   O    GLU A   170     N    GLY A   173              1.92            
REMARK 500   O    ARG A   357     OG   SER A   361              2.01            
REMARK 500   OE1  GLU A   181     C    PHE A   275              2.02            
REMARK 500   O    LEU A   178     N    ARG A   180              2.12            
REMARK 500   NE   ARG A   126     CH2  TRP A   128              2.13            
REMARK 500   O    LEU A   164     CB   ARG A   205              2.15            
REMARK 500                                                                      
REMARK 500 REMARK: NULL                                                         
REMARK 500                                                                      
REMARK 500 GEOMETRY AND STEREOCHEMISTRY                                         
REMARK 500 SUBTOPIC: CLOSE CONTACTS                                             
REMARK 500                                                                      
REMARK 500 THE FOLLOWING ATOMS THAT ARE RELATED BY CRYSTALLOGRAPHIC             
REMARK 500 SYMMETRY ARE IN CLOSE CONTACT.  AN ATOM LOCATED WITHIN 0.15          
REMARK 500 ANGSTROMS OF A SYMMETRY RELATED ATOM IS ASSUMED TO BE ON A           
REMARK 500 SPECIAL POSITION AND IS, THEREFORE, LISTED IN REMARK 375             
REMARK 500 INSTEAD OF REMARK 500.  ATOMS WITH NON-BLANK ALTERNATE               
REMARK 500 LOCATION INDICATORS ARE NOT INCLUDED IN THE CALCULATIONS.            
REMARK 500                                                                      
REMARK 500 DISTANCE CUTOFF:                                                     
REMARK 500 2.2 ANGSTROMS FOR CONTACTS NOT INVOLVING HYDROGEN ATOMS              
REMARK 500 1.6 ANGSTROMS FOR CONTACTS INVOLVING HYDROGEN ATOMS                  
REMARK 500                                                                      
REMARK 500  ATM1  RES C  SSEQI   ATM2  RES C  SSEQI  SSYMOP   DISTANCE          
REMARK 500   OE1  GLN A   154     NZ   LYS A   143     6555     1.94            
REMARK 500                                                                      
REMARK 500 REMARK: NULL                                                         
REMARK 500                                                                      
REMARK 500 GEOMETRY AND STEREOCHEMISTRY                                         
REMARK 500 SUBTOPIC: COVALENT BOND LENGTHS                                      
REMARK 500                                                                      
REMARK 500 THE STEREOCHEMICAL PARAMETERS OF THE FOLLOWING RESIDUES              
REMARK 500 HAVE VALUES WHICH DEVIATE FROM EXPECTED VALUES BY MORE               
REMARK 500 THAN 6*RMSD (M=MODEL NUMBER; RES=RESIDUE NAME; C=CHAIN               
REMARK 500 IDENTIFIER; SSEQ=SEQUENCE NUMBER; I=INSERTION CODE).                 
REMARK 500                                                                      
REMARK 500 STANDARD TABLE:                                                      
REMARK 500 FORMAT: (10X,I3,1X,2(A3,1X,A1,I4,A1,1X,A4,3X),1X,F6.3)               
REMARK 500                                                                      
REMARK 500 EXPECTED VALUES PROTEIN: ENGH AND HUBER, 1999                        
REMARK 500 EXPECTED VALUES NUCLEIC ACID: CLOWNEY ET AL 1996                     
REMARK 500                                                                      
REMARK 500  M RES CSSEQI ATM1   RES CSSEQI ATM2   DEVIATION                     
REMARK 500    ARG A 137   CG    ARG A 137   CD      0.170                       
REMARK 500    GLU A 152   CG    GLU A 152   CD     -0.120                       
REMARK 500    PHE A 157   CG    PHE A 157   CD2    -0.098                       
REMARK 500    VAL A 163   CB    VAL A 163   CG2    -0.168                       
REMARK 500    ILE A 209   CB    ILE A 209   CG2    -0.200                       
REMARK 500    TYR A 212   CG    TYR A 212   CD1    -0.079                       
REMARK 500    TYR A 212   CZ    TYR A 212   CE2    -0.117                       
REMARK 500    GLU A 221   CB    GLU A 221   CG     -0.193                       
REMARK 500    GLN A 223   CG    GLN A 223   CD      0.203                       
REMARK 500    LYS A 224   CG    LYS A 224   CD     -0.349                       
REMARK 500    PHE A 228   CE2   PHE A 228   CD2     0.151                       
REMARK 500    PHE A 228   C     PHE A 228   O       0.141                       
REMARK 500    ALA A 234   CA    ALA A 234   CB     -0.127                       
REMARK 500    TYR A 236   CE1   TYR A 236   CZ     -0.100                       
REMARK 500    TYR A 246   CZ    TYR A 246   CE2    -0.081                       
REMARK 500    CYS A 247   CB    CYS A 247   SG      0.145                       
REMARK 500    GLU A 260   CD    GLU A 260   OE1     0.105                       
REMARK 500    GLU A 260   CD    GLU A 260   OE2     0.070                       
REMARK 500    ASN A 261   C     ASN A 261   O      -0.114                       
REMARK 500    ALA A 267   CA    ALA A 267   CB     -0.145                       
REMARK 500    GLU A 269   CD    GLU A 269   OE1     0.112                       
REMARK 500    GLU A 269   CD    GLU A 269   OE2     0.097                       
REMARK 500    LYS A 271   CD    LYS A 271   CE      0.278                       
REMARK 500    ILE A 272   N     ILE A 272   CA     -0.133                       
REMARK 500    ALA A 273   CA    ALA A 273   CB     -0.174                       
REMARK 500    TYR A 295   CG    TYR A 295   CD2     0.090                       
REMARK 500    TYR A 295   CZ    TYR A 295   CE2     0.096                       
REMARK 500    VAL A 310   CB    VAL A 310   CG2    -0.144                       
REMARK 500    SER A 314   CA    SER A 314   CB     -0.095                       
REMARK 500    VAL A 317   CB    VAL A 317   CG1    -0.181                       
REMARK 500    TYR A 320   CZ    TYR A 320   CE2    -0.084                       
REMARK 500    PRO A 328   N     PRO A 328   CA     -0.112                       
REMARK 500    GLU A 330   CG    GLU A 330   CD     -0.091                       
REMARK 500    GLU A 336   CG    GLU A 336   CD      0.115                       
REMARK 500    GLU A 345   CA    GLU A 345   CB     -0.150                       
REMARK 500    GLU A 345   CB    GLU A 345   CG     -0.177                       
REMARK 500    GLU A 345   CD    GLU A 345   OE1     0.094                       
REMARK 500    PHE A 346   CB    PHE A 346   CG     -0.116                       
REMARK 500    PHE A 346   CG    PHE A 346   CD1    -0.111                       
REMARK 500    SER A 369   CA    SER A 369   CB     -0.092                       
REMARK 500    TRP A 382   CE3   TRP A 382   CZ3    -0.120                       
REMARK 500                                                                      
REMARK 500 REMARK: NULL                                                         
REMARK 500                                                                      
REMARK 500 GEOMETRY AND STEREOCHEMISTRY                                         
REMARK 500 SUBTOPIC: COVALENT BOND ANGLES                                       
REMARK 500                                                                      
REMARK 500 THE STEREOCHEMICAL PARAMETERS OF THE FOLLOWING RESIDUES              
REMARK 500 HAVE VALUES WHICH DEVIATE FROM EXPECTED VALUES BY MORE               
REMARK 500 THAN 6*RMSD (M=MODEL NUMBER; RES=RESIDUE NAME; C=CHAIN               
REMARK 500 IDENTIFIER; SSEQ=SEQUENCE NUMBER; I=INSERTION CODE).                 
REMARK 500                                                                      
REMARK 500 STANDARD TABLE:                                                      
REMARK 500 FORMAT: (10X,I3,1X,A3,1X,A1,I4,A1,3(1X,A4,2X),12X,F5.1)              
REMARK 500                                                                      
REMARK 500 EXPECTED VALUES PROTEIN: ENGH AND HUBER, 1999                        
REMARK 500 EXPECTED VALUES NUCLEIC ACID: CLOWNEY ET AL 1996                     
REMARK 500                                                                      
REMARK 500  M RES CSSEQI ATM1   ATM2   ATM3                                     
REMARK 500    ARG A 137   NE  -  CZ  -  NH1 ANGL. DEV. =  -4.2 DEGREES          
REMARK 500    LEU A 139   CB  -  CG  -  CD1 ANGL. DEV. =  10.9 DEGREES          
REMARK 500    LEU A 139   CB  -  CG  -  CD2 ANGL. DEV. = -17.9 DEGREES          
REMARK 500    ILE A 158   CG1 -  CB  -  CG2 ANGL. DEV. = -15.0 DEGREES          
REMARK 500    LEU A 161   CA  -  CB  -  CG  ANGL. DEV. = -16.1 DEGREES          
REMARK 500    LEU A 164   CA  -  CB  -  CG  ANGL. DEV. = -16.1 DEGREES          
REMARK 500    PRO A 191   C   -  N   -  CA  ANGL. DEV. =  10.8 DEGREES          
REMARK 500    LEU A 194   CB  -  CG  -  CD1 ANGL. DEV. = -11.9 DEGREES          
REMARK 500    LEU A 196   CB  -  CG  -  CD2 ANGL. DEV. = -12.9 DEGREES          
REMARK 500    LEU A 215   CB  -  CG  -  CD1 ANGL. DEV. = -10.9 DEGREES          
REMARK 500    GLU A 221   CA  -  CB  -  CG  ANGL. DEV. =  24.8 DEGREES          
REMARK 500    LYS A 224   CB  -  CG  -  CD  ANGL. DEV. =  37.0 DEGREES          
REMARK 500    LEU A 225   CB  -  CG  -  CD2 ANGL. DEV. = -12.6 DEGREES          
REMARK 500    ARG A 232   NE  -  CZ  -  NH1 ANGL. DEV. =   3.3 DEGREES          
REMARK 500    LEU A 240   CB  -  CG  -  CD2 ANGL. DEV. = -19.0 DEGREES          
REMARK 500    CYS A 247   CA  -  CB  -  SG  ANGL. DEV. =  17.2 DEGREES          
REMARK 500    ARG A 255   NE  -  CZ  -  NH1 ANGL. DEV. =   4.4 DEGREES          
REMARK 500    ARG A 255   NE  -  CZ  -  NH2 ANGL. DEV. =  -5.3 DEGREES          
REMARK 500    ASP A 256   CB  -  CG  -  OD1 ANGL. DEV. =   6.6 DEGREES          
REMARK 500    GLU A 269   OE1 -  CD  -  OE2 ANGL. DEV. =  10.1 DEGREES          
REMARK 500    LYS A 271   CB  -  CA  -  C   ANGL. DEV. = -22.3 DEGREES          
REMARK 500    ILE A 272   CG1 -  CB  -  CG2 ANGL. DEV. = -15.9 DEGREES          
REMARK 500    LEU A 293   CA  -  CB  -  CG  ANGL. DEV. = -22.4 DEGREES          
REMARK 500    PRO A 297   C   -  N   -  CA  ANGL. DEV. =  16.4 DEGREES          
REMARK 500    PRO A 297   C   -  N   -  CD  ANGL. DEV. = -13.5 DEGREES          
REMARK 500    PRO A 298   C   -  N   -  CA  ANGL. DEV. =  11.7 DEGREES          
REMARK 500    LEU A 318   CA  -  CB  -  CG  ANGL. DEV. = -16.9 DEGREES          
REMARK 500    ARG A 357   NE  -  CZ  -  NH1 ANGL. DEV. =  -6.2 DEGREES          
REMARK 500    ARG A 357   NE  -  CZ  -  NH2 ANGL. DEV. =   3.4 DEGREES          
REMARK 500                                                                      
REMARK 500 REMARK: NULL                                                         
REMARK 500                                                                      
REMARK 500 GEOMETRY AND STEREOCHEMISTRY                                         
REMARK 500 SUBTOPIC: TORSION ANGLES                                             
REMARK 500                                                                      
REMARK 500 TORSION ANGLES OUTSIDE THE EXPECTED RAMACHANDRAN REGIONS:            
REMARK 500 (M=MODEL NUMBER; RES=RESIDUE NAME; C=CHAIN IDENTIFIER;               
REMARK 500 SSEQ=SEQUENCE NUMBER; I=INSERTION CODE).                             
REMARK 500                                                                      
REMARK 500 STANDARD TABLE:                                                      
REMARK 500 FORMAT:(10X,I3,1X,A3,1X,A1,I4,A1,4X,F7.2,3X,F7.2)                    
REMARK 500                                                                      
REMARK 500 EXPECTED VALUES: GJ KLEYWEGT AND TA JONES (1996). PHI/PSI-           
REMARK 500 CHOLOGY: RAMACHANDRAN REVISITED. STRUCTURE 4, 1395 - 1400            
REMARK 500                                                                      
REMARK 500  M RES CSSEQI        PSI       PHI                                   
REMARK 500    ALA A 129      136.29   -171.43                                   
REMARK 500    GLU A 131       -7.11    -58.03                                   
REMARK 500    LYS A 156       30.57     81.30                                   
REMARK 500    ALA A 167      -97.68    -20.40                                   
REMARK 500    GLN A 168       -4.99    -51.69                                   
REMARK 500    GLU A 170      -76.00    -56.57                                   
REMARK 500    LYS A 171       -7.34    -47.99                                   
REMARK 500    LEU A 178      -94.83    -62.40                                   
REMARK 500    ARG A 179      -32.83    -22.45                                   
REMARK 500    ARG A 180      -74.88    -68.95                                   
REMARK 500    GLU A 183      -80.14    -33.13                                   
REMARK 500    ILE A 184      -75.31    -25.46                                   
REMARK 500    SER A 186      -36.67    -27.00                                   
REMARK 500    TYR A 197      -74.45    -80.75                                   
REMARK 500    TYR A 199      139.79   -171.24                                   
REMARK 500    ASP A 202     -159.83   -145.62                                   
REMARK 500    ALA A 203      -61.55    -27.08                                   
REMARK 500    GLU A 211      140.99    -31.64                                   
REMARK 500    PRO A 214      -34.81    -39.27                                   
REMARK 500    SER A 226       -9.76     39.70                                   
REMARK 500    LYS A 227      148.10   -171.35                                   
REMARK 500    HIS A 248      -71.38    -62.45                                   
REMARK 500    SER A 249      -66.31     -1.90                                   
REMARK 500    ARG A 251       36.78     76.15                                   
REMARK 500    LEU A 270     -173.31    -64.27                                   
REMARK 500    LYS A 271      136.97    151.40                                   
REMARK 500    ALA A 273       87.23   -152.02                                   
REMARK 500    LEU A 293      -90.70    148.20                                   
REMARK 500    ASP A 294      -34.35    -39.38                                   
REMARK 500    GLU A 299        9.93    -56.28                                   
REMARK 500    GLU A 302       37.77    -72.06                                   
REMARK 500    ARG A 304     -149.54   -111.17                                   
REMARK 500    ASP A 307     -147.02   -129.42                                   
REMARK 500    GLU A 330      162.23    -35.73                                   
REMARK 500    ALA A 331      166.19    169.85                                   
REMARK 500    PHE A 351       30.12    -79.74                                   
REMARK 500    LEU A 364       30.88    -98.21                                   
REMARK 500    PRO A 372     -171.72    -53.48                                   
REMARK 500    SER A 387       97.60    -63.48                                   
REMARK 500                                                                      
REMARK 500 REMARK: NULL                                                         
REMARK 500                                                                      
REMARK 500 GEOMETRY AND STEREOCHEMISTRY                                         
REMARK 500 SUBTOPIC: NON-CIS, NON-TRANS                                         
REMARK 500                                                                      
REMARK 500 THE FOLLOWING PEPTIDE BONDS DEVIATE SIGNIFICANTLY FROM BOTH          
REMARK 500 CIS AND TRANS CONFORMATION.  CIS BONDS, IF ANY, ARE LISTED           
REMARK 500 ON CISPEP RECORDS.  TRANS IS DEFINED AS 180 +/- 30 AND               
REMARK 500 CIS IS DEFINED AS 0 +/- 30 DEGREES.                                  
REMARK 500                                 MODEL     OMEGA                      
REMARK 500 HIS A  248     SER A  249                  149.50                    
REMARK 500 HIS A  254     ARG A  255                  148.11                    
REMARK 500                                                                      
REMARK 500 REMARK: NULL                                                         
REMARK 800                                                                      
REMARK 800 SITE                                                                 
REMARK 800 SITE_IDENTIFIER: AC1                                                 
REMARK 800 EVIDENCE_CODE: SOFTWARE                                              
REMARK 800 SITE_DESCRIPTION: BINDING SITE FOR RESIDUE XU2 A 401                 
REMARK 900                                                                      
REMARK 900 RELATED ENTRIES                                                      
REMARK 900 RELATED ID: 4JAJ   RELATED DB: PDB                                   
DBREF  4JAI A  122   396  UNP    O14965   AURKA_HUMAN    122    396             
SEQADV 4JAI MET A  113  UNP  O14965              EXPRESSION TAG                 
SEQADV 4JAI HIS A  114  UNP  O14965              EXPRESSION TAG                 
SEQADV 4JAI HIS A  115  UNP  O14965              EXPRESSION TAG                 
SEQADV 4JAI HIS A  116  UNP  O14965              EXPRESSION TAG                 
SEQADV 4JAI HIS A  117  UNP  O14965              EXPRESSION TAG                 
SEQADV 4JAI HIS A  118  UNP  O14965              EXPRESSION TAG                 
SEQADV 4JAI HIS A  119  UNP  O14965              EXPRESSION TAG                 
SEQADV 4JAI GLY A  120  UNP  O14965              EXPRESSION TAG                 
SEQADV 4JAI GLY A  121  UNP  O14965              EXPRESSION TAG                 
SEQRES   1 A  284  MET HIS HIS HIS HIS HIS HIS GLY GLY GLU SER LYS LYS          
SEQRES   2 A  284  ARG GLN TRP ALA LEU GLU ASP PHE GLU ILE GLY ARG PRO          
SEQRES   3 A  284  LEU GLY LYS GLY LYS PHE GLY ASN VAL TYR LEU ALA ARG          
SEQRES   4 A  284  GLU LYS GLN SER LYS PHE ILE LEU ALA LEU LYS VAL LEU          
SEQRES   5 A  284  PHE LYS ALA GLN LEU GLU LYS ALA GLY VAL GLU HIS GLN          
SEQRES   6 A  284  LEU ARG ARG GLU VAL GLU ILE GLN SER HIS LEU ARG HIS          
SEQRES   7 A  284  PRO ASN ILE LEU ARG LEU TYR GLY TYR PHE HIS ASP ALA          
SEQRES   8 A  284  THR ARG VAL TYR LEU ILE LEU GLU TYR ALA PRO LEU GLY          
SEQRES   9 A  284  THR VAL TYR ARG GLU LEU GLN LYS LEU SER LYS PHE ASP          
SEQRES  10 A  284  GLU GLN ARG THR ALA THR TYR ILE THR GLU LEU ALA ASN          
SEQRES  11 A  284  ALA LEU SER TYR CYS HIS SER LYS ARG VAL ILE HIS ARG          
SEQRES  12 A  284  ASP ILE LYS PRO GLU ASN LEU LEU LEU GLY SER ALA GLY          
SEQRES  13 A  284  GLU LEU LYS ILE ALA ASP PHE GLY TRP SER VAL HIS ALA          
SEQRES  14 A  284  PRO SER SER ARG ARG THR THR LEU CYS GLY THR LEU ASP          
SEQRES  15 A  284  TYR LEU PRO PRO GLU MET ILE GLU GLY ARG MET HIS ASP          
SEQRES  16 A  284  GLU LYS VAL ASP LEU TRP SER LEU GLY VAL LEU CYS TYR          
SEQRES  17 A  284  GLU PHE LEU VAL GLY LYS PRO PRO PHE GLU ALA ASN THR          
SEQRES  18 A  284  TYR GLN GLU THR TYR LYS ARG ILE SER ARG VAL GLU PHE          
SEQRES  19 A  284  THR PHE PRO ASP PHE VAL THR GLU GLY ALA ARG ASP LEU          
SEQRES  20 A  284  ILE SER ARG LEU LEU LYS HIS ASN PRO SER GLN ARG PRO          
SEQRES  21 A  284  MET LEU ARG GLU VAL LEU GLU HIS PRO TRP ILE THR ALA          
SEQRES  22 A  284  ASN SER SER LYS PRO SER ASN CYS GLN ASN LYS                  
HET    XU2  A 401      31                                                       
HETNAM     XU2 N-{4-[(6-OXO-5,6-DIHYDROBENZO[C][1,8]NAPHTHYRIDIN-1-             
HETNAM   2 XU2  YL)AMINO]PHENYL}BENZAMIDE                                       
FORMUL   2  XU2    C25 H18 N4 O2                                                
FORMUL   3  HOH   *2(H2 O)                                                      
HELIX    1   1 LEU A  178  LEU A  178  1                                   1
HELIX    2   2 GLU A  181  VAL A  182  1                                   2
HELIX    3   3 GLN A  185  GLN A  185  1                                   1
SHEET    1   1 1 LEU A 139  GLY A 140  0
SHEET    2   2 1 VAL A 147  VAL A 147  0
SHEET    3   3 1 ALA A 160  ALA A 160  0
SHEET    4   4 1 LYS A 162  LYS A 162  0
SHEET    5   5 1 LEU A 208  LEU A 208  0
SHEET    6   6 1 LEU A 210  LEU A 210  0
SHEET    7   7 1 GLY A 216  THR A 217  0
SHEET    8   8 1 LEU A 263  LEU A 263  0
CISPEP   1 THR A  292    LEU A  293          0        -0.95                     
SITE     1 AC1 13 LEU A 139  VAL A 147  ALA A 160  LYS A 162                    
SITE     2 AC1 13 GLN A 185  LEU A 208  LEU A 210  GLU A 211                    
SITE     3 AC1 13 TYR A 212  ALA A 213  GLY A 216  LEU A 263                    
SITE     4 AC1 13 PHE A 275                                                     
CRYST1   83.965   83.965  167.064  90.00  90.00 120.00 P 61 2 2     12          
ORIGX1      1.000000  0.000000  0.000000        0.00000                         
ORIGX2      0.000000  1.000000  0.000000        0.00000                         
ORIGX3      0.000000  0.000000  1.000000        0.00000                         
SCALE1      0.011910  0.006876  0.000000        0.00000                         
SCALE2      0.000000  0.013752  0.000000        0.00000                         
SCALE3      0.000000  0.000000  0.005986        0.00000                         
ATOM      1  N   LEU A 139      -0.220 -28.511   2.692  1.00118.96           N
ANISOU    1  N   LEU A 139    14671  16097  14430  -1668    725   -875       N
ATOM      2  CA  LEU A 139      -1.167 -29.520   2.479  1.00123.38           C
ANISOU    2  CA  LEU A 139    15269  16663  14945  -1508    688   -789       C
ATOM      3  C   LEU A 139      -2.434 -29.047   1.850  1.00133.08           C
ANISOU    3  C   LEU A 139    16718  17741  16105  -1567    590   -512       C
ATOM      4  O   LEU A 139      -3.288 -29.861   1.629  1.00130.28           O
ANISOU    4  O   LEU A 139    16394  17388  15720  -1443    559   -445       O
ATOM      5  CB  LEU A 139      -1.607 -29.943   3.817  1.00120.60           C
ANISOU    5  CB  LEU A 139    14852  16244  14725  -1169    585   -810       C
ATOM      6  CG  LEU A 139      -0.506 -30.104   4.837  1.00115.00           C
ANISOU    6  CG  LEU A 139    13950  15628  14117  -1046    604  -1042       C
ATOM      7  CD1 LEU A 139      -0.798 -30.360   6.285  1.00108.14           C
ANISOU    7  CD1 LEU A 139    13010  14742  13336   -742    494  -1054       C
ATOM      8  CD2 LEU A 139      -0.125 -31.312   4.343  1.00113.92           C
ANISOU    8  CD2 LEU A 139    13704  15619  13962  -1035    672  -1162       C
ATOM      9  N   GLY A 140      -2.613 -27.732   1.660  1.00147.87           N
ANISOU    9  N   GLY A 140    18737  19453  17995  -1729    510   -353       N
ATOM     10  CA  GLY A 140      -3.822 -27.202   1.011  1.00159.52           C
ANISOU   10  CA  GLY A 140    20426  20755  19429  -1786    371    -82       C
ATOM     11  C   GLY A 140      -3.855 -25.705   1.028  1.00173.04           C
ANISOU   11  C   GLY A 140    22265  22237  21247  -1934    240     64       C
ATOM     12  O   GLY A 140      -3.326 -25.127   1.943  1.00173.05           O
ANISOU   12  O   GLY A 140    22174  22167  21411  -1863    219    -63       O
TER      13      GLY A 140
ATOM     14  N   VAL A 147      -3.059 -24.256   4.801  1.00115.31           N
ANISOU   14  N   VAL A 147    14585  14719  14510  -1386     76   -434       N
ATOM     15  CA  VAL A 147      -2.545 -25.153   5.841  1.00107.42           C
ANISOU   15  CA  VAL A 147    13387  13938  13490  -1156    165   -659       C
ATOM     16  C   VAL A 147      -1.299 -25.902   5.534  1.00104.33           C
ANISOU   16  C   VAL A 147    12882  13761  12999  -1266    342   -800       C
ATOM     17  O   VAL A 147      -1.051 -26.352   4.462  1.00102.93           O
ANISOU   17  O   VAL A 147    12754  13665  12690  -1461    445   -740       O
ATOM     18  CB  VAL A 147      -3.595 -26.109   6.442  1.00104.91           C
ANISOU   18  CB  VAL A 147    13048  13691  13122   -871    123   -627       C
ATOM     19  CG1 VAL A 147      -4.293 -27.023   5.465  1.00102.80           C
ANISOU   19  CG1 VAL A 147    12892  13448  12720   -913    161   -457       C
ATOM     20  CG2 VAL A 147      -2.990 -26.928   7.460  1.00100.53           C
ANISOU   20  CG2 VAL A 147    12313  13339  12545   -681    182   -801       C
TER      21      VAL A 147
ATOM     22  N   ALA A 160      -0.449 -29.942  12.117  1.00101.19           N
ANISOU   22  N   ALA A 160    11701  14215  12530    127    126  -1335       N
ATOM     23  CA  ALA A 160      -0.822 -28.935  11.168  1.00101.92           C
ANISOU   23  CA  ALA A 160    11918  14131  12675    -66    174  -1302       C
ATOM     24  C   ALA A 160      -1.099 -27.506  11.598  1.00102.56           C
ANISOU   24  C   ALA A 160    11998  14137  12833    -84    114  -1387       C
ATOM     25  O   ALA A 160      -1.876 -27.257  12.532  1.00102.79           O
ANISOU   25  O   ALA A 160    11989  14232  12835     76     30  -1393       O
ATOM     26  CB  ALA A 160      -2.093 -29.412  10.623  1.00102.56           C
ANISOU   26  CB  ALA A 160    12142  14124  12701    -64    166  -1071       C
TER      27      ALA A 160
ATOM     28  N   LYS A 162      -2.569 -23.642  10.314  1.00109.88           N
ANISOU   28  N   LYS A 162    13197  14364  14190   -446   -113  -1310       N
ATOM     29  CA  LYS A 162      -3.513 -23.165   9.283  1.00112.22           C
ANISOU   29  CA  LYS A 162    13691  14403  14543   -578   -196  -1086       C
ATOM     30  C   LYS A 162      -3.468 -21.692   9.343  1.00115.67           C
ANISOU   30  C   LYS A 162    14124  14586  15238   -662   -342  -1163       C
ATOM     31  O   LYS A 162      -3.504 -21.139  10.436  1.00116.82           O
ANISOU   31  O   LYS A 162    14103  14765  15518   -492   -428  -1402       O
ATOM     32  CB  LYS A 162      -4.913 -23.661   9.555  1.00111.07           C
ANISOU   32  CB  LYS A 162    13579  14286  14336   -384   -266   -999       C
ATOM     33  CG  LYS A 162      -5.886 -22.739   9.109  1.00115.77           C
ANISOU   33  CG  LYS A 162    14283  14613  15093   -419   -434   -913       C
ATOM     34  CD  LYS A 162      -6.099 -22.818   7.677  1.00122.27           C
ANISOU   34  CD  LYS A 162    15323  15274  15860   -637   -432   -643       C
ATOM     35  CE  LYS A 162      -7.343 -21.976   7.325  1.00128.89           C
ANISOU   35  CE  LYS A 162    16269  15829  16873   -613   -658   -544       C
ATOM     36  NZ  LYS A 162      -7.334 -21.231   5.975  1.00135.42           N
ANISOU   36  NZ  LYS A 162    17319  16371  17765   -893   -767   -284       N
TER      37      LYS A 162
ATOM     38  N   LEU A 178     -15.528 -17.275  12.880  1.00209.24           N
ANISOU   38  N   LEU A 178    25083  25703  28714    993  -2085  -2660       N
ATOM     39  CA  LEU A 178     -14.359 -17.811  13.472  1.00212.96           C
ANISOU   39  CA  LEU A 178    25525  26489  28902    930  -1828  -2631       C
ATOM     40  C   LEU A 178     -14.495 -17.852  14.955  1.00221.84           C
ANISOU   40  C   LEU A 178    26299  28070  29919   1103  -1741  -3063       C
ATOM     41  O   LEU A 178     -15.052 -18.780  15.530  1.00221.01           O
ANISOU   41  O   LEU A 178    26096  28379  29498   1168  -1566  -3089       O
ATOM     42  CB  LEU A 178     -13.248 -16.860  13.170  1.00213.14           C
ANISOU   42  CB  LEU A 178    25617  26186  29181    805  -1940  -2607       C
ATOM     43  CG  LEU A 178     -11.988 -17.462  13.665  1.00207.95           C
ANISOU   43  CG  LEU A 178    24940  25838  28233    734  -1679  -2566       C
ATOM     44  CD1 LEU A 178     -12.060 -18.785  13.128  1.00203.64           C
ANISOU   44  CD1 LEU A 178    24588  25474  27313    656  -1464  -2213       C
ATOM     45  CD2 LEU A 178     -10.812 -16.766  13.119  1.00207.31           C
ANISOU   45  CD2 LEU A 178    24981  25450  28337    548  -1729  -2448       C
TER      46      LEU A 178
ATOM     47  N   GLU A 181     -16.480 -20.641  16.234  1.00233.39           N
ANISOU   47  N   GLU A 181    27550  30623  30505   1232  -1266  -3010       N
ATOM     48  CA  GLU A 181     -16.147 -22.055  15.980  1.00228.08           C
ANISOU   48  CA  GLU A 181    27071  30130  29460   1120  -1027  -2596       C
ATOM     49  C   GLU A 181     -14.847 -22.396  16.684  1.00219.00           C
ANISOU   49  C   GLU A 181    25892  29234  28086   1084   -882  -2558       C
ATOM     50  O   GLU A 181     -14.733 -23.457  17.241  1.00217.21           O
ANISOU   50  O   GLU A 181    25643  29362  27525   1063   -703  -2415       O
ATOM     51  CB  GLU A 181     -16.122 -22.455  14.467  1.00228.91           C
ANISOU   51  CB  GLU A 181    27516  29834  29625    995  -1049  -2179       C
ATOM     52  CG  GLU A 181     -17.360 -22.044  13.635  1.00398.34           C
ANISOU   52  CG  GLU A 181    49031  50992  51328   1033  -1239  -2194       C
ATOM     53  CD  GLU A 181     -17.625 -22.963  12.442  1.00396.36           C
ANISOU   53  CD  GLU A 181    49051  50584  50962    924  -1175  -1794       C
ATOM     54  OE1 GLU A 181     -16.682 -23.622  11.961  1.00394.66           O
ANISOU   54  OE1 GLU A 181    49020  50354  50578    797  -1037  -1504       O
ATOM     55  OE2 GLU A 181     -18.785 -23.024  11.982  1.00396.70           O
ANISOU   55  OE2 GLU A 181    49101  50530  51096    970  -1270  -1806       O
ATOM     56  N   VAL A 182     -13.885 -21.489  16.702  1.00210.87           N
ANISOU   56  N   VAL A 182    24845  28021  27254   1078   -976  -2693       N
ATOM     57  CA  VAL A 182     -12.656 -21.764  17.388  1.00204.13           C
ANISOU   57  CA  VAL A 182    23939  27411  26209   1059   -857  -2701       C
ATOM     58  C   VAL A 182     -12.925 -22.195  18.773  1.00202.58           C
ANISOU   58  C   VAL A 182    23483  27772  25715   1154   -756  -2908       C
ATOM     59  O   VAL A 182     -12.619 -23.292  19.174  1.00200.56           O
ANISOU   59  O   VAL A 182    23264  27816  25123   1119   -600  -2689       O
ATOM     60  CB  VAL A 182     -11.877 -20.564  17.589  1.00204.13           C
ANISOU   60  CB  VAL A 182    23836  27240  26484   1080   -988  -2976       C
ATOM     61  CG1 VAL A 182     -10.955 -20.799  18.696  1.00202.56           C
ANISOU   61  CG1 VAL A 182    23466  27439  26057   1125   -883  -3128       C
ATOM     62  CG2 VAL A 182     -11.147 -20.273  16.404  1.00201.35           C
ANISOU   62  CG2 VAL A 182    23739  26440  26326    933  -1036  -2723       C
TER      63      VAL A 182
ATOM     64  N   GLN A 185     -14.718 -25.480  18.944  1.00161.78           N
ANISOU   64  N   GLN A 185    18466  23206  19798   1035   -388  -2205       N
ATOM     65  CA  GLN A 185     -13.769 -26.532  18.698  1.00155.23           C
ANISOU   65  CA  GLN A 185    17824  22354  18801    956   -290  -1836       C
ATOM     66  C   GLN A 185     -12.952 -26.650  19.873  1.00153.27           C
ANISOU   66  C   GLN A 185    17426  22487  18321    990   -251  -1926       C
ATOM     67  O   GLN A 185     -13.064 -27.631  20.514  1.00153.19           O
ANISOU   67  O   GLN A 185    17388  22797  18020    956   -161  -1739       O
ATOM     68  CB  GLN A 185     -12.866 -26.252  17.533  1.00153.28           C
ANISOU   68  CB  GLN A 185    17799  21656  18784    902   -342  -1702       C
ATOM     69  CG  GLN A 185     -13.598 -26.334  16.166  1.00149.68           C
ANISOU   69  CG  GLN A 185    17545  20814  18512    840   -382  -1521       C
ATOM     70  CD  GLN A 185     -13.827 -27.725  15.657  1.00141.11           C
ANISOU   70  CD  GLN A 185    16608  19731  17277    767   -270  -1172       C
ATOM     71  OE1 GLN A 185     -14.721 -27.926  14.874  1.00134.20           O
ANISOU   71  OE1 GLN A 185    15824  18682  16483    740   -288  -1075       O
ATOM     72  NE2 GLN A 185     -13.016 -28.677  16.076  1.00138.69           N
ANISOU   72  NE2 GLN A 185    16317  19597  16781    742   -178   -997       N
TER      73      GLN A 185
ATOM     74  N   LEU A 194     -11.462 -33.751  14.368  1.00 85.79           N
ANISOU   74  N   LEU A 194    10022  12619   9956    542     15     53       N
ATOM     75  CA  LEU A 194     -10.128 -33.254  14.459  1.00 88.06           C
ANISOU   75  CA  LEU A 194    10292  12896  10270    561    -10    -79       C
ATOM     76  C   LEU A 194      -9.865 -32.216  15.526  1.00 91.12           C
ANISOU   76  C   LEU A 194    10551  13506  10565    626    -40   -293       C
ATOM     77  O   LEU A 194     -10.433 -31.176  15.502  1.00 94.34           O
ANISOU   77  O   LEU A 194    10929  13895  11021    636    -58   -465       O
ATOM     78  CB  LEU A 194      -9.756 -32.551  13.155  1.00 86.95           C
ANISOU   78  CB  LEU A 194    10263  12482  10294    486     -4   -179       C
ATOM     79  CG  LEU A 194      -8.327 -32.206  12.846  1.00 86.40           C
ANISOU   79  CG  LEU A 194    10196  12346  10288    449     -1   -296       C
ATOM     80  CD1 LEU A 194      -7.948 -33.426  12.107  1.00 84.89           C
ANISOU   80  CD1 LEU A 194    10053  12053  10147    408     29   -164       C
ATOM     81  CD2 LEU A 194      -8.074 -30.922  12.079  1.00 80.66           C
ANISOU   81  CD2 LEU A 194     9532  11446   9670    360    -10   -440       C
TER      82      LEU A 194
ATOM     83  N   LEU A 196      -8.431 -29.185  17.770  1.00101.41           N
ANISOU   83  N   LEU A 196    11470  15247  11815    798   -158  -1060       N
ATOM     84  CA  LEU A 196      -7.803 -27.925  17.691  1.00103.40           C
ANISOU   84  CA  LEU A 196    11664  15386  12237    805   -207  -1338       C
ATOM     85  C   LEU A 196      -7.126 -27.558  18.921  1.00105.40           C
ANISOU   85  C   LEU A 196    11723  15951  12374    896   -242  -1561       C
ATOM     86  O   LEU A 196      -7.669 -27.314  19.922  1.00104.77           O
ANISOU   86  O   LEU A 196    11481  16178  12149    969   -261  -1706       O
ATOM     87  CB  LEU A 196      -8.760 -26.866  17.430  1.00105.20           C
ANISOU   87  CB  LEU A 196    11867  15477  12625    809   -262  -1508       C
ATOM     88  CG  LEU A 196      -8.263 -25.409  17.534  1.00109.33           C
ANISOU   88  CG  LEU A 196    12291  15877  13373    826   -354  -1832       C
ATOM     89  CD1 LEU A 196      -7.242 -24.880  16.532  1.00108.84           C
ANISOU   89  CD1 LEU A 196    12357  15467  13530    706   -368  -1812       C
ATOM     90  CD2 LEU A 196      -9.591 -24.708  17.252  1.00113.14           C
ANISOU   90  CD2 LEU A 196    12759  16219  14010    848   -435  -1931       C
TER      91      LEU A 196
ATOM     92  N   LEU A 208      -3.819 -21.187  13.230  1.00113.50           N
ANISOU   92  N   LEU A 208    13248  14803  15072     15   -499  -1933       N
ATOM     93  CA  LEU A 208      -4.516 -22.200  13.949  1.00110.39           C
ANISOU   93  CA  LEU A 208    12796  14707  14442    210   -454  -1911       C
ATOM     94  C   LEU A 208      -3.783 -23.471  14.034  1.00106.74           C
ANISOU   94  C   LEU A 208    12336  14481  13740    220   -308  -1810       C
ATOM     95  O   LEU A 208      -3.725 -24.177  13.054  1.00107.15           O
ANISOU   95  O   LEU A 208    12544  14449  13717    100   -227  -1581       O
ATOM     96  CB  LEU A 208      -5.716 -22.629  13.186  1.00109.56           C
ANISOU   96  CB  LEU A 208    12860  14480  14286    192   -473  -1662       C
ATOM     97  CG  LEU A 208      -6.664 -21.557  12.791  1.00113.60           C
ANISOU   97  CG  LEU A 208    13423  14696  15043    175   -648  -1682       C
ATOM     98  CD1 LEU A 208      -8.052 -22.201  12.558  1.00115.07           C
ANISOU   98  CD1 LEU A 208    13686  14912  15124    260   -666  -1531       C
ATOM     99  CD2 LEU A 208      -6.705 -20.653  13.897  1.00117.02           C
ANISOU   99  CD2 LEU A 208    13627  15196  15639    319   -760  -2029       C
TER     100      LEU A 208
ATOM    101  N   LEU A 210      -3.390 -27.323  14.548  1.00 93.38           N
ANISOU  101  N   LEU A 210    10660  13336  11485    405   -101  -1413       N
ATOM    102  CA  LEU A 210      -4.289 -28.359  14.600  1.00 92.62           C
ANISOU  102  CA  LEU A 210    10622  13312  11258    467    -90  -1199       C
ATOM    103  C   LEU A 210      -3.676 -29.748  14.501  1.00 92.19           C
ANISOU  103  C   LEU A 210    10574  13327  11129    487    -56  -1063       C
ATOM    104  O   LEU A 210      -2.675 -29.919  13.874  1.00 90.97           O
ANISOU  104  O   LEU A 210    10424  13090  11051    406    -15  -1119       O
ATOM    105  CB  LEU A 210      -4.989 -28.153  13.336  1.00 93.55           C
ANISOU  105  CB  LEU A 210    10908  13169  11467    336    -68  -1065       C
ATOM    106  CG  LEU A 210      -5.872 -26.934  13.154  1.00 95.88           C
ANISOU  106  CG  LEU A 210    11240  13307  11885    312   -145  -1130       C
ATOM    107  CD1 LEU A 210      -5.702 -26.417  11.730  1.00 97.90           C
ANISOU  107  CD1 LEU A 210    11662  13268  12268    110   -138  -1038       C
ATOM    108  CD2 LEU A 210      -7.339 -27.253  13.434  1.00 92.59           C
ANISOU  108  CD2 LEU A 210    10831  12949  11399    408   -179  -1038       C
ATOM    109  N   GLU A 211      -4.333 -30.751  15.056  1.00 92.36           N
ANISOU  109  N   GLU A 211    10589  13482  11020    581    -79   -885       N
ATOM    110  CA  GLU A 211      -4.035 -32.175  14.793  1.00 92.89           C
ANISOU  110  CA  GLU A 211    10686  13529  11080    594    -80   -707       C
ATOM    111  C   GLU A 211      -3.532 -32.418  13.423  1.00 92.21           C
ANISOU  111  C   GLU A 211    10678  13225  11133    469    -16   -720       C
ATOM    112  O   GLU A 211      -4.112 -31.806  12.617  1.00 93.15           O
ANISOU  112  O   GLU A 211    10896  13206  11291    366     30   -707       O
ATOM    113  CB  GLU A 211      -5.345 -32.976  14.845  1.00 91.38           C
ANISOU  113  CB  GLU A 211    10561  13347  10813    614    -82   -458       C
ATOM    114  CG  GLU A 211      -5.045 -34.456  14.981  1.00 93.71           C
ANISOU  114  CG  GLU A 211    10846  13645  11115    659   -133   -270       C
ATOM    115  CD  GLU A 211      -6.163 -35.374  15.468  1.00 91.55           C
ANISOU  115  CD  GLU A 211    10596  13442  10745    684   -161      2       C
ATOM    116  OE1 GLU A 211      -6.210 -36.504  14.952  1.00 96.55           O
ANISOU  116  OE1 GLU A 211    11269  13926  11488    669   -186    161       O
ATOM    117  OE2 GLU A 211      -6.997 -35.038  16.317  1.00 87.69           O
ANISOU  117  OE2 GLU A 211    10071  13156  10090    704   -156     46       O
ATOM    118  N   TYR A 212      -2.544 -33.296  13.095  1.00 92.00           N
ANISOU  118  N   TYR A 212    10601  13172  11183    469    -22   -754       N
ATOM    119  CA  TYR A 212      -2.298 -33.545  11.643  1.00 89.52           C
ANISOU  119  CA  TYR A 212    10350  12691  10972    321     63   -785       C
ATOM    120  C   TYR A 212      -2.959 -34.859  11.262  1.00 88.60           C
ANISOU  120  C   TYR A 212    10273  12500  10893    356     38   -600       C
ATOM    121  O   TYR A 212      -3.166 -35.683  12.083  1.00 88.76           O
ANISOU  121  O   TYR A 212    10250  12574  10900    481    -52   -468       O
ATOM    122  CB  TYR A 212      -0.847 -33.302  11.278  1.00 88.87           C
ANISOU  122  CB  TYR A 212    10166  12628  10973    246    104  -1033       C
ATOM    123  CG  TYR A 212      -0.423 -34.053  10.135  1.00 90.20           C
ANISOU  123  CG  TYR A 212    10320  12726  11226    146    164  -1093       C
ATOM    124  CD1 TYR A 212      -0.957 -33.869   8.955  1.00 93.94           C
ANISOU  124  CD1 TYR A 212    10905  13111  11678    -17    254  -1038       C
ATOM    125  CD2 TYR A 212       0.561 -34.930  10.209  1.00 93.75           C
ANISOU  125  CD2 TYR A 212    10624  13214  11785    213    120  -1238       C
ATOM    126  CE1 TYR A 212      -0.562 -34.586   7.895  1.00 94.02           C
ANISOU  126  CE1 TYR A 212    10872  13108  11744   -115    316  -1133       C
ATOM    127  CE2 TYR A 212       0.959 -35.649   9.162  1.00 94.40           C
ANISOU  127  CE2 TYR A 212    10650  13256  11964    129    170  -1355       C
ATOM    128  CZ  TYR A 212       0.400 -35.493   8.039  1.00 95.91           C
ANISOU  128  CZ  TYR A 212    10940  13395  12105    -34    275  -1310       C
ATOM    129  OH  TYR A 212       0.874 -36.302   7.054  1.00107.25           O
ANISOU  129  OH  TYR A 212    12276  14842  13633   -108    322  -1478       O
ATOM    130  N   ALA A 213      -3.548 -34.943  10.093  1.00 88.72           N
ANISOU  130  N   ALA A 213    10384  12391  10934    240    108   -551       N
ATOM    131  CA  ALA A 213      -4.238 -36.159   9.655  1.00 89.09           C
ANISOU  131  CA  ALA A 213    10454  12352  11045    268     86   -405       C
ATOM    132  C   ALA A 213      -3.441 -36.587   8.465  1.00 90.98           C
ANISOU  132  C   ALA A 213    10642  12540  11384    162    145   -578       C
ATOM    133  O   ALA A 213      -3.630 -36.106   7.332  1.00 92.77           O
ANISOU  133  O   ALA A 213    10945  12735  11567      1    238   -624       O
ATOM    134  CB  ALA A 213      -5.715 -35.874   9.253  1.00 87.42           C
ANISOU  134  CB  ALA A 213    10376  12071  10768    224    114   -242       C
ATOM    135  N   PRO A 214      -2.425 -37.380   8.712  1.00 92.87           N
ANISOU  135  N   PRO A 214    10737  12800  11750    237     85   -707       N
ATOM    136  CA  PRO A 214      -1.586 -38.082   7.755  1.00 93.20           C
ANISOU  136  CA  PRO A 214    10657  12822  11931    178    113   -933       C
ATOM    137  C   PRO A 214      -2.174 -38.683   6.562  1.00 92.35           C
ANISOU  137  C   PRO A 214    10573  12646  11870     90    166   -940       C
ATOM    138  O   PRO A 214      -1.490 -38.797   5.564  1.00 92.45           O
ANISOU  138  O   PRO A 214    10494  12717  11916    -30    247  -1182       O
ATOM    139  CB  PRO A 214      -1.236 -39.298   8.511  1.00 93.81           C
ANISOU  139  CB  PRO A 214    10612  12841  12193    362    -53   -907       C
ATOM    140  CG  PRO A 214      -1.985 -39.230   9.747  1.00 94.00           C
ANISOU  140  CG  PRO A 214    10719  12875  12119    477   -143   -623       C
ATOM    141  CD  PRO A 214      -2.033 -37.786  10.047  1.00 93.67           C
ANISOU  141  CD  PRO A 214    10756  12954  11879    409    -49   -649       C
ATOM    142  N   LEU A 215      -3.377 -39.197   6.665  1.00 92.27           N
ANISOU  142  N   LEU A 215    10649  12534  11874    151    117   -710       N
ATOM    143  CA  LEU A 215      -3.867 -39.948   5.477  1.00 92.58           C
ANISOU  143  CA  LEU A 215    10671  12509  11995     84    151   -765       C
ATOM    144  C   LEU A 215      -4.659 -39.135   4.485  1.00 91.00           C
ANISOU  144  C   LEU A 215    10620  12343  11611    -81    265   -716       C
ATOM    145  O   LEU A 215      -5.104 -39.730   3.451  1.00 92.23           O
ANISOU  145  O   LEU A 215    10758  12480  11806   -142    293   -775       O
ATOM    146  CB  LEU A 215      -4.628 -41.267   5.830  1.00 93.38           C
ANISOU  146  CB  LEU A 215    10736  12451  12294    223     23   -603       C
ATOM    147  CG  LEU A 215      -3.636 -42.399   5.786  1.00 89.30           C
ANISOU  147  CG  LEU A 215    10012  11866  12052    311    -86   -810       C
ATOM    148  CD1 LEU A 215      -2.687 -41.923   6.657  1.00 86.00           C
ANISOU  148  CD1 LEU A 215     9555  11529  11593    367   -125   -854       C
ATOM    149  CD2 LEU A 215      -4.256 -43.527   6.385  1.00 90.94           C
ANISOU  149  CD2 LEU A 215    10197  11891  12464    440   -244   -598       C
ATOM    150  N   GLY A 216      -4.832 -37.838   4.825  1.00 88.61           N
ANISOU  150  N   GLY A 216    10449  12082  11136   -140    304   -618       N
ATOM    151  CA  GLY A 216      -5.519 -36.816   3.982  1.00 87.59           C
ANISOU  151  CA  GLY A 216    10483  11956  10839   -301    368   -540       C
ATOM    152  C   GLY A 216      -7.056 -36.861   4.024  1.00 86.47           C
ANISOU  152  C   GLY A 216    10462  11715  10677   -238    315   -324       C
ATOM    153  O   GLY A 216      -7.613 -37.236   5.049  1.00 88.44           O
ANISOU  153  O   GLY A 216    10694  11921  10987    -86    248   -200       O
ATOM    154  N   THR A 217      -7.771 -36.595   2.928  1.00 84.78           N
ANISOU  154  N   THR A 217    10351  11482  10377   -356    337   -284       N
ATOM    155  CA  THR A 217      -9.207 -36.311   3.022  1.00 81.06           C
ANISOU  155  CA  THR A 217     9997  10918   9882   -301    274   -105       C
ATOM    156  C   THR A 217      -9.900 -37.393   2.394  1.00 80.43           C
ANISOU  156  C   THR A 217     9880  10806   9874   -274    268   -104       C
ATOM    157  O   THR A 217      -9.361 -37.991   1.522  1.00 82.98           O
ANISOU  157  O   THR A 217    10129  11189  10212   -352    315   -248       O
ATOM    158  CB  THR A 217      -9.585 -35.136   2.170  1.00 80.16           C
ANISOU  158  CB  THR A 217    10042  10783   9632   -452    261    -47       C
ATOM    159  OG1 THR A 217      -9.489 -35.508   0.788  1.00 78.99           O
ANISOU  159  OG1 THR A 217     9905  10703   9403   -603    308   -111       O
ATOM    160  CG2 THR A 217      -8.734 -34.034   2.469  1.00 76.40           C
ANISOU  160  CG2 THR A 217     9598  10325   9107   -535    273    -77       C
TER     161      THR A 217
ATOM    162  N   LEU A 263     -11.051 -35.562   7.042  1.00 84.81           N
ANISOU  162  N   LEU A 263    10420  11427  10376    110    120    177       N
ATOM    163  CA  LEU A 263      -9.822 -36.168   7.025  1.00 85.11           C
ANISOU  163  CA  LEU A 263    10387  11496  10455     99    148    110       C
ATOM    164  C   LEU A 263      -9.664 -37.611   7.557  1.00 86.88           C
ANISOU  164  C   LEU A 263    10505  11725  10781    188    121    183       C
ATOM    165  O   LEU A 263     -10.521 -38.162   8.234  1.00 86.46           O
ANISOU  165  O   LEU A 263    10430  11682  10738    253     89    331       O
ATOM    166  CB  LEU A 263      -9.038 -35.273   7.870  1.00 85.32           C
ANISOU  166  CB  LEU A 263    10382  11610  10427    123    139     31       C
ATOM    167  CG  LEU A 263      -9.023 -33.859   7.280  1.00 85.50           C
ANISOU  167  CG  LEU A 263    10503  11575  10408     16    140    -39       C
ATOM    168  CD1 LEU A 263      -8.319 -32.657   8.116  1.00 84.58           C
ANISOU  168  CD1 LEU A 263    10348  11514  10274     30    117   -154       C
ATOM    169  CD2 LEU A 263      -8.119 -33.906   6.053  1.00 89.63           C
ANISOU  169  CD2 LEU A 263    11056  12069  10930   -144    203   -120       C
TER     170      LEU A 263
ATOM    171  N   ALA A 273     -13.455 -32.275  10.487  1.00105.80           N
ANISOU  171  N   ALA A 273    12913  14398  12889    374    -43    -27       N
ATOM    172  CA  ALA A 273     -12.902 -31.031  10.571  1.00106.74           C
ANISOU  172  CA  ALA A 273    13034  14468  13056    370   -100   -179       C
ATOM    173  C   ALA A 273     -13.623 -30.045   9.792  1.00110.20           C
ANISOU  173  C   ALA A 273    13555  14702  13613    342   -204   -232       C
ATOM    174  O   ALA A 273     -13.165 -29.820   8.737  1.00111.51           O
ANISOU  174  O   ALA A 273    13852  14694  13824    235   -221   -169       O
ATOM    175  CB  ALA A 273     -11.746 -31.110   9.886  1.00105.43           C
ANISOU  175  CB  ALA A 273    12943  14206  12909    280    -69   -151       C
TER     176      ALA A 273
ATOM    177  N   PHE A 275     -15.412 -25.931   9.279  1.00126.87           N
ANISOU  177  N   PHE A 275    15683  16234  16288    431   -751   -649       N
ATOM    178  CA  PHE A 275     -15.132 -24.763  10.066  1.00131.29           C
ANISOU  178  CA  PHE A 275    16110  16766  17009    498   -861   -895       C
ATOM    179  C   PHE A 275     -16.111 -23.549  10.029  1.00135.08           C
ANISOU  179  C   PHE A 275    16529  17017  17779    590  -1118  -1092       C
ATOM    180  O   PHE A 275     -16.741 -23.172   9.009  1.00137.91           O
ANISOU  180  O   PHE A 275    17033  17085  18281    552  -1288   -976       O
ATOM    181  CB  PHE A 275     -13.719 -24.361   9.748  1.00132.40           C
ANISOU  181  CB  PHE A 275    16344  16799  17164    363   -833   -824       C
ATOM    182  CG  PHE A 275     -13.442 -24.336   8.288  1.00136.75           C
ANISOU  182  CG  PHE A 275    17137  17100  17721    178   -867   -563       C
ATOM    183  CD1 PHE A 275     -13.240 -23.102   7.645  1.00143.02           C
ANISOU  183  CD1 PHE A 275    18040  17575  18728     71  -1058   -528       C
ATOM    184  CD2 PHE A 275     -13.429 -25.509   7.550  1.00139.29           C
ANISOU  184  CD2 PHE A 275    17570  17508  17848    101   -728   -356       C
ATOM    185  CE1 PHE A 275     -13.034 -23.008   6.287  1.00144.86           C
ANISOU  185  CE1 PHE A 275    18502  17611  18928   -132  -1103   -262       C
ATOM    186  CE2 PHE A 275     -13.203 -25.446   6.172  1.00144.15           C
ANISOU  186  CE2 PHE A 275    18389  17946  18434    -85   -759   -143       C
ATOM    187  CZ  PHE A 275     -13.011 -24.169   5.527  1.00145.28           C
ANISOU  187  CZ  PHE A 275    18656  17803  18740   -215   -945    -79       C
TER     188      PHE A 275
CONECT  194  193  195
CONECT  201  200  202
CONECT  202  201  203
CONECT  203  197  202  204
CONECT  205  204  206  208
CONECT  206  205  207
CONECT  207  206  210
CONECT  210  207  209  211
CONECT  209  208  210
CONECT  208  205  209
CONECT  212  211  213  214
CONECT  195  194  196
CONECT  214  212  215  219
CONECT  215  214  216
CONECT  216  215  217
CONECT  217  216  218
CONECT  218  217  219
CONECT  219  214  218
CONECT  196  191  195  197
CONECT  197  196  199  203
CONECT  193  192  194
CONECT  192  191  193
CONECT  191  190  192  196
CONECT  190  189  191  198
CONECT  199  197  198  200
CONECT  198  190  199
CONECT  200  199  201
CONECT  204  203  205
CONECT  211  210  212
CONECT  189  190
CONECT  213  212
END
